# Supplementary material for: Integrated Metabolomics of Processing Residues from Camphora officinarum c.t. Borneol as a Potential Substrate for Edible Fungi Cultivation
Source: Molecules. 2026 Jun 10;31(12):2027. doi: 10.3390/molecules31122027 (PMC13306202; doi:10.3390/molecules31122027)
Supplement: Supplementary file 1 [file molecules-31-02027-s001.zip › Table S1.xlsx]

## Sheet: Table S1
Table S1. List of the 2454 compounds in the process of C. officinarum c.t. borneol
															Peak area
Index	Platform	Q1 (Da)	Q3 (Da)	Quantitative ion	Qualitative ion	Molecular weight (Da)	Formula	Ionization model	Compounds Name	Class I	Class II	CAS	Level	NIST_RI	ZSXY01	ZSXY02	ZSXY03	ZSXY04	ZSXY05	ZSSZ01	ZSSZ02	ZSSZ03	ZSSZ04	ZSSZ05	ZSZL01	ZSZL02	ZSZL03	ZSZL04	ZSZL05	ZSSG01	ZSSG02	ZSSG03	ZSSG04	ZSSG05	QC01	QC02	QC03
KMW0578	GC-MS	-	-	93	80	238.193	C15H26O2	-	Butanoic acid, 3-methyl-, 1-ethenyl-1,5-dimethyl-4-hexenyl ester	Ester	-	1118-27-0	-	1464	6.51753e+08	6.76055e+08	6.73106e+08	6.74423e+08	5.74768e+08	6.06459e+08	6.51697e+08	6.7776e+08	6.41186e+08	5.49935e+08	3.59861e+08	3.42541e+08	5.07289e+08	4.84262e+08	4.4652e+08	4.24443e+07	1.88548e+08	6.69936e+07	1.34879e+08	9.81964e+07	4.06878e+08	4.35911e+08	3.80324e+08
KMW0558	GC-MS	-	-	93	41	224.178	C14H24O2	-	1,5-Dimethyl-1-vinyl-4-hexenyl butyrate	Ester	-	78-36-4	-	1418	3.02337e+08	2.99406e+08	3.43407e+08	3.36343e+08	3.95251e+08	4.22001e+08	4.00012e+08	4.9331e+08	4.52393e+08	3.79265e+08	2.88479e+08	2.36719e+08	3.12736e+08	2.8808e+08	3.10231e+08	3.03283e+07	1.04116e+08	4.19563e+07	7.75024e+07	5.72351e+07	2.39263e+08	2.54642e+08	2.20269e+08
XMW0803	GC-MS	-	-	93	43	196.146	C12H20O2	-	Iso-3-thujyl acetate	Ester	-	62181-90-2	-	1298	3.99855e+08	5.32936e+08	3.52975e+08	3.80939e+08	4.27659e+08	1.1222e+08	6.41807e+07	7.86816e+07	8.47645e+07	6.56607e+07	2.9161e+07	5.47207e+07	3.50801e+07	2.84614e+07	3.13154e+07	5.31044e+06	3.68366e+07	1.22594e+07	9.97456e+06	1.53492e+06	1.61444e+08	1.56351e+08	1.41886e+08
XMW0956	GC-MS	-	-	119	84	194.131	C12H18O2	-	2-Cyclohexen-1-ol, 2-methyl-5-(1-methylethenyl)-, acetate, cis-	Ester	-	1205-42-1	-	1362	2.84877e+08	1.64866e+08	3.56012e+08	3.01106e+08	3.60653e+08	2.31356e+08	2.87891e+08	1.7839e+08	1.95501e+08	1.48627e+08	2.49167e+08	1.35574e+08	2.78242e+08	2.52937e+08	2.54847e+08	1.01768e+07	1.74936e+07	1.19116e+07	2.49876e+07	1.30965e+07	1.47516e+08	1.56352e+08	1.36753e+08
KMW0213	GC-MS	-	-	69	41	148.056	C6H12O2S	-	3-Mercapto-3-methylbutyl formate (ester)	Ester	-	50746-10-6	-	1023	2.97879e+08	2.06313e+08	3.01787e+08	3.08609e+08	2.89686e+08	4.75195e+07	5.23849e+07	4.44779e+07	4.46333e+07	4.46686e+07	4.22947e+07	5.47497e+07	3.90008e+07	3.28781e+07	3.77379e+07	995153	8.18631e+06	944790	1.11999e+06	1.51785e+07	1.14423e+08	1.14858e+08	1.03803e+08
KMW0605	GC-MS	-	-	93	80	238.193	C15H26O2	-	Pentanoic acid, 1-ethenyl-1,5-dimethyl-4-hexenyl ester	Ester	-	10471-96-2	-	1510	1.79056e+08	2.67008e+08	2.10125e+08	1.80655e+08	1.20075e+08	1.48467e+08	1.26152e+08	1.32106e+08	1.53321e+08	1.09872e+08	1.36777e+08	1.57106e+08	2.12201e+08	1.67317e+08	1.526e+08	8.74081e+06	2.76956e+07	1.17328e+07	1.89146e+07	1.26895e+07	9.28751e+07	9.90059e+07	8.22296e+07
XMW1435	GC-MS	-	-	91	119	222.162	C14H22O2	-	(6,6-dimethyl-2-bicyclo[3.1.1]hept-2-enyl)methyl 2-methylpropanoate	Ester	-	29021-37-2	-	1466	1.59761e+08	1.67376e+08	1.66216e+08	1.66423e+08	1.33633e+08	1.48629e+08	1.57787e+08	1.67978e+08	1.56649e+08	1.26199e+08	6.96473e+07	6.87727e+07	1.04624e+08	9.84094e+07	9.03644e+07	8.18916e+06	3.66428e+07	1.26343e+07	2.54761e+07	1.84837e+07	8.57881e+07	9.35743e+07	7.92954e+07
D170	GC-MS	-	-	108	107	178.099	C11H14O2	-	p-Tolyl isobutyrate	Ester	-	103-93-5	-	1290	1.73938e+08	2.39976e+08	1.49472e+08	1.63299e+08	1.84329e+08	4.2634e+07	2.39945e+07	2.9425e+07	3.17167e+07	2.45672e+07	1.07847e+07	2.02977e+07	1.30383e+07	1.05045e+07	1.16102e+07	1.9045e+06	1.38222e+07	4.47086e+06	3.63138e+06	569718	6.30444e+07	6.09973e+07	5.4894e+07
XMW0495	GC-MS	-	-	82	39	112.052	C6H8O2	-	Dehydromevalonic lactone	Ester	-	2381-87-5	-	1169	190653626	235603253	173860893	1.73192e+08	1.43132e+08	9375400	16873687	13069353	27755561	14323245	14654516	57948643	23337842	16482741	23871222	8782875	36128143	2263769	15399744	9833039	58699353	57426729	52523763
D455	GC-MS	-	-	69	87	146.094	C7H14O3	-	Pentanoic acid, 2-hydroxy-4-methyl-, methyl ester	Ester	-	40348-72-9	-	989	1.82758e+08	2.38018e+08	2.13104e+08	2.10767e+08	1.95776e+08	5.23778e+07	6.38014e+07	4.67977e+07	4.27693e+07	3.55294e+07	1.14199e+07	1.11474e+07	1.51006e+07	1.04539e+07	1.758e+07	278852	6.51225e+06	782797	666406	2.89194e+06	5.79524e+07	6.08798e+07	5.20221e+07
D112	GC-MS	-	-	91	150	150.068	C9H10O2	-	Benzeneacetic acid, methyl ester	Ester	-	101-41-7	-	1178	1.58204e+08	1.99393e+08	1.42519e+08	1.41931e+08	1.15519e+08	7.61806e+06	1.34052e+07	1.05286e+07	2.18098e+07	1.15134e+07	1.17627e+07	4.57176e+07	1.8375e+07	1.31239e+07	1.88127e+07	7.10002e+06	2.85215e+07	1.90712e+06	1.25241e+07	7.97106e+06	4.69136e+07	4.54835e+07	4.19762e+07
XMW0304	GC-MS	-	-	71	67	170.131	C10H18O2	-	Butanoic acid, 5-hexenyl ester	Ester	-	108058-75-9	-	1183	1.34303e+08	1.08091e+08	1.34308e+08	1.47372e+08	1.4078e+08	4.08048e+07	4.95213e+07	4.26464e+07	4.39365e+07	4.51231e+07	2.84179e+07	6.15514e+07	4.31019e+07	3.67597e+07	5.27601e+07	3.30308e+06	2.10707e+07	857635	2.09369e+06	2.78271e+06	4.61268e+07	4.73495e+07	4.19128e+07
D443	GC-MS	-	-	95	113	196.11	C11H16O3	-	2-Furancarboxylic acid, hexyl ester	Ester	-	39251-86-0	-	1436	6.31499e+07	6.64298e+07	6.81524e+07	6.51079e+07	5.89847e+07	7.04139e+07	7.51305e+07	7.73408e+07	7.43219e+07	6.0048e+07	6.76016e+07	5.49237e+07	7.3377e+07	6.62786e+07	7.43652e+07	5.41783e+06	1.97592e+07	7.37585e+06	1.45504e+07	8.37187e+06	4.29127e+07	4.57545e+07	3.87653e+07
NMW0186	GC-MS	-	-	95	55	196.146	C12H20O2	-	Cyclohexanepropanoic Acid, 2-propenyl ester	Ester	-	2705-87-5	-	1435	6.31476e+07	6.78357e+07	6.81492e+07	6.51053e+07	5.89819e+07	7.04139e+07	7.51305e+07	7.73434e+07	7.43219e+07	6.0048e+07	6.90359e+07	5.42867e+07	7.3377e+07	6.62693e+07	7.25891e+07	5.43639e+06	1.97575e+07	7.37521e+06	1.45612e+07	8.37303e+06	4.29061e+07	4.57477e+07	3.87588e+07
KMW0373	GC-MS	-	-	105	77	150.068	C9H10O2	-	Benzoic acid, ethyl ester	Ester	-	93-89-0	-	1172	105269855	130287402	95467349	94409534	77415154	4943383	8843346	6904082	14865124	7493678	7749215	31407488	12220214	8579849	12648255	4512194	19301624	1163982	8079629	5068208	32011722	31378475	28841869
XMW1192	GC-MS	-	-	69	41	148.029	C6H9ClO2	-	2-Propenoic acid, 2-methyl-, 2-chloroethyl ester	Ester	-	1888-94-4	-	977	1.03477e+08	1.24918e+08	1.16227e+08	1.33856e+08	1.15365e+08	3.18924e+07	2.94815e+07	2.43735e+07	2.512e+07	1.96756e+07	8.0911e+06	8.02458e+06	1.13187e+07	8.47267e+06	1.31719e+07	86839.4	2.31592e+06	346553	251399	1.64247e+06	3.15912e+07	3.45373e+07	2.96375e+07
XMW0472	GC-MS	-	-	105	77	166.063	C9H10O3	-	1,2-Ethanediol, monobenzoate	Ester	-	94-33-7	-	1402	3.86248e+07	3.46275e+07	4.64749e+07	4.1148e+07	4.43511e+07	5.37387e+07	7.39665e+07	6.64283e+07	5.77929e+07	4.58886e+07	3.45087e+07	2.44071e+07	4.74533e+07	4.04487e+07	4.19008e+07	5.03778e+06	1.29122e+07	5.36945e+06	1.03442e+07	5.99322e+06	3.01873e+07	2.92866e+07	2.64646e+07
D145	GC-MS	-	-	91	108	178.099	C11H14O2	-	Propanoic acid, 2-methyl-, phenylmethyl ester	Ester	-	103-28-6	-	1299	7.38861e+07	8.86116e+07	7.04831e+07	7.47707e+07	9.26824e+07	1.625e+07	1.24453e+07	1.38226e+07	1.53817e+07	1.22444e+07	5.61219e+06	9.63289e+06	7.18229e+06	5.82195e+06	7.33072e+06	863588	8.46372e+06	2.19866e+06	1.57607e+06	864257	2.9153e+07	2.78664e+07	2.5289e+07
D346	GC-MS	-	-	105	77	180.115	C11H16O2	-	Methyl 6,6-dimethylbicyclo[3.1.1]hept-2-ene-2-carboxylate	Ester	-	30649-97-9	-	1301	6.55529e+07	6.07855e+07	7.04293e+07	7.23523e+07	9.97283e+07	1.05133e+07	1.19646e+07	1.20633e+07	1.36906e+07	1.11966e+07	5.45331e+06	8.52017e+06	7.56067e+06	6.13143e+06	8.45096e+06	639691	9.54231e+06	1.85381e+06	1.10608e+06	1.33032e+06	2.64087e+07	2.50059e+07	2.26884e+07
NMW0122	GC-MS	-	-	69	41	182.131	C11H18O2	-	Geranyl formate	Ester	-	105-86-2	-	1301	6.64337e+07	9.02275e+07	5.8053e+07	6.27482e+07	7.00826e+07	1.74872e+07	9.95322e+06	1.22672e+07	1.31494e+07	1.0155e+07	4.61011e+06	8.48296e+06	5.48217e+06	4.40995e+06	4.86575e+06	829810	5.72315e+06	1.90774e+06	1.55765e+06	251465	2.52206e+07	2.45185e+07	2.20529e+07
KMW0609	GC-MS	-	-	81	95	226.193	C14H26O2	-	Citronellyl butyrate	Ester	-	141-16-2	-	1529	2.46734e+07	1.97143e+07	3.11754e+07	2.53958e+07	2.37045e+07	4.94562e+07	3.89965e+07	4.45427e+07	4.96973e+07	3.46719e+07	3.85176e+07	2.03432e+07	3.87137e+07	5.23328e+07	4.13943e+07	3.96447e+06	1.07378e+07	4.4217e+06	9.6533e+06	4.35417e+06	2.27057e+07	2.50871e+07	2.13288e+07
NMW0172	GC-MS	-	-	91	81	167.095	C9H13NO2	-	Ethinamate	Ester	-	126-52-3	-	1397	2.76379e+07	2.529e+07	3.30739e+07	2.95263e+07	3.15104e+07	3.96649e+07	5.33577e+07	4.94129e+07	4.32591e+07	3.45502e+07	2.54427e+07	1.82999e+07	3.49548e+07	2.97342e+07	3.06238e+07	4.04345e+06	1.04352e+07	4.31068e+06	8.22698e+06	4.73823e+06	2.25537e+07	2.19674e+07	1.97915e+07
D423	GC-MS	-	-	91	83	190.099	C12H14O2	-	Benzyl tiglate	Ester	-	37526-88-8	-	1498	8.41867e+06	8.76745e+06	1.06646e+07	9.35086e+06	1.12429e+07	2.18145e+07	1.63067e+07	2.19829e+07	2.42124e+07	1.51121e+07	2.96679e+07	2.74798e+07	4.08863e+07	3.5264e+07	3.117e+07	6.57171e+06	1.82324e+07	7.68733e+06	1.04173e+07	7.40348e+06	1.99531e+07	1.66844e+07	1.63573e+07
w31	GC-MS	-	-	67	82	170.131	C10H18O2	-	Butanoic acid, 4-hexenyl ester, (Z)-	Ester	-	69727-41-9	-	1203	6.41006e+07	4.2784e+07	6.39419e+07	6.76014e+07	6.41033e+07	2.66018e+06	7.0012e+06	8.7015e+06	8.1903e+06	6.61172e+06	8.30401e+06	2.15611e+07	1.42091e+07	1.15875e+07	1.21376e+07	1.41016e+06	9.50467e+06	246698	1.2967e+06	887612	1.92316e+07	1.83178e+07	1.64096e+07
D261	GC-MS	-	-	57	85	174.108	C9H18OS	-	Butanethioic acid, 3-methyl-, S-(1-methylpropyl) ester	Ester	-	2432-91-9	-	1174	56130445	69107180	50971733	51090246	43035301	4533646	6971787	5997035	10207915	6519771	5668053	18660804	8333608	5940898	9158004	3190291	11655970	933070	5268509	3461972	18829540	18330857	16884496
D371	GC-MS	-	-	67	41	128.084	C7H12O2	-	3-Hexen-1-ol, formate, (Z)-	Ester	-	33467-73-1	-	920	5.6246e+07	7.03358e+07	5.91796e+07	6.86629e+07	6.23323e+07	2.4165e+07	2.1262e+07	1.68517e+07	2.05016e+07	1.50184e+07	6.88523e+06	5.21757e+06	8.35735e+06	6.03177e+06	8.45856e+06	85566.8	2.22115e+06	324585	413667	1.07506e+06	1.7651e+07	1.97749e+07	1.69635e+07
NMW0142	GC-MS	-	-	136	121	196.146	C12H20O2	-	Cyclohexanol, 1-methyl-4-(1-methylethylidene)-, acetate	Ester	-	10235-63-9	-	1341	1.29008e+07	1.84986e+07	1.67087e+07	1.55429e+07	1.48673e+07	2.88158e+07	3.46815e+07	5.75304e+07	4.32529e+07	3.31643e+07	3.15806e+07	1.69498e+07	3.01661e+07	2.63308e+07	3.05988e+07	2.46722e+06	7.89818e+06	2.86169e+06	6.07221e+06	3.50618e+06	1.73598e+07	1.78937e+07	1.60414e+07
KMW0516	GC-MS	-	-	136	121	196.146	C12H20O2	-	.alpha.-Terpinyl acetate	Ester	-	80-26-2	-	1350	1.27822e+07	1.81964e+07	1.65103e+07	1.53166e+07	1.47069e+07	2.86753e+07	3.4426e+07	5.70831e+07	4.29323e+07	3.29914e+07	3.14462e+07	1.6867e+07	3.00311e+07	2.61543e+07	3.04535e+07	2.46951e+06	7.89983e+06	2.86819e+06	6.08638e+06	3.50927e+06	1.72343e+07	1.77597e+07	1.59607e+07
KMW0585	GC-MS	-	-	81	95	226.193	C14H26O2	-	Citronellyl isobutyrate	Ester	-	97-89-2	-	1483	1.79449e+07	1.70511e+07	2.34478e+07	2.02453e+07	1.84503e+07	3.23432e+07	2.59672e+07	2.85407e+07	3.1102e+07	2.40388e+07	2.71723e+07	1.40858e+07	2.57501e+07	3.70737e+07	2.69645e+07	2.2827e+06	6.6032e+06	2.73635e+06	5.45147e+06	2.60509e+06	1.70032e+07	1.69923e+07	1.50328e+07
XMW0971	GC-MS	-	-	91	83	190.099	C12H14O2	-	Benzyl angelate	Ester	-	37526-87-7	-	1446	1.78384e+07	1.59383e+07	2.31093e+07	2.32644e+07	3.30474e+07	3.65559e+07	2.30583e+07	4.93678e+07	3.78794e+07	3.11785e+07	1.49768e+07	1.30058e+07	1.8375e+07	1.75413e+07	1.80811e+07	2.0877e+06	6.31928e+06	2.59202e+06	4.14666e+06	3.94392e+06	1.58687e+07	1.70098e+07	1.46991e+07
NMW0029	GC-MS	-	-	91	90	136.052	C8H8O2	-	Formic acid, phenylmethyl ester	Ester	-	104-57-4	-	1079	4.44239e+07	5.77204e+07	5.96744e+07	5.34147e+07	5.64106e+07	1.44397e+07	1.79477e+07	1.43373e+07	9.90217e+06	8.86095e+06	3.91508e+06	3.59893e+06	5.56493e+06	4.04097e+06	5.57638e+06	88713.9	1.1579e+06	118271	170238	244602	1.39378e+07	1.4612e+07	1.27162e+07
D389	GC-MS	-	-	85	127	196.146	C12H20O2	-	(S)-3,3,6-Trimethylhepta-1,5-dien-4-yl acetate	Ester	-	3465-88-1	-	1173	39382103	47977866	35651155	35470307	29512908	2587444	4168070	3457377	6231225	3775923	3333034	12149260	5141368	3625651	5609282	1890911	7430060	520366	3202625	2055465	12598197	11957353	10921028
KMW0532	GC-MS	-	-	117	99	200.178	C12H24O2	-	Hexanoic acid, hexyl ester	Ester	-	6378-65-0	-	1384	1.10981e+07	7.91067e+06	1.5005e+07	1.25588e+07	1.30981e+07	2.19982e+07	1.68032e+07	1.63934e+07	1.96502e+07	1.5475e+07	1.25643e+07	6.88279e+06	1.28057e+07	1.5081e+07	1.28454e+07	1.99809e+06	3.71419e+06	2.11958e+06	3.23945e+06	1.77262e+06	1.01232e+07	9.76052e+06	8.99365e+06
XMW1058	GC-MS	-	-	68	58	128.084	C7H12O2	-	Cyclopentanol, acetate	Ester	-	933-05-1	-	927	2.84492e+07	3.564e+07	3.00767e+07	3.48935e+07	3.18626e+07	1.20909e+07	1.05489e+07	8.3727e+06	1.01801e+07	7.4321e+06	3.39993e+06	2.55378e+06	4.1081e+06	2.95682e+06	4.18021e+06	36432.1	1.07949e+06	151021	215271	520073	8.78005e+06	9.7997e+06	8.39128e+06
XMW1069	GC-MS	-	-	67	82	170.131	C10H18O2	-	Butanoic acid, 3-hexenyl ester, (E)-	Ester	-	53398-84-8	-	1185	2.53938e+07	1.97401e+07	2.5058e+07	2.76595e+07	2.69549e+07	7.84494e+06	9.3983e+06	8.09869e+06	8.26492e+06	8.57344e+06	5.23178e+06	1.13737e+07	8.00803e+06	6.78606e+06	9.74369e+06	636857	3.98487e+06	198803	524190	518264	8.70063e+06	8.82329e+06	7.85806e+06
D222	GC-MS	-	-	68	99	184.146	C11H20O2	-	Hexanoic acid, 3-methyl-2-butenyl ester	Ester	-	76649-22-4	-	1284	2.19731e+07	3.04274e+07	1.92225e+07	2.07089e+07	2.35199e+07	5.56724e+06	3.2339e+06	3.97007e+06	4.22378e+06	3.29976e+06	1.47923e+06	2.72859e+06	1.79035e+06	1.44366e+06	1.60173e+06	274366	1.89171e+06	625315	512260	104981	8.18186e+06	7.93691e+06	7.13331e+06
XMW1211	GC-MS	-	-	98	87	158.131	C9H18O2	-	2-Heptanol, acetate	Ester	-	5921-82-4	-	1043	2.16709e+07	1.27546e+07	2.14489e+07	2.21561e+07	2.02773e+07	2.57255e+06	2.78602e+06	2.44654e+06	2.47854e+06	2.62429e+06	2.80034e+06	3.70702e+06	2.4954e+06	2.14097e+06	2.40443e+06	62887	445952	51213.8	67206.4	960882	7.75545e+06	7.71785e+06	6.99037e+06
XMW1169	GC-MS	-	-	69	57	238.193	C15H26O2	-	Butanoic acid, 2-methyl-, 3,7-dimethyl-2,6-octadienyl ester, (E)-	Ester	-	68705-63-5	-	1596	6.53243e+06	4.41265e+06	5.40252e+06	9.52586e+06	1.08578e+07	4.67684e+06	3.14539e+06	3.60603e+06	3.83922e+06	3.50016e+06	3.02081e+06	3.30202e+06	3.13263e+06	3.59157e+06	4.27034e+06	1.2063e+06	3.33002e+06	1.06684e+06	2.23501e+06	1.30492e+06	6.82679e+06	4.79114e+06	5.87798e+06
NMW0782	GC-MS	-	-	55	83	128.084	C7H12O2	-	2-Butenoic acid, 2-methyl-, ethyl ester	Ester	-	55514-48-2	-	937	1.85709e+07	2.26055e+07	1.93824e+07	2.21854e+07	2.01804e+07	8.2448e+06	7.27429e+06	5.82745e+06	7.0492e+06	5.23355e+06	2.44293e+06	1.85364e+06	2.94061e+06	2.14319e+06	2.98474e+06	34326.9	782923	118318	147946	388476	6.29645e+06	6.89516e+06	6.00879e+06
XMW1067	GC-MS	-	-	71	43	156.115	C9H16O2	-	Butanoic acid, 2-pentenyl ester, (Z)-	Ester	-	42125-13-3	-	1091	2.94806e+07	3.34509e+07	2.6958e+07	3.21593e+07	3.06046e+07	1.84113e+06	1.90302e+06	1.90628e+06	1.65281e+06	1.14299e+06	1.43404e+06	2.5958e+06	2.32257e+06	2.04774e+06	1.92279e+06	447361	2.69376e+06	343078	281172	1.50529e+06	6.05625e+06	6.93111e+06	5.68981e+06
XMW1244	GC-MS	-	-	70	99	186.162	C11H22O2	-	Hexanoic acid, pentyl ester	Ester	-	540-07-8	-	1287	1.53133e+07	2.06698e+07	1.34931e+07	1.45601e+07	1.61375e+07	4.03347e+06	2.26851e+06	2.80944e+06	2.98805e+06	2.29846e+06	1.03083e+06	1.91879e+06	1.22736e+06	1.01099e+06	1.09659e+06	257797	1.30087e+06	435189	399651	53124.7	5.77101e+06	5.63994e+06	5.08838e+06
WMW0059	GC-MS	-	-	105	77	204.115	C13H16O2	-	E-2-Hexenyl benzoate	Ester	-	76841-70-8	-	1588	7.67034e+06	1.0251e+07	5.64641e+06	8.36687e+06	5.35901e+06	4.4769e+06	3.37281e+06	3.22862e+06	3.91211e+06	3.58518e+06	1.92065e+06	3.34562e+06	2.50731e+06	3.50706e+06	3.21943e+06	863276	2.01198e+06	452965	1.63184e+06	648014	4.90738e+06	3.18747e+06	4.11063e+06
KMW0490	GC-MS	-	-	99	41	156.115	C9H16O2	-	trans-3-Methyl-4-octanolide	Ester	-	39638-67-0	-	1288	1.17511e+07	1.57279e+07	1.03452e+07	1.11249e+07	1.25764e+07	2.89587e+06	1.6475e+06	2.00723e+06	2.18647e+06	1.68632e+06	738723	1.39103e+06	906257	731707	814069	267041	964174	309025	317174	36497.9	4.37345e+06	4.25078e+06	3.8227e+06
KMW0283	GC-MS	-	-	117	99	158.131	C9H18O2	-	Hexanoic acid, propyl ester	Ester	-	626-77-7	-	1097	9.59497e+06	1.20063e+07	1.09819e+07	1.07236e+07	8.84725e+06	3.51509e+06	3.89606e+06	3.16414e+06	2.83159e+06	2.75147e+06	1.51416e+06	1.32148e+06	1.9029e+06	1.28793e+06	2.02721e+06	205664	1.28343e+06	261032	428215	301386	4.32148e+06	4.14616e+06	3.7454e+06
KMW0646	GC-MS	-	-	81	123	240.209	C15H28O2	-	Citronellyl valerate	Ester	-	7540-53-6	-	1625	7.4565e+06	4.26028e+06	5.62233e+06	1.07631e+07	8.68445e+06	2.17395e+06	1.56197e+06	1.64957e+06	1.59947e+06	1.58059e+06	855553	1.00346e+06	1.13594e+06	1.67352e+06	1.65497e+06	600248	1.71783e+06	580208	1.00579e+06	824087	4.28219e+06	3.16096e+06	3.53299e+06
D158	GC-MS	-	-	115	71	208.11	C12H16O3	-	2-Phenoxyethyl isobutyrate	Ester	-	103-60-6	-	1488	8.74579e+06	1.13473e+07	1.09958e+07	8.37463e+06	8.82556e+06	8.06688e+06	1.01534e+07	1.73245e+07	1.19358e+07	9.49592e+06	7.92832e+06	6.44314e+06	1.01526e+07	7.39092e+06	8.20636e+06	255063	611947	237040	712501	596528	4.27119e+06	4.90758e+06	4.08083e+06
XMW0627	GC-MS	-	-	149	177	222.089	C12H14O4	-	Diethyl Phthalate	Ester	-	84-66-2	-	1594	3.87383e+06	2.66046e+06	3.15624e+06	5.44581e+06	6.19931e+06	2.7629e+06	1.93268e+06	2.22096e+06	2.39338e+06	2.15115e+06	1.8131e+06	2.05343e+06	1.90149e+06	2.26572e+06	2.52311e+06	693266	1.99799e+06	579963	1.2813e+06	724660	4.18014e+06	2.84066e+06	3.56911e+06
XMW1478	GC-MS	-	-	69	68	224.178	C14H24O2	-	Geranyl isobutyrate	Ester	-	2345-26-8	-	1514	2.3727e+06	1.96428e+06	3.16491e+06	2.96889e+06	5.50666e+06	4.87171e+06	3.57675e+06	9.5847e+06	6.04959e+06	5.16994e+06	1.83052e+07	6.28586e+06	1.38111e+07	1.28904e+07	1.91534e+07	267025	671980	258211	429579	464573	4.14222e+06	4.51169e+06	4.11662e+06
XMW1102	GC-MS	-	-	131	103	174.068	C11H10O2	-	Vinyl trans-cinnamate	Ester	-	17719-70-9	-	1357	3.27571e+07	1.77701e+07	3.03912e+07	3.66708e+07	4.16044e+07	5.75739e+06	5.45027e+06	7.99437e+06	9.166e+06	5.04724e+06	1.03437e+06	9.11084e+06	4.692e+06	7.68512e+06	5.82616e+06	65546.6	628868	25558.6	56327.6	32262.6	4.13157e+06	4.54276e+06	3.82263e+06
XMW0951	GC-MS	-	-	119	152	194.131	C12H18O2	-	2-Cyclohexen-1-ol, 2-methyl-5-(1-methylethenyl)-, acetate, (1R-cis)-	Ester	-	7111-29-7	-	1346	3.67672e+06	5.93769e+06	4.84695e+06	4.02905e+06	3.2742e+06	6.1045e+06	6.45829e+06	9.74431e+06	8.16766e+06	6.10831e+06	6.06448e+06	4.16779e+06	7.03661e+06	5.75979e+06	6.07162e+06	484865	1.51575e+06	607649	1.16933e+06	749461	3.5372e+06	3.6265e+06	3.21682e+06
KMW0686	GC-MS	-	-	131	103	176.084	C11H12O2	-	2-Propenoic acid, 3-phenyl-, ethyl ester, (E)-	Ester	-	4192-77-2	-	1463	6796419	6.78418e+06	7.21545e+06	6997429	5.29841e+06	6182215	5.97389e+06	6.56699e+06	6147516	4666024	2749944	2.50732e+06	2.55958e+06	3992770	3544381	237665	1.40587e+06	437823	865174	618276	3141039	3577154	2967579
KMW0679	GC-MS	-	-	131	103	162.068	C10H10O2	-	2-Propenoic acid, 3-phenyl-, methyl ester, (E)-	Ester	-	1754-62-7	-	1379	2.64445e+06	2.53644e+06	3.32253e+06	3.28612e+06	3.4538e+06	4.6913e+06	3.8573e+06	4.16275e+06	4.60712e+06	3.69343e+06	3.45897e+06	2.38033e+06	3.39629e+06	3.27349e+06	3.10541e+06	502793	1.33351e+06	602675	998327	543687	3.00049e+06	2.61631e+06	2.58913e+06
KMW0229	GC-MS	-	-	117	99	158.131	C9H18O2	-	Hexanoic acid, 1-methylethyl ester	Ester	-	2311-46-8	-	1034	5.09661e+06	8.48581e+06	5.89618e+06	6.50307e+06	6.13598e+06	2.19587e+06	2.6663e+06	2.02429e+06	1.90496e+06	1.66825e+06	630462	649384	726266	564419	771982	23020	398692	60209.9	55310.8	208127	2.89835e+06	2.75361e+06	2.56954e+06
D157	GC-MS	-	-	117	71	204.115	C13H16O2	-	Propanoic acid, 2-methyl-, 3-phenyl-2-propenyl ester	Ester	-	103-59-3	-	1586	3.88841e+06	5.07856e+06	2.68722e+06	4.15924e+06	2.64706e+06	2.28876e+06	1.70608e+06	1.66482e+06	1.97913e+06	1.82664e+06	1.0327e+06	1.75239e+06	1.2921e+06	1.79913e+06	1.63244e+06	470548	1.06482e+06	242856	892910	345811	2.64996e+06	1.66248e+06	2.16677e+06
D441	GC-MS	-	-	69	41	238.193	C15H26O2	-	Butanoic acid, 3-methyl-, 3,7-dimethyl-2,6-octadienyl ester, (Z)-	Ester	-	3915-83-1	-	1582	2.66597e+06	3.59916e+06	1.87052e+06	3.29367e+06	2.06271e+06	2.8791e+06	2.86045e+06	2.50915e+06	2.81214e+06	2.99143e+06	1.22301e+06	1.69477e+06	1.33322e+06	1.9223e+06	1.93649e+06	464284	1.18173e+06	444179	1.06938e+06	437082	2.53079e+06	1.57016e+06	2.10666e+06
KMW0366	GC-MS	-	-	82	67	170.131	C10H18O2	-	Butanoic acid, 3-hexenyl ester, (Z)-	Ester	-	16491-36-4	-	1187	6.44887e+06	4.69753e+06	6.43275e+06	7.11883e+06	6.77721e+06	1.95383e+06	2.37433e+06	2.04955e+06	2.13149e+06	2.1713e+06	1.31346e+06	2.93632e+06	2.03119e+06	1.71793e+06	2.47938e+06	149024	1.02431e+06	48528.9	127704	129886	2.24143e+06	2.23704e+06	2.01561e+06
XMW0479	GC-MS	-	-	121	120	220.11	C13H16O3	-	cis-3-Hexenyl salicylate	Ester	-	65405-77-8	-	1670	3.1799e+06	2.97462e+06	2.47038e+06	3.75574e+06	3.2336e+06	4.02355e+06	3.14479e+06	4.58105e+06	4.24623e+06	3.04001e+06	2.10935e+06	2.79625e+06	2.16957e+06	4.11606e+06	4.09495e+06	396714	1.73666e+06	219904	737509	310661	2.21263e+06	1.7523e+06	1.93496e+06
w13	GC-MS	-	-	119	91	150.068	C9H10O2	-	Benzoic acid, 2-methyl-, methyl ester	Ester	-	89-71-4	-	1181	3.11798e+06	2.83931e+06	2.42369e+06	2.61672e+06	2.34231e+06	1.34403e+06	1.59278e+06	1.37719e+06	1.34144e+06	1.59509e+06	922940	1.58752e+06	1.1855e+06	1.06965e+06	1.46423e+06	222117	877997	105062	191994	234896	2.20185e+06	1.39813e+06	1.48461e+06
NMW0203	GC-MS	-	-	129	100	230.152	C12H22O4	-	Diisopropyl adipate	Ester	-	6938-94-9	-	1464	4259572	4442186	4404555	4421930	3263722	3566609	4099868	4096787	3865338	3050553	1726685	1714321	2351266	2581235	2275652	160084	1041896	279106	570338	403112	2078572	2304001	1919259
XMW0303	GC-MS	-	-	67	82	198.162	C12H22O2	-	Hexanoic acid, 5-hexenyl ester	Ester	-	108058-81-7	-	1371	1.93598e+06	1.93788e+06	2.64039e+06	2.26777e+06	2.54832e+06	3.43936e+06	2.6285e+06	3.21799e+06	3.49211e+06	2.68978e+06	2.66987e+06	1.63461e+06	2.56795e+06	2.40852e+06	2.29771e+06	346368	960086	390606	713854	370694	1.96158e+06	1.83891e+06	1.72895e+06
XMW0969	GC-MS	-	-	83	101	156.115	C9H16O2	-	2-Butenoic acid, 2-methyl-, 2-methylpropyl ester	Ester	-	66917-61-1	-	1097	6.90746e+06	7.53895e+06	6.62546e+06	7.45565e+06	7.20146e+06	1.53672e+06	1.73752e+06	1.93856e+06	1.41866e+06	1.68084e+06	1.38686e+06	1.50457e+06	1.65356e+06	1.44876e+06	1.67448e+06	501394	834412	489272	381288	701670	1.94787e+06	2.1821e+06	1.73004e+06
XMW0062	GC-MS	-	-	109	69	210.162	C13H22O2	-	2-Propenoic acid, 2-methyl-, 3,3,5-trimethylcyclohexyl ester	Ester	-	7779-31-9	-	1353	3.95825e+06	2.21787e+06	5.16341e+06	4.25286e+06	5.30428e+06	3.11988e+06	4.02868e+06	2.40464e+06	2.63497e+06	1.94061e+06	3.40845e+06	1.75582e+06	3.841e+06	3.40709e+06	3.4678e+06	135157	242835	161035	350082	177020	1.9324e+06	2.05375e+06	1.79814e+06
XMW1463	GC-MS	-	-	108	126	212.141	C12H20O3	-	2-Oxabicyclo[2.2.2]octan-6-ol, 1,3,3-trimethyl-, acetate	Ester	-	57709-95-2	-	1344	2.20009e+06	3.35496e+06	2.9931e+06	2.52653e+06	2.34214e+06	3.46903e+06	3.27067e+06	4.75535e+06	4.31347e+06	3.12064e+06	3.23497e+06	2.1125e+06	3.64788e+06	3.17674e+06	3.19857e+06	377309	936815	302377	947841	347579	1.91393e+06	1.96984e+06	1.76687e+06
XMW1117	GC-MS	-	-	55	70	142.099	C8H14O2	-	2-Propenoic acid, pentyl ester	Ester	-	2998-23-4	-	974	8.00494e+06	5.32596e+06	8.89401e+06	9.47843e+06	8.15845e+06	168515	341361	201058	185547	148246	113473	255954	247318	197240	393601	6223.3	53436.6	15114.7	22113.1	64927.3	1.88854e+06	1.9838e+06	1.68225e+06
XMW1097	GC-MS	-	-	82	67	198.162	C12H22O2	-	Hexanoic acid, 3-hexenyl ester	Ester	-	84434-19-5	-	1386	2.29153e+06	1.70352e+06	3.00343e+06	2.59172e+06	2.63632e+06	4.10752e+06	3.12744e+06	3.03941e+06	3.63251e+06	2.8676e+06	2.43407e+06	1.29146e+06	2.36292e+06	2.75359e+06	2.38343e+06	365353	680547	385195	584190	325645	1.88369e+06	1.82375e+06	1.65589e+06
XMW0461	GC-MS	-	-	82	67	196.146	C12H20O2	-	cis-3-Hexenyl cis-3-hexenoate	Ester	-	61444-38-0	-	1389	2.2917e+06	1.70297e+06	3.00251e+06	2.59108e+06	2.63576e+06	4.10361e+06	3.12749e+06	3.03888e+06	3.63265e+06	2.86703e+06	2.43407e+06	1.29154e+06	2.36292e+06	2.75298e+06	2.38363e+06	364250	676830	384951	581154	325645	1.88356e+06	1.8202e+06	1.6506e+06
KMW0500	GC-MS	-	-	108	91	178.099	C11H14O2	-	Butanoic acid, phenylmethyl ester	Ester	-	103-37-7	-	1347	2.03424e+06	3.18604e+06	2.9931e+06	2.31857e+06	2.34214e+06	3.46248e+06	3.26283e+06	4.74784e+06	4.30355e+06	3.10816e+06	3.22758e+06	2.07007e+06	3.54841e+06	3.17216e+06	3.19158e+06	369114	936815	300633	950449	339489	1.80837e+06	1.86938e+06	1.69848e+06
XMW1258	GC-MS	-	-	133	119	252.173	C15H24O3	-	Acetic acid, (4,6,8,9-tetramethyl-3-oxabicyclo[3.3.1]non-6-en-1-yl)methyl ester	Ester	-	309722-81-4	-	1667	2.41993e+06	2.34269e+06	1.91372e+06	2.92341e+06	2.64457e+06	2.12108e+06	1.68826e+06	2.10125e+06	2.00514e+06	1.68573e+06	894939	1.58888e+06	1.10498e+06	2.14451e+06	1.96943e+06	302802	991300	167568	601459	248369	1.79214e+06	1.24716e+06	1.53023e+06
D446	GC-MS	-	-	81	98	224.141	C13H20O3	-	Octanoic acid, 2-furanylmethyl ester	Ester	-	39252-03-4	-	1584	3.00361e+06	4.00132e+06	2.39976e+06	3.41868e+06	2.196e+06	1.64927e+06	1.33764e+06	1.23551e+06	1.45109e+06	1.41576e+06	664066	1.19851e+06	864448	1.24124e+06	1.1461e+06	358287	795886	203654	644789	250069	1.72815e+06	1.14718e+06	1.42545e+06
D80	GC-MS	-	-	69	84	144.115	C8H16O2	-	Acetic acid, 2-ethylbutyl ester	Ester	-	10031-87-5	-	925	5.31783e+06	6.53392e+06	5.60136e+06	6.54995e+06	6.00195e+06	2.21969e+06	1.93876e+06	1.54585e+06	1.89463e+06	1.38863e+06	632360	485722	771942	556354	779216	10862.7	212974	30581.6	40688.6	102827	1.67068e+06	1.85337e+06	1.57482e+06
KMW0653	GC-MS	-	-	69	68	238.193	C15H26O2	-	Pentanoic acid, 3,7-dimethyl-2,6-octadienyl ester, (E)-	Ester	-	10402-47-8	-	1659	941473	914140	775602	1.39223e+06	1.27219e+06	1.67051e+06	1.64084e+06	1.83394e+06	1.63022e+06	1.78006e+06	1.15028e+06	1.14498e+06	1.03193e+06	1.53238e+06	1.44489e+06	310126	840438	268559	680341	291552	1.66515e+06	1.00287e+06	1.4303e+06
XMW0997	GC-MS	-	-	83	55	236.178	C15H24O2	-	Bornyl tiglate	Ester	-	101223-92-1	-	1615	1.93071e+06	676591	1.61443e+06	3.61335e+06	4.68601e+06	531428	529700	1.25147e+06	807749	566789	932226	217059	345809	508810	870026	9	277647	9	9	130547	1.64033e+06	1.08743e+06	1.64068e+06
KMW0534	GC-MS	-	-	56	57	200.178	C12H24O2	-	Butyl caprylate	Ester	-	589-75-3	-	1389	1.85276e+06	1.3278e+06	2.46582e+06	2.08013e+06	2.19635e+06	3.48152e+06	2.70046e+06	2.6204e+06	3.09718e+06	2.46416e+06	1.99255e+06	1.11255e+06	2.02445e+06	2.37592e+06	2.04646e+06	326637	594445	349357	521568	294281	1.61405e+06	1.54696e+06	1.42277e+06
NMW0196	GC-MS	-	-	129	138	202.121	C10H18O4	-	Octanedioic acid, dimethyl ester	Ester	-	1732-09-8	-	1448	1.48058e+06	1.37739e+06	1.62061e+06	1.46569e+06	1.32879e+06	2.48074e+06	1.85223e+06	2.83548e+06	2.41918e+06	1.95726e+06	4.30245e+06	1.53021e+06	2.6682e+06	2.17288e+06	2.87319e+06	267827	798179	251598	498527	377133	1.55038e+06	1.57403e+06	1.43103e+06
D103	GC-MS	-	-	71	132	220.146	C14H20O2	-	Butanoic acid, 1,1-dimethyl-2-phenylethyl ester	Ester	-	10094-34-5	-	1493	2.58192e+06	3.26077e+06	3.27614e+06	2.70695e+06	2.90323e+06	2.6871e+06	3.10694e+06	5.24577e+06	3.68281e+06	2.9622e+06	2.60709e+06	2.07766e+06	3.18917e+06	2.57968e+06	2.85611e+06	129990	296244	123617	291241	245529	1.44345e+06	1.6514e+06	1.37416e+06
KMW0061	GC-MS	-	-	73	56	116.084	C6H12O2	-	Isobutyl acetate	Ester	-	110-19-0	-	772	1.14237e+06	1.10764e+06	1.17736e+06	1.23247e+06	1.20982e+06	1.75674e+06	1.74518e+06	1.45797e+06	1.27641e+06	1.82665e+06	1.43235e+06	1.41658e+06	1.42862e+06	1.28352e+06	1.5829e+06	1.28581e+06	1.04918e+06	1.42394e+06	1.24793e+06	1.13869e+06	1.40482e+06	1.32194e+06	1.19729e+06
NMW0258	GC-MS	-	-	121	150	207.126	C12H17NO2	-	Fenobucarb	Ester	-	3766-81-2	-	1608	597661	509624	564795	797580	718193	2.47239e+06	2.23044e+06	2.17988e+06	2.59849e+06	2.11735e+06	1.94678e+06	2.29034e+06	2.08781e+06	2.56507e+06	2.66569e+06	463329	1.06075e+06	282976	603901	331257	1.40095e+06	998894	1.17119e+06
KMW0429	GC-MS	-	-	95	93	182.131	C11H18O2	-	Isobornyl formate	Ester	-	1200-67-5	-	1233	4.36523e+06	4.97284e+06	3.7082e+06	4.48153e+06	4.12678e+06	717155	519723	530203	660274	546484	298057	582066	414182	305912	421063	483547	1.20419e+06	101566	788367	173224	1.37085e+06	1.32581e+06	1.27171e+06
XMW1417	GC-MS	-	-	82	67	226.193	C14H26O2	-	Octanoic acid, 3-hexenyl ester, (Z)-	Ester	-	61444-41-5	-	1588	2.08041e+06	2.70969e+06	1.51745e+06	2.41854e+06	1.54344e+06	1.26802e+06	880460	881140	1.07063e+06	952819	476964	817853	615733	875956	818372	315015	683653	162083	505669	209938	1.34592e+06	925672	1.12072e+06
D411	GC-MS	-	-	103	57	186.162	C11H22O2	-	4-Methylpentyl 2-methylbutanoate	Ester	-	35852-40-5	-	1143	3.4725e+06	2.15713e+06	3.71588e+06	3.88907e+06	5.55976e+06	491635	739616	849994	410463	674022	307274	570466	335690	235538	405822	113261	322679	17404.1	348201	57178.1	1.31419e+06	1.2771e+06	1.17804e+06
XMW1491	GC-MS	-	-	93	69	252.209	C16H28O2	-	Lavandulyl caproate	Ester	-	59550-36-6	-	1650	1.56971e+06	1.06421e+06	1.10731e+06	2.52506e+06	1.83373e+06	1.30332e+06	1.26837e+06	1.15678e+06	1.09962e+06	1.14894e+06	610853	612654	601049	848410	838386	287185	699478	187160	427050	275204	1.23732e+06	891569	897994
KMW0669	GC-MS	-	-	71	41	130.063	C6H10O3	-	Pantolactone	Ester	-	599-04-2	-	1148	2.21751e+06	2.57741e+06	2.75183e+06	2.79799e+06	3.74172e+06	446250	681690	790639	373582	593242	300806	518704	335880	229229	389555	107437	318907	17440.9	320610	48120.4	1.17241e+06	1.14957e+06	1.0417e+06
XMW0471	GC-MS	-	-	82	105	204.115	C13H16O2	-	3-Hexen-1-ol, benzoate, (Z)-	Ester	-	25152-85-6	-	1570	1.54537e+06	1.63977e+06	2.1883e+06	1.82197e+06	1.92054e+06	1.10947e+06	1.24156e+06	2.54914e+06	1.71604e+06	1.25597e+06	1.71242e+06	1.25769e+06	1.92735e+06	1.77261e+06	1.82131e+06	247435	470265	273558	380080	355194	1.15429e+06	1.22639e+06	1.06918e+06
KMW0267	GC-MS	-	-	105	77	136.052	C8H8O2	-	Benzoic acid, methyl ester	Ester	-	93-58-3	-	1094	3.67135e+06	3.70362e+06	3.63876e+06	3.73568e+06	3.63973e+06	302855	334745	290774	267436	261322	222119	355365	311921	288202	314951	58597.2	313045	95442.2	98848.3	221391	1.13958e+06	1.02361e+06	975571
XMW1345	GC-MS	-	-	70	127	214.193	C13H26O2	-	Octanoic acid, 3-methylbutyl ester	Ester	-	2035-99-6	-	1446	1.29411e+06	1.21352e+06	1.57964e+06	1.72937e+06	2.60676e+06	2.59759e+06	1.41836e+06	3.60938e+06	2.56525e+06	2.25073e+06	655425	726321	821962	919577	991159	113384	355731	176899	266856	291924	1.08898e+06	1.17941e+06	1.03269e+06
KMW0421	GC-MS	-	-	120	92	152.047	C8H8O3	-	Methyl salicylate	Ester	-	119-36-8	-	1192	4.153e+06	2.67944e+06	4.18828e+06	4.48032e+06	4.25099e+06	141447	390494	489061	461768	361102	474245	1.30794e+06	827190	680431	685019	76966.8	554582	13100.3	67362	61364.6	1.08517e+06	1.07485e+06	939706
D345	GC-MS	-	-	119	91	204.151	C14H20O	-	(3aR,6R,8aR)-7,7-Dimethyl-8-methylenehexahydro-1H-3a,6-methanoazulen-3(2H)-one	Ester	-	30557-76-7	-	1605	231650	212301	165897	330440	294810	1.67314e+06	1.27151e+06	1.60566e+06	1.801e+06	1.52828e+06	1.4395e+06	1.93536e+06	1.49065e+06	1.76116e+06	1.85537e+06	301949	810163	172759	388595	185629	973645	631728	764286
XMW1403	GC-MS	-	-	82	67	184.146	C11H20O2	-	cis-3-Hexenyl isovalerate	Ester	-	35154-45-1	-	1238	1.82433e+06	1.93769e+06	1.83666e+06	1.91451e+06	1.86966e+06	1.16518e+06	1.3147e+06	1.47334e+06	1.26197e+06	1.35791e+06	1.04317e+06	747798	1.05959e+06	1.06649e+06	1.25665e+06	171334	188224	161195	176476	205210	950361	791702	731748
XMW1401	GC-MS	-	-	82	67	184.146	C11H20O2	-	n-Valeric acid cis-3-hexenyl ester	Ester	-	35852-46-1	-	1237	1.82468e+06	1.93615e+06	1.83722e+06	1.91468e+06	1.86698e+06	1.21516e+06	1.32316e+06	1.49406e+06	1.48638e+06	1.43871e+06	1.04335e+06	818794	1.235e+06	1.15367e+06	1.32188e+06	185432	180498	224163	198587	265007	935959	778402	720848
XMW0390	GC-MS	-	-	71	159	286.214	C16H30O4	-	2,2,4-Trimethyl-1,3-pentanediol diisobutyrate	Ester	-	6846-50-0	-	1588	1.74184e+06	2.39894e+06	1.27268e+06	2.00362e+06	1.34306e+06	763590	415067	421324	589517	457607	289651	645430	445267	645105	548685	132219	305556	36636.2	237920	81460.5	865937	626094	765873
XMW0933	GC-MS	-	-	119	134	194.131	C12H18O2	-	Bicyclo[3.1.1]hept-2-en-6-ol, 2,7,7-trimethyl-, acetate, [1S-(1.alpha.,5.alpha.,6.beta.)]-	Ester	-	50764-55-1	-	1239	1.83204e+06	1.92129e+06	1.45969e+06	1.89974e+06	1.66512e+06	2.31308e+06	3.13962e+06	3.21294e+06	2.4742e+06	2.63961e+06	253810	212678	361306	412259	872846	54602.5	143812	30634	70966.1	70254	840617	752143	799823
D444	GC-MS	-	-	95	113	224.141	C13H20O3	-	2-Furancarboxylic acid, octyl ester	Ester	-	39251-88-2	-	1642	675989	331109	532486	735934	745574	1.93832e+06	1.04884e+06	1.10092e+06	1.38014e+06	1.08305e+06	770810	634052	708113	1.37413e+06	1.12849e+06	290945	597048	147406	569420	182275	839946	614650	809602
XMW1119	GC-MS	-	-	103	47	162.089	C7H14O4	-	Diethoxymethyl acetate	Ester	-	14036-06-7	-	992	2.85446e+06	3.94308e+06	3.42857e+06	3.37116e+06	3.10184e+06	748973	927332	664292	613099	496996	160015	161686	208481	143615	244071	4205.73	83010.3	3645.35	1916.89	31002.2	823052	897121	750533
D154	GC-MS	-	-	104	105	192.115	C12H16O2	-	.beta.-Phenylethyl butyrate	Ester	-	103-52-6	-	1444	780789	690381	970498	998073	1.28954e+06	1.50514e+06	1.03703e+06	2.0808e+06	1.5409e+06	1.32487e+06	724992	600646	883023	810786	834276	109708	305388	108128	186588	171108	754956	789519	634465
NMW0743	GC-MS	-	-	56	41	102.068	C5H10O2	-	Formic acid butyl ester	Ester	-	592-84-7	-	724	2.92693e+06	5.00042e+06	2.14063e+06	2.83841e+06	2.00015e+06	20990.4	88193.3	122625	98984.2	379306	440620	562226	872840	1.00495e+06	315208	54791.3	77719.1	27987.9	47380.7	34306.8	747582	701934	685870
XMW1105	GC-MS	-	-	117	99	214.193	C13H26O2	-	n-Heptyl hexanoate	Ester	-	6976-72-3	-	1482	865973	1.2377e+06	1.0872e+06	812353	664064	1.20138e+06	1.13291e+06	1.63964e+06	1.47844e+06	938410	2.03146e+06	1.49223e+06	2.22745e+06	1.92302e+06	1.91466e+06	234584	304446	86732.1	257056	67178.3	737017	681625	521012
KMW0619	GC-MS	-	-	69	71	224.178	C14H24O2	-	Butanoic acid, 3,7-dimethyl-2,6-octadienyl ester, (E)-	Ester	-	106-29-6	-	1562	478743	447650	496996	558683	789917	856543	451619	806905	734961	461873	331868	434854	585793	495473	724956	406111	878562	242878	543736	1.51065e+06	729627	854688	594336
KMW0528	GC-MS	-	-	82	67	198.162	C12H22O2	-	Hexanoic acid, 3-hexenyl ester, (Z)-	Ester	-	31501-11-8	-	1380	718841	728335	1.01654e+06	856709	901184	1.60317e+06	1.05611e+06	1.26343e+06	1.50439e+06	1.07398e+06	1.1361e+06	596712	959603	1.02566e+06	904349	119992	347110	133511	276445	121528	722429	696241	642886
D432	GC-MS	-	-	67	82	226.193	C14H26O2	-	8-Dodecen-1-ol, acetate, (E)-	Ester	-	38363-29-0	-	1602	243787	229656	165579	398128	263982	1.11957e+06	1.14415e+06	1.05917e+06	1.32126e+06	1.122e+06	917122	1.26322e+06	989425	1.14637e+06	1.18277e+06	164016	545739	96270.5	243419	118328	672858	455791	541824
KMW0381	GC-MS	-	-	56	99	172.146	C10H20O2	-	Hexanoic acid, butyl ester	Ester	-	626-82-4	-	1192	2.33615e+06	1.46601e+06	2.20246e+06	2.34464e+06	2.16767e+06	66346.6	196758	236015	222778	172244	228232	627592	442977	323339	317091	36968.7	266963	6146.45	38713.9	22514.8	654137	605246	525885
D305	GC-MS	-	-	70	57	172.146	C10H20O2	-	Butanoic acid, 2-methyl-, 3-methylbutyl ester	Ester	-	27625-35-0	-	1101	2.02171e+06	2.2438e+06	1.98324e+06	2.2132e+06	2.35032e+06	443775	490333	533860	400975	461743	434886	433768	485952	422419	487431	162441	270089	149346	110771	207785	642186	662234	555412
D85	GC-MS	-	-	85	103	186.162	C11H22O2	-	Butanoic acid, 3-methyl-, hexyl ester	Ester	-	10032-13-0	-	1244	915183	786611	1.14337e+06	1.08137e+06	868242	886498	999605	1.10601e+06	905695	1.00747e+06	786698	537676	826802	877500	979902	156091	176704	138417	170706	202138	628306	493060	500390
XMW1227	GC-MS	-	-	69	41	154.099	C9H14O2	-	(E)-2-Methylbut-2-en-1-yl methacrylate	Ester	-	88142-95-4	-	1088	1.72072e+06	1.49946e+06	2.07486e+06	2.20566e+06	3.12904e+06	807464	608677	438456	276914	415225	265682	350504	471601	471467	285208	39330.9	114433	36044.7	64003.2	52019.8	621150	619550	560838
KMW0441	GC-MS	-	-	91	65	164.084	C10H12O2	-	Benzeneacetic acid, ethyl ester	Ester	-	101-97-3	-	1247	1.47735e+06	1.61571e+06	1.34972e+06	1.51412e+06	1.46886e+06	1.19127e+06	1.62107e+06	1.67279e+06	1.33473e+06	1.3437e+06	372137	163319	281857	353374	521930	54257.5	124816	50175.3	75406.4	93674.1	603138	554549	557245
KMW0638	GC-MS	-	-	69	41	238.193	C15H26O2	-	Geranyl isovalerate	Ester	-	109-20-6	-	1606	173449	145824	131963	254577	187765	1.02823e+06	899596	954995	1.20318e+06	939227	931230	1.29515e+06	984457	1.1663e+06	1.21387e+06	155404	481371	86123.8	213595	101924	576826	402564	487011
XMW0574	GC-MS	-	-	57	68	142.099	C8H14O2	-	4-Penten-1-ol, propanoate	Ester	-	30563-30-5	-	974	2.47748e+06	1.70974e+06	2.83662e+06	3.21669e+06	2.60453e+06	95542.3	121298	71824.9	79868.2	68878.8	68365	94844.8	95402.7	75720.5	178896	25351.2	63942.5	30378.2	65990.5	37206.7	540693	580756	495102
XMW0287	GC-MS	-	-	105	123	178.099	C11H14O2	-	Benzoic acid, 2-methylpropyl ester	Ester	-	120-50-3	-	1321	916783	1.27813e+06	1.46851e+06	945894	1.1685e+06	2.26355e+06	2.52989e+06	1.3931e+06	1.958e+06	1.50852e+06	816842	634263	1.22863e+06	1.19383e+06	1.06896e+06	21877.5	118104	19149.4	61657.5	23426.9	521695	574773	466131
KMW0151	GC-MS	-	-	117	45	132.079	C6H12O3	-	Butanoic acid, 3-hydroxy-, ethyl ester	Ester	-	5405-41-4	-	943	1.95408e+06	2.78013e+06	2.08362e+06	2.50346e+06	2.21778e+06	465643	464692	313410	400163	287234	120493	106719	124677	89727	120375	2325.78	63101.8	9547.75	9898.16	33571.1	520002	596056	496132
D240	GC-MS	-	-	57	41	172.146	C10H20O2	-	Propanoic acid, 2,2-dimethyl-, pentyl ester	Ester	-	2313-68-0	-	1063	757968	672901	846928	1.02743e+06	893708	1.19635e+06	1.11643e+06	1.13429e+06	1.00042e+06	835572	277370	254763	431119	337718	448696	46740.9	83741.1	172941	104642	116035	504417	548703	477638
D138	GC-MS	-	-	145	103	218.079	C9H14O6	-	Triacetin	Ester	-	102-76-1	-	1344	338818	489307	449084	411005	395037	780528	848749	1.3707e+06	1.04491e+06	827533	779727	456088	775349	675397	747296	79996.8	228876	93861	192378	128627	504017	475187	444293
XMW0473	GC-MS	-	-	105	123	206.131	C13H18O2	-	Benzoic acid, hexyl ester	Ester	-	6789-88-4	-	1580	260273	103684	266150	267211	474925	608213	422013	522449	750953	546604	711748	883905	663308	779424	810006	202185	479848	81085.4	253234	83417.2	499056	376215	448645
KMW0610	GC-MS	-	-	57	85	238.193	C15H26O2	-	Bornyl isovalerate	Ester	-	76-50-6	-	1484	492772	479992	620453	561352	506050	852963	736601	841065	907444	673575	755965	389437	698764	869523	883183	81252.5	232753	103294	196445	98174	497773	499334	436391
XMW0718	GC-MS	-	-	59	129	160.074	C7H12O4	-	Butanedioic acid, methyl-, dimethyl ester	Ester	-	1604-11-1	-	1059	831027	737891	977623	1.14043e+06	1.01772e+06	1.34165e+06	1.2787e+06	1.28084e+06	1.07978e+06	880332	236126	213308	414398	304344	467780	9	20643.2	6004.22	6285.5	8890.04	482323	507724	435949
D434	GC-MS	-	-	54	41	198.162	C12H22O2	-	5-Decen-1-ol, acetate, (E)-	Ester	-	38421-90-8	-	1398	465937	453047	539575	488831	541704	761649	958676	1033141	922268	710566	514615	389489	678423	599542	618897	101080	276961	116763	198645	120635	479134	452208	416739
w44	GC-MS	-	-	71	41	216.136	C11H20O4	-	Butanoic acid, 2-butoxy-1-methyl-2-oxoethyl ester	Ester	-	7492-70-8	-	1356	909508	504121	1.17082e+06	954707	1.18708e+06	734565	922367	561798	615889	468979	806642	431339	888368	805128	805625	44890	67402.4	43523.3	106529	53133.3	478562	489864	436089
D133	GC-MS	-	-	129	69	186.162	C11H22O2	-	4-Heptanol, 2,6-dimethyl-, acetate	Ester	-	10250-45-0	-	1092	642555	806801	763846	732152	623985	484100	458022	428393	370793	407111	348446	257089	380531	303842	455093	64051.8	130149	74528.9	82199.7	76082.9	476514	367868	327352
KMW0546	GC-MS	-	-	83	97	200.178	C12H24O2	-	Acetic acid, decyl ester	Ester	-	112-17-4	-	1409	463340	185893	394549	614881	695929	154279	171984	327559	231233	162552	1.18968e+06	286199	750619	604806	1.00324e+06	34808.3	49640.5	14806.6	36078.8	26667.9	467303	392835	446525
D285	GC-MS	-	-	83	82	226.157	C13H22O3	-	Cyclopentaneacetic acid, 3-oxo-2-pentyl-, methyl ester	Ester	-	24851-98-7	-	1656	343998	438592	319320	463883	545667	548494	521152	555911	562840	574428	349930	360556	341981	482216	436202	103354	208033	65877.6	182348	73904.7	426467	262146	352503
XMW0887	GC-MS	-	-	57	43	144.115	C8H16O2	-	Butanoic acid, 2-methyl-, propyl ester	Ester	-	37064-20-3	-	946	1.51533e+06	2.1063e+06	1.61094e+06	1.91911e+06	1.73113e+06	389064	379788	270696	331617	240362	96463.5	91147.2	106830	75218.1	100116	3805.19	56013.2	14530	11569.3	29364.9	407644	461514	398731
NMW0742	GC-MS	-	-	41	69	100.052	C5H8O2	-	Methyl methacrylate	Ester	-	80-62-6	-	714	1.31722e+06	2.09243e+06	1.05587e+06	1.20509e+06	716053	21076.8	20288.3	125912	193304	26898.2	349725	463779	869768	1.15766e+06	359349	21058.1	51973.5	12231	62263.1	13665.1	385058	370879	372387
D204	GC-MS	-	-	70	145	214.193	C13H26O2	-	Pentyl octanoate	Ester	-	638-25-5	-	1484	349935	331924	470703	394757	362358	674647	561541	644399	676031	515754	758045	366997	669128	824854	753996	63015.6	160002	69476	129958	70349	368541	382260	338286
XMW0953	GC-MS	-	-	91	92	178.099	C11H14O2	-	Phenylacetic acid propyl ester	Ester	-	4606-15-9	-	1331	603463	831998	921889	660832	789154	1.39855e+06	1.55136e+06	913465	1.22051e+06	938226	565394	446732	855090	804210	777035	31865.5	93177.2	25376.8	63825.2	24549.6	363980	392223	321013
D271	GC-MS	-	-	57	56	158.131	C9H18O2	-	Propanoic acid, hexyl ester	Ester	-	2445-76-3	-	1108	195455	171487	190781	274470	152331	88187.5	79539.5	94433.2	98777.3	132255	63720.1	67107.8	44141.1	50563.5	113020	158843	203209	635719	339592	407916	360162	380257	390125
XMW1079	GC-MS	-	-	71	41	186.162	C11H22O2	-	Butanoic acid, 1-methylhexyl ester	Ester	-	39026-94-3	-	1218	1.28872e+06	1.51685e+06	1.51634e+06	1.29468e+06	694954	180654	160346	176411	137229	142969	264747	64829.8	953159	1.10756e+06	280621	169735	409085	97621.7	597306	117271	351236	369772	359855
WMW0106	GC-MS	-	-	95	67	184.146	C11H20O2	-	6-Nonen-1-ol, acetate, (Z)-	Ester	-	76238-22-7	-	1308	398467	310585	355765	471891	398885	741870	970277	896329	751843	676847	149142	103160	184796	238095	283086	175954	259552	57257	325385	85378.7	339907	342090	311782
XMW0306	GC-MS	-	-	74	87	144.115	C8H16O2	-	Heptanoic acid, methyl ester	Ester	-	106-73-0	-	1023	1.14128e+06	1.13629e+06	1.32959e+06	1.35912e+06	1.15157e+06	300245	281154	201609	212291	198294	53701.1	40110.1	64648.5	50434.4	97093.7	9756.88	48922.1	14016.4	17722.3	28917.5	336301	356697	326920
XMW1226	GC-MS	-	-	99	56	172.146	C10H20O2	-	Hexanoic acid, 2-methylpropyl ester	Ester	-	105-79-3	-	1149	1.18501e+06	2.67534e+06	1.43197e+06	935244	980340	88568.2	127841	137619	65274	108057	56242.1	95170.5	55053.9	42391.8	66217.5	17618.7	67929.5	6880.6	44261.6	29396.7	335569	331791	277338
NMW0167	GC-MS	-	-	110	152	152.047	C8H8O3	-	Resorcinol monoacetate	Ester	-	102-29-4	-	1385	380316	271312	500392	428557	447959	764481	568357	555844	687551	533454	448235	229606	428159	516504	428374	70415.5	131323	70169.2	109013	59803.4	334922	319475	291475
XMW0614	GC-MS	-	-	88	101	186.162	C11H22O2	-	Nonanoic acid, ethyl ester	Ester	-	123-29-5	-	1295	799599	450320	971992	969119	1.44413e+06	44375.3	170046	142569	178076	155022	110538	100445	125040	94458.3	136598	4842.59	157594	19276.7	8034.73	30275.7	334736	361316	341551
D248	GC-MS	-	-	98	89	186.162	C11H22O2	-	Propanoic acid, 2-methyl-, heptyl ester	Ester	-	2349-13-5	-	1247	356180	331749	287450	400648	343237	841668	1.11397e+06	1.16704e+06	952064	961530	395298	297626	416868	417325	561588	68531.7	73687.9	56891.2	67213.2	79220.7	321120	264369	267121
XMW0229	GC-MS	-	-	74	87	186.126	C10H18O3	-	Nonanoic acid, 9-oxo-, methyl ester	Ester	-	1931-63-1	-	1436	423519	411448	459320	446628	482069	538056	533763	661468	590221	467128	408550	317812	462831	401179	445358	41794.5	137749	55784.4	101416	73189.1	320005	321486	278286
WMW0216	GC-MS	-	-	81	43	196.146	C12H20O2	-	Fenchyl acetate	Ester	-	13851-11-1	-	1224	1.10237e+06	1.30438e+06	1.02805e+06	1.52708e+06	1.49857e+06	140222	115918	118616	162141	104279	125935	81522.6	84665.5	173257	320367	47493	164562	41351.6	146505	38804.6	319178	349470	315524
KMW0411	GC-MS	-	-	93	41	182.131	C11H18O2	-	1,6-Octadien-3-ol, 3,7-dimethyl-, formate	Ester	-	115-99-1	-	1215	1.0724e+06	1.30846e+06	1.20404e+06	1.13699e+06	706268	138172	136905	154338	137897	133083	202053	94946.6	826571	927441	247474	149793	342467	80906.7	544106	105183	303870	348149	317947
KMW0514	GC-MS	-	-	104	91	178.099	C11H14O2	-	Benzenepropanoic acid, ethyl ester	Ester	-	2021-28-5	-	1353	266543	349670	309850	301845	271422	470764	523082	830523	657772	504514	486214	283981	505746	426300	466636	38365.3	133935	46275.4	96963.8	62497.8	282781	279151	265057
D269	GC-MS	-	-	57	85	158.131	C9H18O2	-	Butanoic acid, 2-methyl-, 2-methylpropyl ester	Ester	-	2445-67-2	-	1004	1.02035e+06	811571	1.36715e+06	1.44404e+06	1.57868e+06	79219.3	108669	76022.1	64973.8	51581.3	22102.7	23156.4	27682.1	21016.2	35705.2	19204.6	23153.9	91556.5	47045.7	68084.3	281101	270607	249571
XMW0080	GC-MS	-	-	110	54	170.131	C10H18O2	-	3-Octen-1-ol, acetate, (Z)-	Ester	-	69668-83-3	-	1195	1411309	716685	1324890	1534929	1173948	13451	33222	38489.8	40543	30925	36344	135000	70874	52637	59404	8148	58642.5	9	9	9	276728	278186	230796
D333	GC-MS	-	-	119	109	194.131	C12H18O2	-	(+)-cis-Verbenol, acetate	Ester	-	29135-27-1	-	1279	880182	1.02421e+06	788824	910945	805013	43547.9	43519.3	51023.1	38779.7	53949	55337.1	98589.2	70540.8	111459	80273	37307.1	101460	26176.9	76497	43639.6	274892	225026	236978
XMW0776	GC-MS	-	-	105	77	162.068	C10H10O2	-	Benzoic acid, 2-propenyl ester	Ester	-	583-04-0	-	1254	528449	578444	492688	566588	544269	457488	642192	670356	542028	503437	100231	83579.7	116959	144047	227651	83792.9	127971	47133.5	48153.8	64728.5	269851	265787	246518
KMW0372	GC-MS	-	-	89	71	172.146	C10H20O2	-	Butanoic acid, hexyl ester	Ester	-	2639-63-6	-	1192	835197	548406	811632	857931	805073	42290	94897.6	129505	115429	92251.7	195115	298577	196107	158172	166328	25877	139078	4471.52	25016	14178.1	268859	251605	236494
KMW0717	GC-MS	-	-	104	76	206.079	C8H14O6	-	(+)-Diethyl L-tartrate	Ester	-	87-91-2	-	1355	247936	347632	315096	281164	274125	456178	509151	843898	641881	496159	491868	273376	503195	413471	458744	42230.2	129499	44676.2	93661.2	55483.6	267922	276788	250502
XMW1269	GC-MS	-	-	102	144	203.079	C8H13NO5	-	L-Aspartic acid, N-acetyl-, dimethyl ester	Ester	-	57289-64-2	-	1452	240330	243695	270885	249445	229307	422811	320269	459176	416633	334414	733454	275856	466869	380475	492413	43893.5	130318	46401	82717.2	62220.5	260727	265389	241956
NMW0008	GC-MS	-	-	59	114	174.089	C8H14O4	-	Hexanedioic acid, dimethyl ester	Ester	-	627-93-0	-	1243	1.07057e+06	1.17444e+06	1.26663e+06	1.22949e+06	1.15295e+06	176905	219816	240056	194113	207948	151748	109454	175040	242856	235997	38784.8	69109.9	31450.2	49060.4	66975.7	253688	266133	231291
KMW0547	GC-MS	-	-	119	152	194.131	C12H18O2	-	2-Cyclohexen-1-ol, 2-methyl-5-(1-methylethenyl)-, acetate	Ester	-	97-42-7	-	1336	440362	630136	675942	475698	523113	980267	1.066e+06	631663	824540	647694	401464	329462	620708	567214	537412	14120.2	52447.9	14207	35023.5	16876.9	249652	263900	215282
KMW0647	GC-MS	-	-	83	41	224.141	C13H20O3	-	Methyl jasmonate	Ester	-	1211-29-6	-	1638	198501	102414	163517	221807	216382	513989	280970	311963	369732	292069	213667	178284	208488	380891	317735	72369.1	156551	35823.2	137646	45641.7	238363	164734	217876
KMW0449	GC-MS	-	-	95	121	182.131	C11H18O2	-	Bicyclo[2.2.1]heptan-2-ol, 1,7,7-trimethyl-, formate, endo-	Ester	-	7492-41-3	-	1226	1.35001e+06	994102	1.58259e+06	1.67777e+06	1.5496e+06	68392.2	109415	145766	117738	98506.9	9	247758	401167	280084	111632	9	9	9	9	21851.5	236864	271527	210325
D447	GC-MS	-	-	102	74	144.115	C8H16O2	-	Pentanoic acid, 2-methyl-, ethyl ester	Ester	-	39255-32-8	-	941	851199	1.20277e+06	902736	1.06749e+06	940734	198369	200630	139287	166250	118435	48087.3	47126.1	55216.7	39125.7	49305.4	840.32	27247.4	5519.55	3661.97	15070.7	216814	244551	209678
D273	GC-MS	-	-	70	57	172.146	C10H20O2	-	Butanoic acid, 2-methyl-, 2-methylbutyl ester	Ester	-	2445-78-5	-	1105	232763	216871	180125	254574	140561	64766.4	63207.8	71451.3	66937.4	89217.9	52540.4	50660.5	40297.9	35771.8	71634	87437.8	113828	329671	192717	228273	215764	231275	229571
D289	GC-MS	-	-	103	85	172.146	C10H20O2	-	n-Amyl isovalerate	Ester	-	25415-62-7	-	1110	560500	506685	554295	531914	534255	50887	64262	51190.4	49294.1	58592	32431.8	50420	47384.7	45333.4	48961	12055.8	41294	6747.38	21825.4	25296	198570	157139	170553
NMW0758	GC-MS	-	-	55	70	116.084	C6H12O2	-	1-Butanol, 3-methyl-, formate	Ester	-	110-45-2	-	792	426940	882926	353025	511858	257144	30783	16492.5	28668.6	31164.2	19348.6	90785.3	51541.4	68296.3	34471.1	26768.7	107947	101236	375354	207193	174846	197381	175959	189021
D99	GC-MS	-	-	164	132	179.095	C10H13NO2	-	Benzoic acid, 2-(dimethylamino)-, methyl ester	Ester	-	10072-05-6	-	1404	1006519	700657	466103	561943	778208	115203	83691	103544	123311	85959	118481	264174	166478	280471	482407	14126.8	151353	2394.38	19188	2676.02	192556	166251	164121
XMW0789	GC-MS	-	-	126	87	186.162	C11H22O2	-	2-Nonanol, acetate	Ester	-	14936-66-4	-	1236	250193	182144	265232	257791	228915	337288	407570	449835	365465	392726	259868	179414	267949	275075	335709	43787.6	56473.9	46882.8	45846.1	58581.7	190571	154944	157476
XMW0607	GC-MS	-	-	104	91	150.068	C9H10O2	-	Formic acid, 2-phenylethyl ester	Ester	-	104-62-1	-	1178	349656	298148	315976	337030	314496	115343	136311	119011	123518	129796	82210.6	161449	122190	102525	144493	15364.5	69795.9	6724.53	13146.9	15120	174528	139380	131956
XMW1240	GC-MS	-	-	99	70	186.162	C11H22O2	-	Hexanoic acid, 2-methylbutyl ester	Ester	-	2601-13-0	-	1247	189539	158707	222685	224200	181603	292266	345736	370032	316987	328615	227655	148015	221424	219799	274698	35099.2	42937.9	33523.2	38894.1	46268.5	166725	129235	127209
D249	GC-MS	-	-	101	57	194.094	C11H14O3	-	Ethanol, 2-phenoxy-, propanoate	Ester	-	23495-12-7	-	1434	239945	252764	262296	233592	231423	282445	288661	333274	325753	237662	257737	200203	282307	250457	274397	25421.1	78593.1	32926.5	56776.8	38705.6	166411	174740	152786
XMW1264	GC-MS	-	-	136	163	238.193	C15H26O2	-	Acetic acid, 1-methyl-3-(2,6,6-trimethylcyclohex-1-enyl)propyl ester	Ester	-	86756-12-9	-	1615	263609	135787	206965	369687	331937	130124	117714	178074	171477	121772	107668	85154.6	94660.3	120288	155100	31895.5	114324	29927.4	55416.4	29761.5	163778	139784	155013
KMW0196	GC-MS	-	-	82	67	142.099	C8H14O2	-	3-Hexen-1-ol, acetate, (Z)-	Ester	-	3681-71-8	-	1009	517941	270234	642282	749523	821220	15127.8	17318.9	12539.9	18513.9	11935.3	9	7384.78	10865.3	11148.7	9	14854	23157.7	86380.6	45315	53524.1	155494	150347	131543
XMW1308	GC-MS	-	-	69	55	226.118	C10H17F3O2	-	1-Octyl trifluoroacetate	Ester	-	2561-21-9	-	1059	155789	134350	167280	214172	184037	261082	253831	251296	222925	184113	43868.1	38876.8	78266.4	66691	117289	22794.5	54540.6	186891	115145	114402	147498	159331	149101
NMW0321	GC-MS	-	-	161	148	190.099	C12H14O2	-	(Z)-3-Butylidene-4,5-dihydroisobenzofuran-1(3H)-one	Ester	-	81944-09-4	-	1740	41625	41440.4	50301.1	76662.6	78246.9	100426	49903.4	53734.3	56004.5	57960.3	37870	18222.3	33461.6	66622.7	90200.2	173362	53033	16331.8	120867	17983.8	132839	82479.8	127211
KMW0144	GC-MS	-	-	74	87	130.099	C7H14O2	-	Hexanoic acid, methyl ester	Ester	-	106-70-7	-	925	515584	524863	543665	659228	885485	40517.3	36603.9	30531.1	30845.6	25454.6	34623.1	9923.79	16887	13407.3	19771.8	14260.9	6537.19	18542.2	48827.2	32336.3	125053	111752	93395.8
XMW1255	GC-MS	-	-	127	145	214.193	C13H26O2	-	Octanoic acid, 2-pentyl ester	Ester	-	55193-30-1	-	1417	172219	187654	246472	202336	139459	172972	110633	128668	185048	105580	235339	143760	239017	210895	198703	41383.2	67798.7	32628.6	57904.2	24291.6	123081	131772	116475
w43	GC-MS	-	-	42	55	114.068	C6H10O2	-	2-Oxepanone	Ester	-	502-44-3	-	1065	56499.6	57078.5	56954.3	45573.6	60304	143852	148752	149758	124439	173853	134220	110111	147199	113882	197576	39201.7	44239.3	53402.2	44879.8	47914.3	118048	93019.2	93587.7
XMW1292	GC-MS	-	-	71	56	144.115	C8H16O2	-	Butanoic acid, 2-methylpropyl ester	Ester	-	539-90-2	-	954	423370	599913	444095	551488	478334	108252	103783	73683.3	90516.8	71111.6	26292.4	26671.1	30601.3	31634.5	29977.1	8097.47	17978.7	5358.5	5324.77	10375.5	114458	128850	106656
XMW1209	GC-MS	-	-	71	70	158.131	C9H18O2	-	Propanoic acid, 2-methyl-, 2-methylbutyl ester	Ester	-	2445-69-4	-	1016	220938	271657	214807	225184	230881	30895.3	35148.2	26773.5	35350.7	31260.4	20338	25970.4	22985.6	17631.9	24211.1	109145	253086	164824	502556	185780	112733	143442	124685
KMW0041	GC-MS	-	-	71	87	102.068	C5H10O2	-	Butanoic acid, methyl ester	Ester	-	623-42-7	-	723	371256	580454	277323	343583	200315	9	9	9	9	9	82494	113039	171481	254250	96685	9	9	9	9	9	111356	107032	104395
XMW0952	GC-MS	-	-	70	57	200.178	C12H24O2	-	4-Methylhexyl 3-methylbutanoate	Ester	-	1215127-80-2	-	1312	139533	87579.7	114507	176433	156984	137620	159220	156537	134371	121782	38873.1	22258.8	33582.2	37848.5	62834.8	27923.5	38661.2	14130.2	42565.8	14783.7	108518	107678	116944
WMW0181	GC-MS	-	-	74	41	184.146	C11H20O2	-	4-Decenoic acid, methyl ester, Z-	Ester	-	7367-83-1	-	1323	44498.7	33671	165037	61765.1	146795	84295.5	104780	46433.7	44478.4	95627.9	208656	39085.8	97091.4	107814	86315.4	68518.1	76218.8	54790.5	104577	207804	105581	74354.4	107018
KMW0571	GC-MS	-	-	56	41	228.209	C14H28O2	-	Butyl caprate	Ester	-	30673-36-0	-	1590	105934	139474	77874.3	122374	81818.3	103324	105891	89887	108401	112715	45858.8	65535.9	48588.7	71754.5	72515.8	13604.5	41982.5	18791.4	41253.6	19471.3	101010	62372.7	76727
XMW0695	GC-MS	-	-	89	71	200.178	C12H24O2	-	Propanoic acid, 2-methyl-, octyl ester	Ester	-	109-15-9	-	1344	86933.5	121494	105169	98728.4	98489.8	151174	178943	272058	219457	169077	164432	97567.2	169837	145761	157222	14470	43290	15509.4	32750.6	21072.4	96742.4	95598.6	86877.1
KMW0204	GC-MS	-	-	69	56	144.115	C8H16O2	-	Acetic acid, hexyl ester	Ester	-	142-92-7	-	1014	222863	295852	202331	339300	257858	134227	141709	112851	98925.3	83908	21856.6	25610.2	42244.4	35696.1	48733.2	14101.9	29177.2	14762.1	37810.3	24159	95149.9	88448.6	88695.5
D347	GC-MS	-	-	56	57	228.209	C14H28O2	-	n-Capric acid isobutyl ester	Ester	-	30673-38-2	-	1546	61978.4	58526.4	101708	73005.2	82533.1	149552	125880	202933	179311	132867	396620	129761	306300	334851	418044	14829.5	29360.4	14517.9	29709	15119.1	91271.7	103963	83868.2
XMW1310	GC-MS	-	-	85	57	158.131	C9H18O2	-	Isobutyl isovalerate	Ester	-	589-59-3	-	1005	304178	176976	382713	436484	468223	9221.7	9200.5	6378.27	8029.81	5590.54	1960.58	3151.64	3201.17	3014.98	5428.8	9157.83	8885.08	37250.2	20189.3	26573.5	87650.2	81713.1	75166.4
XMW1098	GC-MS	-	-	71	89	200.178	C12H24O2	-	Butanoic acid, octyl ester	Ester	-	110-39-4	-	1393	83729.8	131599	104999	84290.6	62049.4	218059	100871	113441	130188	121825	99078.2	51253.8	134706	59957.1	62350.4	24273.6	66613.2	14417.3	37533.7	17640.2	77883.1	83192.9	60636.5
KMW0279	GC-MS	-	-	89	71	158.131	C9H18O2	-	Butanoic acid, pentyl ester	Ester	-	540-18-1	-	1077	209668	176528	198657	168503	148841	6683.5	6676.73	6864.79	3761.58	7426.27	5317.52	8935.6	3365.76	4807.32	6877.83	9	5257.43	9	4416.63	10789.5	74612.4	54796.2	55166.8
KMW0485	GC-MS	-	-	88	101	214.193	C13H26O2	-	Undecanoic acid, ethyl ester	Ester	-	627-90-7	-	1494	152141	188645	151948	140070	156005	131396	155082	236074	177154	172715	130727	112309	149650	118075	121864	14335.7	15098.2	8165.44	16172.8	14152	73032.1	71985.4	65842
D358	GC-MS	-	-	57	82	198.162	C12H22O2	-	4-tert-Butylcyclohexyl acetate	Ester	-	32210-23-4	-	1368	194629	127403	184599	212475	241199	81064.1	70898.6	73824	82242.1	60372.3	40683.5	63363.9	58820.1	80758.1	64551.5	31258.3	40080.3	8016.59	56623.1	11322.3	72888	67852	64455.9
D309	GC-MS	-	-	56	99	142.099	C8H14O2	-	Ethyl 2-hexenoate, trans-	Ester	-	27829-72-7	-	1049	310667	442543	729375	424186	318885	58812.6	26979	22782.1	35107.7	21642.6	13672.6	13831.5	16133.3	7326	13137.9	3222.98	6022.64	5013.08	5741.66	2185.68	72058.3	69441.5	59542.5
NMW0766	GC-MS	-	-	55	56	128.084	C7H12O2	-	2-Propenoic acid, butyl ester	Ester	-	141-32-2	-	861	95307	73322.8	62635.7	82004.2	62733.8	51320.9	20648.6	56689.7	60540.6	49504.2	71136.4	70490.3	80587.5	52852.5	48164.8	51085.2	55502	45506.9	48097	32548	71898.8	73291.6	59888.9
XMW1204	GC-MS	-	-	61	134	134.04	C5H10O2S	-	Ethyl (methylthio)acetate	Ester	-	4455-13-4	-	989	254727	335992	297997	291355	277137	68316.1	83067.2	61599.3	54274.5	46055.2	15249	14831.7	18855	13112.3	20369.2	796.624	10054.4	4084.55	5469.45	6521.28	71867.3	75777.9	63614.9
KMW0591	GC-MS	-	-	71	95	224.178	C14H24O2	-	Butanoic acid, 1,7,7-trimethylbicyclo[2.2.1]hept-2-yl ester, endo-	Ester	-	13109-70-1	-	1476	95510.8	109379	111071	117535	80685.8	90255.3	81793.8	152081	114099	90215	125869	87547.1	108336	90484.4	103772	14333.2	31827.2	8301.28	21189.4	8637.16	71305.3	59665.4	59097.3
NMW0298	GC-MS	-	-	129	57	258.183	C14H26O4	-	Hexanedioic acid, bis(2-methylpropyl) ester	Ester	-	141-04-8	-	1695	68582.4	64179.9	22974.9	65720.9	100902	135718	159412	237323	192253	168749	75631.2	126573	78601.7	106961	81732.3	14611.6	26706.8	10565.5	28513.3	15138.3	69999.7	36846.8	73769.1
KMW0568	GC-MS	-	-	99	71	170.131	C10H18O2	-	2H-Pyran-2-one, tetrahydro-6-pentyl-	Ester	-	705-86-2	-	1497	63355.4	62864.1	35678.4	52652.5	50920.1	68355.8	54574.6	75715.6	66743.6	73765.4	81140.9	58825.8	75144.7	72319.3	69475	27600.8	30882.5	18429.1	29202.6	29359	68719.8	53221.2	56898.1
NMW0168	GC-MS	-	-	111	157	202.121	C10H18O4	-	Diethyl adipate	Ester	-	141-28-6	-	1385	80374.8	58191.3	96797.7	137897	112185	135722	98173.2	111129	118773	98159.9	32605.5	41460.9	71914	83612.2	71259.2	19769.5	26904.8	15881.6	25315.4	14138.8	67098.4	60765	56590.3
D457	GC-MS	-	-	97	69	200.178	C12H24O2	-	1-Hexanol, 5-methyl-2-(1-methylethyl)-, acetate	Ester	-	40853-55-2	-	1265	9	9	9	9	9	204430	152783	207699	9	168469	9	9	9	9	9	90967.6	78163.3	28466.1	98505.8	29352.9	63241.1	50565.4	55872.8
D403	GC-MS	-	-	191	131	206.131	C13H18O2	-	Benzeneacetic acid, 4-(1,1-dimethylethyl)-, methyl ester	Ester	-	3549-23-3	-	1491	76806.3	79028.1	60241.2	75318.8	69590.1	72898.6	74266.8	112768	104892	69184	26333.9	45820.5	61926.8	47490.4	45035.8	11524.9	97004	9259.31	26777.8	12927.8	62987.4	58150.1	51361.8
NMW0231	GC-MS	-	-	164	149	206.094	C12H14O3	-	Phenol, 2-methoxy-4-(2-propenyl)-, acetate	Ester	-	93-28-7	-	1524	56442.7	55818.9	80096.7	83979.8	126810	86848.8	66297.2	87911.7	90981.3	72608.2	60510	35389.9	56778.8	74767.2	74635.3	15356	49377.4	20395.1	31870.6	19352.2	61594.6	55523.4	55427.8
KMW0594	GC-MS	-	-	88	101	228.209	C14H28O2	-	Dodecanoic acid, ethyl ester	Ester	-	106-33-2	-	1594	70424.5	75380.4	39970.8	83285.2	58647.1	17261.3	11446.7	12542.2	14208.3	14412.1	28783.6	12763.4	15529.3	26758.4	16911.3	5565.99	11104.8	3335.47	6082.43	3642.98	59321.4	38063	52119.2
XMW0213	GC-MS	-	-	70	71	186.162	C11H22O2	-	Isopentyl hexanoate	Ester	-	2198-61-0	-	1250	207176	199890	230212	248330	318771	93932.5	95465.4	96106.3	95115.1	65161.4	48124.3	37532.1	31871.9	32025.5	63399.9	9	9	9	9	9	58508.9	53006.2	46084.4
w32	GC-MS	-	-	98	70	158.131	C9H18O2	-	Acetic acid, heptyl ester	Ester	-	112-06-1	-	1112	211578	278498	219386	209396	165553	24366.9	31703.1	27160.2	33354.1	26371.9	15500.9	35074.4	25968.2	19034.9	21008.2	12533.1	37379.2	9	9	9	51906.7	52483.7	48690.9
KMW0458	GC-MS	-	-	136	121	196.146	C12H20O2	-	p-Menth-8-en-3-ol, acetate	Ester	-	89-49-6	-	1259	210998	204930	243096	240638	156829	34983.5	49262.7	61282.5	35968.8	35489.6	19688	70081.4	50488.9	92236.1	69780.5	11213.6	33595.9	6160.56	15752.2	9348.14	50537.1	53645.1	52250.8
D229	GC-MS	-	-	57	41	142.099	C8H14O2	-	Allyl isovalerate	Ester	-	2835-39-4	-	915	193287	329212	188720	255799	215852	57557.5	51573	39382.5	55659.7	35911.9	21688.4	13715.9	24806.8	26929.8	23620.1	9	9436.17	9	9	3366.14	48394.1	59410.5	51197.3
XMW1398	GC-MS	-	-	153	122	153.043	C7H7NO3	-	Methyl 5-hydroxynicotinate	Ester	-	30766-22-4	-	1275	51251.5	64218.2	64398.5	52052	38751.8	10069.4	9906.2	16279.1	9489.25	9559.97	45045.1	10166.1	518291	577748	35181	93604.3	37862.6	9504.15	98825.1	12315	44515.4	46983.2	43309
KMW0481	GC-MS	-	-	98	56	186.162	C11H22O2	-	Acetic acid, nonyl ester	Ester	-	143-13-5	-	1309	72302.7	64894.1	57211.3	73696.9	66017.4	199779	245035	247184	180822	166901	22304.1	16637.6	32344.7	36641.6	58811.4	12418.7	27959.6	3718.96	34362.4	6440.06	42421.3	39526.3	31844
XMW0296	GC-MS	-	-	112	70	172.146	C10H20O2	-	Acetic acid, octyl ester	Ester	-	112-14-1	-	1210	333046	508080	374643	393483	331057	38461.3	44112.1	48369.1	38821.8	35860	22730.8	67844	30557.1	12914.1	30676.9	4820.86	8367.87	3877.36	3636.46	5699.2	42407.9	61073.3	45924.5
KMW0437	GC-MS	-	-	104	91	164.084	C10H12O2	-	Acetic acid, 2-phenylethyl ester	Ester	-	103-45-7	-	1260	73045	133665	65048	152667	102185	9	9	10357	15455	9	117523	7209	8467	2749	18054	9	9	9	9	9	42386	28283	26602
XMW0618	GC-MS	-	-	88	55	198.162	C12H22O2	-	Ethyl 9-decenoate	Ester	-	67233-91-4	-	1388	45344.8	35749.8	57215	50773.1	49374	80341.2	61034.5	59800.9	71256.7	56146.8	225045	29348.4	48638.4	53239	46776.2	7867.45	14613.5	7948.7	12230.3	7352.97	41470.9	36801.6	33384.1
XMW0073	GC-MS	-	-	70	57	172.146	C10H20O2	-	3-Methylheptyl acetate	Ester	-	72218-58-7	-	1118	251172	313591	280683	298615	215211	42282.9	36551.3	31464.6	30907.4	33826.6	15571.7	31241.7	18331.6	13347	14332.8	14542.8	29254	9	9	9	41043	37583	36325
XMW0881	GC-MS	-	-	83	55	114.068	C6H10O2	-	2-Butenoic acid, 3-methyl-, methyl ester	Ester	-	924-50-5	-	842	166830	332479	152109	120419	88717.6	9	9	9	4871.9	9	3111.52	2277.81	2286.78	4033.68	5170.22	5330.2	12085.3	12510.1	9166.02	10960.3	38468.3	32727.1	33924.8
KMW0288	GC-MS	-	-	88	43	158.131	C9H18O2	-	Heptanoic acid, ethyl ester	Ester	-	106-30-9	-	1098	45506.8	51995.3	47311.4	48028.1	48179.7	19497.6	22067.1	24322.3	15924.1	20813.1	134049	20015.9	21234.6	19034.4	21887	6082.59	6724.25	6594.9	6939.28	8115.59	36525.9	36325.5	30502.6
XMW0178	GC-MS	-	-	175	105	250.193	C16H26O2	-	Acetic acid, (1,2,3,4,5,6,7,8-octahydro-3,8,8-trimethylnaphth-2-yl)methyl ester	Ester	-	314773-27-8	-	1763	114242	238887	72220.1	101847	70643.9	151233	79445.5	82403.8	111095	86104.9	25051.5	67245.3	38646	69864.7	58076	5362.41	23185.8	4616.92	9211.04	5750.84	35202.2	34208.7	26993.4
XMW0703	GC-MS	-	-	112	117	228.209	C14H28O2	-	Hexanoic acid, octyl ester	Ester	-	4887-30-3	-	1570	11534	7795.6	11455.1	13519.7	16233.3	19727.6	18959.2	24557	21554.2	17306.4	19838.8	16595.1	19746.9	20471.3	22608.7	19838.6	20559.5	18804.3	22108.8	22679.3	35059.7	25877.8	28583.7
KMW0340	GC-MS	-	-	112	87	172.146	C10H20O2	-	2-Octanol, acetate	Ester	-	2051-50-5	-	1115	108788	134694	101105	98866.3	75213.3	17056.4	18101.9	14492	18088.7	15204.1	8083.51	19905.3	13758.7	8073.18	8515.82	2607.72	16805.6	9	9	9	34354	28614.2	23913.3
w20	GC-MS	-	-	99	42	156.115	C9H16O2	-	.delta.-Nonalactone	Ester	-	3301-94-8	-	1396	21319.2	10429.3	13478.8	18728.6	11620	23014.8	17151	19019	15181	18473.1	30255	25186	25105.8	22422	29031	14405	24614.3	17214.3	12323	17159	34093	25753	26975
XMW1127	GC-MS	-	-	56	70	158.131	C9H18O2	-	Formic acid, octyl ester	Ester	-	112-32-3	-	1114	126401	154684	124722	123267	83659.5	13337.7	19478.6	15959.6	20899.5	18966	12390.7	24377.4	13802	10339.4	13036.1	10829.7	22285	11237.4	8493.79	10277.4	31741	33116.1	32265.2
XMW0788	GC-MS	-	-	153	77	195.053	C9H9NO4	-	Phenol, 4-methyl-2-nitro-, acetate (ester)	Ester	-	54646-55-8	-	1569	57014.5	56282.9	77233.6	67417.2	70368.6	25970.3	36911.6	84811.1	50251.8	37589.2	59916.9	34937.5	60667.5	53720.2	52432.1	8417.91	7332.61	7136.8	6402.95	11045.4	30556.6	34907.3	25671.9
KMW0427	GC-MS	-	-	116	55	176.087	C8H16O2S	-	3-Mercaptohexyl acetate	Ester	-	136954-20-6	-	1248	46663	42196.1	37748.2	41893.8	35933.6	53941.5	75279.6	80540.7	71073.6	67764.7	19568.8	12668.3	19679.8	21578.6	33380.7	5391.21	6556.24	4540.02	5954.43	6846.24	29322.5	26136.6	27552.5
KMW0627	GC-MS	-	-	105	77	164.084	C10H12O2	-	Benzoic acid, 1-methylethyl ester	Ester	-	939-48-0	-	1217	71367.3	84315.5	81095.9	81126.9	80065.2	9532.17	11158.5	8582.88	6181.64	9360.02	6258.49	7341.33	16302.6	18307.6	34941.9	12487	27568.8	17811.8	69650.9	47645.6	28623.8	31917.2	26783.5
KMW0542	GC-MS	-	-	88	101	200.178	C12H24O2	-	Decanoic acid, ethyl ester	Ester	-	110-38-3	-	1398	27855.4	35212.5	34914	30433.8	33998.2	44657	57966.4	56165.8	49930.8	40389.1	41986.7	23399.4	41442.9	37247.9	33966.4	6472.09	13880.4	5340.16	10159.7	5116.21	26946.4	25113.2	22718.4
KMW0377	GC-MS	-	-	57	82	184.146	C11H20O2	-	cis-3-Hexenyl-.alpha.-methylbutyrate	Ester	-	53398-85-9	-	1234	72768	99221.1	60913.9	72276.3	76848.9	13151.4	8981.96	9245.8	13463.1	11275	9941.14	15921.2	17354.1	4642.82	6644.18	6892.83	17900.3	2969.18	9936	1618.96	25369.4	22902.2	21242.9
KMW0599	GC-MS	-	-	74	87	214.193	C13H26O2	-	Dodecanoic acid, methyl ester	Ester	-	111-82-0	-	1526	15818.5	16079.5	21635.9	20262.8	17196.4	34907.9	26724.3	34017.7	35999	27805.1	30322.3	15873.6	27706.7	40789.7	31250.5	6536.99	9467.35	7653.74	10990.3	10665.6	25247.5	18569.7	22985.1
D334	GC-MS	-	-	172	101	214.157	C12H22O3	-	n-Hexylacetoacetic acid ethyl ester	Ester	-	29214-60-6	-	1453	22194.4	17393	24597.4	20456.2	18835.5	31627.2	26519.7	42503.8	30904.4	27499.3	57291.3	22814.7	38265.7	30238	37757.6	7063.08	13038.6	6144.27	9385.38	9171.26	24549.3	23804.4	20993.1
XMW0693	GC-MS	-	-	69	41	182.131	C11H18O2	-	2,6-Octadienoic acid, 3,7-dimethyl-, methyl ester	Ester	-	2349-14-6	-	1323	27479	16599	17419.1	24953.8	24921.6	46919.6	22886.5	58222.7	23516.1	55976.7	22380.2	13216.3	17603.9	15590.7	16850.4	17222.6	13286.7	11934	12525.3	12046.9	23169.8	23998.8	19877.5
XMW1096	GC-MS	-	-	54	71	198.162	C12H22O2	-	Butanoic acid, 1-ethenylhexyl ester	Ester	-	16491-54-6	-	1307	29944.5	14037.5	25504.8	43240.7	36851.6	9	9	9	7117.39	9	9	1820.56	3800.16	5651.33	8398.2	9	9	9	9	1928.55	22621.3	25072.5	26944.3
D396	GC-MS	-	-	166	82	226.193	C14H26O2	-	9-Dodecen-1-ol, acetate, (E)-	Ester	-	35148-19-7	-	1607	10794.5	8152.61	8746.16	13242.9	14253.3	35763.4	31015.6	26120.7	37083.7	26970.1	29704.6	43191.1	36005.8	42514.5	44973.5	6575.18	15151.2	4880.25	8506.23	7261.47	21817.2	18190.5	20139.6
XMW1099	GC-MS	-	-	99	117	214.193	C13H26O2	-	Hexanoic acid, 1-methylhexyl ester	Ester	-	6624-58-4	-	1417	39098	60273.4	33914.7	34620.8	13625.4	10124.1	9420.57	10913.5	10714.6	10957	23863.4	9897.46	23578	26252.4	13642.4	27615.7	9307.53	9356.45	20326.4	10389.5	21532.7	23097.9	20624.5
KMW0094	GC-MS	-	-	88	57	130.099	C7H14O2	-	Butanoic acid, 3-methyl-, ethyl ester	Ester	-	108-64-5	-	854	26459.9	23924.5	6815.78	21768.3	19407	22585.8	8890.62	29192.9	32724.6	23490.4	30296.3	27237.2	26103.6	22913.1	9842.6	18201	11432.2	17688.8	11948.2	14167.8	19638.1	18036	13204.4
D357	GC-MS	-	-	58	43	145.11	C7H15NO2	-	2-Propanol, 1-(dimethylamino)-, acetate (ester)	Ester	-	32188-28-6	-	869	50434	123475	38835.6	62515.2	31818	9	9	9	9	9	9	9	3392.9	9	2126.95	3233.42	6261.93	6217.13	9797.75	12049.9	18909.8	17893	13169.5
NMW0347	GC-MS	-	-	69	41	250.193	C16H26O2	-	2,6,10-Dodecatrienoic acid, 3,7,11-trimethyl-, methyl ester, (E,E)-	Ester	-	3675-00-1	-	1789	44485.2	33688.9	41730.1	72251.3	103875	66104.4	34007.3	98238.7	75212.8	44810.6	16176.9	17404.1	14481.9	22961.8	24983.1	4853.35	10632.8	4899.54	11356	11182.1	18484	17082	14753.5
D104	GC-MS	-	-	101	88	184.146	C11H20O2	-	Ethyl cyclohexanepropionate	Ester	-	10094-36-7	-	1345	18408.4	24453.6	20965.2	20528.1	20349.1	28212	26558.1	42543.6	35373.6	27068.7	26960.2	15844.2	24110.8	24546.6	25498.7	6110.11	8182.14	3744.68	8777.98	3422.99	15476.3	18031.7	13749.3
KMW0496	GC-MS	-	-	71	117	160.11	C8H16O3	-	Hexanoic acid, 3-hydroxy-, ethyl ester	Ester	-	2305-25-1	-	1133	89019.5	42557.1	119689	159635	94834.1	9	9	9	9	9	4023.06	1940.19	2341.89	2561.4	3902.6	11115.2	5495.45	14845.2	6624.11	14788.5	13911.7	16089.8	14887.7
KMW0232	GC-MS	-	-	74	87	158.131	C9H18O2	-	Octanoic acid, methyl ester	Ester	-	111-11-5	-	1126	22307.5	34490.7	24966.4	22489	29621.1	7176.41	3695.71	4362.16	2587.87	2374.54	36395.6	5787.58	4031.98	2465.28	3682.58	8515.37	2852.92	7396.02	9841.57	9226.88	13906.5	15633.7	14083.1
XMW0888	GC-MS	-	-	85	103	144.115	C8H16O2	-	Butanoic acid, 3-methyl-, propyl ester	Ester	-	557-00-6	-	946	46310.5	61354.3	50756.5	57238.6	51294.1	13530.5	13353.2	7666.34	10277.3	11522	3392.63	5657.27	4480.34	4420.73	4619.27	4742.95	6142.96	5237.71	8485.07	6160.19	13849.2	17982.6	13411.8
KMW0637	GC-MS	-	-	99	71	184.146	C11H20O2	-	2H-Pyran-2-one, 6-hexyltetrahydro-	Ester	-	710-04-3	-	1609	4286.78	6212.63	1669.05	6030.98	3834.64	11445.6	9588.33	12916	15524.1	11851.4	17756.8	25284.1	17370.1	20666.9	21467	1933.97	8255.85	2631.4	4950	9	13710.7	10150.6	9627.71
KMW0412	GC-MS	-	-	74	87	172.146	C10H20O2	-	Nonanoic acid, methyl ester	Ester	-	1731-84-6	-	1223	9068.28	7688.27	9696.39	14971.7	12593.5	9	9	9	9	9	4486.19	816.959	9	9	9	9	6729.56	9	12374.2	9	9773.1	9641.15	10596
WMW0180	GC-MS	-	-	88	110	198.162	C12H22O2	-	Ethyl trans-4-decenoate	Ester	-	76649-16-6	-	1347	9588.78	18130.6	15190.1	13524.8	12959.8	13720.5	15274.1	22905.8	17349.1	13711.9	13703.9	8878.44	14876.4	13158.5	14024.2	2115.77	4754.47	1089.86	3971.95	3376.34	8845.96	8616.62	8098.75
XMW1305	GC-MS	-	-	88	43	158.131	C9H18O2	-	Ethyl 5-methylhexanoate	Ester	-	10236-10-9	-	1068	30663.7	27487.1	30673.9	27574.2	26510.1	9	9	9	9	9	9644.48	2293	9	9	9	9	9	9	9	9	8607.93	7509.76	6736.13
D363	GC-MS	-	-	85	103	144.115	C8H16O2	-	Butanoic acid, 3-methyl-, 1-methylethyl ester	Ester	-	32665-23-9	-	904	10499.5	18576.5	8464.07	12623.5	7312.24	9	9	9	9	9	22884.3	9	9	9	9	1914.82	2671.12	8588	4522.07	3836.15	6802.45	5586.84	6130.45
MWSmce692	UPLC-MS/MS	277.218	59.0143	-	-	278.225	C18H30O2	[M-H]-	γ-Linolenic Acid*	Lipids	Free fatty acids	506-26-3	1	-	2276.04	4625.11	2174.24	2663.73	3170.16	1476.78	880.812	1347.61	1835.48	1467.05	6640.88	1385.24	3730.15	5884.19	4541.16	1433.31	3142.46	1743.76	3158.47	1069.74	3203.78	2974.75	2793.74
Lmbn005923	UPLC-MS/MS	277.217	59.0139	-	-	278.225	C18H30O2	[M-H]-	Crepenynic acid*	Lipids	Free fatty acids	2277-31-8	1	-	2336.84	3401.25	1292.8	2304.62	2707.73	1023.75	925.643	1293.1	805.742	9	4999.2	880.812	1817.28	3058.04	2094.79	1907.9	1909.4	1426.04	1714.89	1134.28	2373.33	2524.64	1823.29
pmb2786	UPLC-MS/MS	293.212	235.172	-	-	294.219	C18H30O3	[M-H]-	9-Hydroxy-10,12,15-octadecatrienoic acid*	Lipids	Free fatty acids	89886-42-0	3	-	51546.8	175599	15652.7	50779.3	50143.8	4450	5171.34	10083.3	14491.2	5587.78	37223.1	12098.8	34624.6	30655.4	23356.4	30257.9	45320.8	25331.7	51846.4	17724.7	36701.5	31193.4	29936.5
Lmbn005443	UPLC-MS/MS	293.212	235.172	-	-	294.219	C18H30O3	[M-H]-	13-KODE; (9Z,11E)-13-Oxooctadeca-9,11-dienoic acid*	Lipids	Free fatty acids	54739-30-9	3	-	51849.2	161131	28123.4	55514.5	54783.2	12006.2	13646.8	19877	18805.1	3668.78	35998.3	12914.8	31880.3	41508.4	35697.7	24712.5	61690.2	25884.5	57580.6	20124.2	40441.6	35992.6	36908.4
Rfmb091	UPLC-MS/MS	295.228	195.139	-	-	296.235	C18H32O3	[M-H]-	9S-Hydroxy-10E,12Z-octadecadienoic acid*	Lipids	Free fatty acids	15514-85-9	1	-	5.24245e+06	1.24485e+07	2.34725e+06	5.75695e+06	4.99923e+06	510353	548726	726081	1.1819e+06	619796	1.75869e+06	1.82384e+06	2.03712e+06	1.07467e+06	1.83915e+06	3.93847e+06	7.665e+06	4.31039e+06	5.73449e+06	4.00411e+06	3.63403e+06	3.38803e+06	3.20631e+06
Lmbn005369	UPLC-MS/MS	295.228	195.141	-	-	296.235	C18H32O3	[M-H]-	13(S)-HODE;13(S)-Hydroxyoctadeca-9Z,11E-dienoic acid*	Lipids	Free fatty acids	10219-69-9	1	-	4.59102e+06	1.05368e+07	2.07344e+06	4.91658e+06	4.34775e+06	440857	479590	641826	1.03715e+06	543456	1.57582e+06	1.57163e+06	1.75365e+06	970852	1.55941e+06	3.48593e+06	6.84884e+06	3.73549e+06	5.03641e+06	3.41659e+06	3.05547e+06	2.92907e+06	2.7703e+06
Hmqp005411	UPLC-MS/MS	297.243	81.07	-	-	296.234	C18H32O3	[M+H]+	9-Oxo-12Z-Octadecenoic acid*	Lipids	Free fatty acids	112543-32-5	3	-	41027.4	69400.5	19470.5	38965.3	40529.6	9	9	9	12943.9	9	23655.6	12723.5	49681.2	11966.6	50560.7	285680	288477	654664	228250	254131	76760.2	155328	185706
Hmqp005455	UPLC-MS/MS	297.243	81.07	-	-	296.234	C18H32O3	[M+H]+	15(R)-Hydroxylinoleic Acid*	Lipids	Free fatty acids	177931-23-6	3	-	63078.9	124854	34641.7	68417.8	65819.2	9	9	9	12172.2	9	39141.9	24997.2	47164.5	38801.1	41945.6	246658	234074	383704	271181	174287	105806	101634	85304
Lmbn005287	UPLC-MS/MS	311.223	249.225	-	-	312.23	C18H32O4	[M-H]-	7S,8S-DiHODE; (9Z,12Z)-(7S,8S)-Dihydroxyoctadeca-9,12-dienoic acid*	Lipids	Free fatty acids	143288-65-7	3	-	531403	566573	236861	520354	456652	214379	193126	259817	494314	232531	284614	246769	430504	275610	399729	544509	1.84993e+06	481103	418967	301273	403398	393901	367402
MWS80007	UPLC-MS/MS	311.223	249.221	-	-	312.23	C18H32O4	[M-H]-	13-Hydroperoxy-9Z,11E-octadecadienoic acid*	Lipids	Free fatty acids	23017-93-8	3	-	532645	554544	190616	502666	461187	198744	202247	228745	519029	236437	322575	226006	435051	272890	419519	527803	1.79929e+06	481856	423792	278791	381814	378641	362273
Lmhp011388	UPLC-MS/MS	353.269	261.221	-	-	352.261	C21H36O4	[M+H]+	2-α-Linolenoyl-glycerol*	Lipids	Glycerol ester	55268-58-1	1	-	45814.8	92064.7	34206.4	44584.3	58576.8	4062.84	6346.68	11663.5	9	11296.9	109644	17653.3	129157	206096	136693	10147.5	25717.4	12088.9	22558.5	13872.1	61299.8	53796.6	46256.1
Lmhp011562	UPLC-MS/MS	353.269	261.221	-	-	352.261	C21H36O4	[M+H]+	1-α-Linolenoyl-glycerol*	Lipids	Glycerol ester	-	1	-	10695	25028.2	8731.93	9420.09	14575.2	7432.52	7877.84	8217.43	11066.7	8848.88	10928.8	6573.66	17142.4	23916.1	16502.1	4008.77	13906.3	3517.22	7258.89	3441.45	11969.3	12319.4	7755.75
Lmhp009526	UPLC-MS/MS	515.322	261.221	-	-	514.314	C27H46O9	[M+H]+	2-α-Linolenoyl-glycerol-1-O-glucoside*	Lipids	Glycerol ester	-	2	-	2865.4	3412.46	4335	1576.8	6128.24	10160.3	11467.7	10872.9	18039	14158.4	15053.4	13896.9	23966.1	38282.5	17901.1	9	8140.25	3344.22	11037.6	1572.08	11809.7	12738.8	11805.1
Lmhp009773	UPLC-MS/MS	515.322	261.221	-	-	514.314	C27H46O9	[M+H]+	1-α-Linolenoyl-glycerol-3-O-glucoside*	Lipids	Glycerol ester	-	2	-	2860.11	2254.15	5960.71	1905.42	4896.18	12615.8	13848.2	16397.8	25367.7	17601.3	23333.1	23144.4	40805.4	56868.3	23404	5453.86	7846.82	3757.02	12499.6	2433.19	16154.4	17398.5	16264.7
mws1355	UPLC-MS/MS	271.228	225.22	-	-	272.235	C16H32O3	[M-H]-	16-Hydroxyhexadecanoic acid	Lipids	Free fatty acids	506-13-8	3	-	21058.1	94122.7	89830.8	24974.9	84053.8	9	9	9	9	9	56148.2	9	15035.8	13298.7	37784.8	77785.8	43298.7	70736.6	39150.7	150125	42951	41205.5	27070.5
pmn001686	UPLC-MS/MS	287.223	241.222	-	-	288.23	C16H32O4	[M-H]-	10,16-Dihydroxypalmitic acid	Lipids	Free fatty acids	3233-90-7	3	-	80546.2	166301	51687.3	117206	153032	45220.1	46955.3	47183.7	80322.3	46432.3	122497	172843	189517	96182.8	173228	2.96429e+06	2.00279e+06	282811	5.47605e+06	130342	654524	627850	580825
Lmyn007883	UPLC-MS/MS	287.223	287.223	-	-	288.23	C16H32O4	[M-H]-	9,16-Dihydroxypalmitic acid	Lipids	Free fatty acids	38076-49-2	3	-	3.7152e+06	7.92171e+06	1.88959e+06	5.83848e+06	5.94681e+06	1.76016e+06	1.96549e+06	2.06629e+06	3.57619e+06	1.85752e+06	5.08209e+06	7.5493e+06	7.63851e+06	3.48762e+06	7.0729e+06	4.97617e+06	1.34804e+07	2.87097e+06	3.43815e+06	2.09698e+06	4.57766e+06	4.4848e+06	4.32066e+06
pmb0889	UPLC-MS/MS	279.232	95.1	-	-	278.225	C18H30O2	[M+H]+	Punicic acid (9Z,11E,13Z-octadecatrienoic acid)	Lipids	Free fatty acids	544-72-9	3	-	1.12135e+07	2.2061e+07	5.47484e+06	1.36209e+07	1.26715e+07	752045	854267	1.10231e+06	1.859e+06	1.0103e+06	2.29552e+06	3.00481e+06	2.65763e+06	1.27148e+06	2.67577e+06	6.29145e+06	1.27233e+07	8.0423e+06	9.50524e+06	6.51118e+06	6.55352e+06	6.32777e+06	6.31645e+06
pmb1650	UPLC-MS/MS	279.2	149.4	-	-	278.225	C18H30O2	[M+H]+	Octadeca-11E,13E,15Z-trienoic acid	Lipids	Free fatty acids	25575-00-2	3	-	1.75308e+06	1.65751e+06	1.58657e+06	1.63239e+06	1.64738e+06	1.73598e+06	1.69043e+06	1.7318e+06	1.72455e+06	1.70715e+06	1.69173e+06	1.80926e+06	1.68196e+06	1.64337e+06	1.72751e+06	1.7742e+06	1.63809e+06	1.77346e+06	1.58277e+06	1.75485e+06	1.75715e+06	1.76795e+06	1.65545e+06
mws0367	UPLC-MS/MS	277.217	277.217	-	-	278.225	C18H30O2	[M-H]-	α-Linolenic Acid	Lipids	Free fatty acids	463-40-1	2	-	3.54162e+06	6.50278e+06	2.12221e+06	3.64527e+06	3.61264e+06	1.08442e+06	1.05157e+06	1.58265e+06	2.28689e+06	1.1573e+06	7.34928e+06	2.04393e+06	5.37092e+06	6.94506e+06	5.66631e+06	1.55592e+06	4.58228e+06	2.16206e+06	3.85569e+06	1.48667e+06	4.30006e+06	3.95007e+06	4.85963e+06
pmb2792	UPLC-MS/MS	293.212	193.1	-	-	294.219	C18H30O3	[M-H]-	13-Hydroxy-6,9,11-octadecatrienoic acid	Lipids	Free fatty acids	74784-20-6	3	-	21002	32265.7	26046.7	23836.8	25335.9	21188.6	23052	29776.5	20184.9	24869	21718.1	31433.3	25440.9	24574.2	29597	15448.2	14800.2	15638	14502.2	21591.4	22931.5	19213.2	20742.6
Zmpn003368	UPLC-MS/MS	293.214	195.139	-	-	294.219	C18H30O3	[M-H]-	13S-Hydroxy-9Z,11E,15Z-octadecatrienoic acid	Lipids	Free fatty acids	87984-82-5	2	-	2.80054e+06	9.01973e+06	1.18629e+06	3.2208e+06	2.34502e+06	273428	279512	379911	743010	294194	681636	801356	946285	472425	740294	1.36079e+06	3.69227e+06	859060	2.52607e+06	764366	1.70379e+06	1.64476e+06	1.53003e+06
pmb2787	UPLC-MS/MS	293.212	275.1	-	-	294.219	C18H30O3	[M-H]-	9-Oxo-10E,12Z-octadecadienoic acid	Lipids	Free fatty acids	54232-59-6	3	-	160698	404264	67265.7	133966	164560	9	9	9	37320.9	9	116359	96113.1	122943	101959	131533	157854	418969	228393	250633	172607	234839	191995	190496
Zmyn004676	UPLC-MS/MS	293.213	113.098	-	-	294.219	C18H30O3	[M-H]-	17-Hydroxylinolenic acid	Lipids	Free fatty acids	-	1	-	2.40758e+06	5.80514e+06	1.07397e+06	2.35452e+06	2.38327e+06	264776	272110	327301	762327	267648	929695	895704	1.02112e+06	629839	1.01431e+06	1.22435e+06	2.44117e+06	1.21336e+06	1.57684e+06	939012	1.61059e+06	1.45817e+06	1.3077e+06
Zmyn004732	UPLC-MS/MS	293.213	185.119	-	-	294.219	C18H30O3	[M-H]-	2R-hydroxy-9Z,12Z,15Z-octadecatrienoic acid	Lipids	Free fatty acids	-	3	-	2.46017e+06	5.2343e+06	1.19397e+06	2.75696e+06	2.9362e+06	182860	159740	182716	511529	197115	513052	662353	645460	389752	671154	785170	1.85859e+06	1.04939e+06	1.07659e+06	751854	1.31641e+06	1.24722e+06	1.08566e+06
pmb2791	UPLC-MS/MS	309.207	209.1	-	-	310.1	C18H30O4	[M-H]-	9-Hydroperoxy-10E,12,15Z-octadecatrienoic acid	Lipids	Free fatty acids	111004-08-1	3	-	261370	792231	122206	334275	196134	47217.8	62594.9	68595.5	115942	52985.5	83319.8	108805	117694	80292.7	107323	205092	700131	298544	531965	225268	218428	222531	210519
pmb2789	UPLC-MS/MS	309	209	-	-	310.214	C18H30O4	[M-H]-	13S-Hydroperoxy-6Z,9Z,11E-octadecatrienoic acid	Lipids	Free fatty acids	121107-97-9	3	-	65339.4	152554	37601.2	63315.4	71361.3	9	9	9	9	9	14448.6	9	9	13357.3	9	16634.9	20609.2	9	9	15115.6	27734.9	27333.3	19606.3
Zmyn004449	UPLC-MS/MS	309.208	171.103	-	-	310.214	C18H30O4	[M-H]-	9-Hydroxy-12-oxo-10(E),15(Z)-octadecadienoic acid	Lipids	Free fatty acids	-	3	-	568639	1.01607e+06	266359	597342	650774	13774.7	19671.8	21066.1	32272.7	18825	35678.3	52934.6	43418.5	45013.5	47826.3	268376	401976	417803	425729	295448	231363	222788	204496
pmb2799	UPLC-MS/MS	295.228	195.2	-	-	296.235	C18H32O3	[M-H]-	12,13-Epoxy-9-Octadecenoic Acid	Lipids	Free fatty acids	6799-85-5	3	-	63395.4	161155	42106.3	68387.8	66507.3	8359.34	10470.2	13328.2	18161.2	9736.43	55068.2	27877.7	40683.8	45534.2	51199.8	102047	114514	96838.2	91403.4	73291.3	65099.9	59585	55758
Lmbn005662	UPLC-MS/MS	295.228	171.103	-	-	296.235	C18H32O3	[M-H]-	9(10)-EpOME;(9R,10S)-(12Z)-9,10-Epoxyoctadecenoic acid	Lipids	Free fatty acids	16833-56-0	2	-	122227	217934	58596.1	112266	123857	4893.88	5474.18	8672.57	11961.5	7654.51	45290.6	27294.6	37714.3	34410.9	41601.9	133862	119477	89411.6	112914	58794.7	67847.9	72318.6	68078.4
pmn001689	UPLC-MS/MS	311.223	223.172	-	-	312.23	C18H32O4	[M-H]-	9-Hydroxy-12-oxo-15(Z)-octadecenoic acid	Lipids	Free fatty acids	-	3	-	827422	2.75794e+06	550660	1.05288e+06	1.3347e+06	91836.5	106423	109430	322461	78638.8	75202.8	211251	189138	74598.2	142323	9	517608	9	129141	9	423674	423840	369611
Rfmb087	UPLC-MS/MS	311.223	293.213	-	-	312.23	C18H32O4	[M-H]-	9-Hydroxy-13-oxo-10-octadecenoic Acid	Lipids	Free fatty acids	-	3	-	2.21024e+06	4.27873e+06	1.83746e+06	2.78864e+06	3.56571e+06	69342.4	71711.3	69830.1	119591	63638	83812.8	152916	121995	45949.8	76082.5	169098	402556	305144	220617	275423	719583	677645	663507
Lmbn004685	UPLC-MS/MS	311.223	223.171	-	-	312.23	C18H32O4	[M-H]-	5S,8R-DiHODE; (5S,8R,9Z,12Z)-5,8-Dihydroxyoctadeca-9,12-dienoate	Lipids	Free fatty acids	-	3	-	789070	3.00946e+06	514497	1.13621e+06	1.27118e+06	110883	115454	143658	368438	97035.3	59610.1	263185	127402	28250.9	77544.2	9	431425	9	9	9	478719	457849	439304
pmb2804	UPLC-MS/MS	311.1	171.3	-	-	312.23	C18H32O4	[M-H]-	13S-Hydroperoxy-9Z,11E-octadecadienoic acid	Lipids	Free fatty acids	33964-75-9	3	-	4.40099e+06	1.00544e+07	2.25164e+06	5.34545e+06	5.46022e+06	226847	259483	274526	745655	220465	207905	701017	352997	158805	431700	558641	1.37892e+06	1.1196e+06	947030	703491	1.52033e+06	1.49301e+06	1.44044e+06
MWS80006	UPLC-MS/MS	311.223	293.214	-	-	312.23	C18H32O4	[M-H]-	9-Hydroperoxy-9Z,11E-Octadecadienoic Acid	Lipids	Free fatty acids	-	1	-	376401	1.09206e+06	183966	537378	457871	16722.3	15267	9	9	9	91669.1	22915.9	43333.4	49339.8	62346.7	324835	518113	528445	445800	274616	343413	250431	244216
mws2623	UPLC-MS/MS	281.249	281.25	-	-	282.256	C18H34O2	[M-H]-	11-Octadecanoic acid(Vaccenic acid)	Lipids	Free fatty acids	506-17-2	1	-	1.99648e+07	3.34261e+07	1.56517e+07	2.12282e+07	2.06584e+07	3.18864e+06	3.27842e+06	5.0129e+06	5.72795e+06	3.9182e+06	3.15738e+07	6.44364e+06	1.64405e+07	2.55021e+07	1.81854e+07	2.78783e+07	2.98693e+07	3.85065e+07	3.2693e+07	1.81105e+07	2.20103e+07	1.92784e+07	1.89441e+07
mws0396	UPLC-MS/MS	281.249	281.248	-	-	282.256	C18H34O2	[M-H]-	Elaidic Acid	Lipids	Free fatty acids	112-79-8	2	-	1.99648e+07	3.34261e+07	1.56517e+07	2.12282e+07	2.06584e+07	3.18864e+06	3.27842e+06	5.0129e+06	5.72795e+06	3.9182e+06	3.15738e+07	6.44364e+06	1.64405e+07	2.55021e+07	1.81854e+07	2.78783e+07	2.98693e+07	3.85065e+07	3.2693e+07	1.81105e+07	2.20103e+07	1.92784e+07	1.89441e+07
pmn001694	UPLC-MS/MS	329.233	229.146	-	-	330.241	C18H34O5	[M-H]-	9,10,13-Trihydroxy-11-Octadecenoic Acid	Lipids	Free fatty acids	29907-57-1	3	-	1.23884e+07	2.00017e+07	6.04963e+06	1.35883e+07	1.25616e+07	1.26467e+06	1.10569e+06	1.26556e+06	1.68105e+06	1.11792e+06	3.927e+06	3.53218e+06	4.36358e+06	1.52569e+06	2.74626e+06	1.51314e+06	4.6123e+06	2.16379e+06	2.18794e+06	1.73672e+06	4.87112e+06	5.05116e+06	4.78188e+06
Hmqn003054	UPLC-MS/MS	329.235	311.221	-	-	330.24	C18H34O5	[M-H]-	9,10,11-Trihydroxy-12-octadecenoic acid	Lipids	Free fatty acids	61911-67-9	1	-	1.31997e+06	2.13814e+06	717624	1.48281e+06	1.38066e+06	109193	122457	158403	159247	100355	415776	279446	376944	208705	220304	338787	489069	263069	327010	308847	542264	571826	531987
Lmbn003970	UPLC-MS/MS	329.233	211.136	-	-	330.241	C18H34O5	[M-H]-	9,12,13-TriHOME; 9(S),12(S),13(S)-Trihydroxy-10(E)-octadecenoic acid	Lipids	Free fatty acids	97134-11-7	2	-	2.34244e+06	5.37678e+06	896994	2.73882e+06	2.80205e+06	85965.2	92696.6	125613	140055	110215	593942	246752	494945	283145	507987	233360	1.21899e+06	224301	179573	107798	845506	831633	839549
Lmbn004240	UPLC-MS/MS	329.233	199.135	-	-	330.241	C18H34O5	[M-H]-	9,10-Dihydroxy-12,13-epoxyoctadecanoic acid	Lipids	Free fatty acids	-	2	-	281855	661665	131095	320265	362267	16172.3	17665	20262.5	29862.8	30168.1	143099	69442.3	172620	70074.9	107147	41874	299832	65175.2	55903.8	36587.8	133115	141548	127463
MWS5235	UPLC-MS/MS	299.261	253.254	-	-	300.266	C18H36O3	[M-H]-	12-Hydroxyoctadecanoic acid	Lipids	Free fatty acids	106-14-9	3	-	20683.6	15269	16590.6	9109.07	15893.3	16284.6	13570.5	8663.75	25015.5	11141.9	36021.2	20006	133385	17365.1	18101	32847.7	42178.7	26230.5	19518.4	20459.6	17678.7	14733.2	14369
Lmqn008288	UPLC-MS/MS	299.259	299.256	-	-	300.267	C18H36O3	[M-H]-	3-Hydroxyoctadecanoic Acid	Lipids	Free fatty acids	45261-96-9	2	-	180177	251533	51637.1	219123	22992.6	32201.4	113757	692121	1.31409e+06	105763	378026	56668.4	653602	1.23854e+06	97841.8	659534	96016.9	86073.4	141925	517129	510914	463607	395745
Lmhp008337	UPLC-MS/MS	426.262	285.242	-	-	425.254	C19H40NO7P	[M+H]+	LysoPE 14:0(2n isomer)	Lipids	LPE	-	1	-	47667.1	73122.5	88833	111085	133986	39329.5	57985.2	130462	66433.7	295536	513508	50786.8	110609	227996	160812	47316.7	12310.1	51159.4	60228.6	54028.6	146575	150687	157225
pmb0864	UPLC-MS/MS	426.262	285.242	-	-	425.254	C19H40NO7P	[M+H]+	LysoPE 14:0	Lipids	LPE	-	1	-	137644	265036	144019	151180	185925	61706.1	103359	185522	82219.1	148596	384966	101431	120480	493178	166838	44115.9	37813.3	67543.4	37118.7	70098.4	146401	144040	140029
Lmhp008273	UPLC-MS/MS	438.262	297.242	-	-	437.254	C20H40NO7P	[M+H]+	LysoPE 15:1(2n isomer)	Lipids	LPE	-	3	-	9	8479.43	9	9532.11	8710.45	10361.3	9	12790.6	14341	15713.5	58972.9	22423.6	22400.5	96345.4	135383	20652.1	12275.6	17144.3	20833.5	34791.6	24491.9	20449.7	28779.8
Lmhp008440	UPLC-MS/MS	438.262	297.242	-	-	437.254	C20H40NO7P	[M+H]+	LysoPE 15:1	Lipids	LPE	-	3	-	10838.9	18715.3	12240	11426.9	14449	28166.4	23941	23957	40535.1	28925.8	105124	53670.3	23611.7	22601.7	43255.6	9	9	9	9	12153.3	20700.4	27833.5	19299.2
Lmhp008885	UPLC-MS/MS	440.277	299.258	-	-	439.27	C20H42NO7P	[M+H]+	LysoPE 15:0(2n isomer)	Lipids	LPE	-	1	-	9963.06	11336.6	23539.5	16645.6	18424.8	31017.1	30441.9	45807.4	46199.2	40256.4	71042.3	50837.9	38906.8	54754.1	78523.7	32095.6	16098.8	65173.7	18630.3	44288.1	31247.6	38523.8	31159
Lmhp009187	UPLC-MS/MS	440.277	299.258	-	-	439.27	C20H42NO7P	[M+H]+	LysoPE 15:0	Lipids	LPE	-	1	-	140854	200725	250970	183342	226278	93069.1	89109.4	104410	132036	103348	575558	148320	112091	102370	133240	95159.8	40267.6	234104	53994.2	201534	150846	152290	142879
Lmhp008763	UPLC-MS/MS	452.277	311.258	-	-	451.27	C21H42NO7P	[M+H]+	LysoPE 16:1(2n isomer)	Lipids	LPE	-	1	-	112005	166393	150531	73799.3	137431	170280	178344	749840	1.07924e+06	285733	1.12861e+06	300786	693953	1.87825e+06	816002	111700	112031	215205	225906	186894	436103	397235	399029
Lmhp009034	UPLC-MS/MS	452.277	311.258	-	-	451.27	C21H42NO7P	[M+H]+	LysoPE 16:1	Lipids	LPE	-	1	-	146426	222751	175186	127203	200842	277798	175255	1.0756e+06	1.23247e+06	387027	1.45449e+06	394686	825117	2.4871e+06	1.23751e+06	127863	160187	257702	263974	215566	575898	592186	524055
pmd0160	UPLC-MS/MS	454.293	313.274	-	-	453.286	C21H44NO7P	[M+H]+	LysoPE 16:0(2n isomer)	Lipids	LPE	-	3	-	244908	400327	417081	230123	382125	873662	660526	948744	1.31405e+06	891306	2.83652e+06	1.55907e+06	1.50047e+06	1.53478e+06	2.18829e+06	118939	213280	211287	210821	109189	883565	809670	763231
pmb0876	UPLC-MS/MS	454.293	313.274	-	-	453.286	C21H44NO7P	[M+H]+	LysoPE 16:0	Lipids	LPE	53862-35-4	1	-	3.32536e+06	5.28948e+06	3.37497e+06	2.69999e+06	3.49147e+06	2.13061e+06	1.57312e+06	2.52458e+06	3.16894e+06	2.10908e+06	1.56529e+07	3.02107e+06	2.99675e+06	2.67617e+06	5.03581e+06	346813	675825	607999	623674	316605	3.47734e+06	3.28358e+06	2.98132e+06
Lmhp009464	UPLC-MS/MS	466.293	325.274	-	-	465.286	C22H44NO7P	[M+H]+	LysoPE 17:1(2n isomer)	Lipids	LPE	-	1	-	26821.4	34871.2	87378	47912.8	79741	52715.8	55526.1	120106	32479.1	135799	192248	90626.3	114869	103651	71231.3	92448.3	43403.6	71226.8	104017	67976.9	97043.4	93379.8	83023
Lmhp009769	UPLC-MS/MS	466.293	325.274	-	-	465.286	C22H44NO7P	[M+H]+	LysoPE 17:1	Lipids	LPE	-	1	-	25512.6	34785.7	89527.8	46292	82448.7	44591.6	60541.9	113146	29768.2	133379	9	9	9	107036	9	86577.1	40451.6	65069.9	91635.9	70924.6	82196.3	97851.7	76147.4
Lmhp008589	UPLC-MS/MS	476.277	335.258	-	-	475.27	C23H42NO7P	[M+H]+	LysoPE 18:3(2n isomer)	Lipids	LPE	-	1	-	889579	1.61509e+06	695273	708558	1.04281e+06	2.08844e+06	2.24095e+06	2.90081e+06	4.33618e+06	2.94896e+06	13988895	4.30315e+06	3.0616e+06	9.04752e+06	9.93406e+06	280994	735103	361265	811729	143621	3.10193e+06	3.11616e+06	3.06911e+06
Lmhp008801	UPLC-MS/MS	476.277	335.258	-	-	475.27	C23H42NO7P	[M+H]+	LysoPE 18:3	Lipids	LPE	-	1	-	1.02948e+06	1.98243e+06	837360	825530	1.24232e+06	2.41505e+06	2.53545e+06	3.32371e+06	4.50996e+06	3.66388e+06	1.71752e+07	4.91038e+06	4.0386e+06	1.2232e+07	1.70006e+07	361670	909295	427771	1.03217e+06	221547	4.34221e+06	4.4394e+06	4.46985e+06
pmb0874	UPLC-MS/MS	478.293	337.274	-	-	477.286	C23H44NO7P	[M+H]+	LysoPE 18:2(2n isomer)	Lipids	LPE	-	1	-	31059	51539.1	25318.5	26679.7	33223.8	119104	95064.9	134225	157347	103827	224169	157390	133804	285051	298365	24708.2	32245	39523.2	28825.9	21893.9	143942	143070	144284
pmb0881	UPLC-MS/MS	478.293	337.274	-	-	477.286	C23H44NO7P	[M+H]+	LysoPE 18:2	Lipids	LPE	-	2	-	1.55938e+06	2.44745e+06	1.41535e+06	1.28312e+06	1.77284e+06	6.26443e+06	4.82626e+06	6.00302e+06	8.40819e+06	5.89212e+06	2.4771e+07	9.49186e+06	8.1122e+06	1.69833e+07	1.61788e+07	1.07767e+06	1.72763e+06	1.99069e+06	1.86039e+06	1.00192e+06	6.51331e+06	6.43571e+06	6.35325e+06
pmb2260	UPLC-MS/MS	480.308	184.073	-	-	479.301	C23H46NO7P	[M+H]+	LysoPC 15:1	Lipids	LPC	-	3	-	26137	55739.8	30996	24635.8	34790.9	178372	127326	135296	206453	117366	798024	235599	133403	147380	233294	21705.1	67214.7	24745.4	46356.7	18567.1	124137	128900	128897
pmb0856	UPLC-MS/MS	480.308	339.289	-	-	479.301	C23H46NO7P	[M+H]+	LysoPE 18:1(2n isomer)	Lipids	LPE	-	3	-	46921.4	62796	55838.1	28975.7	46974.8	35645.9	36323	71012.5	66186.4	43343.8	395304	108931	135440	308240	305157	25846.4	21475.9	35706.8	37239.6	22030.8	102822	102627	84913.9
mws0289	UPLC-MS/MS	480.308	339.289	-	-	479.301	C23H46NO7P	[M+H]+	LysoPE 18:1	Lipids	LPE	89576-29-4	3	-	60208	75417.8	75758.1	33381.7	77503.4	39621.7	53155.6	85735.6	96869	55661.5	462221	147481	206838	807146	405320	35809.9	32513.3	59666.6	52976.8	29326.5	132128	151185	122210
Lmhp009129	UPLC-MS/MS	482.324	184.073	-	-	481.317	C23H48NO7P	[M+H]+	LysoPC 15:0(2n isomer)	Lipids	LPC	-	1	-	17597.6	40614.9	28453.6	27253.6	30148.9	61588.2	70910.5	58008.7	71999.5	70287.2	141209	91686.6	73996	208862	243320	31696.7	71588.9	46310.8	47732.3	34960.6	83154.6	75376.3	67248.2
pmb2319	UPLC-MS/MS	482.324	184.073	-	-	481.317	C23H48NO7P	[M+H]+	LysoPC 15:0	Lipids	LPC	108273-89-8	1	-	60540.2	95342.8	88125.4	67314.8	98121.7	135486	120735	125676	161240	110446	970701	152829	111535	66079.9	139174	64293.1	151548	99395.4	81502.1	73053.7	142830	136159	120410
pmb0880	UPLC-MS/MS	482.324	341.305	-	-	481.317	C23H48NO7P	[M+H]+	LysoPE 18:0(2n isomer)	Lipids	LPE	-	3	-	646.38	1214.92	637.22	9	637.25	9	538.56	9	9	9	8043.59	1777.65	1776.05	5985.19	3712.18	9	9	9	9	9	2344.11	1883.57	1563.82
pmb0863	UPLC-MS/MS	492.308	184.073	-	-	491.301	C24H46NO7P	[M+H]+	LysoPC 16:2(2n isomer)	Lipids	LPC	-	1	-	59142.4	65613.6	70353.4	71707.5	62839	392349	559069	330662	287792	327639	498747	448135	172598	444457	347593	137577	152965	101394	163791	155033	241482	230892	231995
pma1303	UPLC-MS/MS	492.308	184.073	-	-	491.301	C24H46NO7P	[M+H]+	LysoPC 16:2	Lipids	LPC	-	3	-	16913.4	9	27646.3	28757.9	13023.2	352551	575190	223247	231134	294478	178549	272594	102654	145095	107170	107681	19976.5	67600.6	114947	88976.4	142725	138500	127782
Lmhp008833	UPLC-MS/MS	494.324	184.073	-	-	493.317	C24H48NO7P	[M+H]+	LysoPC 16:1(2n isomer)	Lipids	LPC	-	1	-	46171.8	132129	71651.5	46361.4	53262.7	309437	241571	322878	470497	255346	2.02082e+06	508323	336137	756898	827243	109922	356265	146549	227312	113145	378646	284400	243430
pmp001270	UPLC-MS/MS	494.324	184.073	-	-	493.317	C24H48NO7P	[M+H]+	LysoPC 16:1	Lipids	LPC	76790-27-7	1	-	81541.9	142619	92981.7	44879.4	79650.8	482412	270713	324265	476632	267078	2.60143e+06	521188	389946	812209	898605	121266	370804	163632	248832	120579	379725	296526	338793
pmd0132	UPLC-MS/MS	496.34	184.073	-	-	495.332	C24H50NO7P	[M+H]+	LysoPC 16:0(2n isomer)	Lipids	LPC	-	1	-	193671	320180	188030	152067	233812	376058	261547	424807	556768	298122	4.85082e+06	610825	633044	574173	966491	74461.4	296158	139363	200685	65578.8	608827	628450	572224
pmb0855	UPLC-MS/MS	496.34	184.073	-	-	495.332	C24H50NO7P	[M+H]+	LysoPC 16:0	Lipids	LPC	17364-16-8	2	-	84519.6	132008	95972.1	65310.7	103757	191793	142571	218090	283706	185708	3.27067e+06	359363	340528	368555	614030	35947	129266	64773.3	101468	39088.9	302104	316528	275693
Lmhp009802	UPLC-MS/MS	504.308	363.289	-	-	503.301	C25H46NO7P	[M+H]+	LysoPE 20:3(2n isomer)	Lipids	LPE	-	3	-	2468.86	3369.37	2019.56	1440.41	3129.91	4216.68	5968.18	3743.05	7508.47	4921.59	98974.5	15356.4	16564.3	25039.3	26874.9	9	9	9	9	9	11751.1	11961.1	9215.26
Lmhp010040	UPLC-MS/MS	504.308	363.289	-	-	503.301	C25H46NO7P	[M+H]+	LysoPE 20:3	Lipids	LPE	-	3	-	2848.76	3925.27	1200.39	1242.06	1858.58	3280.4	3484.47	5187.17	7718.26	4382.13	92999.6	16673.6	16415.8	15674.7	19444.5	9	9	9	9	9	11118.9	11693.4	10326.4
pmb0865	UPLC-MS/MS	518.324	184.073	-	-	517.317	C26H48NO7P	[M+H]+	LysoPC 18:3(2n isomer)	Lipids	LPC	-	1	-	8064.39	19079.6	7420.24	6687.65	10616.3	33917.1	32259.2	41664	64911.2	40220.4	201439	67511.6	38079.5	106680	9	5979.27	20058.8	7627.55	17479.3	6976.35	47065	38458.8	35786.5
pmb0854	UPLC-MS/MS	518.324	184.073	-	-	517.317	C26H48NO7P	[M+H]+	LysoPC 18:3	Lipids	LPC	-	1	-	2.27053e+06	5.83688e+06	1.60859e+06	1.95407e+06	3.35491e+06	9.94123e+06	9.15548e+06	1.22865e+07	1.70775e+07	1.08692e+07	5.36132e+07	1.75646e+07	1.24447e+07	8.19912e+06	3.79007e+07	2.21057e+06	6.66799e+06	2.50299e+06	5.57747e+06	1.56083e+06	1.36532e+07	1.37396e+07	1.37014e+07
pmp001251	UPLC-MS/MS	520.34	184.073	-	-	519.332	C26H50NO7P	[M+H]+	LysoPC 18:2(2n isomer)	Lipids	LPC	-	1	-	9528.61	21209.7	7830.97	8141.79	12153.3	51478.8	33471.2	53052.9	67459.1	46456.5	258690	82166.2	66883.4	118054	129838	22880.7	44844.5	27413.7	35010.2	20676.6	66911.4	59754.6	67404.7
pmp001273	UPLC-MS/MS	520.34	184.073	-	-	519.332	C26H50NO7P	[M+H]+	LysoPC 18:2	Lipids	LPC	-	1	-	338035	600848	295088	283142	419022	1.79502e+06	1.30722e+06	1.74021e+06	2.42419e+06	1.56223e+06	1.02423e+07	2.70627e+06	3.01435e+06	8.06368e+06	7.56001e+06	623075	1.42511e+06	906526	1.42987e+06	642980	2.52087e+06	2.43039e+06	2.55228e+06
Lmhp010190	UPLC-MS/MS	522.355	184.073	-	-	521.348	C26H52NO7P	[M+H]+	LysoPC 18:1(2n isomer)	Lipids	LPC	-	1	-	77742.9	170112	76913.4	62885.8	103121	37572.3	27906.3	55500.7	57682.4	37847.2	1.29211e+06	216816	568688	5.25584e+06	4.42455e+06	80463.8	107705	107266	167006	90921.6	558900	613590	536769
pmp001281	UPLC-MS/MS	522.355	184.073	-	-	521.348	C26H52NO7P	[M+H]+	LysoPC 18:1	Lipids	LPC	-	1	-	77742.9	170112	76913.4	62885.8	103121	37572.3	27906.3	55500.7	57682.4	37847.2	1.29211e+06	216816	568688	5.25584e+06	4.42455e+06	80463.8	107705	107266	167006	90921.6	558900	613590	536769
Lmhp007598	UPLC-MS/MS	534.355	184.073	-	-	533.348	C27H52NO7P	[M+H]+	LysoPC 19:2(2n isomer)	Lipids	LPC	-	3	-	30279.3	61870.8	12790.4	36201	51058.3	9	9	9	9	19156.3	103454	63907.4	60171.7	225188	253402	172045	317539	303314	372013	220848	102447	101313	105184
Lmhp007840	UPLC-MS/MS	534.355	184.073	-	-	533.348	C27H52NO7P	[M+H]+	LysoPC 19:2	Lipids	LPC	-	3	-	9	9	9	9	9	10572.9	9	12203.5	16118.3	9	64539.6	33879.6	40462.4	144168	160267	79087.7	114656	172445	182696	130016	55534.8	49212	45610.6
MWS1900	UPLC-MS/MS	215.129	153.127	-	-	216.136	C11H20O4	[M-H]-	Undecanedioic acid	Lipids	Free fatty acids	1852-04-6	3	-	131000	228723	81203.5	128918	172208	39975.7	42033.2	50789.3	69452	49459.1	88170.6	120466	148242	58126.3	86074.8	251260	437111	248327	283541	226222	145858	139241	138181
mws0752	UPLC-MS/MS	185.155	185.156	-	-	186.162	C11H22O2	[M-H]-	Undecylic Acid	Lipids	Free fatty acids	112-37-8	3	-	1.00824e+06	940783	1.0703e+06	967913	939583	982428	1.07437e+06	1.29659e+06	1.43505e+06	960893	783742	1.30177e+06	909114	1.06685e+06	1.00288e+06	2.99463e+06	3.35095e+06	3.75753e+06	2.41623e+06	3.38272e+06	1.86433e+06	1.67429e+06	1.47928e+06
Zmjn003398	UPLC-MS/MS	227.13	183.14	-	-	228.136	C12H20O4	[M-H]-	2-Dodecenedioic acid	Lipids	Free fatty acids	6402-36-4	2	-	116748	258773	93343.1	118627	122740	13444.7	15539.1	9930.58	28319.7	15843.9	66776.5	71063.2	107489	23477.2	65780.5	71080.5	260828	58231.8	130336	33079.6	85131.6	96046.5	80108.1
mws0474	UPLC-MS/MS	229.144	211	-	-	230.152	C12H22O4	[M-H]-	Dodecanedioic aicd	Lipids	Free fatty acids	693-23-2	3	-	7794.88	15739	3743.3	7914.65	8272.6	4834.18	4768.28	4806.65	8085.23	7844.5	7236.15	5534.57	5315.83	4999.17	2404.3	4630.34	9276.63	2805.44	2474.93	3799.53	5065.04	5584.32	6256.18
pmb2640	UPLC-MS/MS	199.17	199.17	-	-	200.178	C12H24O2	[M-H]-	Dodecanoic acid (Lauric acid)	Lipids	Free fatty acids	143-07-7	1	-	223183	263820	197392	227216	219060	205225	220146	269387	335288	219405	246734	379020	290581	249265	251159	887617	624457	996434	681054	632275	457889	387489	376638
mws5045	UPLC-MS/MS	215.165	169.159	-	-	216.173	C12H24O3	[M-H]-	12-Hydroxydodecanoic acid	Lipids	Free fatty acids	505-95-3	3	-	20891.6	40870.5	6987.14	17244.9	15024.5	9	9	9	8766.74	9	4582.75	8560.11	4322.76	14680.1	6998.55	13135.2	30483.8	9511.58	11028.7	90749.1	19597.9	19348.1	19996.6
MWS5231	UPLC-MS/MS	243.161	181.158	-	-	244.167	C13H24O4	[M-H]-	Tridecanedioic acid	Lipids	Free fatty acids	505-52-2	3	-	46710.5	71171.7	52625.6	56481.2	59213.6	48517.2	57300.3	56512.4	103135	51513	55698	114397	81477.7	53185	59927.6	78727.3	117387	100661	77494.3	92129.4	64027.1	63630.7	67624.1
mws0751	UPLC-MS/MS	213.186	195	-	-	214.193	C13H26O2	[M-H]-	Tridecanoic Acid	Lipids	Free fatty acids	638-53-9	3	-	5090.45	7266.77	6416.62	10800.3	8428.18	9	9	9	6875.13	9	6638.33	9997.1	6449.78	6444.16	9637.25	13931.6	25914.9	20998	17050.6	21627.6	10363.2	9810.98	10331.3
MWSslk133	UPLC-MS/MS	257.177	195.178	-	-	258.183	C14H26O4	[M-H]-	1,14-Tetradecanedioic Acid	Lipids	Free fatty acids	821-38-5	3	-	51627.9	74407.3	32442.3	48201.8	55652.2	39740.9	52913.2	44052.4	86235.4	57496.6	49889.6	66868.3	62286	9	57963.7	117555	137050	118349	94610.7	134718	62138.9	68907.8	66136.7
MWS0552	UPLC-MS/MS	239.202	223.026	-	-	240.209	C15H28O2	[M-H]-	Cis-10-Pentadecenoic Acid(C15: 1)	Lipids	Free fatty acids	84743-29-3	3	-	424961	335745	385898	326620	330894	395234	401816	367797	347322	387284	357713	376200	386066	345827	362295	332417	301594	304487	296879	292266	458038	381102	361321
MWSslk132	UPLC-MS/MS	285.208	223.211	-	-	286.214	C16H30O4	[M-H]-	Hexadecanedioic acid	Lipids	Free fatty acids	505-54-4	3	-	270334	433844	128132	290146	325890	228337	257234	264331	590525	275482	321795	330881	429449	200190	313766	530895	1.9622e+06	606177	593905	492352	398138	394296	377165
pme2827	UPLC-MS/MS	239	223	-	-	240.245	C16H32O	[M-H]-	Palmitaldehyde	Lipids	Free fatty acids	629-80-1	3	-	2.00709e+07	2.03917e+07	2.25917e+07	2.60347e+07	1.95483e+07	2.36554e+07	2.63422e+07	3.38605e+07	2.76489e+07	2.7852e+07	3.18743e+07	2.8984e+07	2.45093e+07	2.96438e+07	3.01562e+07	2.34894e+07	2.73512e+07	2.64863e+07	2.40996e+07	2.84455e+07	1.90501e+07	2.06982e+07	2.25065e+07
pmp001264	UPLC-MS/MS	274.274	256.265	-	-	273.267	C16H35NO2	[M+H]+	Hexadecylsphingosine	Lipids	Sphingolipids	-	1	-	4.31256e+06	6.04703e+06	5.38818e+06	4.10438e+06	6.46241e+06	4.99766e+06	5.02015e+06	4.92557e+06	5.58702e+06	5.51114e+06	6.13643e+06	5.3249e+06	6.16842e+06	6.74843e+06	6.44826e+06	4.0222e+06	4.23841e+06	3.74575e+06	3.74798e+06	3.86569e+06	5.06543e+06	5.17611e+06	5.7422e+06
pmb0885	UPLC-MS/MS	291	190.9	-	-	290.188	C18H26O3	[M+H]+	4-Oxo-9Z,11Z,13E,15E-Octadecatetraenoic Acid	Lipids	Free fatty acids	-	3	-	29996.1	64324.3	24947.7	29802.6	45239.3	9	9	9	9	9	3468.93	4789.62	5686.25	6026.63	8184.55	9	9	9	9	9	16538.6	12312.6	16433.1
YC512117	UPLC-MS/MS	277.216	149.023	-	-	276.209	C18H28O2	[M+H]+	Stearidonic acid	Lipids	Free fatty acids	20290-75-9	3	-	162343	110995	181882	189176	148921	243854	185686	159780	175612	182842	167300	228768	159165	184787	138995	44997.9	25530.8	21259.6	50493.4	28918.5	137424	138179	124378
Zmyn004548	UPLC-MS/MS	291.197	235.174	-	-	292.204	C18H28O3	[M-H]-	12-Oxo-phytodienoic acid	Lipids	Free fatty acids	85551-10-6	3	-	68578.3	193503	37866.1	50205.2	54249.8	9040.37	7205.56	9718.51	15643.8	6821.54	26719.3	12160.7	29343.6	35853.9	32549.6	77641	246983	93211	208623	74598.9	56707.4	51833.6	53507
pmn001691	UPLC-MS/MS	327.218	291.198	-	-	328.225	C18H32O5	[M-H]-	9,12,13-Trihydroxy-10,15-octadecadienoic acid	Lipids	Free fatty acids	-	1	-	2.39208e+06	5.19084e+06	1.33684e+06	2.74567e+06	2.63897e+06	181151	166272	203155	229638	202025	967723	529169	765221	412717	534704	287191	916536	191534	450938	114309	1.08889e+06	1.05342e+06	1.04506e+06
Lmbn005487	UPLC-MS/MS	313.238	251.24	-	-	314.246	C18H34O4	[M-H]-	12,13-DHOME; (9Z)-12,13-Dihydroxyoctadec-9-enoic acid	Lipids	Free fatty acids	263399-35-5	3	-	118298	163682	97078.1	141723	137986	79102.5	65994.1	83262.7	127757	93449.9	119676	97575.8	151655	85405.8	112786	179446	417619	360435	197994	171554	142383	123929	129922
pmb2221	UPLC-MS/MS	318.3	60.1	-	-	317.293	C18H39NO3	[M+H]+	4-Hydroxysphinganine	Lipids	Sphingolipids	554-62-1	3	-	1.14241e+07	1.69252e+07	9.33887e+06	1.16194e+07	1.44537e+07	427777	350211	264900	552760	301569	3.72008e+06	1.43764e+06	2.29194e+06	2.18309e+06	3.28296e+06	2.19705e+06	2.26425e+06	4.9995e+06	667482	4.74549e+06	5.52204e+06	5.84684e+06	6.35697e+06
pmb2636	UPLC-MS/MS	335.1	253.1	-	-	336.23	C20H32O4	[M-H]-	8,15-Dihydroxy-5,9,11,13-eicosatetraenoic acid	Lipids	Free fatty acids	77667-08-4	3	-	39868.7	76515.7	55850.7	72757.1	72800	86276.1	135964	150512	142023	167167	172710	48903.8	129503	115398	120588	214597	190291	77303.3	227992	76576.8	131599	127169	136355
MWS2673	UPLC-MS/MS	339.253	121.101	-	-	338.246	C20H34O4	[M+H]+	5,6-DiHETrE [(±)5,6-dihydroxy-8Z,11Z,14Z-eicosatrienoic acid]	Lipids	Free fatty acids	213382-49-1	3	-	9	9	9	9	9	9	9	9	9	13885	69132.3	33316.3	99792.6	143235	73497.3	202864	38134.1	54493.6	61720.1	9	40805.5	31459.2	34235.6
mws0131	UPLC-MS/MS	297.315	251.144	-	-	296.308	C20H40O	[M+H]+	Phytol	Lipids	Free fatty acids	7541-49-3	3	-	16096.7	35196.9	23533.1	10998.3	18024	15197.7	14382.9	6337.35	20814	9465.96	6958.01	12149	5821.73	20549.3	9222.73	10293.2	9660.67	11841.3	11025	10434.2	20040.8	10587	12928.4
pmf0297	UPLC-MS/MS	297.324	183.1	-	-	298.324	C20H42O	[M-H]-	1-Eicosanol	Lipids	Free fatty acids	629-96-9	3	-	70080.6	109975	57671.3	66269.4	78602.5	53186.8	58053.4	72282.9	99051	65037	278189	113902	145687	101684	287473	126549	333312	193316	185263	162443	152362	138450	123834
pmb1562	UPLC-MS/MS	351.253	146.9	-	-	350.246	C21H34O4	[M+H]+	1-Stearidonoyl-Glycerol	Lipids	Glycerol ester	-	1	-	80791.1	290128	62624.9	82205.1	115102	18525	17674	10209.2	26704.1	19566	9	41529	9	9	9	200158	428309	35352.7	369505	204641	121999	127874	121816
Lmhp007836	UPLC-MS/MS	448.246	307.227	-	-	447.239	C21H38NO7P	[M+H]+	LysoPE 16:3	Lipids	LPE	-	3	-	8351.08	9710.23	9931.68	10605.8	14884.4	5272.62	9236.48	7320.8	3010.01	5136.43	8428.9	8197.82	6236.16	66941.7	16889.8	6002.57	9	9	9	9	6341.95	9679.13	10945.3
pmb0296	UPLC-MS/MS	357.3	265.4	-	-	356.293	C21H40O4	[M+H]+	1-Oleoyl-Sn-Glycerol	Lipids	Glycerol ester	129784-87-8	1	-	150002	232292	157043	134270	244122	252156	239042	298037	405702	301048	398800	337214	582861	414275	304278	192967	606352	131665	320073	159857	294601	301324	281372
Hmyn007168	UPLC-MS/MS	483.272	255.232	-	-	484.278	C22H45O9P	[M-H]-	LysoPG 16:0	Lipids	Glycerol ester	-	3	-	677722	1.80119e+06	450718	584248	1.06741e+06	562388	492107	1.23419e+06	954003	656033	9.45868e+06	1.74392e+06	3.28345e+06	1.54233e+07	1.07484e+07	840890	2.92084e+06	1.03823e+06	3.33288e+06	904812	3.00033e+06	3.07377e+06	3.08344e+06
pmd0130	UPLC-MS/MS	468.308	184.073	-	-	467.301	C22H46NO7P	[M+H]+	LysoPC 14:0	Lipids	LPC	20559-16-4	1	-	95860.7	204402	77526	94077.1	107253	73072	68201.3	109952	116313	76309.4	729117	133472	103827	234071	240523	62572.7	124831	61374.6	82800	51210	136964	137459	144511
Lmhp008233	UPLC-MS/MS	474.262	333.242	-	-	473.254	C23H40NO7P	[M+H]+	LysoPE 18:4	Lipids	LPE	-	3	-	9	9505.7	9	9	9	9	5288.11	23470.2	1190.07	4831.03	30805.5	8965.41	17618.7	234036	64194.4	9	9	9	9	9	20194.5	23252.3	15429.3
Lmhp008718	UPLC-MS/MS	506.324	184.073	-	-	505.317	C25H48NO7P	[M+H]+	LysoPC 17:2	Lipids	LPC	-	1	-	13424.3	26936.1	13810.7	11217.1	21178.9	85751.3	56482.3	78119.5	109502	66805.5	434306	114088	81291.4	108999	170073	59832.6	142463	79348.7	82431.8	74290.8	82936.5	82783.9	87520.9
Lmhp009590	UPLC-MS/MS	508.34	184.073	-	-	507.332	C25H50NO7P	[M+H]+	LysoPC 17:1	Lipids	LPC	-	1	-	2769.91	9	5675.68	9	9	10094.2	14212.9	23815.5	10187.6	21743.5	76802	31464.5	18520.3	100361	51883.5	7638.39	25637.6	18362	17308.9	18458.5	17556	13229.3	19188
Hmqp006235	UPLC-MS/MS	516.304	184.073	-	-	515.297	C26H46NO7P	[M+H]+	LysoPC 18:4	Lipids	LPC	-	3	-	9	17304	9	9	9	17253	35302.5	90928	9	14482.3	17776.4	10576.1	39346.3	1.19397e+06	457148	9	9	9	9	9	77231.7	85293.8	85571
pmb2228	UPLC-MS/MS	538.387	184.073	-	-	537.379	C27H56NO7P	[M+H]+	LysoPC 19:0	Lipids	LPC	108273-88-7	3	-	9	9	9	9	9	9	9	9	9	9	48057.9	10037	15084	108008	77092.6	142696	198970	265757	885251	386954	60009.5	65751.7	65793.6
Lmyn008503	UPLC-MS/MS	143.108	143.108	-	-	144.115	C8H16O2	[M-H]-	Octanoic acid	Lipids	Free fatty acids	124-07-2	1	-	8398.35	5477.31	7424.09	9100.83	9780.6	9	9	9	9	9	9	2819.85	9	9	9	11665.7	2288.96	9509.42	12007	8972.56	5272.52	4435.05	5330.21
mws0120	UPLC-MS/MS	258.11	104.111	-	-	257.103	C8H20NO6P	[M+H]+	Choline Alfoscerate	Lipids	PC	28319-77-9	1	-	2.64969e+06	1.50958e+06	3.3475e+06	1.98695e+06	2.19467e+06	2.87585e+06	1.75554e+06	6.24993e+06	1.36109e+06	1.79756e+06	7.75996e+06	1.33139e+06	5.88299e+06	1.06354e+07	5.3614e+06	8.22141e+06	8.63638e+06	1.1855e+07	6.01521e+06	1.27159e+07	5.95828e+06	6.65391e+06	6.63345e+06
XMW0914	GC-MS	-	-	95	110	110.048	C5H6N2O	-	Ethanone, 1-(1H-pyrazol-4-yl)-	Heterocyclic compound	-	25016-16-4	-	1156	1.15918e+09	8.34003e+08	1.25001e+09	1.29581e+09	1.69782e+09	2.64027e+08	3.78223e+08	4.16608e+08	2.29621e+08	3.41807e+08	1.74202e+08	3.02092e+08	1.91627e+08	1.43878e+08	2.18966e+08	5.35748e+07	1.7946e+08	8.44132e+06	1.61488e+08	3.12463e+07	5.73756e+08	5.67177e+08	5.33129e+08
XMW0358	GC-MS	-	-	110	95	152.084	C9H12O2	-	1-Pentanone, 1-(2-furanyl)-	Heterocyclic compound	-	3194-17-0	-	1176	1202063388	1446047463	1108122507	1098683657	926122547	6.66623e+07	1.18666e+08	9.26494e+07	195875362	1.01211e+08	104378890	399373012	163363404	115790787	168751502	62058863	253991599	15551983	109038866	69322838	400599751	398063316	367280093
XMW0907	GC-MS	-	-	108	81	168.079	C9H12O3	-	2-(2-Acetoxy-1-propyl)furan, (S)	Heterocyclic compound	-	60830-70-8	-	1143	8.51895e+08	5.75853e+08	9.24594e+08	9.58712e+08	1.30053e+09	1.48687e+08	2.24303e+08	2.52063e+08	1.26779e+08	1.99402e+08	9.37066e+07	1.72336e+08	1.03317e+08	7.58841e+07	1.19869e+08	2.7596e+07	9.61052e+07	4.23676e+06	8.7303e+07	1.5775e+07	3.57441e+08	3.50224e+08	3.27016e+08
XMW1063	GC-MS	-	-	136	54	136.05	C4H4N6	-	4,4'-Bitriazolyl	Heterocyclic compound	-	16227-15-9	-	1286	4.61041e+08	6.04305e+08	4.08098e+08	4.41567e+08	5.00523e+08	1.20414e+08	6.99436e+07	8.47664e+07	9.15765e+07	7.13647e+07	3.14082e+07	5.90763e+07	3.83627e+07	3.09143e+07	3.45025e+07	5.37631e+06	4.08148e+07	1.27607e+07	1.02184e+07	1.82619e+06	1.79428e+08	1.73732e+08	1.57735e+08
XMW0973	GC-MS	-	-	136	151	151.1	C9H13NO	-	Ketone, methyl 2,4,5-trimethylpyrrol-3-yl	Heterocyclic compound	-	19005-95-9	-	1303	4.60897e+08	6.04232e+08	4.08151e+08	4.41452e+08	5.04038e+08	1.20268e+08	6.96582e+07	8.45192e+07	9.1396e+07	7.12032e+07	3.13188e+07	5.89054e+07	3.82665e+07	3.08254e+07	3.43821e+07	5.36619e+06	4.05384e+07	1.27161e+07	1.0182e+07	1.86051e+06	1.79055e+08	1.73369e+08	1.5752e+08
XMW0267	GC-MS	-	-	84	56	113.12	C7H15N	-	2-Ethylpiperidine	Heterocyclic compound	-	1484-80-6	-	1026	4.26656e+08	2.58298e+08	4.24153e+08	4.35262e+08	4.03623e+08	5.7764e+07	6.18121e+07	5.49094e+07	5.55544e+07	5.87322e+07	6.28866e+07	8.21231e+07	5.66256e+07	4.87486e+07	5.53007e+07	1.46759e+06	1.02976e+07	1.20168e+06	1.55735e+06	2.25383e+07	1.62847e+08	1.61707e+08	1.47143e+08
XMW0714	GC-MS	-	-	94	109	109.053	C6H7NO	-	3-Acetyl-1H-pyrroline	Heterocyclic compound	-	1072-82-8	-	1035	2.41217e+08	2.8641e+08	2.68622e+08	2.73766e+08	2.60611e+08	6.69793e+07	8.08256e+07	6.1786e+07	5.91265e+07	5.01781e+07	2.17303e+07	2.31913e+07	2.39654e+07	1.81878e+07	2.46163e+07	353810	1.0199e+07	1.13105e+06	876192	6.09679e+06	8.95133e+07	9.34561e+07	8.23157e+07
XMW0802	GC-MS	-	-	148	147	148.064	C8H8N2O	-	2-Hydroxymethylbenzimidazole	Heterocyclic compound	-	22128-99-0	-	1437	1.24544e+08	1.33131e+08	1.40102e+08	1.31945e+08	1.33936e+08	1.59742e+08	1.67241e+08	1.98911e+08	1.7922e+08	1.40909e+08	1.36508e+08	1.04344e+08	1.48035e+08	1.30715e+08	1.47217e+08	9.73276e+06	3.71271e+07	1.3104e+07	2.64115e+07	1.68635e+07	8.78727e+07	9.48417e+07	8.03574e+07
KMW0368	GC-MS	-	-	81	53	156.025	C7H8O2S	-	Ethanethioic acid, S-(2-furanylmethyl) ester	Heterocyclic compound	-	13678-68-7	-	1172	176691919	213030244	160259184	159519202	132546657	9951202	16531690	13326202	25686480	14413976	14835736	53935297	23185607	16383124	23283473	8660143	33693537	2428081	15213176	9619224	55895257	53629134	49507331
XMW0236	GC-MS	-	-	125	97	125.03	C6H7NS	-	Thiazole, 5-ethenyl-4-methyl-	Heterocyclic compound	-	1759-28-0	-	1027	1.22119e+08	7.50119e+07	1.2323e+08	1.25149e+08	1.16077e+08	1.45919e+07	1.56942e+07	1.38004e+07	1.40105e+07	1.4729e+07	1.59476e+07	2.11121e+07	1.41377e+07	1.22005e+07	1.38161e+07	352065	2.46819e+06	287837	365994	5.41334e+06	4.50121e+07	4.49269e+07	4.13771e+07
D427	GC-MS	-	-	81	82	166.136	C11H18O	-	2-n-Heptylfuran	Heterocyclic compound	-	3777-71-7	-	1195	1.56098e+08	1.04675e+08	1.56141e+08	1.66026e+08	1.56726e+08	5.84118e+06	1.62159e+07	2.01893e+07	1.92039e+07	1.49294e+07	1.94689e+07	5.22171e+07	3.39082e+07	2.75289e+07	2.85128e+07	3.07733e+06	2.26566e+07	486373	2.81209e+06	1.91381e+06	4.36663e+07	4.36209e+07	3.86652e+07
XMW0651	GC-MS	-	-	107	106	107.073	C7H9N	-	Pyridine, 2,3-dimethyl-	Heterocyclic compound	-	583-61-9	-	943	1.482e+08	2.07805e+08	1.57108e+08	1.8797e+08	1.66645e+08	3.55345e+07	3.49797e+07	2.40116e+07	2.96993e+07	2.14481e+07	8.58162e+06	7.92378e+06	9.31498e+06	6.68624e+06	8.99253e+06	153236	4.65242e+06	677029	697166	2.41289e+06	3.87405e+07	4.36714e+07	3.71973e+07
XMW0442	GC-MS	-	-	93	44	136.1	C8H12N2	-	Betahistine	Heterocyclic compound	-	5638-76-6	-	1185	9.95346e+07	7.72157e+07	9.81061e+07	1.07907e+08	1.02699e+08	2.99784e+07	3.66075e+07	3.12698e+07	3.26045e+07	3.36242e+07	2.12767e+07	4.59043e+07	3.2329e+07	2.75222e+07	3.91896e+07	2.56606e+06	1.58937e+07	710214	1.66193e+06	2.23357e+06	3.57866e+07	3.51784e+07	3.17487e+07
XMW0028	GC-MS	-	-	97	96	125.12	C8H15N	-	Pyridine, 2,3,4,5-tetrahydro-6-propyl-	Heterocyclic compound	-	1604-01-9	-	1028	9.28018e+07	5.4505e+07	9.2148e+07	9.52145e+07	8.70171e+07	1.11209e+07	1.195e+07	1.05512e+07	1.06852e+07	1.13047e+07	1.21699e+07	1.60063e+07	1.07938e+07	9.325e+06	1.05904e+07	272899	1.92525e+06	219679	279104	4.18196e+06	3.32618e+07	3.30498e+07	3.00859e+07
D253	GC-MS	-	-	136	108	136.064	C7H8N2O	-	2-Acetyl-3-methylpyrazine	Heterocyclic compound	-	23787-80-6	-	1082	1.00601e+08	1.31387e+08	1.35788e+08	1.21009e+08	1.29831e+08	3.25019e+07	4.03801e+07	3.19313e+07	2.21019e+07	1.96009e+07	7.95805e+06	7.34879e+06	1.11989e+07	8.13167e+06	1.1934e+07	49608.6	1.64936e+06	62581.2	91757.5	327108	3.04955e+07	3.20887e+07	2.7633e+07
XMW0289	GC-MS	-	-	109	124	124.052	C7H8O2	-	2-Acetyl-5-methylfuran	Heterocyclic compound	-	1193-79-9	-	1039	8.88118e+07	5.47571e+07	8.95636e+07	9.21519e+07	8.48585e+07	9.96813e+06	1.04027e+07	9.39375e+06	9.49369e+06	9.99637e+06	1.0465e+07	1.38197e+07	9.66528e+06	8.34204e+06	9.50033e+06	252218	1.64626e+06	220820	285958	3.59322e+06	3.02591e+07	3.04222e+07	2.74389e+07
KMW0277	GC-MS	-	-	97	98	154.082	C9H14S	-	Thiophene, 2-pentyl-	Heterocyclic compound	-	4861-58-9	-	1170	91507164	111360637	82927499	82305070	67715261	4331730	7856739	6066635	13074082	6642021	6860878	27741134	10866787	7588398	11269148	4005557	17121677	1029449	7182486	4494372	28325889	27413076	25165402
XMW0470	GC-MS	-	-	119	92	162.116	C10H14N2	-	1-ButanAmine, N-(2-pyridinylmethylene)-	Heterocyclic compound	-	7032-24-8	-	1401	2.89865e+07	2.66371e+07	3.4372e+07	3.05879e+07	3.30624e+07	4.20521e+07	5.64049e+07	5.30732e+07	4.57417e+07	3.67311e+07	2.66355e+07	1.92542e+07	3.68848e+07	3.13218e+07	3.23216e+07	4.19551e+06	1.10896e+07	4.52211e+06	8.54278e+06	4.99619e+06	2.4172e+07	2.31576e+07	2.11975e+07
NMW0059	GC-MS	-	-	94	67	94.053	C5H6N2	-	4-Aminopyridine	Heterocyclic compound	-	504-24-5	-	1158	5.97311e+07	3.80832e+07	6.58958e+07	6.94192e+07	1.00069e+08	8.61843e+06	1.32847e+07	1.50044e+07	7.1445e+06	1.16715e+07	5.25392e+06	9.92452e+06	5.82659e+06	4.37244e+06	6.88799e+06	1.72419e+06	5.48291e+06	272859	5.38112e+06	869650	2.20397e+07	2.18343e+07	2.00121e+07
KMW0244	GC-MS	-	-	121	136	136.1	C8H12N2	-	Pyrazine, 2-methyl-5-(1-methylethyl)-	Heterocyclic compound	-	13925-05-8	-	1059	3.35091e+07	2.95037e+07	4.06149e+07	4.75711e+07	4.27548e+07	5.70965e+07	5.4296e+07	5.46072e+07	4.54168e+07	3.68315e+07	9.31211e+06	8.38262e+06	1.68497e+07	1.23236e+07	1.90057e+07	50759.3	640770	60293.3	76026.5	244215	1.93531e+07	2.0592e+07	1.78853e+07
KMW0058	GC-MS	-	-	68	59	170.131	C10H18O2	-	2H-Pyran-3-ol, 6-ethenyltetrahydro-2,2,6-trimethyl-	Heterocyclic compound	-	14049-11-7	-	1173	59815301	73481593	54087677	54044278	44863441	3562932	5813525	4763906	8726425	5167889	4938740	18104032	7.87993e+06	5.82793e+06	7974219	2847819	10925547	817613	5010870	3108092	18701370	18089446	16598773
XMW0522	GC-MS	-	-	92	121	121.089	C8H11N	-	Pyridine, 3-propyl-	Heterocyclic compound	-	4673-31-8	-	986	6.15252e+07	8.34998e+07	7.29681e+07	7.22552e+07	6.63208e+07	1.62375e+07	2.00527e+07	1.44628e+07	1.31368e+07	1.07537e+07	3.382e+06	3.29646e+06	4.48708e+06	3.07288e+06	5.24551e+06	44422.2	1.83578e+06	161096	116048	777448	1.74898e+07	1.88289e+07	1.57223e+07
D255	GC-MS	-	-	117	158	158.084	C10H10N2	-	Quinoxaline, 2,3-dimethyl-	Heterocyclic compound	-	2379-55-7	-	1428	2.23135e+07	2.32142e+07	2.51553e+07	2.40488e+07	2.5282e+07	2.92284e+07	2.94672e+07	3.66518e+07	3.25065e+07	2.56837e+07	2.35042e+07	1.80535e+07	2.56859e+07	2.26167e+07	2.53424e+07	1.96598e+06	7.01694e+06	2.59274e+06	5.00524e+06	3.49574e+06	1.61749e+07	1.72097e+07	1.47037e+07
KMW0188	GC-MS	-	-	120	105	120.007	C4H8S2	-	2-Methyl-1,3-dithiacyclopentane	Heterocyclic compound	-	5616-51-3	-	1026	5.58266e+07	5.69521e+07	6.71285e+07	6.61364e+07	5.7805e+07	1.42618e+07	1.35054e+07	9.56309e+06	1.01177e+07	9.29648e+06	2.31599e+06	1.91933e+06	3.36593e+06	2.41782e+06	4.61967e+06	287450	2.36432e+06	482778	602376	1.09669e+06	1.55975e+07	1.68304e+07	1.51648e+07
XMW0910	GC-MS	-	-	68	43	110.048	C5H6N2O	-	1H-Imidazole, 1-acetyl-	Heterocyclic compound	-	2466-76-4	-	950	4.59635e+07	6.40576e+07	4.87095e+07	5.83382e+07	5.194e+07	1.12297e+07	1.10066e+07	7.55939e+06	9.42201e+06	6.77556e+06	2.70649e+06	2.52128e+06	2.94113e+06	2.10282e+06	2.85493e+06	50612.8	1.469e+06	220875	224206	765348	1.21986e+07	1.37115e+07	1.16442e+07
XMW1448	GC-MS	-	-	137	109	152.12	C10H16O	-	3,6-Dimethyl-2,3,3a,4,5,7a-hexahydrobenzofuran	Heterocyclic compound	-	70786-44-6	-	1192	4.06064e+07	2.59097e+07	4.04273e+07	4.34917e+07	4.04981e+07	1.30117e+06	3.67311e+06	4.65393e+06	4.37001e+06	3.3905e+06	4.47333e+06	1.24894e+07	7.90131e+06	6.35751e+06	6.62395e+06	744795	5.23379e+06	123425	668013	442979	1.06365e+07	1.02558e+07	9.14043e+06
XMW1467	GC-MS	-	-	110	109	110.084	C6H10N2	-	1H-Pyrazole, 1,3,5-trimethyl-	Heterocyclic compound	-	1072-91-9	-	1032	3.02305e+07	1.80764e+07	3.03811e+07	3.14464e+07	2.88241e+07	3.95706e+06	4.04579e+06	3.62516e+06	3.59119e+06	3.90867e+06	3.82584e+06	5.22235e+06	3.90415e+06	3.23951e+06	3.95367e+06	84196.8	578911	67310.3	87459.4	1.25903e+06	1.05478e+07	1.06009e+07	9.54885e+06
XMW0051	GC-MS	-	-	107	51	107.037	C6H5NO	-	4-Pyridinecarboxaldehyde	Heterocyclic compound	-	872-85-5	-	976	3.50869e+07	4.34293e+07	3.99199e+07	4.62858e+07	3.89584e+07	1.013e+07	9.31347e+06	7.66037e+06	7.98463e+06	6.19724e+06	2.50269e+06	2.45997e+06	3.48512e+06	2.61707e+06	4.06842e+06	24565.2	685083	73563.8	75695.4	488519	9.77212e+06	1.08447e+07	9.26535e+06
XMW0488	GC-MS	-	-	70	43	113.084	C6H11NO	-	2-Acetylpyrrolidine	Heterocyclic compound	-	60026-20-2	-	1042	2.70432e+07	1.59372e+07	2.76718e+07	2.82886e+07	2.65491e+07	2941960	3130815	2809595	2858513	3050886	3546799	5073903	3112456	2702108	3049184	85485	552429	65340.3	83882.5	1260769	9.17168e+06	9.27057e+06	8.31004e+06
XMW0065	GC-MS	-	-	81	82	82.053	C4H6N2	-	Fomepizole	Heterocyclic compound	-	7554-65-6	-	921	26166406	33251461	27496916	32456119	29121601	10981993	9577570	7620663	9313706	6803527	3083077	2319812	3758119	2703480	3806270	39151.5	990631	146562	183216	484011	8052453	8982986	7714701
XMW0446	GC-MS	-	-	98	42	129.079	C6H11NO2	-	2,4-Dimethyl-2-oxazoline-4-methanol	Heterocyclic compound	-	39986-37-3	-	1031	2.17377e+07	1.28052e+07	2.15169e+07	2.2228e+07	2.03273e+07	2.58026e+06	2.78861e+06	2.44673e+06	2.48159e+06	2.62396e+06	2.80597e+06	3.71283e+06	2.49583e+06	2.14558e+06	2.43499e+06	64336.8	447213	50677.6	67048.6	951716	7.77219e+06	7.73267e+06	7.00506e+06
KMW0431	GC-MS	-	-	119	134	134.084	C8H10N2	-	5H-5-Methyl-6,7-dihydrocyclopentapyrazine	Heterocyclic compound	-	23747-48-0	-	1144	2.01383e+07	1.28702e+07	2.15427e+07	2.24618e+07	3.11464e+07	2.80591e+06	4.36339e+06	4.97592e+06	2.34383e+06	3.85747e+06	1.72816e+06	3.27694e+06	1.94041e+06	1.498e+06	2.36615e+06	738892	2.01409e+06	114531	2.29229e+06	338678	7.67784e+06	7.48428e+06	6.94253e+06
XMW0487	GC-MS	-	-	92	65	138.043	C6H6N2O2	-	2-Picoline, 6-nitro-	Heterocyclic compound	-	18368-61-1	-	1183	2.07944e+07	1.64453e+07	2.03706e+07	2.23937e+07	2.12621e+07	5.997e+06	7.42965e+06	6.24482e+06	6.46112e+06	6.82242e+06	4.19541e+06	9.14813e+06	6.49515e+06	5.42063e+06	7.87796e+06	506185	3.13022e+06	136697	333419	430112	7.13304e+06	6.99417e+06	6.30625e+06
w21	GC-MS	-	-	95	82	166.099	C10H14O2	-	2H-Pyran-2-one, 6-pentyl-	Heterocyclic compound	-	27593-23-3	-	1453	5.61427e+06	6.80907e+06	6.30489e+06	5.3216e+06	2.84502e+06	9.96892e+06	6.09584e+06	7.30148e+06	1.06375e+07	7.04518e+06	1.36999e+07	8.59857e+06	1.22878e+07	1.0491e+07	1.07234e+07	1.1895e+06	3.55237e+06	1.10477e+06	2.00972e+06	983071	5.83105e+06	5.35111e+06	4.98354e+06
NMW0185	GC-MS	-	-	118	146	146.084	C9H10N2	-	Pyridine, 3-(3,4-dihydro-2H-pyrrol-5-yl)-	Heterocyclic compound	-	532-12-7	-	1427	8.01541e+06	8.43383e+06	9.14178e+06	8.69994e+06	9.242e+06	1.05691e+07	1.06867e+07	1.32454e+07	1.17082e+07	9.27262e+06	8.46959e+06	6.41788e+06	9.25162e+06	8.1627e+06	9.11989e+06	696318	2.48549e+06	911037	1.76878e+06	1.22401e+06	5.73754e+06	6.17753e+06	5.25723e+06
NMW0205	GC-MS	-	-	175	190	190.099	C12H14O2	-	Precocene I	Heterocyclic compound	-	17598-02-6	-	1466	1.14193e+07	1.20545e+07	1.20741e+07	1.19559e+07	9.06695e+06	9.71736e+06	1.11139e+07	1.19762e+07	1.07243e+07	8.28486e+06	5.57413e+06	4.87868e+06	7.42395e+06	7.69434e+06	6.39948e+06	371739	2.00054e+06	627181	1.33436e+06	948927	5.44285e+06	6.37178e+06	4.94703e+06
KMW0240	GC-MS	-	-	94	109	109.053	C6H7NO	-	Ethanone, 1-(1H-pyrrol-2-yl)-	Heterocyclic compound	-	1072-83-9	-	1063	9.31333e+06	8.22825e+06	1.13891e+07	1.33045e+07	1.201e+07	1.60557e+07	1.53065e+07	1.53366e+07	1.26913e+07	1.02444e+07	2.6289e+06	2.35155e+06	4.65668e+06	3.4271e+06	5.35798e+06	10747.1	175964	20034	22413.9	67360.4	5.35442e+06	5.71246e+06	4.92051e+06
D274	GC-MS	-	-	131	160	160.052	C10H8O2	-	2H-1-Benzopyran-2-one, 3-methyl-	Heterocyclic compound	-	2445-82-1	-	1490	1.05804e+07	1.40335e+07	1.34532e+07	1.04261e+07	1.1149e+07	9.88059e+06	1.27094e+07	2.24688e+07	1.50786e+07	1.16295e+07	1.02312e+07	8.00722e+06	1.31935e+07	9.5925e+06	1.09198e+07	306906	708486	296956	821643	763137	5.2122e+06	6.25197e+06	5.01046e+06
XMW0076	GC-MS	-	-	92	65	92.037	C5H4N2	-	1H-Pyrrole-3-carbonitrile	Heterocyclic compound	-	7126-38-7	-	1044	2.31862e+07	3.53873e+07	5.71876e+07	3.28808e+07	2.31638e+07	4.60393e+06	1.94695e+06	1.77203e+06	2.8988e+06	1.55844e+06	1.31568e+06	1.10142e+06	1.52439e+06	789624	897622	20744.7	55487.8	55357	22475.8	54518.8	5.21138e+06	5.50146e+06	4.48683e+06
XMW0438	GC-MS	-	-	107	79	136.089	C9H12O	-	Furan, 2-(1-pentenyl)-, (E)-	Heterocyclic compound	-	20992-69-2	-	1000	1.71104e+07	2.37088e+07	2.04844e+07	2.01898e+07	1.84784e+07	4.39512e+06	5.42438e+06	3.90154e+06	3.55789e+06	2.94107e+06	919333	916776	1.22555e+06	838558	1.42075e+06	20681.4	508047	62099	44283.5	209735	4.78869e+06	5.10903e+06	4.32144e+06
WMW0081	GC-MS	-	-	107	136	136.089	C9H12O	-	cis-2-(2-Pentenyl)furan	Heterocyclic compound	-	70424-13-4	-	1002	1.70913e+07	2.37032e+07	2.0447e+07	2.01717e+07	1.84543e+07	4.36409e+06	5.39933e+06	3.88686e+06	3.54389e+06	2.91453e+06	917317	909390	1.21785e+06	838095	1.40947e+06	23922.8	494876	62099	48693.8	209273	4.76104e+06	5.0808e+06	4.2867e+06
NMW0170	GC-MS	-	-	148	120	148.052	C9H8O2	-	Hydrocoumarin	Heterocyclic compound	-	119-84-6	-	1387	5.14866e+06	3.88833e+06	6.97645e+06	5.95066e+06	5.91432e+06	1.07179e+07	7.72093e+06	7.56722e+06	9.48727e+06	7.17638e+06	6.49472e+06	3.49691e+06	6.39051e+06	7.409e+06	6.35464e+06	881399	1.71855e+06	922545	1.45427e+06	750087	4.64497e+06	4.44727e+06	4.12467e+06
XMW0206	GC-MS	-	-	135	108	135.054	C5H5N5	-	1H-Pyrazolo[3,4-d]pyrimidin-4-amine	Heterocyclic compound	-	2380-63-4	-	1595	4.40404e+06	3.16253e+06	3.54782e+06	6.1244e+06	6.80935e+06	3.3725e+06	2.28955e+06	2.51148e+06	2.83136e+06	2.48241e+06	2.38136e+06	2.71452e+06	2.45916e+06	2.85028e+06	3.24946e+06	785196	2.33251e+06	678910	1.44257e+06	814543	4.52677e+06	3.11331e+06	3.86883e+06
NMW0076	GC-MS	-	-	82	42	139.1	C8H13NO	-	Tropinone	Heterocyclic compound	-	532-24-1	-	1198	1.34626e+07	8.75917e+06	1.3325e+07	1.40917e+07	1.33431e+07	462526	1.38532e+06	1.76585e+06	1.66764e+06	1.33074e+06	1.6697e+06	4.23392e+06	2.80812e+06	2.27063e+06	2.36247e+06	268800	1.78937e+06	47599.2	240885	163524	4.06411e+06	3.61714e+06	3.18026e+06
KMW0116	GC-MS	-	-	95	110	110.037	C6H6O2	-	Ethanone, 1-(2-furanyl)-	Heterocyclic compound	-	1192-62-7	-	910	1.37056e+07	1.73752e+07	1.36679e+07	1.60124e+07	1.44664e+07	5.5607e+06	4.85682e+06	3.84174e+06	4.71916e+06	3.42862e+06	1.53599e+06	1.16377e+06	1.86437e+06	1.34674e+06	1.91273e+06	16781.1	485936	78744	93842.1	235081	4.05406e+06	4.5231e+06	3.88105e+06
NMW0021	GC-MS	-	-	80	108	108.069	C6H8N2	-	2-PyridinemethanAmine	Heterocyclic compound	-	3731-51-9	-	1054	6.7414e+06	5.98304e+06	8.11427e+06	9.57894e+06	8.55403e+06	1.14806e+07	1.09623e+07	1.1022e+07	9.14105e+06	7.14693e+06	1.82678e+06	1.65266e+06	3.33741e+06	2.43997e+06	3.75627e+06	8865.32	131509	22796.2	21318.3	50041.7	3.99773e+06	4.19945e+06	3.62207e+06
NMW0017	GC-MS	-	-	44	99	99.068	C5H9NO	-	2-Pyrrolidinone, 1-methyl-	Heterocyclic compound	-	872-50-4	-	1044	1.10124e+07	6.40789e+06	1.13781e+07	1.16091e+07	1.08374e+07	1.3792e+06	1.68244e+06	1.46459e+06	1.49738e+06	1.53379e+06	1.62046e+06	2.05219e+06	1.41412e+06	1.21686e+06	1.37686e+06	44013.9	269332	28426.7	42033.6	593245	3.90719e+06	3.90796e+06	3.59125e+06
D191	GC-MS	-	-	110	95	166.099	C10H14O2	-	2-Hexanoylfuran	Heterocyclic compound	-	14360-50-0	-	1239	3.41902e+06	3.03267e+06	2.93438e+06	3.37399e+06	3.22306e+06	5.01682e+06	5.25095e+06	5.88174e+06	5.23011e+06	5.84452e+06	5.36787e+06	3.76257e+06	5.25138e+06	4.87666e+06	6.07926e+06	864433	838143	834784	861670	914465	3.70314e+06	2.7273e+06	2.78151e+06
KMW0363	GC-MS	-	-	138	124	166.111	C9H14N2O	-	Pyrazine, 2-methoxy-3-(1-methylpropyl)-	Heterocyclic compound	-	24168-70-5	-	1175	8.41703e+06	8.7692e+06	8.34096e+06	8.1169e+06	7.7065e+06	439192	861608	623449	1386782	687127	1256496	3116398	1170679	886890	1776968	452373	1980737	296581	825850	574932	3213137	3179764	2885717
XMW0552	GC-MS	-	-	189	204	204.115	C13H16O2	-	2,2'-Isopropylidenebis(5-methylfuran)	Heterocyclic compound	-	59212-75-8	-	1458	3.20719e+06	2.96853e+06	4.22464e+06	3.53751e+06	3.76142e+06	5.15999e+06	4.02533e+06	5.92131e+06	5.64419e+06	4.09331e+06	6.89101e+06	3.11521e+06	6.19935e+06	6.53736e+06	6.76632e+06	249535	1.09172e+06	379139	769839	471283	2.93542e+06	3.16432e+06	2.73271e+06
XMW0850	GC-MS	-	-	198	183	198.068	C13H10O2	-	Dibenzofuran, 2-methoxy-	Heterocyclic compound	-	20357-70-4	-	1672	379234	236567	274559	412010	361697	877264	620568	863616	749344	701402	489494	311108	412699	553706	593234	1.56428e+06	1.60232e+06	2.25792e+06	1.45219e+06	2.58281e+06	2.90243e+06	1.73251e+06	2.35602e+06
XMW0532	GC-MS	-	-	96	95	138.091	C6H10N4	-	1H-Pyrazole-1-carboximidamide, 3,5-dimethyl-	Heterocyclic compound	-	22906-75-8	-	1096	5.96916e+06	6.07552e+06	6.0362e+06	6.32848e+06	6.41625e+06	3.24323e+06	3.7902e+06	4.25252e+06	3.05372e+06	3.94708e+06	3.02301e+06	2.85866e+06	3.39881e+06	2.9954e+06	3.4672e+06	1.15188e+06	1.25016e+06	1.28063e+06	979354	1.24936e+06	2.82716e+06	2.91465e+06	2.20224e+06
NMW0212	GC-MS	-	-	104	133	133.053	C8H7NO	-	2H-Indol-2-one, 1,3-dihydro-	Heterocyclic compound	-	59-48-3	-	1487	5.72896e+06	7.56264e+06	7.23521e+06	5.66449e+06	5.97371e+06	5.49047e+06	6.83718e+06	1.19474e+07	8.14798e+06	6.33961e+06	5.28145e+06	4.22523e+06	6.82809e+06	5.07298e+06	5.50799e+06	155630	395741	159628	334694	378966	2.74407e+06	3.27785e+06	2.67716e+06
XMW1332	GC-MS	-	-	71	43	142.099	C8H14O2	-	2,2'-Bifuran, octahydro-	Heterocyclic compound	-	1592-33-2	-	1079	2.41454e+07	2.04458e+07	3.03702e+07	2.66979e+07	2.44709e+07	315778	380238	244055	104902	261749	101426	435227	186398	200879	328756	18282.5	155792	29792.3	24385.2	202366	2.69303e+06	3.43154e+06	2.79563e+06
XMW0291	GC-MS	-	-	115	45	115.063	C5H9NO2	-	N-Acetylisoxazolidine	Heterocyclic compound	-	115615-36-6	-	937	8.6045e+06	1.08531e+07	8.9549e+06	1.05377e+07	9.4767e+06	3.49953e+06	3.05967e+06	2.43157e+06	2.99227e+06	2.18712e+06	991594	746402	1.18721e+06	872537	1.22212e+06	13881.1	317678	49256.9	62028.3	158069	2.59172e+06	2.92451e+06	2.47222e+06
KMW0236	GC-MS	-	-	99	58	141.061	C7H11NS	-	2-Isobutylthiazole	Heterocyclic compound	-	18640-74-9	-	1043	6.76438e+06	4.08303e+06	6.63003e+06	6.86253e+06	6.28164e+06	847355	908929	806667	806472	862745	926050	1.20347e+06	816525	707327	807030	17801.8	140464	14721.7	22114.3	313256	2.50865e+06	2.51777e+06	2.27895e+06
XMW1068	GC-MS	-	-	115	58	115.038	C3H5N3O2	-	4-Methylurazole	Heterocyclic compound	-	16312-79-1	-	1039	4.88426e+06	6.7799e+06	5.66189e+06	5.56825e+06	5.81341e+06	1.99123e+06	2.52579e+06	1.8684e+06	1.77201e+06	1.46858e+06	484446	524284	598035	429036	606146	5200.49	273054	33589.4	19748.4	111035	2.3988e+06	2.36356e+06	2.10347e+06
XMW1014	GC-MS	-	-	145	173	173.036	C6H8ClN3O	-	5-Pyrimidinamine, 2-chloro-4-ethoxy-	Heterocyclic compound	-	54484-70-7	-	1448	2.16115e+06	2.13749e+06	2.40069e+06	2.17982e+06	1.88225e+06	3.74891e+06	2.79881e+06	4.0539e+06	3.66985e+06	2.94895e+06	6.16927e+06	2.38875e+06	4.03573e+06	3.23631e+06	4.25393e+06	464489	1.24894e+06	420163	838052	593300	2.39404e+06	2.32198e+06	2.13772e+06
KMW0182	GC-MS	-	-	81	82	138.104	C9H14O	-	Furan, 2-pentyl-	Heterocyclic compound	-	3777-69-3	-	993	7.43829e+06	1.01196e+07	8.87821e+06	8.80451e+06	8.02466e+06	1.93994e+06	2.38648e+06	1.73203e+06	1.57927e+06	1.31073e+06	426322	435997	561885	394452	677291	215079	473634	272399	430598	295176	2.38384e+06	2.51251e+06	2.15143e+06
KMW0577	GC-MS	-	-	97	68	168.115	C10H16O2	-	2H-Pyran-2-one, 5,6-dihydro-6-pentyl-	Heterocyclic compound	-	54814-64-1	-	1501	841550	873050	1.11284e+06	1.03994e+06	1.36867e+06	2.11191e+06	1.80689e+06	2.14812e+06	2.37292e+06	1.62608e+06	3.04042e+06	3.23752e+06	4.88519e+06	3.86948e+06	3.44062e+06	763390	1.97082e+06	875179	1.19081e+06	830027	2.28677e+06	1.89123e+06	1.86351e+06
KMW0533	GC-MS	-	-	130	131	131.073	C9H9N	-	Indole, 3-methyl-	Heterocyclic compound	-	83-34-1	-	1391	2.43647e+06	1.72812e+06	3.26587e+06	2.76797e+06	2.87069e+06	4.91344e+06	3.73324e+06	3.64083e+06	4.39793e+06	3.44531e+06	2.76044e+06	1.50673e+06	2.8315e+06	3.32099e+06	2.83344e+06	432539	815870	458203	691712	386649	2.18595e+06	2.09285e+06	1.92579e+06
KMW0097	GC-MS	-	-	114	113	114.014	C5H6OS	-	2-Methyl-3-furanthiol	Heterocyclic compound	-	28588-74-1	-	870	2.98394e+06	2.54537e+06	738022	2.55178e+06	1.92707e+06	2.50306e+06	1.08719e+06	3.12721e+06	3.22988e+06	2.56074e+06	3.1726e+06	2.85713e+06	2.79774e+06	2.53236e+06	1.04569e+06	2.06827e+06	1.25085e+06	1.88981e+06	1.33213e+06	1.53263e+06	1.9617e+06	1.98344e+06	1.52264e+06
XMW0550	GC-MS	-	-	148	41	148.075	C7H8N4	-	N-Cyanomethyl-2-cyanimino-pyrrolidine	Heterocyclic compound	-	134881-46-2	-	1595	1.42996e+06	1.12817e+06	1.19449e+06	1.93203e+06	2.14668e+06	1.66374e+06	1.15561e+06	1.40092e+06	1.57664e+06	1.35186e+06	1.4489e+06	1.77497e+06	1.4607e+06	1.62171e+06	1.85086e+06	407926	1.18166e+06	343962	681966	408556	1.91653e+06	1.32622e+06	1.62233e+06
XMW0767	GC-MS	-	-	111	93	156.115	C9H16O2	-	2-Furanmethanol, 5-ethenyltetrahydro-.alpha.,5-dimethyl-	Heterocyclic compound	-	104188-13-8	-	1066	1.65987e+07	1.37781e+07	2.0721e+07	1.79663e+07	1.72499e+07	275558	319914	221520	96909.8	234057	102100	346948	151062	163975	289143	9	99581.9	9	9	109422	1.79698e+06	2.32141e+06	1.86771e+06
NMW0281	GC-MS	-	-	133	105	190.099	C12H14O2	-	3-Butylisobenzofuran-1(3H)-one	Heterocyclic compound	-	6066-49-5	-	1656	1.21383e+06	1.26182e+06	1.04651e+06	1.5615e+06	1.30703e+06	2.45638e+06	2.49362e+06	2.59563e+06	2.42275e+06	2.54836e+06	1.29585e+06	1.37419e+06	1.35263e+06	1.94292e+06	1.81104e+06	310007	818618	296519	728436	347553	1.67646e+06	1.10562e+06	1.41416e+06
KMW0383	GC-MS	-	-	97	57	142.063	C7H10O3	-	2(5H)-Furanone, 5-ethyl-3-hydroxy-4-methyl-	Heterocyclic compound	-	698-10-2	-	1195	5.38091e+06	3.53682e+06	5.24218e+06	5.8963e+06	5.575e+06	2.15682e+06	1.88217e+06	2.41503e+06	2.09598e+06	2.3109e+06	2.39047e+06	1.74565e+06	2.30892e+06	1.72112e+06	2.91168e+06	344870	392981	334183	354054	365062	1.58244e+06	1.21291e+06	1.12772e+06
NMW0215	GC-MS	-	-	71	135	181.005	C5H11NS3	-	N,N-Dimethyl-1,2,3-trithian-5-Amine	Heterocyclic compound	-	31895-21-3	-	1491	2.58404e+06	3.26077e+06	3.27614e+06	2.70695e+06	2.90323e+06	2.58883e+06	3.03299e+06	5.17481e+06	3.56913e+06	2.90014e+06	2.5078e+06	1.99336e+06	3.04985e+06	2.42591e+06	2.73148e+06	123155	290254	114236	277413	242596	1.44439e+06	1.65288e+06	1.37465e+06
XMW1402	GC-MS	-	-	175	190	190.045	C11H10OS	-	2-Acetyl-3-methylbenzo[b]thiophene	Heterocyclic compound	-	18781-31-2	-	1584	415158	522197	260801	746115	477028	1.78347e+06	2.26114e+06	1.9139e+06	2.0016e+06	2.26856e+06	792583	832286	723969	1.05144e+06	1.19245e+06	252174	722142	367666	708309	315891	1.3651e+06	758140	1.09084e+06
NMW0033	GC-MS	-	-	95	67	95.037	C5H5NO	-	2(1H)-Pyridinone	Heterocyclic compound	-	142-08-5	-	1094	3.88908e+06	3.73788e+06	4.32659e+06	4.22689e+06	4.07123e+06	1.34466e+06	1.55922e+06	1.69139e+06	1.25546e+06	1.57101e+06	1.21998e+06	1.22099e+06	1.36304e+06	1.22107e+06	1.44272e+06	437611	498421	480679	385202	503683	1.33603e+06	1.3924e+06	1.08981e+06
XMW0644	GC-MS	-	-	82	81	110.084	C6H10N2	-	1H-Imidazole, 2-propyl-	Heterocyclic compound	-	50995-95-4	-	1095	3.14608e+06	3.36549e+06	3.20965e+06	3.48875e+06	3.32236e+06	1.10723e+06	1.25828e+06	1.39692e+06	1.00432e+06	1.2566e+06	1.01625e+06	1.01009e+06	1.16389e+06	1.02601e+06	1.21831e+06	360766	477386	376429	286279	421275	1.14148e+06	1.22448e+06	949959
KMW0539	GC-MS	-	-	83	55	112.052	C6H8O2	-	2(5H)-Furanone, 5-ethyl-	Heterocyclic compound	-	2407-43-4	-	966	325475	330327	455966	397706	338380	105665	122291	69968.8	543136	90858.9	209048	26033.4	90962.5	244310	932714	92122.5	873474	1.48366e+06	955798	940830	1.03353e+06	917362	965374
XMW0826	GC-MS	-	-	93	134	134.048	C7H6N2O	-	3-Methylisoxazolo[4,5-b]pyridine	Heterocyclic compound	-	83988-39-0	-	1139	433599	1.77309e+06	555169	703026	459336	1.1007e+06	1.29558e+06	1.1656e+06	1.19783e+06	1.33347e+06	356134	1.34906e+06	709462	632981	764857	23435.8	105917	24564.3	43131	73677.3	1.00101e+06	882159	903665
NMW0234	GC-MS	-	-	55	110	154.027	C7H6O4	-	Patulin	Heterocyclic compound	-	149-29-1	-	1545	829413	829527	1.26062e+06	936626	861735	1.80554e+06	1.44345e+06	2.11105e+06	2.049e+06	1.4867e+06	2.58604e+06	1.00636e+06	2.05892e+06	2.77028e+06	2.68172e+06	135790	419263	163402	369576	156252	947370	1.05306e+06	890844
XMW0129	GC-MS	-	-	82	113	157.11	C8H15NO2	-	1H-Pyrrolizine-1-methanol, hexahydro-7-hydroxy-, [1S-(1.alpha.,7.alpha.,7a.beta.)]-	Heterocyclic compound	-	520-62-7	-	1405	972566	351328	799864	1.3073e+06	1.4661e+06	322245	368668	650389	466583	326959	1.95516e+06	441119	1.17796e+06	963870	1.62514e+06	26877.2	64270.7	24873.1	37195.3	39876.8	911627	741062	877665
XMW0588	GC-MS	-	-	42	155	155.106	C7H13N3O	-	1,3,5-Triazaadamantan-7-ol	Heterocyclic compound	-	130267-10-6	-	1187	2.32587e+06	1.8483e+06	2.31082e+06	2.58888e+06	2.42567e+06	767437	924177	784838	816644	840690	521552	1.09546e+06	782125	672672	945645	69860.5	409905	17109.2	44102.9	53166.7	872045	863913	775785
XMW1133	GC-MS	-	-	137	152	152.12	C10H16O	-	5-Isopropyl-3,3-dimethyl-2-methylene-2,3-dihydrofuran	Heterocyclic compound	-	81250-44-4	-	996	2.80923e+06	3.96503e+06	3466280	3390436	3295349	695005	943640	569595	540313	433655	96115	103554	153712	92549	153297	26987	108484	13484	49784	39363	779336	836765	690684
NMW0792	GC-MS	-	-	104	77	104.037	C6H4N2	-	4-Pyridinecarbonitrile	Heterocyclic compound	-	100-48-1	-	978	3.51698e+06	2.41407e+06	4.23225e+06	4.66009e+06	3.63463e+06	64581.1	128117	92394.7	73826.4	55657.1	38891.2	93747.7	91695.9	73396.4	144207	1200.2	13906.6	9	9	23826.2	719727	782106	640600
KMW0266	GC-MS	-	-	97	45	129.991	C5H6S2	-	2-Thiophenemethanethiol	Heterocyclic compound	-	6258-63-5	-	1105	2.78255e+06	2.60846e+06	2.99077e+06	3.11225e+06	2.95904e+06	541663	659834	673594	475926	608108	478247	554750	570576	502727	630899	186407	246496	188934	141128	224938	710912	794014	608400
KMW0264	GC-MS	-	-	135	136	136.1	C8H12N2	-	Pyrazine, 3-ethyl-2,5-dimethyl-	Heterocyclic compound	-	13360-65-1	-	1081	2.34387e+06	3.09757e+06	3.21971e+06	2.8681e+06	3.09109e+06	766950	934498	733454	512323	467534	198472	180579	273206	193387	289731	2094.45	43606.4	1276.49	1745.56	7515.8	702402	745434	643554
KMW0183	GC-MS	-	-	121	122	122.084	C7H10N2	-	Pyrazine, 2-ethyl-5-methyl-	Heterocyclic compound	-	13360-64-0	-	1005	3.0305e+06	4.43454e+06	4.42289e+06	3.55369e+06	3.96578e+06	694138	977331	700433	522925	439129	167149	193267	204639	139593	212086	2965.01	34803.6	2561.3	3287.8	7336.86	700048	743098	609082
KMW0269	GC-MS	-	-	135	136	136.1	C8H12N2	-	2,3-Dimethyl-5-ethylpyrazine	Heterocyclic compound	-	15707-34-3	-	1090	2.3293e+06	3.08328e+06	3.2248e+06	2.85361e+06	3.05727e+06	758796	928944	743697	518708	462002	192123	174382	271204	198566	283649	9	43410.4	887.74	1978.44	7355.69	695344	737247	637937
KMW0268	GC-MS	-	-	135	136	136.1	C8H12N2	-	Pyrazine, 2-ethyl-3,5-dimethyl-	Heterocyclic compound	-	13925-07-0	-	1084	2.32249e+06	3.07553e+06	3.21971e+06	2.85095e+06	3.06643e+06	753477	924913	737818	516531	458450	190103	173379	268994	195969	282108	1909.09	43606.4	1393.87	1745.56	7707.35	693555	733976	635375
NMW0210	GC-MS	-	-	165	136	165.043	C8H7NO3	-	Furo[3,4-c]pyridin-1(3H)-one, 7-hydroxy-6-methyl-	Heterocyclic compound	-	4753-19-9	-	1484	1.29837e+06	1.5702e+06	629404	1.15859e+06	1.49383e+06	1.13484e+06	1.03173e+06	1.37262e+06	1.12637e+06	1.44932e+06	1.13146e+06	935828	990703	930081	918332	222926	221060	91792.8	140399	126007	648652	430755	470574
XMW1429	GC-MS	-	-	70	82	113.059	C4H7N3O	-	1-(2-Hydroxyethyl)-1,2,4-triazole	Heterocyclic compound	-	3273-14-1	-	1095	2.07587e+06	2.23877e+06	1.99725e+06	2.13094e+06	2.30313e+06	444321	489365	533860	401032	461563	434264	433768	483587	421473	487431	162297	270089	150804	105641	205886	638929	659663	552526
XMW0174	GC-MS	-	-	175	190	190.099	C12H14O2	-	2,2'-Ethylidenebis(5-methylfuran)	Heterocyclic compound	-	3209-79-8	-	1379	691783	715616	946113	827733	818236	1.29046e+06	906259	1.0853e+06	1.30418e+06	900141	952866	620763	952940	894476	819087	103527	325133	124502	225291	115692	638199	612397	564609
XMW0599	GC-MS	-	-	69	84	142.063	C7H10O3	-	2,2,6-Trimethyl-4H-1,3-dioxin-4-one	Heterocyclic compound	-	5394-63-8	-	1140	608131	1.04728e+06	539404	1217561	149770	998294	1752987	997645	1369000	1171189	124918	276869	230240	222288	339188	5211	43550.2	13167	12594.1	32696	616614	632841	753036
XMW0444	GC-MS	-	-	42	41	97.039	C2H3N5	-	1,2,4,5-Tetrazin-3-Amine	Heterocyclic compound	-	79329-74-1	-	967	2.65124e+06	1.77661e+06	3.00917e+06	3.22053e+06	2.72522e+06	62261.7	104519	68777.2	65491.1	51812.3	35862.1	85775.1	86417.5	70320.8	133045	4256.62	18956.8	5591.42	7259.44	22180.2	596789	620634	528622
KMW0297	GC-MS	-	-	59	94	170.131	C10H18O2	-	trans-Linalool oxide (furanoid)	Heterocyclic compound	-	34995-77-2	-	1086	1.67819e+06	3.10812e+06	2.22691e+06	2.35325e+06	2.0859e+06	458283	528714	541534	479617	383313	494763	381091	1.80728e+06	2.03313e+06	454283	31151.8	107816	39492.6	72172.1	20229.5	596471	705946	599941
XMW0858	GC-MS	-	-	44	149	192.106	C11H13FN2	-	6-fluoro-.beta.-methyl-1H-Indole-3-ethanAmine	Heterocyclic compound	-	77590-52-4	-	1617	723578	236572	626849	1.38645e+06	1.83189e+06	160789	169322	425056	245905	191517	305925	49685.5	92677.7	143473	293867	9	54964.4	9	27806.8	50657.3	580668	388094	563080
NMW0293	GC-MS	-	-	159	146	188.084	C12H12O2	-	1(3H)-Isobenzofuranone, 3-butylidene-	Heterocyclic compound	-	551-08-6	-	1675	723403	618408	500065	975385	1.11741e+06	578651	377907	502464	464396	421110	250280	312379	276283	411185	398680	61600.7	210093	41380	137331	67274	508850	306285	431784
XMW0517	GC-MS	-	-	97	112	112.035	C6H8S	-	Thiophene, 3-ethyl-	Heterocyclic compound	-	1795-01-3	-	869	650489	617436	136771	527519	394129	547294	237769	686628	701311	561717	689687	626159	606310	544079	226851	447253	269934	411125	281393	334755	422750	435724	326333
XMW0998	GC-MS	-	-	141	198	198.119	C10H18N2S	-	4-t-Butyl-1-isopropyl-1H-imidazole-2-thiol	Heterocyclic compound	-	61747-36-2	-	1447	368552	339855	405670	368247	326366	662305	490390	753793	655806	495096	1.18498e+06	407055	728446	577219	773962	74810.2	216589	73411.1	137297	107170	413105	410427	378238
KMW0275	GC-MS	-	-	59	94	170.131	C10H18O2	-	2-Furanmethanol, 5-ethenyltetrahydro-.alpha.,.alpha.,5-trimethyl-, cis-	Heterocyclic compound	-	5989-33-3	-	1074	1.02664e+06	2.01965e+06	1.08045e+06	1.63952e+06	1.3901e+06	219911	243539	315406	353745	250627	375489	297132	1.60963e+06	2.0152e+06	328583	44548	143369	58799.4	133933	49650	398167	493860	427962
D188	GC-MS	-	-	80	123	123.043	C5H5N3O	-	Pyrazinamide	Heterocyclic compound	-	98-96-4	-	1250	764128	827330	732484	799778	795405	584641	708485	775654	640506	664948	403108	296646	418456	414254	519505	83928.4	88427.3	75998.7	79251.1	95750.6	397012	340782	322482
XMW0223	GC-MS	-	-	139	67	139.063	C7H9NO2	-	1H-Pyrrole-2,5-dione, 3-ethyl-4-methyl-	Heterocyclic compound	-	20189-42-8	-	1239	355556	317524	290419	360585	325508	635413	725607	809019	691066	789560	584946	403919	577480	543518	703330	100616	92312.2	96224.3	102197	103776	392693	299240	313102
XMW0528	GC-MS	-	-	97	140	140.066	C8H12S	-	Thiophene, 2-butyl-	Heterocyclic compound	-	1455-20-5	-	1069	3.48771e+06	2.93322e+06	4.35944e+06	3.70797e+06	3.35358e+06	43353.9	58007.4	36504.4	16301.5	36680.5	24992	62939.6	34960.3	36255	50133.1	23335.6	21888.1	33501.5	21060	49134	377557	485124	391579
XMW1273	GC-MS	-	-	163	136	178.111	C10H14N2O	-	1-(5-Dimethylethyl)pyrazin-2-yl-ethan-1-one	Heterocyclic compound	-	182306-61-2	-	1344	259591	368141	363701	310070	339362	552770	620272	1.02784e+06	792526	614272	580355	325952	558362	494986	571886	50128.2	164132	65814.9	115527	85415.3	349587	354076	314438
KMW0380	GC-MS	-	-	124	94	166.111	C9H14N2O	-	Pyrazine, 2-methoxy-3-(2-methylpropyl)-	Heterocyclic compound	-	24683-00-9	-	1181	1.1543e+06	1.53281e+06	892227	1.11069e+06	877818	516179	651271	525719	458912	531990	139894	257602	189916	169839	267210	26609.7	227494	11709.8	37392.7	27662.7	333823	353232	311380
D78	GC-MS	-	-	102	46	102.014	C4H6OS	-	Dihydro-3-(2H)-thiophenone	Heterocyclic compound	-	1003-04-9	-	964	1.57106e+06	1.05868e+06	1.8905e+06	2.07846e+06	1.61427e+06	31911.8	59765.9	43209.7	37303.7	29517.6	19730.8	44796.6	45506.1	34574	64492	9	8457.85	9	9	11565.9	333312	356045	295942
WMW0176	GC-MS	-	-	42	70	114.068	C6H10O2	-	2H-Pyran-2-one, tetrahydro-6-methyl-	Heterocyclic compound	-	823-22-3	-	1095	1.0075e+06	1.08265e+06	947880	1.045e+06	1.04129e+06	194919	221911	240660	180292	211463	188734	199726	222727	194742	223128	73634.3	135151	59935.7	53242.7	94249.6	327653	337265	286906
KMW0286	GC-MS	-	-	137	152	152.095	C8H12N2O	-	Pyrazine, 2-methoxy-3-(1-methylethyl)-	Heterocyclic compound	-	25773-40-4	-	1097	1.25754e+06	1.10961e+06	1.11873e+06	1.16328e+06	1.16353e+06	96417.5	101530	82895.1	83306.6	77447.8	44410.2	107949	77102.7	76715.7	79570.3	14289.8	69846.7	13929.5	15980.2	51265.2	325753	296265	288598
XMW1454	GC-MS	-	-	111	126	126.032	C6H6O3	-	Isomaltol	Heterocyclic compound	-	3420-59-5	-	989	208389	203998	393191	216911	213458	258932	181168	160610	150405	195896	84800.6	90806.1	128817	118084	193165	777048	364211	726710	775905	594709	323750	338270	300418
D281	GC-MS	-	-	81	95	246.198	C17H26O	-	Avocadynofuran	Heterocyclic compound	-	24708-33-6	-	1827	453719	345759	485930	668373	451299	422681	290553	328953	293844	265539	267626	197585	301892	365670	398246	189095	133304	74825.8	164171	95216.7	317917	239790	297855
XMW1311	GC-MS	-	-	65	122	122.037	C7H6O2	-	2-Propenal, 3-(2-furanyl)-	Heterocyclic compound	-	623-30-3	-	1111	1.10878e+06	2.55439e+06	1.32742e+06	1.44666e+06	859155	45800	45128.1	93670.5	158436	35628.4	401346	425010	864487	773029	535705	7116.62	38085.3	10282.2	14673.5	15345.4	316171	328847	303172
XMW0441	GC-MS	-	-	42	103	102.994	C2H2ClN3	-	1H-1,2,4-Triazole, 3-chloro-	Heterocyclic compound	-	6818-99-1	-	1237	400280	403254	367571	416997	389962	450298	498299	566813	518593	531388	344954	257347	361176	341053	438613	57637.2	62951.5	55626.6	60782.2	69931.5	292863	220148	228581
D323	GC-MS	-	-	140	107	140.041	C6H8N2S	-	Pyrazine, 2-methyl-3-(methylthio)-	Heterocyclic compound	-	2882-20-4	-	1184	817570	551595	790454	875858	833149	227925	278575	236684	247495	248988	155947	344351	245092	202960	289250	20273.7	110791	4093.61	9574.85	13407.8	286325	267904	230636
XMW0555	GC-MS	-	-	145	160	160.052	C10H8O2	-	2-Acetylbenzofuran	Heterocyclic compound	-	1646-26-0	-	1395	287951	472586	267205	248218	207221	838675	427065	403176	558947	468068	248861	187885	489438	248451	205783	89856.9	227689	61889.3	134539	65337.3	266905	246675	226999
XMW0701	GC-MS	-	-	145	131	160.1	C10H12N2	-	1H-Pyrrolo[2,3-b]pyridine, 2-(1-methylethyl)-	Heterocyclic compound	-	27257-18-7	-	1392	285926	467706	263985	232053	201454	825465	419968	394405	546178	462047	259668	187477	489438	251298	234555	88447	223600	59691	130657	63662.7	266831	245956	227132
D324	GC-MS	-	-	124	123	124.064	C6H8N2O	-	Pyrazine, 2-methoxy-6-methyl-	Heterocyclic compound	-	2882-21-5	-	994	393781	232490	603530	614789	524212	23516.7	27971.8	22191.8	31100.1	25408.3	38249.6	35556	35832.6	35704.3	57604	296011	353667	39988.1	485551	49816.8	251558	278579	261961
KMW0315	GC-MS	-	-	125	82	125.084	C7H11NO	-	2-Acetyl-3,4,5,6-tetrahydropyridine	Heterocyclic compound	-	27300-27-2	-	1064	2.00071e+06	1.7027e+06	2.54204e+06	2.20288e+06	2.02355e+06	52505.3	67706.3	52237.5	28420.1	60983.4	41411.1	70403	48184.8	49362.7	75691.4	19066.6	24807.7	22902.1	17986.1	36957.4	246937	298209	248716
XMW0014	GC-MS	-	-	114	43	114.043	C4H6N2O2	-	2,4-Imidazolidinedione, 1-methyl-	Heterocyclic compound	-	616-04-6	-	1084	236174	299527	286554	259739	242370	274055	242410	222794	192634	230400	218859	148299	248369	196059	290662	39645.4	55036.4	48447.3	46618.3	51030.9	242337	161505	142790
XMW0283	GC-MS	-	-	95	124	166.099	C10H14O2	-	1-(Furan-2-yl)-2-methylpentan-1-one	Heterocyclic compound	-	1248070-62-3	-	1268	128031	89460.3	187208	159317	88916.4	762050	589733	795847	47486.6	651041	25732.4	30199.5	117072	132800	62858.6	347076	260102	89408.9	384953	89488.3	235302	213322	210025
KMW0278	GC-MS	-	-	111	126	126.014	C6H6OS	-	Ethanone, 1-(2-thienyl)-	Heterocyclic compound	-	88-15-3	-	1092	578732	1.25536e+06	739475	901473	705829	211561	191108	188091	190685	165308	257510	220456	967970	1.14914e+06	221114	21758.7	62871.9	25395.7	42997.3	22999.2	230512	283049	238006
NMW0091	GC-MS	-	-	82	83	141.115	C8H15NO	-	8-Azabicyclo[3.2.1]octan-3-ol, 8-methyl-, endo-	Heterocyclic compound	-	120-29-6	-	1223	1.12279e+06	873586	1.27501e+06	1.39612e+06	1.24799e+06	77916.6	100960	132292	109674	89922.3	71588.3	201361	546684	445130	156542	35058.5	93765.4	22418.9	88749.9	34004.6	227015	236897	204332
XMW0732	GC-MS	-	-	110	95	152.095	C8H12N2O	-	1-Pentanone, 1-(1H-imidazol-4-yl)-	Heterocyclic compound	-	69393-15-3	-	1371	277518	286068	388647	336425	352494	321155	252239	306804	336508	250434	967445	157648	251470	246792	235872	50204.9	122204	41766.2	93529.9	40926.7	218652	205248	205816
XMW0671	GC-MS	-	-	70	69	98.084	C5H10N2	-	1,7-Diazabicyclo[2.2.0]heptane	Heterocyclic compound	-	279-42-5	-	939	673830	854315	706663	818768	752891	280609	247811	198823	239082	176261	82226	63773	99525.6	68732.6	101408	2458.76	28669.2	4893.45	6742.67	12055.1	207309	236640	203746
KMW0255	GC-MS	-	-	138	137	138.079	C7H10N2O	-	3-Methoxy-2,5-dimethylpyrazine	Heterocyclic compound	-	19846-22-1	-	1057	297102	272775	357595	428094	378462	527481	503332	499932	418916	337351	97050.9	82960.6	161530	123576	185382	50892.6	62895.4	70092.8	52416.8	71838.2	203373	213844	183104
XMW1131	GC-MS	-	-	126	67	154.063	C8H10O3	-	2,5-Furandione, 3-methyl-4-propyl-	Heterocyclic compound	-	16493-20-2	-	1356	386551	210871	500058	402427	502138	308781	403013	233320	260064	194219	339143	176852	381553	342890	334575	14405.1	25148.6	19033.8	35030	17794	196097	203151	175203
XMW1309	GC-MS	-	-	54	136	136.1	C8H12N2	-	Pyrazine, tetramethyl-	Heterocyclic compound	-	1124-11-4	-	1088	431467	545166	568395	518360	553899	257312	249954	217560	157766	177006	128597	113902	173231	151576	172443	13749.2	27998.7	21358.5	19881	22451.4	192872	175182	162199
XMW0800	GC-MS	-	-	152	167	167.058	C8H9NO3	-	2(1H)-Pyridinone, 3-acetyl-4-hydroxy-6-methyl-	Heterocyclic compound	-	5501-39-3	-	1391	210130	157715	276732	234011	238996	411362	309871	304581	369543	288832	286394	133598	244537	282902	240299	44517.6	81289	43848.5	68044.5	37667.4	189136	182690	169203
D364	GC-MS	-	-	81	82	138.079	C7H10N2O	-	2-Ethoxy-3-methylpyrazine	Heterocyclic compound	-	32737-14-7	-	1065	75306.9	88282.6	103423	91204.9	87556.7	267712	271965	274719	216004	308807	185125	203882	262177	214324	362035	79146.5	83207	104928	89956.9	88637.1	188225	147333	106992
NMW0204	GC-MS	-	-	152	108	151.997	C4H8O2S2	-	trans-O-Dithiane-4,5-diol	Heterocyclic compound	-	14193-38-5	-	1466	406205	428052	410063	440023	313059	344735	403406	401777	378029	288984	169589	159611	271306	267418	249520	16842.2	88651.7	32055.3	58237.4	39418.6	185435	194436	164507
XMW0263	GC-MS	-	-	152	110	217.183	C15H23N	-	(1R,4S,9aS)-1-Methyl-4-((Z)-pent-2-en-4-yn-1-yl)octahydro-1H-quinolizine	Heterocyclic compound	-	151805-13-9	-	1679	204064	187924	174234	256079	271442	309645	232060	366843	342071	223448	169804	192243	156408	285285	291375	42958.5	145745	27011	71165.1	38372.7	185116	147371	162589
XMW1141	GC-MS	-	-	137	66	137.048	C7H7NO2	-	1H-Pyrrole-2,5-dione, 3-ethenyl-4-methyl-	Heterocyclic compound	-	21494-57-5	-	1261	1.00736e+06	472594	1.09112e+06	1.34416e+06	2.06215e+06	112454	171939	124925	131288	100520	63331	91818.9	80830.5	100020	77668.3	55170.1	62677	5498.4	8398.53	7388.24	181251	217594	179900
NMW0137	GC-MS	-	-	142	69	142.027	C6H6O4	-	4H-Pyran-4-one, 5-hydroxy-2-(hydroxymethyl)-	Heterocyclic compound	-	501-30-4	-	1462	182993	206808	204594	201829	231731	187154	174523	248979	218491	194511	256217	174142	400054	246893	241247	29284	56104	21823.1	58046.1	27867.6	180406	167547	146913
XMW1203	GC-MS	-	-	42	41	114.032	C5H6O3	-	2,5-Furandione, dihydro-3-methyl-	Heterocyclic compound	-	4100-80-5	-	1057	246280	221711	302508	350681	312090	438604	411294	418569	355494	290477	82782.8	67934.9	135156	98708.3	155163	6625.3	27059.4	71444.2	45556.1	54033.1	173937	179643	164742
XMW0412	GC-MS	-	-	123	138	138.068	C8H10O2	-	3-Acetyl-2,5-dimethyl furan	Heterocyclic compound	-	10599-70-9	-	1099	508908	477560	536021	543975	525099	159693	188399	213003	156487	187496	142888	153001	170920	155723	178875	53151.1	72931.7	51265.5	44765.3	63888.6	173020	181130	146611
XMW1172	GC-MS	-	-	164	149	164.047	C9H8O3	-	3,6-Dimethyl-4H-furo[3,2-c]pyran-4-one	Heterocyclic compound	-	36745-38-7	-	1378	298409	209726	347592	371316	324690	304870	270186	281739	302969	245690	130970	183915	202324	225207	205597	22772.4	72408.7	21234.6	34394.2	16445.7	169311	179640	154160
XMW1291	GC-MS	-	-	87	59	144.115	C8H16O2	-	1,3-Dioxolane, 4-methyl-2-(2-methylpropyl)-	Heterocyclic compound	-	18433-93-7	-	940	506594	651508	523845	639690	563874	211544	183117	149819	184627	134818	63498.3	47303.2	73139.8	51005.5	76821.2	2419.73	20293.4	3100.35	4953.76	9894.15	162701	183020	155892
KMW0136	GC-MS	-	-	83	111	111.068	C6H9NO	-	2-Acetyl-1-pyrroline	Heterocyclic compound	-	85213-22-5	-	923	522255	659760	545081	645767	582574	220247	189740	151786	184981	134964	66803.2	47397.1	72178.1	56091.5	75760.8	4167.96	22318.7	5448.99	7541.75	11993.1	161322	171953	152780
KMW0163	GC-MS	-	-	116	71	115.975	C4H4S2	-	3-Thiophenethiol	Heterocyclic compound	-	7774-73-4	-	979	524694	720786	628360	621580	564495	136334	164046	126638	113875	88547.1	31388.6	34460.9	46770.2	28893.7	46430.2	3228.55	19809.8	6514.53	9455.78	9385.54	147179	163994	140366
XMW1290	GC-MS	-	-	98	97	126.079	C6H10N2O	-	3-n-Propyl-2-pyrazolin-5-one	Heterocyclic compound	-	29211-70-9	-	1071	1.10258e+06	930723	1.34143e+06	1.18964e+06	1.10093e+06	17607.9	24374.3	17057.7	7069.37	15844.9	8313.56	24510.9	9203.87	14906.1	23263.6	13743.7	9248.57	30580	10175.2	31013	137599	165534	131104
NMW0213	GC-MS	-	-	158	157	158.084	C10H10N2	-	Nicotyrine	Heterocyclic compound	-	487-19-4	-	1488	199774	247008	231027	202805	217671	177649	260653	325986	266215	249727	224741	166206	256993	205445	226045	6748.33	11516.5	6967.69	18675.4	18516.2	134057	134970	117775
XMW0257	GC-MS	-	-	106	78	151.063	C8H9NO2	-	4-Pyridinecarboxylic acid, ethyl ester	Heterocyclic compound	-	1570-45-2	-	1201	420998	343638	450184	505359	631912	46685.1	43339	47526.9	84249.5	41248.5	21238.2	16366.6	31076.4	28641.8	37628.9	10634.6	49981	24016.9	22500.5	50078.3	133669	122977	125012
XMW0672	GC-MS	-	-	42	113	113.023	C3H3N3O2	-	1,2,4-Triazine-3,5(2H,4H)-dione	Heterocyclic compound	-	461-89-2	-	1066	582021	469607	698333	599492	551218	27919.7	37744.4	18115.7	13093.2	30348.1	16521.2	37416.6	19756.8	15617.8	35231.5	21616.9	19176.8	70064.5	21616.3	59450.5	122502	125775	110043
KMW0127	GC-MS	-	-	107	108	108.069	C6H8N2	-	Pyrazine, ethyl-	Heterocyclic compound	-	13925-00-3	-	918	510110	921821	498691	674887	577964	155870	132406	92964.7	133879	88808.8	42249.4	31214.3	45032.8	34715.4	41338.4	3931.72	22863.9	6618.79	13403.1	10388.8	118472	150793	121551
XMW0168	GC-MS	-	-	97	98	140.066	C8H12S	-	3-Butylthiophene	Heterocyclic compound	-	34722-01-5	-	1093	249573	445232	304714	349421	340944	264039	181184	95365.7	77237.1	113609	89288.6	145801	294691	355875	80531.2	13200.8	28094.8	15811.4	21226.5	14158.2	117406	131315	113595
D442	GC-MS	-	-	99	41	156.115	C9H16O2	-	2(3H)-Furanone, 5-butyldihydro-4-methyl-	Heterocyclic compound	-	39212-23-2	-	1302	66015.6	53111.6	77511.3	100104	85025	35655.9	46843.3	56663.8	48776.7	62620.4	80277	32001.3	52376.5	42781.7	64334.3	77847.8	59114.1	46162.6	50409.1	38823.5	113276	105861	99927.6
NMW0097	GC-MS	-	-	82	96	141.115	C8H15NO	-	8-Azabicyclo[3.2.1]octan-3-ol, 8-methyl-, exo-	Heterocyclic compound	-	135-97-7	-	1234	354892	469668	283190	364393	324994	61800.6	45290.5	43471.9	62552.1	46436.6	33371.5	56235.7	57319.8	17340.1	16202.8	27861.6	70302.1	5712.89	43019.6	7020.32	110778	106275	99941.3
KMW0471	GC-MS	-	-	144	117	144.069	C9H8N2	-	Quinoxaline, 2-methyl-	Heterocyclic compound	-	7251-61-8	-	1306	234422	97767.7	313902	307916	495629	15491.1	50726.5	45135.5	54457.5	46810.5	26109.8	27305.8	35039.9	29306.6	44449.9	2258.31	45981.8	6614.72	2796.21	7570.12	99975.6	98993.6	82399.3
WMW0226	GC-MS	-	-	96	69	96.021	C5H4O2	-	4H-Pyran-4-one	Heterocyclic compound	-	108-97-4	-	972	544987	341737	615672	669145	555527	11863.8	18450.7	12616.7	8381.54	12794.8	5779.79	13165.3	13373.9	11336.7	22207.8	9	2919.42	9	9	3930.34	94173.9	119249	96475.3
NMW0031	GC-MS	-	-	84	42	141.115	C8H15NO	-	Hygrine	Heterocyclic compound	-	496-49-1	-	1092	95845.5	198718	128317	144062	124153	272541	180666	98724.2	73516.7	129598	87359.3	148774	213005	221918	98989.2	9751.24	22866.5	16751.9	16875.2	17939.6	94010.2	92353.2	89644.7
NMW0028	GC-MS	-	-	104	77	104.037	C6H4N2	-	2-Pyridinecarbonitrile	Heterocyclic compound	-	100-70-9	-	1074	262205	197232	246404	199885	188423	8187.05	8009.05	7849.62	3800.63	10830.6	4096.93	9716.75	5928.2	6953.82	9379.08	2615.8	9534.64	2768.23	1893.58	8199.49	91266.6	60089.9	61444.5
GMW0039	GC-MS	-	-	112	95	112.016	C5H4O3	-	2-Furancarboxylic acid	Heterocyclic compound	-	88-14-2	-	1088	127856	258849	163081	188557	152497	129801	105627	100978	85440.5	104590	112514	94833.2	250362	267060	129149	15976.4	25140.5	17535.3	23763.2	21077.8	91184.1	90145.6	77589.5
XMW1459	GC-MS	-	-	125	168	168.097	C10H16S	-	Thiophene, 2-butyl-5-ethyl-	Heterocyclic compound	-	54411-06-2	-	1282	177042	256065	235979	243391	158418	31258.7	33858.8	31661.1	30567.4	28109.7	28713	11125.8	77133.1	119747	47848.9	209463	97740.1	23926	233344	21931.5	90459.1	95029	95214.2
NMW0263	GC-MS	-	-	130	131	174.116	C11H14N2	-	GrAmine	Heterocyclic compound	-	87-52-5	-	1620	149120	113290	100141	186929	154636	44391	30477.8	33020.9	34463.9	31761.7	13180.7	22911.7	28065.9	33035	33250.7	19571.6	34959.5	11865.1	23423.2	19741.9	87897.5	58450.4	71299.7
XMW1268	GC-MS	-	-	99	71	144.042	C6H8O4	-	2-Furancarboxylic acid, tetrahydro-3-methyl-5-oxo-	Heterocyclic compound	-	22073-04-7	-	1304	44511.8	33461.1	64928.7	78518.6	68423.9	36874.7	40794.4	51445.3	42660.5	51233.4	73241.5	26334.8	45363.4	40194.3	56661	34721.5	49602.1	28251	31248.8	35298.3	86284.3	73059	74037.6
NMW0295	GC-MS	-	-	141	156	212.116	C10H16N2O3	-	Butabarbital	Heterocyclic compound	-	125-40-6	-	1680	45919.9	37776	38388	74595.3	67545.1	80896.9	60444.1	62518.5	60375.1	68552.3	33924.7	45516.9	33911.4	57273.5	41870.5	29924.9	34659.4	26201.5	37052.1	25674	71534.9	50869.3	61633.3
NMW0239	GC-MS	-	-	166	98	184.11	C10H16O3	-	2(3H)-Furanone, dihydro-5,5-dimethyl-4-(3-oxobutyl)-	Heterocyclic compound	-	4436-81-1	-	1558	42008.4	30542.6	37276.7	34487.7	30437.9	75606.3	59729.1	76873	72035.1	57318.3	53164	29763.9	48515.5	55394.8	54310.6	33562.8	66035.4	34785	54949.7	33033.4	67606.5	55587.9	50098.8
XMW0128	GC-MS	-	-	141	154	183.108	C10H17NS	-	2-Butyl-5-propylthiazole	Heterocyclic compound	-	52414-86-5	-	1419	141172	139545	201246	161804	116987	149190	98151	77936	149617	85153	93568	84964	122624	124268	94131	8500	31121	8878.44	20639	11080	66611	76058	65949
XMW0309	GC-MS	-	-	71	113	141.115	C8H15NO	-	Piperidin-3-one, 2,2,5-methyl-	Heterocyclic compound	-	103634-57-7	-	1232	217533	247496	191070	222260	199318	29483.7	23017.8	28694.8	33962.2	25752.3	12016.7	38434.8	27150.3	23649.3	15525.7	21350	53740.7	5125.73	27173.9	13350.7	65219.4	64849.9	47243.1
D438	GC-MS	-	-	69	41	218.167	C15H22O	-	Sesquirosefuran	Heterocyclic compound	-	39007-93-7	-	1557	118984	133019	159257	98639.2	135781	207806	142212	166332	178574	117940	168222	178107	166555	245223	275454	15421	54723.5	4304.27	28072.8	6054.9	63861.4	69756.5	59737.8
XMW1321	GC-MS	-	-	97	125	184.11	C10H16O3	-	Furan, 2-(1,2-diethoxyethyl)-	Heterocyclic compound	-	14133-54-1	-	1269	9	9	9	9	9	203076	152981	207958	9	167619	9	11035.5	9	9	9	90967.6	83335.9	30303.7	102745	27828.6	63213.1	51172.9	55872.8
NMW0303	GC-MS	-	-	132	104	175.111	C10H13N3	-	Debrisoquine	Heterocyclic compound	-	1131-64-2	-	1704	65802.3	64763.3	49580.4	106236	116414	134271	138365	157797	121347	152619	43322.6	97677.5	57564	56510.7	48909.8	8573.53	16831	5413.23	24051.5	8627.09	62871.8	32791	62790.9
NMW0110	GC-MS	-	-	79	52	122.048	C6H6N2O	-	Picolinamide	Heterocyclic compound	-	1452-77-3	-	1269	9	9	9	9	9	250690	187820	252145	9	202799	9	9	9	9	9	106326	74472.5	30282.1	120533	28743.8	58765.5	55987.1	56541.9
XMW0584	GC-MS	-	-	85	141	214.157	C12H22O3	-	2,5-Dibutoxy-2,5-dihydrofuran	Heterocyclic compound	-	20295-23-2	-	1441	73295.8	47864	93357	139427	181060	107719	67077	150115	109746	99835	43889	37662.1	50525	54525	56531	7841.42	21250.7	8497.15	17434.7	12412.8	54968	51318	47936
WMW0050	GC-MS	-	-	111	137	180.115	C11H16O2	-	2(4H)-Benzofuranone, 5,6,7,7a-tetrahydro-4,4,7a-trimethyl-, (R)-	Heterocyclic compound	-	17092-92-1	-	1532	43835.1	34510.3	47528.1	48785.9	43341.8	89936.8	63933.7	67866.5	77575.6	49160	52467.4	51203.6	52526.4	76729.9	78416	50102.2	53786.6	44168.5	61469.7	38366.1	53844.4	50614.7	46536.8
XMW0172	GC-MS	-	-	98	71	141.115	C8H15NO	-	Azacyclohexan-3-one, 1,5,6-trimethyl-	Heterocyclic compound	-	339590-59-9	-	1126	107211	96898.7	116679	130825	127715	169476	213945	219369	211763	141486	26331	35930.2	58413.1	44485.3	79067.1	9	9	9	9	9	53595.5	59246.1	46997
XMW0497	GC-MS	-	-	140	139	139.993	C6H4O2S	-	2,5-ThiophenedicarboxAldehyde	Heterocyclic compound	-	932-95-6	-	1220	63516.4	35826.2	125081	66734.7	62888.7	71395.5	141326	69208.9	16882.5	100993	10919.1	11999.9	43953.9	69120.3	14575.9	42022.4	55704.5	39778	96853.3	46838.4	51581.7	55404	49243.8
NMW0260	GC-MS	-	-	184	128	184.052	C12H8O2	-	Dibenzo-p-dioxin	Heterocyclic compound	-	262-12-4	-	1612	64073	22460.1	55236.9	121452	163604	15392.1	15870.4	35095.7	23915.4	18226.9	34228.4	7304.19	9468.71	12899.7	25774.2	9	4159.01	9	9	9	51541.7	36149.8	48951.1
XMW0988	GC-MS	-	-	145	144	187.136	C13H17N	-	Isoquinoline, 1-butyl-3,4-dihydro-	Heterocyclic compound	-	33351-43-8	-	1574	84706.7	139689	139159	80156.9	61408.4	88488.6	71720.6	85681.8	103260	74767.9	142023	89266.3	138916	174416	148126	9	9	9	9	9	47791.9	54529.4	42489.1
XMW1091	GC-MS	-	-	85	69	188.141	C10H20O3	-	1-Pentanol, 5-[(tetrahydro-2H-pyran-2-yl)oxy]-	Heterocyclic compound	-	76102-74-4	-	1486	41459	46883.2	54779.6	42464.2	39801.9	66846	55824.6	73458.8	73143.8	42189.4	57847.7	38921.7	63925.4	75329.8	69697.8	7944.33	25282.9	9491.25	18707.5	10434.9	47306.2	42074.5	39629.2
XMW1349	GC-MS	-	-	168	139	168.058	C12H8O	-	Naphtho[2,1-b]furan	Heterocyclic compound	-	232-95-1	-	1569	34762.2	30797.7	36595.3	35696.4	25360.9	57344.5	44770	56074.3	61593.3	49784.7	50594.1	30713.6	50213.6	55316.9	51381.8	15362.4	33989.7	15130.3	27248.3	13734.3	45627.3	38421.4	37215.1
KMW0308	GC-MS	-	-	125	126	126.014	C6H6OS	-	5-Methyl-2-thiophenecarboxaldehyde	Heterocyclic compound	-	13679-70-4	-	1118	168793	205816	162888	180518	58777.9	15591.4	18333.6	15261.4	19286.7	15295	16056	23421.2	12028.3	11219.1	11581	42166.1	25308.8	14780.8	28116.3	13732.5	45057.4	44279	42162.5
w04	GC-MS	-	-	69	41	248.214	C17H28O	-	4,8,12-Tetradecatrienal, 5,9,13-trimethyl-	Heterocyclic compound	-	66408-55-7	-	1847	58163	39256	60068	76999.9	53640.2	56067.4	43441.2	39541.8	37784.9	38660.9	32578.7	22347.4	39223.7	43228	52991.6	23528.2	16707.5	10296.7	22302.4	10815.4	44138.5	29757.1	38439.5
D380	GC-MS	-	-	98	111	182.131	C11H18O2	-	3(2H)-Furanone, 2-hexyl-5-methyl-	Heterocyclic compound	-	33922-66-6	-	1446	56446.5	47160.7	73746	73489.5	106896	95499.3	62010.8	152805	107541	88645	44554.6	34009	52835.4	57621.6	52909.8	2401.56	16090.8	8793.47	8900.25	11519.8	44016.9	49287.1	42553.3
XMW0450	GC-MS	-	-	122	137	137.084	C8H11NO	-	Ethanone, 1-(2,4-dimethyl-1H-pyrrol-3-yl)-	Heterocyclic compound	-	2386-25-6	-	1214	63980.9	66660.2	63363.2	64738.2	56538.1	12735.1	14436.1	15684	11943.5	10758.9	11533.4	6145.47	25924.6	29162.9	41796.7	9149.67	21228.5	19211.5	56029.8	44958.5	36381.5	30685.5	29367.8
XMW0483	GC-MS	-	-	95	94	95.037	C5H5NO	-	1H-Pyrrole-2-carboxAldehyde	Heterocyclic compound	-	1003-29-8	-	1012	156959	208962	187360	186575	186749	39880	38407.2	25588.4	31190.5	22457.8	10873.6	7633.95	8717.12	5578.75	10273.1	9	5842.77	1118.17	9	2405.03	33304.2	36169.8	34492.3
D296	GC-MS	-	-	138	123	138.079	C7H10N2O	-	2-Ethyl-3-methoxypyrazine	Heterocyclic compound	-	25680-58-4	-	1054	25283.3	33188.3	27651.2	37623.3	34805.6	57131.7	38484.4	33697.8	50358.6	42552.6	16888.9	13960	29614.3	25279.4	39172.7	17968.8	46002.4	47040.4	35437.4	40132	32951.1	33884.9	32770
KMW0140	GC-MS	-	-	113	71	113.03	C5H7NS	-	Thiazole, 4,5-dimethyl-	Heterocyclic compound	-	3581-91-7	-	935	109741	126284	112520	131652	124282	29800.8	26808.2	22708.1	27468.7	18079.9	9928.34	7107.21	11386.3	7752.45	11909	1411.35	5406.31	3518.22	2969.22	4729.15	30501.4	31882.6	27185.6
XMW0484	GC-MS	-	-	81	53	110.073	C7H10O	-	Furan, 2-propyl-	Heterocyclic compound	-	4229-91-8	-	791	75888.5	172939	64829.8	94302.1	44683.3	9	9	9	9	9	9	9	9	9	9	5499.92	8968.24	58986.7	25537.3	24497.1	28091.2	24239.2	25030
XMW0533	GC-MS	-	-	147	148	148.035	C9H8S	-	3-Methylbenzothiophene	Heterocyclic compound	-	1455-18-1	-	1315	25365.1	29656.3	32347.1	33855.5	20240.2	73638.7	50628.3	57387.8	69783.8	46040.4	41540.5	33997.2	61994.8	56724.8	46690	7804.75	11513.4	15589.7	6016.49	13659.6	26765	31389.5	24484.4
KMW0635	GC-MS	-	-	222	177	222.089	C12H14O4	-	1,3-Benzodioxole, 4,5-dimethoxy-6-(2-propenyl)-	Heterocyclic compound	-	484-31-1	-	1622	30998.1	17704.9	19461.6	35920	25728	18973.4	12954.8	21582.6	15977.3	13824.9	14192.8	8084.23	10231.3	19050.7	14930.6	5498.15	9714.95	8012.66	7937.92	8112.91	26512.9	19282.2	17735.1
XMW0132	GC-MS	-	-	55	42	83.073	C5H9N	-	Pyridine, 2,3,4,5-tetrahydro-	Heterocyclic compound	-	505-18-0	-	740	33498.5	140524	43424.3	84132.7	9	9	9	9	9	9	9	9	9	9	9	6084.31	9947.19	26743.6	35628.2	5513.13	26441.7	29871.3	28515.5
NMW0325	GC-MS	-	-	84	91	233.142	C14H19NO2	-	Methylphenidate	Heterocyclic compound	-	113-45-1	-	1744	9	9	9	9	9	19791.7	7492.44	7881.32	11523.8	9231.61	5586.56	4412.41	5473.44	10591.1	13899	39626.9	10553.4	3664.59	29699.2	5151.65	26128.7	15116.2	24344.5
XMW0310	GC-MS	-	-	85	41	116.084	C6H12O2	-	2H-Pyran-2-methanol, tetrahydro-	Heterocyclic compound	-	100-72-1	-	992	59320	82982.3	69681.1	68473.7	61438.4	17399.2	21756.7	17413.5	15976.8	12668.4	4684.69	5893.72	6784.03	5194.03	6010.23	34943.3	25521.2	17064.7	15972.1	14247.8	23895.9	26831.3	23076.7
XMW0088	GC-MS	-	-	151	152	151.038	C6H5N3O2	-	Pyrolo[3,2-d]pyrimidin-2,4(1H,3H)-dione	Heterocyclic compound	-	65996-50-1	-	1475	24284.2	18178.6	27162.2	23230.3	23216.6	32528.6	23388.6	34257.6	29269.4	20234.6	35284.3	18698.1	28276.5	18809.9	23104.7	6447.07	13909.1	7653.52	12278.8	6861.24	22668.1	19429.7	19449.5
XMW0220	GC-MS	-	-	151	193	193.031	C8H7N3OS	-	N-Benzo[1,2,5]thiadiazol-5-yl-acetamide	Heterocyclic compound	-	21110-91-8	-	1773	10863.1	10363.4	4095.55	13296.9	13391	110845	49866.6	54153.9	74292.9	47720.6	43985.3	27713.2	32879.6	70878.7	54995.4	3006.23	9609.09	2086.2	6655.17	2694.05	18745.9	11544.7	11735.6
NMW0400	GC-MS	-	-	152	136	152.059	C7H8N2O2	-	3-Pyridinecarboxamide, 1,6-dihydro-1-methyl-6-oxo-	Heterocyclic compound	-	701-44-0	-	1918	5586.21	1838.18	2233.96	5201.63	4656.43	41520.9	26498.6	38246	25306.1	24026.2	14054.9	8930.3	9211.28	34177.5	20149.2	13665.5	9191.46	4367.45	9695.57	2951.2	16014	13545.9	10496.8
NMW0133	GC-MS	-	-	128	56	128.022	C4H4N2O3	-	1-Methyl-2,4,5-trioxoimidazolidine	Heterocyclic compound	-	3659-97-0	-	1324	6993.67	6547.45	12469.8	9355.96	11531.5	10831.8	9436.9	8366.43	7592.37	7945.26	9482.02	5971.52	9279.93	12576.2	11851.3	7190.84	11118	8281.72	8253.03	11900.7	13023	11510.7	12407.6
NMW0348	GC-MS	-	-	174	77	174.079	C10H10N2O	-	3H-Pyrazol-3-one, 2,4-dihydro-5-methyl-2-phenyl-	Heterocyclic compound	-	89-25-8	-	1790	6207.7	2651.65	3949.44	8465.27	14536	11681	11286	11339.5	12695.1	8313.3	3655.89	4233.23	4095.87	7494.31	8943.95	6685.81	6523.07	3533.12	10936.6	4548.71	12262.5	7185.61	11366.2
XMW0448	GC-MS	-	-	112	42	112.05	C2H4N6	-	1,2,4,5-Tetrazine-3,6-diAmine	Heterocyclic compound	-	19617-90-4	-	1279	13832.4	14496.5	11609.6	13707.5	11545.5	7018.37	5887.87	7813.64	6983.06	9562.34	9446.18	7826.96	10821	13745.1	11712.3	12488.2	8062.33	2752.37	11630.1	4670.57	10985.3	10885.1	9264.3
XMW0921	GC-MS	-	-	111	126	168.061	C9H12OS	-	1-Pentanone, 1-(2-thienyl)-	Heterocyclic compound	-	53119-25-8	-	1328	28852.9	46319.1	39573.5	43686.3	52775.5	18595.3	16124.3	20979.4	14527.8	12229	22385.4	10946.2	13394.2	23479	13881.7	6089.6	6500.56	14198.6	7079.81	16000	10771.8	10814.3	11155.7
XMW0105	GC-MS	-	-	185	200	200.095	C12H12N2O	-	Ethanone, 1-(5-methyl-1-phenyl-1H-pyrazol-4-yl)-	Heterocyclic compound	-	6123-63-3	-	1703	5662.31	5037.34	6737.96	10030.1	10661.6	11047.6	10519.1	16726.5	10777.8	12947.2	7353.29	8828.05	5537.58	10357.2	7752.1	6569.77	6812.13	3237.6	10427.8	3679.52	10710.1	8717.93	9769.95
XMW0687	GC-MS	-	-	145	146	145.959	C5H3ClOS	-	2-Thiophenecarboxaldehyde, 5-chloro-	Heterocyclic compound	-	7283-96-7	-	1149	9	9	9	9	9	3562.6	4969.37	7922.98	3416.74	5211.19	4461.79	4599.1	2959.98	3216.5	3648.6	3670.85	3393.2	3376.72	5908.31	2523.08	9627.07	10253.6	9750.75
XMW1239	GC-MS	-	-	101	55	200.178	C12H24O2	-	1,3-Dioxepane, 2-heptyl-	Heterocyclic compound	-	61732-92-1	-	1475	8818.82	10321.5	9996.99	7738.38	7071.62	14379.1	10524.6	15096.7	15289.3	10263.9	16828.5	12004.8	17452.3	13790.5	17677.8	9	9	9	9	9	8430.2	6243.17	6854.45
XMW0745	GC-MS	-	-	99	41	184.146	C11H20O2	-	2(3H)-Furanone, 5-hexyldihydro-4-methyl-, trans-	Heterocyclic compound	-	147254-33-9	-	1444	8689.89	16482.2	8460.06	9160.21	13889.1	9533.67	5985.25	14601	11919.2	6638.58	7547.65	4915.06	9360.6	14390.9	11628.4	3320.58	8075.96	4649	4625.19	2078.37	7208.94	8483.87	7314.72
XMW0436	GC-MS	-	-	139	43	154.136	C10H18O	-	2H-Pyran, 2-ethenyltetrahydro-2,6,6-trimethyl-	Heterocyclic compound	-	7392-19-0	-	972	38197.6	28707.8	45099.2	54906.9	42528.2	2075.93	2409.1	1710.5	1539.2	1145.27	9	9	9	9	9	9	9	9	9	9	6907.67	7448.71	7960.03
KMW0147	GC-MS	-	-	106	107	107.073	C7H9N	-	Pyridine, 2-ethyl-	Heterocyclic compound	-	100-71-0	-	906	16649	24556	16005	24495	23004	8457.26	11150	7586	7668	6538	2912.77	2503.98	4032.66	1895	3083.31	1124	1564.42	2223	9	9	5290	6423	5071
ML10172161	UPLC-MS/MS	103.004	59.0136	-	-	104.011	C3H4O4	[M-H]-	Hydroxypyruvic acid*	Organic acids	Organic acids	1113-60-6	3	-	90047.8	105355	57113.9	75169.2	75529.1	3713.07	5641.73	3698.64	9025.82	1493.98	488051	139128	71056.7	275837	324521	123360	142775	62423	68102.5	48051.5	207476	211449	205452
Lmbn000193	UPLC-MS/MS	103.004	59.0139	-	-	104.011	C3H4O4	[M-H]-	Tartronate semialdehyde*	Organic acids	Organic acids	2480-77-5	3	-	82071.5	120642	52398.9	52873.3	73010	8221.63	2596.85	4050.54	9981.99	2213.43	484259	156579	80368.4	291024	405320	109056	167432	41330.9	90839.4	35250.8	184448	196847	197859
MWS4285	UPLC-MS/MS	89.0244	71.0183	-	-	90.0317	C3H6O3	[M-H]-	L-Lactic Acid*	Organic acids	Organic acids	79-33-4	3	-	26578.5	53769	25561.6	60045.3	32158.2	1067.06	3162.39	9	18114.9	1096.79	24208.8	13322.4	77092.5	171959	14900.3	7495.49	4338.75	7726.16	3282.69	3703.24	46800.2	39869.6	39402.8
mws0376	UPLC-MS/MS	115.004	71	-	-	116.011	C4H4O4	[M-H]-	Fumaric acid*	Organic acids	Organic acids	110-17-8	3	-	539527	346420	461530	502596	339170	55512.1	9	9	9	9	989960	341090	647275	1.09485e+06	858215	1.45611e+06	2.0175e+06	1.06982e+06	624626	511372	578936	516158	598420
pme0271	UPLC-MS/MS	115.004	71	-	-	116.011	C4H4O4	[M-H]-	Maleic acid*	Organic acids	Organic acids	110-16-7	3	-	539527	346420	461530	502596	339170	55512.1	9	9	9	9	989960	341090	647275	1.09485e+06	858215	1.45611e+06	2.0175e+06	1.06982e+06	624626	511372	578936	516158	598420
mws0192	UPLC-MS/MS	117.019	73	-	-	118.027	C4H6O4	[M-H]-	Succinic acid*	Organic acids	Organic acids	110-15-6	1	-	1.03639e+07	1.19855e+07	1.04813e+07	1.49939e+07	1.3537e+07	956990	130423	242503	2.14891e+06	112121	3.85308e+06	1.55664e+07	2.46467e+07	1.0864e+07	2.394e+06	510243	785281	326395	478517	336470	7.12267e+06	8.25567e+06	9.26784e+06
mws0470	UPLC-MS/MS	117.019	73	-	-	118.027	C4H6O4	[M-H]-	Methylmalonic acid*	Organic acids	Organic acids	516-05-2	1	-	1.04652e+07	5.94537e+06	1.05742e+07	1.49472e+07	1.30918e+07	976451	146554	248235	2.16391e+06	99372	3.88404e+06	1.59143e+07	2.47028e+07	1.07859e+07	2.50491e+06	648018	733803	310005	524033	331746	7169336	8.49269e+06	9.56829e+06
mws0275	UPLC-MS/MS	133.014	71.0145	-	-	134.022	C4H6O5	[M-H]-	L-Malic acid*	Organic acids	Organic acids	97-67-6	1	-	7.1038e+07	5.65074e+07	7.17668e+07	5.71207e+07	5.70385e+07	1.55509e+06	1.46613e+06	1.26257e+06	1.69035e+06	1.03954e+06	114329363	6.05345e+07	1.48799e+07	6.53796e+07	1.1236e+08	2.01129e+07	2.75621e+07	5.80939e+06	1.99632e+07	3.01743e+06	5.68424e+07	5.85518e+07	5.80269e+07
mws4052	UPLC-MS/MS	102.055	56.05	-	-	101.048	C4H7NO2	[M+H]+	1-Aminocyclopropane-1-carboxylic acid*	Organic acids	Organic acids	22059-21-8	3	-	78653.7	56944.7	51367.2	39504.2	51806.6	30075.3	13562.7	23042.5	19640.7	17282.2	30914.1	42226.5	22149.1	44390.8	50696.2	46216.7	37551.2	65608.8	26360.6	48708.4	65925.9	68832	34889.3
MWS1882	UPLC-MS/MS	132.03	88.0403	-	-	133.037	C4H7NO4	[M-H]-	Iminodiacetic acid*	Organic acids	Organic acids	142-73-4	3	-	96498.7	275006	29242.1	152616	137667	29438.4	23749.5	45417.8	35421.2	18396.2	86392.5	148395	23080.4	37395.3	147194	68826.7	220585	81094.9	65943.5	76078.9	97076.3	106811	120306
mws0574	UPLC-MS/MS	103.04	57.03	-	-	104.047	C4H8O3	[M-H]-	2-Hydroxyisobutyric acid*	Organic acids	Organic acids	594-61-6	3	-	71350.3	106666	57023.3	62819.1	74198.9	23564	31514.8	39182	60648	35526	47470.5	37457.4	161249	290898	55328.3	116097	140937	287413	126815	256083	122356	100660	96399.7
mws0206	UPLC-MS/MS	103.04	57.03	-	-	104.047	C4H8O3	[M-H]-	2-Hydroxybutyric Acid*	Organic acids	Organic acids	3347-90-8	3	-	65444.3	21030	43810.9	53585.6	71303.7	20383.5	32563.6	44987.9	36035.4	33842	52001.1	46138.6	143133	269210	35005.8	120650	122782	254533	135380	254615	92759.9	96996.8	83185.7
pme0243	UPLC-MS/MS	131.035	87.045	-	-	132.042	C5H8O4	[M-H]-	Glutaric acid*	Organic acids	Organic acids	110-94-1	3	-	1.07704e+06	1.38168e+06	1.73161e+06	1.17729e+06	1.43099e+06	102752	126666	127914	1.397e+06	204766	1.84144e+06	1.7025e+06	2.26293e+06	1.76851e+06	1.61654e+06	226023	912147	330043	540105	357866	967192	1.10351e+06	1.06662e+06
mws0473	UPLC-MS/MS	131.035	87.045	-	-	132.042	C5H8O4	[M-H]-	2-Methylsuccinic acid*	Organic acids	Organic acids	498-21-5	3	-	4.57245e+06	6.60788e+06	4.39495e+06	4.84541e+06	6.02225e+06	86944.5	107128	122739	1.22131e+06	113250	5.72197e+06	3.96088e+06	5.0032e+06	5.96868e+06	4.96221e+06	2.8531e+06	3.35097e+06	4.30054e+06	2.03559e+06	6.0282e+06	3.4192e+06	3.78629e+06	3.72397e+06
Lmmn000806	UPLC-MS/MS	131.035	87.0459	-	-	132.042	C5H8O4	[M-H]-	Dimethylmalonic acid*	Organic acids	Organic acids	595-46-0	3	-	433801	656801	438644	492665	589499	8883.07	13701.5	7355.82	105670	5751.12	520314	416717	498064	562034	376560	269529	325069	363458	203010	519426	322155	344915	394820
Lmbn000216	UPLC-MS/MS	147.03	57.0344	-	-	148.037	C5H8O5	[M-H]-	3-Methylmalic acid*	Organic acids	Organic acids	152204-30-3	1	-	473111	380668	453634	507754	530358	150221	111799	114542	2.1378e+06	93575.4	9	614383	2.31793e+06	771949	257970	153661	260617	179366	182575	140377	592254	536782	374702
Zmyn000247	UPLC-MS/MS	147.03	57.0346	-	-	148.037	C5H8O5	[M-H]-	2-Hydroxyglutaric Acid*	Organic acids	Organic acids	13095-48-2	1	-	1.9648e+06	2.39126e+06	316426	1.71232e+06	283671	131330	90332.1	116426	1.89604e+06	99097.2	1.45174e+06	2.41853e+06	3.49245e+06	3.25647e+06	1.16177e+06	93789.2	207417	140894	137369	167813	1.18054e+06	1.49479e+06	1.66843e+06
MWS3036	UPLC-MS/MS	147.03	85.0297	-	-	148.037	C5H8O5	[M-H]-	3-Hydroxyglutaric acid*	Organic acids	Organic acids	638-18-6	3	-	354173	389468	181106	282360	243646	16778.8	62279.7	54123	678044	62100.8	164559	389685	443914	451321	134083	527190	380468	226165	521581	232469	244053	261574	348150
mws0924	UPLC-MS/MS	145.051	101	-	-	146.058	C6H10O4	[M-H]-	2-Methylglutaric acid*	Organic acids	Organic acids	617-62-9	3	-	265174	965572	691959	782290	791722	187854	225554	212901	282916	191768	315926	480892	684386	832596	571971	2.15528e+06	1.32277e+06	4.36817e+06	1.61625e+06	3.54047e+06	851745	900117	890055
mws0208	UPLC-MS/MS	145.051	101	-	-	146.058	C6H10O4	[M-H]-	Adipic Acid*	Organic acids	Organic acids	124-04-9	3	-	265174	965572	691959	782290	791722	187854	225554	212901	282916	191768	315926	480892	684386	832596	571971	2.15528e+06	1.32277e+06	4.36817e+06	1.61625e+06	3.54047e+06	851745	900117	890055
Lmbn001676	UPLC-MS/MS	145.051	101.061	-	-	146.058	C6H10O4	[M-H]-	3-Hydroxy-3-Methyl-2-Oxopentanoic Acid*	Organic acids	Organic acids	-	3	-	9	10186.2	6795.53	9	4696.49	9	9	71846.3	14505.4	7213.37	9436.67	9	12733.5	15763.1	11051.1	533060	161618	747628	222423	607959	64544.7	60805.6	84632.9
MWS5136	UPLC-MS/MS	145.051	101.061	-	-	146.058	C6H10O4	[M-H]-	Mono-Methyl Glutarate*	Organic acids	Organic acids	1501-27-5	3	-	9	9	9	9	9	10647.6	1295.59	66942.9	14078.1	11613.9	9828.8	9801.49	12780.4	17029.8	7237.76	533911	162045	671078	240444	589201	81644.8	69936.4	58987.6
Lmbn002072	UPLC-MS/MS	159.066	97.0659	-	-	160.074	C7H12O4	[M-H]-	2-Propylsuccinic acid*	Organic acids	Organic acids	618-57-5	3	-	88338.2	103907	72059.9	105982	106022	70837.1	36820.7	69565.9	33466.2	36533.9	30127.5	20951.3	39877	56767.9	30698.3	182753	194225	274300	196995	268994	85964.5	80928.4	92913.4
Zmjn001813	UPLC-MS/MS	159.066	97.0649	-	-	160.074	C7H12O4	[M-H]-	Pimelic acid*	Organic acids	Organic acids	111-16-0	3	-	15520.4	5892.62	8552.25	9	9	90086.3	69231.7	127802	78188.8	76689.4	18486.9	4503.6	9	50149	19531.4	76761.4	207231	167515	216106	86277.4	53248	44825.5	56307.7
Zmgn001448	UPLC-MS/MS	175.061	115.04	-	-	176.069	C7H12O5	[M-H]-	2-Propylmalic Acid*	Organic acids	Organic acids	-	2	-	2.24565e+07	2.36164e+07	29795180	2.49763e+07	2.62181e+07	65333.2	23262.2	33104.2	403677	1.96071e+06	4.98827e+06	1.17817e+06	1.16448e+06	1.97405e+06	4.47485e+06	3.39438e+06	5.45777e+06	490495	787997	240647	8.43282e+06	8.25039e+06	7.92478e+06
Lmbn001754	UPLC-MS/MS	175.061	115.04	-	-	176.069	C7H12O5	[M-H]-	3-Isopropylmalic Acid*	Organic acids	Organic acids	921-28-8	2	-	2.24565e+07	2.36164e+07	29795180	2.49763e+07	2.62181e+07	65333.2	23262.2	33104.2	403677	1.96071e+06	4.98827e+06	1.17817e+06	1.16448e+06	1.97405e+06	4.47485e+06	3.39438e+06	5.45777e+06	490495	787997	240647	8.43282e+06	8.25039e+06	7.92478e+06
MWS0274	UPLC-MS/MS	165.056	119.05	-	-	166.063	C9H10O3	[M-H]-	DL-3-Phenyllactic acid*	Organic acids	Organic acids	828-01-3	1	-	1.34025e+06	3.10604e+06	1.36661e+06	2.68128e+06	2.20994e+06	109021	334955	314010	1.33395e+06	1.03108e+06	8.35756e+06	4.73519e+06	6.49745e+06	9.85337e+06	5.74766e+06	338908	1.05031e+06	96813.4	271694	90947.2	2.99942e+06	2.54864e+06	2.46875e+06
Lmmn003323	UPLC-MS/MS	271.228	225.22	-	-	272.235	C16H32O3	[M-H]-	2-Hydroxyhexadecanoic acid	Organic acids	Organic acids	764-67-0	2	-	43779.1	73444.6	48748.2	49360.1	52022.2	6472.59	7922.37	6701.37	11274.9	6939.95	11843.2	4914.4	8771.5	8560.98	10143.1	27467.5	63228.2	30283.6	34532	17970.2	22248.5	24090.4	23722.4
pme1975	UPLC-MS/MS	103.004	59	-	-	104.06	C3H4O4	[M-H]-	Malonic acid	Organic acids	Organic acids	141-82-2	3	-	682446	758056	556412	482795	631595	238050	226251	201896	303286	237295	3.12071e+06	1.26151e+06	617568	2.95196e+06	3.63406e+06	1.6004e+06	1.96878e+06	625557	898400	466071	2.32741e+06	1.90213e+06	1.70192e+06
pme2601	UPLC-MS/MS	89	59	-	-	90.0317	C3H6O3	[M-H]-	3-Hydroxypropanoic acid	Organic acids	Organic acids	503-66-2	3	-	27752	20730.2	40427.6	14447.6	33698	9	9	9	67353.4	9	18101.8	15894	12315.1	35830.2	9	18806.8	9	11439.6	18330.3	19555.9	19798.5	19495	20720.5
pme3186	UPLC-MS/MS	169	79	-	-	169.998	C3H7O6P	[M-H]-	DL-Glyceraldehyde-3-phosphate	Organic acids	Organic acids	591-59-3	3	-	235213	244779	376054	387432	323145	66024.1	66626.6	85059.1	62058.6	81640.7	119979	138948	233739	301899	170226	38852.8	42320.9	56695.4	52119.1	68888.2	213613	176500	208616
Lmgn000160	UPLC-MS/MS	131.046	70.0297	-	-	132.054	C4H8N2O3	[M-H]-	3-Ureidopropionic Acid	Organic acids	Organic acids	462-88-4	1	-	98922.3	300743	99530.3	368330	368887	43661.3	21545.7	29164.9	31603.5	20523.8	17261.3	117859	14179	11792.1	48783.3	44645.7	53059.1	14086.9	23258.6	13466.1	115443	112256	109070
mws0576	UPLC-MS/MS	103.04	59.1	-	-	104.047	C4H8O3	[M-H]-	3-Hydroxybutyric acid	Organic acids	Organic acids	300-85-6	3	-	1.54489e+06	2.84071e+06	1.51039e+06	1.56895e+06	2.26435e+06	76536.8	139318	106563	1.79287e+06	157752	531977	307435	554829	837740	505429	427806	364010	272823	209122	456911	892507	852906	805878
pme3017	UPLC-MS/MS	104.071	58	-	-	103.063	C4H9NO2	[M+H]+	2-Aminoisobutyric acid	Organic acids	Organic acids	62-57-7	3	-	3.37083e+06	3.87829e+06	2.38352e+06	3.50008e+06	3.2304e+06	30677.5	43911.7	104580	581353	63564	2.10628e+06	1.64172e+06	2.12421e+06	1.87498e+06	1.62454e+06	700561	736950	688358	827537	569127	2.19745e+06	2.34287e+06	2.40273e+06
pme3011	UPLC-MS/MS	104.071	68.8	-	-	103.063	C4H9NO2	[M+H]+	γ-Aminobutyric acid	Organic acids	Organic acids	56-12-2	3	-	2.21876e+06	2.55856e+06	2.09646e+06	2.80694e+06	2.39623e+06	34860.6	21117.2	29591.4	29752	19439.7	495408	553633	192902	68201	366483	95065.1	130324	121699	150222	113096	1.1898e+06	1.23679e+06	1.45051e+06
mws0147	UPLC-MS/MS	117.056	59	-	-	118.063	C5H10O3	[M-H]-	β-Hydroxyisovaleric acid	Organic acids	Organic acids	625-08-1	3	-	1.4089e+06	2.15599e+06	1.45825e+06	1.35863e+06	1.84611e+06	1.6735e+06	1.9428e+06	1.81595e+06	703025	3.19843e+06	1.24575e+06	893516	1.82297e+06	1.52495e+06	1.09638e+06	673045	1.10162e+06	440752	567933	488188	1.17135e+06	1.19271e+06	1.14293e+06
mws0640	UPLC-MS/MS	117.056	71	-	-	118.063	C5H10O3	[M-H]-	2-Hydroxy-2-methylbutyric acid	Organic acids	Organic acids	3739-30-8	3	-	20495	53183	24845	36614.3	43093.1	9	11909	5361.37	26278.9	30146	19190	10080.8	48347.1	113818	13338.2	1598.31	23401.6	1552.21	966.992	3139.78	21079	20019.6	29562.3
pme0120	UPLC-MS/MS	118.086	101	-	-	117.079	C5H11NO2	[M+H]+	5-Aminovaleric acid	Organic acids	Organic acids	660-88-8	2	-	79286.8	22619.8	89065.4	55163.6	28123.3	25410.4	18050.2	8817.75	31492.6	34136.9	52753.7	31742.2	50455.5	44660.8	47152.9	29788.2	26271.7	36262.2	24047.1	36255.3	27626.1	61132.1	57358
Lmgn000224	UPLC-MS/MS	145.014	57.0346	-	-	146.022	C5H6O5	[M-H]-	2-Methyl-3-oxosuccinic acid	Organic acids	Organic acids	-	3	-	60073.5	32912.9	70759.4	34760.9	42428.5	15256.7	3113.11	2904.9	136263	8591.38	37870.2	53315.2	103229	53135.4	28069.7	41685.1	20998.7	89445.5	29791.9	132192	66398	44101.6	62318.6
pme2380	UPLC-MS/MS	145.014	101	-	-	146.022	C5H6O5	[M-H]-	α-Ketoglutaric acid	Organic acids	Organic acids	328-50-7	3	-	485417	179406	746664	321113	416936	995601	691905	750339	4.41868e+06	835551	576433	609632	843985	597082	536369	262241	334456	367677	271471	406275	653396	587404	641645
pme0275	UPLC-MS/MS	115.047	97	-	-	116.047	C5H8O3	[M-H]-	4-Oxopentanoic Acid	Organic acids	Organic acids	123-76-2	3	-	9	9	9	9	9	20232.2	16411.6	28006.3	391521	21842.9	73808.9	54192.5	118721	69919.9	53902.4	112325	96795.6	126909	124819	111666	67468.5	65088.1	64076.8
mws0823	UPLC-MS/MS	115.04	71	-	-	116.047	C5H8O3	[M-H]-	3-Methyl-2-Oxobutanoic acid	Organic acids	Organic acids	759-05-7	3	-	9	9	9	9	9	123817	115321	154480	1.90034e+06	131212	503026	327237	591163	376271	356838	572405	502487	675158	556697	579107	378115	424521	388506
pme2935	UPLC-MS/MS	115	69	-	-	116.047	C5H8O3	[M-H]-	2-Oxovaleric acid	Organic acids	Organic acids	1821-02-9	3	-	9	9	9	9	9	9	9	9	52906	9	9228.54	8746.67	12345.3	8873.9	9452.97	15185.8	11425.1	15242.8	19183.2	17837.5	11449.9	10693.5	11561.9
pme3034	UPLC-MS/MS	131.035	69.033	-	-	132.042	C5H8O4	[M-H]-	Ethylmalonic acid	Organic acids	Organic acids	601-75-2	3	-	60267.3	46934.9	85850.9	60761.3	57836.9	9	9	9	49490.4	9	59314.8	61650.8	74970	65131.7	54869.3	9	42876	9	9	9	43047.1	46065.8	52068
Lmbn001288	UPLC-MS/MS	131.035	87.0443	-	-	132.042	C5H8O4	[M-H]-	2-Hydroxy-2-methyl-3-oxobutanoic acid	Organic acids	Organic acids	71698-08-3	3	-	452008	693768	434097	543510	620764	5493.79	9985.88	10485.8	120026	7556.63	589831	420164	541281	625406	512553	276098	366910	423215	233197	570915	361027	399215	372064
pmb2826	UPLC-MS/MS	147.03	87.0081	-	-	148.037	C5H8O5	[M-H]-	L-Citramalic acid	Organic acids	Organic acids	6236-09-5	1	-	2.80138e+06	3.42186e+06	1.71374e+06	2.27195e+06	2.12737e+06	9	9	9	9	9	1.67706e+06	2.98496e+06	3.44316e+06	3.70703e+06	1.62853e+06	814030	96777.4	189841	502425	139375	1.27698e+06	1.01474e+06	1.09791e+06
Wmzn000227	UPLC-MS/MS	145.062	109.041	-	-	146.058	C6H10O4	[M-H]-	2,2-Dimethylsuccinic acid	Organic acids	Organic acids	597-43-3	3	-	13783.6	14400.3	9024.51	12150.1	12531.3	1209.62	9	8105.27	2454.45	3990.58	8163.64	993.61	2052.04	4884.12	5741.77	21106.6	17984.2	30442.4	14613.7	40389.9	9053.26	5688.06	7709.12
Lmbn001609	UPLC-MS/MS	145.051	83.0503	-	-	146.058	C6H10O4	[M-H]-	2-Acetyl-2-Hydroxybutanoic Acid	Organic acids	Organic acids	-	3	-	9	15428.9	17371.5	19326	12433.2	9	9	9	9	9	13752.7	11530.9	14828.6	16552.3	15080.6	50184.6	30688.1	95976.9	38354	80337.1	11258.1	22958.1	21969.1
MWS0811	UPLC-MS/MS	130.086	84.0818	-	-	129.079	C6H11NO2	[M+H]+	L-Pipecolic Acid	Organic acids	Organic acids	3105-95-1	1	-	5.88739e+06	1.22177e+07	3.78372e+06	5.9184e+06	7.46095e+06	377987	322063	344320	582781	378183	4.96204e+06	3.55519e+06	3.16312e+06	2.64996e+06	4.17624e+06	915293	1.03671e+06	669850	1.08233e+06	479277	3.21382e+06	3.30875e+06	3.31228e+06
pme0295	UPLC-MS/MS	146.081	86	-	-	145.074	C6H11NO3	[M+H]+	4-Acetamidobutyric acid	Organic acids	Organic acids	3025-96-5	3	-	2.51579e+06	2.83719e+06	5.53287e+06	3.65341e+06	3.52824e+06	9	9	9	624781	9	4.1341e+06	1.32731e+06	2.50682e+06	2.21248e+06	4.40313e+06	311893	423845	316292	378567	260502	1.73357e+06	2.08786e+06	2.05078e+06
mws0972	UPLC-MS/MS	131.071	85	-	-	132.079	C6H12O3	[M-H]-	6-Hydroxyhexanoic acid	Organic acids	Organic acids	1191-25-9	3	-	271708	528089	346718	298765	336760	43266.4	50097.4	100615	76738.9	66794.7	98861.6	52607.9	200202	196584	104958	43702.3	146686	79193.6	128532	82697.3	151067	159885	159606
mws0341	UPLC-MS/MS	131.071	85	-	-	132.079	C6H12O3	[M-H]-	2-Hydroxyisocaproic acid	Organic acids	Organic acids	20312-37-2	2	-	5.37374e+06	1.5267e+07	4.25608e+06	1.10961e+07	9.52025e+06	267207	564050	738059	2.29525e+06	3.10609e+06	1.40533e+07	8.22832e+06	1.25084e+07	1.23288e+07	1.04129e+07	848016	5.83282e+06	304840	519127	331712	6.21226e+06	6.72278e+06	6.49948e+06
Lmrn002746	UPLC-MS/MS	131.071	85.0654	-	-	132.079	C6H12O3	[M-H]-	2-Hydroxy-4-methylpentanoic acid	Organic acids	Organic acids	498-36-2	1	-	1.73911e+06	3.70197e+06	2.37678e+06	2.68749e+06	2.82031e+06	17070.1	9	9	63164.1	9	813706	613586	780102	539369	734542	9	9	9	9	9	767362	789546	781222
pme3154	UPLC-MS/MS	147.066	59.0139	-	-	148.074	C6H12O4	[M-H]-	Mevalonic acid	Organic acids	Organic acids	150-97-0	3	-	1.15735e+06	1.49484e+06	868758	9	1.1483e+06	97693.4	218603	132600	1.6414e+06	99554.5	1.00836e+06	445296	1.24512e+06	1.60574e+06	1.82595e+06	445829	841215	129875	9	173059	1.08266e+06	1.15049e+06	1.12176e+06
Lmbn001034	UPLC-MS/MS	147.066	85.0294	-	-	148.074	C6H12O4	[M-H]-	2,3-Dihydroxy-3-methylpentanoic acid	Organic acids	Organic acids	562-43-6	3	-	116448	199476	67015.8	86236.4	115189	6671.82	8330.22	11188.3	23333.1	6894.09	104081	71331.3	71052.4	111286	67978.9	37669.9	75059.7	28528.2	64991.6	23331.5	66050.8	65525.8	63675.3
pme0274	UPLC-MS/MS	132.102	69	-	-	131.095	C6H13NO2	[M+H]+	6-Aminocaproic acid	Organic acids	Organic acids	60-32-2	3	-	1.52177e+06	2.2735e+06	585561	1.24043e+06	1.69365e+06	33189.5	24789.6	40672.6	23415.8	26369.5	449773	706035	116739	130875	535251	105779	93859.1	132952	62805.3	131983	574622	652663	633204
pme1216	UPLC-MS/MS	122.03	78	-	-	123.032	C6H5NO2	[M-H]-	2-Picolinic acid	Organic acids	Organic acids	98-98-6	3	-	183916	220035	123349	151995	209766	40278	20480.6	19698.7	87632.8	32756.6	1.33169e+06	980988	1.24311e+06	601359	1.01864e+06	171897	212971	317817	135640	285077	517135	435030	481238
mws0281	UPLC-MS/MS	191.02	111.009	-	-	192.027	C6H8O7	[M-H]-	Citric Acid	Organic acids	Organic acids	77-92-9	1	-	2.70387e+07	3.19399e+07	3.53014e+07	3.05964e+07	3.16501e+07	304912	282013	195791	373415	183078	3.39937e+07	3.23974e+07	3.51232e+07	2.21151e+07	3.19887e+07	5.37354e+06	6.72561e+06	862177	5.29344e+06	602024	1.81797e+07	2.06347e+07	2.14146e+07
Zmyn000453	UPLC-MS/MS	191.02	111.009	-	-	192.027	C6H8O7	[M-H]-	Isocitric Acid	Organic acids	Organic acids	320-77-4	1	-	6.01974e+07	7.68058e+07	6.22536e+07	5.63917e+07	6.58001e+07	3.39414e+06	5.08424e+06	2.12559e+06	2.4617e+06	2.9321e+06	6.39298e+07	6.24958e+07	6.13588e+07	4.63993e+07	7.0139e+07	1.87156e+07	2.44023e+07	4.11844e+06	1.6275e+07	3.07543e+06	5.07494e+07	4.55193e+07	4.89497e+07
pmb3101	UPLC-MS/MS	175.061	115.044	-	-	176.069	C7H12O5	[M-H]-	2-Isopropylmalic Acid	Organic acids	Organic acids	49601-06-1	1	-	2.24565e+07	2.36164e+07	29795180	2.49763e+07	2.62181e+07	65333.2	23262.2	33104.2	403677	1.96071e+06	4.98827e+06	1.17817e+06	1.16448e+06	1.97405e+06	4.47485e+06	3.39438e+06	5.45777e+06	490495	787997	240647	8.43282e+06	8.25039e+06	7.92478e+06
Rfmb320	UPLC-MS/MS	144.102	84.0813	-	-	143.095	C7H13NO2	[M+H]+	1-Methylpiperidine-2-carboxylic acid	Organic acids	Organic acids	7730-87-2	3	-	1.93061e+06	2.85293e+06	1.67769e+06	1.82187e+06	1844142	158855	268918	475768	708571	143916	2.94228e+06	1.55356e+06	2.85521e+06	2.5314e+06	4.9754e+06	1.23689e+07	9.47758e+06	6.85422e+06	2.18728e+07	4.88189e+06	3.52666e+06	4.17981e+06	3.48612e+06
Lmgn003767	UPLC-MS/MS	141.092	59.0139	-	-	142.099	C8H14O2	[M-H]-	2-n-Propyl-3-pentenoic acid	Organic acids	Organic acids	72010-19-6	3	-	3.25555e+06	2.93954e+06	3.36934e+06	3.62283e+06	3.42933e+06	3.96169e+06	3.99279e+06	4.11472e+06	3.90578e+06	4.01739e+06	3.78089e+06	4.30007e+06	3.85603e+06	3.4674e+06	3.66893e+06	1.65712e+06	2.68843e+06	2.17677e+06	1.92964e+06	1.80217e+06	3.68854e+06	3.49972e+06	3.37113e+06
Lmgn003849	UPLC-MS/MS	141.092	59.0139	-	-	142.099	C8H14O2	[M-H]-	2-n-Propyl-4-pentenoic acid	Organic acids	Organic acids	1575-72-0	3	-	3.25555e+06	2.93954e+06	3.36934e+06	3.62283e+06	3.42933e+06	3.96169e+06	3.99279e+06	4.11472e+06	3.90578e+06	4.01739e+06	3.78089e+06	4.30007e+06	3.85603e+06	3.4674e+06	3.66893e+06	1.65712e+06	2.68843e+06	2.17677e+06	1.92964e+06	1.80217e+06	3.68854e+06	3.49972e+06	3.37113e+06
Lmgn003978	UPLC-MS/MS	141.092	59.0139	-	-	142.099	C8H14O2	[M-H]-	2-n-Propyl-2-pentenoic acid	Organic acids	Organic acids	60218-41-9	3	-	2.02402e+06	1.07424e+06	1.65232e+06	1.45995e+06	1.57534e+06	3.03768e+06	3.40587e+06	3.40593e+06	3.07625e+06	3.36973e+06	2.8933e+06	2992908	2.72016e+06	3.59464e+06	2.91056e+06	1.64136e+06	2.46456e+06	1.45636e+06	2.06138e+06	2.33254e+06	2.66104e+06	2.65257e+06	2.44318e+06
mws0242	UPLC-MS/MS	173.082	111	-	-	174.089	C8H14O4	[M-H]-	Suberic Acid	Organic acids	Organic acids	505-48-6	3	-	89350.8	185959	77669.8	92561	91535.3	43234.4	45417.6	47789.5	54252.2	30755.5	149093	89903.8	189103	151000	90965.5	602988	269063	572628	449707	412825	177730	173278	167911
Lmgn002555	UPLC-MS/MS	173.082	59.0139	-	-	174.089	C8H14O4	[M-H]-	2-Propylglutaric acid	Organic acids	Organic acids	32806-62-5	2	-	4.09219e+07	6.95781e+07	4.22025e+07	5.37567e+07	5.47316e+07	266190	218525	91348.9	1.52652e+06	182725	1.81384e+07	1.39479e+07	1.52594e+07	1.36607e+07	1.52417e+07	77945.1	78223.6	26907.3	47447.8	19890.3	1.96489e+07	1.76593e+07	16311967
Zmyn002323	UPLC-MS/MS	151.039	107.05	-	-	152.047	C8H8O3	[M-H]-	2-Hydroxyphenylacetic acid	Organic acids	Organic acids	614-75-5	3	-	242159	365245	320646	159599	251329	202090	442518	294007	77210.5	957171	1.49009e+06	78138.7	312029	1.26147e+06	973639	375447	1.3861e+06	424290	496873	293854	453920	517942	494853
pmf0420	UPLC-MS/MS	149.061	74.9	-	-	150.068	C9H10O2	[M-H]-	Benzyl acetate	Organic acids	Organic acids	140-11-4	3	-	1.49473e+06	1.44585e+06	2.08338e+06	2.54525e+06	1.51437e+06	2.30353e+06	2.38407e+06	2.51319e+06	2.40409e+06	2.45213e+06	2.27591e+06	2.59255e+06	1.88479e+06	1.90011e+06	1.76124e+06	2.59976e+06	2.52015e+06	2.86717e+06	2.56924e+06	3.13121e+06	1.68374e+06	1.58091e+06	1.68162e+06
MWSslk155	UPLC-MS/MS	197.046	137.025	-	-	198.053	C9H10O5	[M-H]-	4-Hydroxy-3-methoxymandelate	Organic acids	Organic acids	55-10-7	3	-	9	178310	9	9	9	60146.3	138980	63246.7	132546	163250	9	9	101100	9	9	65235.2	99749.6	121632	46521.2	58301.1	40250.1	50250.2	82590
mws0159	UPLC-MS/MS	163.04	91	-	-	164.047	C9H8O3	[M-H]-	Phenylpyruvic acid	Organic acids	Organic acids	156-06-9	3	-	134467	130440	76210	120082	129609	18681.4	29632.7	73503.5	151874	73165.4	408124	473938	329309	361426	383648	157128	13941.9	478392	56184.4	349481	175920	173111	157688
MWS1962	UPLC-MS/MS	153.127	83.0474	-	-	152.12	C10H16O	[M+H]+	cis-Citral	Organic acids	Organic acids	5392-40-5	3	-	46381.4	56407.3	40542.8	34835	33950.1	15112.3	14343.3	12975.1	20859.2	17515.8	81058.3	51112.5	43619.6	48845.7	88430.9	26014.9	36169.6	24950.7	27161.2	28301.8	44596	43851.5	48297.9
pmb2657	UPLC-MS/MS	289.1	97.1	-	-	290.123	C10H18N4O6	[M-H]-	Argininosuccinic acid	Organic acids	Organic acids	2387-71-5	3	-	9	388599	9	9	9	389724	323847	320053	296214	315121	84657.8	100834	110673	100691	9	1.6938e+06	697046	827468	909131	871815	2.04212e+06	1.56578e+06	1.5735e+06
pme0266	UPLC-MS/MS	201.113	139	-	-	202.12	C10H18O4	[M-H]-	Sebacic acid	Organic acids	Organic acids	111-20-6	3	-	6551.24	2339.59	8130.24	9712.44	10003	8574.11	4259.8	6203.78	10032.3	7837.08	7221.93	19363.2	23500.2	7889.84	2042.96	29840.9	21224.5	8920	18165.8	22619.2	13370.5	12083.9	7695.08
pme2710	UPLC-MS/MS	211.1	167	-	-	212.141	C12H20O3	[M-H]-	Dihydrojasmonic acid	Organic acids	Organic acids	3572-64-3	3	-	9	9	9	9	9	43807.6	32317.8	39726.4	56590.1	51133.6	44495.8	44757.6	32619.6	31506.9	52030.7	66713.3	722057	99855.7	369102	77474.6	104951	100275	87876.5
MWSslk154	UPLC-MS/MS	277.129	115.041	-	-	276.121	C12H20O7	[M+H]+	Triethyl citrate	Organic acids	Organic acids	77-93-0	3	-	64026	60765.4	52272.3	66565.8	48574.3	69982.4	72800.4	67865.7	68112.9	66824.8	62039.9	82869.7	63982.7	67160	65434.7	71024	79975	78438.2	73244.8	54741.7	60872.2	68194.5	82275.8
pmf0096	UPLC-MS/MS	88.988	70.9	-	-	89.9953	C2H2O4	[M-H]-	Oxalic acid	Organic acids	Organic acids	144-62-7	3	-	47903.9	73580	28926.7	109785	60126	36096.7	63854.9	29074.9	140244	57907.6	24791.3	26255.5	105123	410458	27033.9	25179	44249.9	20944.7	16466.2	22501.1	116089	106164	103082
Zmgn000216	UPLC-MS/MS	125.001	78.96	-	-	126.008	C2H7O4P	[M-H]-	2-Hydroxyethylphosphonic acid	Organic acids	Organic acids	22987-21-9	3	-	5.64471e+06	5.01981e+06	4.4928e+06	5.83364e+06	4.7036e+06	35915.7	16053.9	17128.6	175167	14865.4	513514	342915	1.04458e+06	687055	104980	58434.3	22711.4	45235.5	38671.8	63591.6	2.89896e+06	2.90512e+06	2.90545e+06
pme1974	UPLC-MS/MS	87.0088	43	-	-	88.016	C3H4O3	[M-H]-	Pyruvic acid	Organic acids	Organic acids	127-17-3	3	-	3504.4	16801.8	9	12626.9	9617.54	9	9	9	9	9	9	56725.3	13548.8	18734.9	17235.6	23772	8635.65	30638.1	13054.4	257073	41944.4	24481.7	22411.2
pme3096	UPLC-MS/MS	118	74	-	-	119.022	C3H5NO4	[M-H]-	Aminomalonic acid	Organic acids	Organic acids	1068-84-4	3	-	8.36747e+06	9.75414e+06	8.39505e+06	1.19169e+07	5.281e+06	448494	51959	111926	1.47002e+06	40892.9	3.42274e+06	1.15881e+07	1.89355e+07	1.42422e+06	1.7308e+06	427282	404694	220529	366775	197285	5.8979e+06	6.22512e+06	6.59028e+06
Lmqp000873	UPLC-MS/MS	101.022	55.0171	-	-	100.017	C4H4O3	[M+H]+	Succinic anhydride	Organic acids	Organic acids	108-30-5	1	-	690485	675794	421828	658790	664286	53325.4	52929.7	66066.5	337869	64860.7	586746	695609	1.28622e+06	469275	258896	135078	155606	48834	117305	76990	1.14872e+06	549673	1.12301e+06
mws1167	UPLC-MS/MS	130.999	59.2	-	-	132.006	C4H4O5	[M-H]-	Oxalacetic acid	Organic acids	Organic acids	328-42-7	3	-	9	9	9	9	9	9	9	9	9	11875.2	23913.4	31758.5	81539.4	32269.7	15149	67594.6	62964.8	139920	57307.3	205656	52942.4	63858.8	60835.1
Lmgn000219	UPLC-MS/MS	101.024	55.0184	-	-	102.032	C4H6O3	[M-H]-	Succinic semialdehyde	Organic acids	Organic acids	692-29-5	3	-	18651.4	3725.67	19462.2	13511.4	10311.3	6151.19	7380.69	1341.68	14001.2	3538.52	9897.04	9	18855.4	14600.6	11889.3	10720.2	10421.2	8027.99	18176.5	8434.44	9587.5	10303	17541.6
Zmgn000503	UPLC-MS/MS	133.048	71.0136	-	-	134.058	C5H10O4	[M-H]-	2,3-Dihydroxy-3-Methylbutanoic Acid	Organic acids	Organic acids	1756-18-9	1	-	9.43236e+06	7.83316e+06	1.1042e+07	7.08239e+06	7.28761e+06	449735	509189	272086	367228	338218	2.04605e+07	9.64703e+06	1.65141e+06	9.86476e+06	2.32451e+07	4.09991e+06	5.06717e+06	1.18031e+06	3.63386e+06	721811	1.13347e+07	1.0435e+07	1.07712e+07
mws0567	UPLC-MS/MS	146.092	87	-	-	145.085	C5H11N3O2	[M+H]+	4-Guanidinobutyric acid	Organic acids	Organic acids	463-00-3	3	-	4.19489e+06	5.76127e+06	3.07149e+06	4.39658e+06	4.99327e+06	318096	176664	417859	724566	77849	2.17047e+06	1.45429e+06	1.82909e+06	2.53346e+06	1.92323e+06	1.10806e+06	1.30296e+06	866975	533718	1.21228e+06	2.2211e+06	2.71573e+06	2.51137e+06
mws0601	UPLC-MS/MS	110.025	66	-	-	111.032	C5H5NO2	[M-H]-	Pyrrole-2-carboxylic acid	Organic acids	Organic acids	634-97-9	3	-	17016.5	32917.9	22091.2	13607.8	17427.5	17453.2	8110.75	5950.96	38467.7	7227.36	45518.7	43374.2	106470	70517.7	49880.9	23278.8	46321.1	34448.9	28830	29845.9	21656.3	29029	34425.1
Zmgn000217	UPLC-MS/MS	129.019	85.0298	-	-	130.027	C5H6O4	[M-H]-	Methylenesuccinic acid	Organic acids	Organic acids	97-65-4	1	-	563290	1.1036e+06	279937	445030	418380	9	9	9	39844.5	9	303648	264281	350333	298372	230306	77740.3	93190.7	28302.9	47802.7	37041.3	307831	301133	326516
pme2761	UPLC-MS/MS	161	73	-	-	162.016	C5H6O6	[M-H]-	4-Hydroxy-2-oxoglutaric acid	Organic acids	Organic acids	1187-99-1	3	-	114588	87894.2	197314	158205	60114.8	121390	109044	125776	151091	151455	145921	169418	173897	211460	146185	379030	403590	476801	577263	850268	144114	153608	158864
mws0154	UPLC-MS/MS	173.046	93	-	-	174.053	C7H10O5	[M-H]-	Shikimic acid	Organic acids	Organic acids	138-59-0	3	-	2.23756e+06	3.13693e+06	1.31205e+06	2.37368e+06	2.93298e+06	301214	114055	127536	152751	114702	2.63779e+06	1.81489e+06	1.51552e+06	2.12135e+06	1.98067e+06	277406	199566	109775	128969	59578.4	1.62754e+06	1.48558e+06	1.52345e+06
mws0277	UPLC-MS/MS	191.056	85.0296	-	-	192.063	C7H12O6	[M-H]-	Quinic Acid	Organic acids	Organic acids	77-95-2	1	-	4.83494e+07	4.80172e+07	3.20776e+07	3.24472e+07	3.50552e+07	2.09822e+06	2.54656e+06	1.18542e+06	1.45149e+06	1.30976e+06	4.01299e+07	3.48457e+07	2.68645e+07	4.1123e+07	4.3279e+07	8.12488e+06	1.28328e+07	2.02842e+06	8.41522e+06	1.60674e+06	3.4403e+07	2.7183e+07	2.68568e+07
Lmbn001467	UPLC-MS/MS	158.082	116.072	-	-	159.089	C7H13NO3	[M-H]-	5-Acetamidopentanoic Acid	Organic acids	Organic acids	1072-10-2	3	-	112775	174054	228445	294860	241971	9	9	9	19378.4	9	37178.8	70512.6	92611.6	20736.8	12389	12531.7	17931.8	5735.16	5642.26	13984.7	61410.6	81059.5	70184.8
pme0278	UPLC-MS/MS	191.103	128	-	-	190.095	C7H14N2O4	[M+H]+	2,6-Diaminooimelic acid	Organic acids	Organic acids	583-93-7	3	-	866574	620056	533855	472162	557852	29193.2	43089.1	143488	32507.6	47367.1	1.06985e+06	143664	489888	464576	827188	1.10955e+06	1.10597e+06	854123	1.03476e+06	739109	663339	829171	807945
ML10176345	UPLC-MS/MS	171.03	109.029	-	-	172.037	C7H8O5	[M-H]-	3-Dehydroshikimic acid	Organic acids	Organic acids	2922-42-1	1	-	1.60078e+07	1.35419e+07	3.06125e+07	2.47392e+07	2.65831e+07	753976	97578.6	218678	517643	82875.9	6.01248e+06	2.56536e+07	2.86089e+07	13074029	3.96575e+06	125153	402925	117649	190953	101758	1.52733e+07	1.41997e+07	1.47043e+07
MWS1837	UPLC-MS/MS	158.118	95.0861	-	-	157.11	C8H15NO2	[M+H]+	Tranexamic Acid	Organic acids	Organic acids	1197-18-8	3	-	18700.5	30017.2	18314.7	21972.4	25676.5	9	9	9	14191.3	9	66450.5	40221	58147.1	50301.9	55616.3	28260.9	28534.1	21864	33593.6	24186.5	28345.4	26304.3	27537.4
mws0489	UPLC-MS/MS	149.024	77	-	-	150.032	C8H6O3	[M-H]-	Benzoylformic acid	Organic acids	Organic acids	611-73-4	3	-	49052.9	95792.2	31905.1	37756.9	78074.4	97875.4	75642.2	113075	39553	72160.8	16830.7	18101.7	52748.1	26879.6	43464.9	104158	168085	335363	154846	674342	102557	113090	50756.4
mws0237	UPLC-MS/MS	187.098	125	-	-	188.105	C9H16O4	[M-H]-	Azelaic acid	Organic acids	Organic acids	123-99-9	1	-	4.66143e+06	7.72585e+06	4.11814e+06	5.84078e+06	5.51744e+06	1.23058e+06	1.29349e+06	1.31712e+06	1.4534e+06	1.25153e+06	3.56199e+06	3.71072e+06	4.83694e+06	1.75841e+06	2.67291e+06	1.63583e+07	1.77362e+07	1.75157e+07	1.85234e+07	1.44633e+07	6.27616e+06	6.15556e+06	5.61103e+06
IS-04	GC-MS	-	-	59	45	104.18	C6H8D4O	-	3-Hexanone-2,2,4,4-d4	Ketone	-	24588-54-3	-	780.6001034661149	665460	636139	637631	713980	668208	1.01993e+06	1.0069e+06	903977	771254	1.04636e+06	900579	818652	828812	742480	909145	729373	610115	834655	733817	661835	845366	778918	708158
w41	GC-MS	-	-	111	55	126.104	C8H14O	-	3-Octen-2-one, (E)-	Ketone	-	18402-82-9	-	1035	4.91026e+08	2.97037e+08	4.91647e+08	5.04302e+08	4.64198e+08	6.26878e+07	6.69344e+07	5.96706e+07	6.02811e+07	6.3576e+07	6.8226e+07	8.96558e+07	6.07416e+07	5.24686e+07	5.95069e+07	1.52295e+06	1.08041e+07	1.24116e+06	1.58745e+06	2.3637e+07	1.84264e+08	1.85324e+08	1.68007e+08
D340	GC-MS	-	-	91	105	176.12	C12H16O	-	3-Hexanone, 1-phenyl-	Ketone	-	29898-25-7	-	1427	2.20174e+08	2.23627e+08	2.46973e+08	2.38108e+08	2.58916e+08	2.93254e+08	2.87296e+08	3.60061e+08	3.19615e+08	2.5869e+08	2.24885e+08	1.76791e+08	2.43912e+08	2.20243e+08	2.41832e+08	2.11406e+07	7.36788e+07	2.86254e+07	5.40831e+07	3.78056e+07	1.65461e+08	1.75065e+08	1.51392e+08
XMW0119	GC-MS	-	-	69	41	140.12	C9H16O	-	Cyclopentanone, 2-methyl-3-(1-methylethyl)-	Ketone	-	54549-81-4	-	1028	2.98186e+08	2.0649e+08	3.02182e+08	3.08996e+08	2.90065e+08	4.75994e+07	5.25494e+07	4.45785e+07	4.47044e+07	4.50497e+07	4.25506e+07	5.45157e+07	3.8815e+07	3.29409e+07	3.79899e+07	997661	8.31982e+06	956685	1.14384e+06	1.50536e+07	1.14474e+08	1.14794e+08	1.03854e+08
XMW1256	GC-MS	-	-	119	121	192.151	C13H20O	-	2-Butanone, 4-(2,6,6-trimethyl-1,3-cyclohexadien-1-yl)-	Ketone	-	20483-36-7	-	1424	1.54666e+08	1.59223e+08	1.75867e+08	1.69126e+08	1.84454e+08	2.07639e+08	2.04845e+08	2.57856e+08	2.26922e+08	1.83179e+08	1.59621e+08	1.24136e+08	1.73612e+08	1.5396e+08	1.71581e+08	1.36314e+07	4.87373e+07	1.85099e+07	3.53079e+07	2.4665e+07	1.13693e+08	1.21039e+08	1.0399e+08
XMW1124	GC-MS	-	-	96	125	125.084	C7H11NO	-	2-Azabicyclo[3.2.1]octan-3-one	Ketone	-	26396-67-8	-	1025	3.0478e+08	1.86852e+08	3.03057e+08	3.1132e+08	2.8763e+08	3.83458e+07	4.11188e+07	3.66011e+07	3.71573e+07	3.90965e+07	4.16325e+07	5.42505e+07	3.72142e+07	3.19829e+07	3.64603e+07	944457	6.60704e+06	772665	984035	1.43138e+07	1.12158e+08	1.10967e+08	1.01494e+08
XMW0900	GC-MS	-	-	96	81	138.104	C9H14O	-	3-Cyclohexen-1-one, 3,5,5-trimethyl-	Ketone	-	471-01-2	-	1044	3.03825e+08	1.86466e+08	3.01916e+08	3.10309e+08	2.86708e+08	3.82343e+07	4.10767e+07	3.64539e+07	3.70559e+07	3.90068e+07	4.14484e+07	5.45411e+07	3.71326e+07	3.19178e+07	3.63831e+07	941308	6.59877e+06	736778	963595	1.43713e+07	1.11907e+08	1.11605e+08	1.01237e+08
XMW0856	GC-MS	-	-	105	77	164.084	C10H12O2	-	1-Butanone, 2-hydroxy-1-phenyl-	Ketone	-	16183-46-3	-	1390	1.18671e+08	8.53025e+07	1.58456e+08	1.33879e+08	1.39631e+08	2.23941e+08	1.76919e+08	1.69281e+08	2.0131e+08	1.62988e+08	1.31465e+08	7.29713e+07	1.33538e+08	1.59135e+08	1.37405e+08	2.08543e+07	3.90844e+07	2.2163e+07	3.37671e+07	1.85346e+07	1.06284e+08	1.02255e+08	9.42925e+07
XMW0244	GC-MS	-	-	121	161	194.167	C13H22O	-	2-Butanone, 4-(2,6,6-trimethyl-1-cyclohexen-1-yl)-	Ketone	-	17283-81-7	-	1433	1.10518e+08	1.18078e+08	1.24505e+08	1.17885e+08	1.11544e+08	1.23263e+08	1.49365e+08	1.52638e+08	1.42886e+08	1.14378e+08	1.23716e+08	9.62575e+07	1.34508e+08	1.21115e+08	1.33734e+08	8.91991e+06	3.31011e+07	1.19139e+07	2.3915e+07	1.47449e+07	7.70265e+07	8.23739e+07	7.01145e+07
XMW0927	GC-MS	-	-	68	96	152.084	C9H12O2	-	2,6,6-Trimethyl-2-cyclohexene-1,4-dione	Ketone	-	1125-21-9	-	1145	1.89142e+08	1.25675e+08	2.06063e+08	2.16648e+08	3.05071e+08	3.10361e+07	4.63282e+07	5.23855e+07	2.61494e+07	4.08842e+07	1.92975e+07	3.5639e+07	2.12687e+07	1.57146e+07	2.46703e+07	5.73874e+06	1.97867e+07	933200	1.76956e+07	3.32948e+06	7.50258e+07	7.34196e+07	6.75463e+07
KMW0230	GC-MS	-	-	55	111	126.104	C8H14O	-	3-Octen-2-one	Ketone	-	1669-44-9	-	1040	1.45394e+08	9.93315e+07	1.48473e+08	1.49802e+08	1.41193e+08	2.13114e+07	2.20396e+07	2.00944e+07	2.04661e+07	2.11916e+07	2.22465e+07	2.88198e+07	2.03289e+07	1.75386e+07	1.95846e+07	562025	3.8844e+06	471071	578655	8.26587e+06	5.95698e+07	5.91625e+07	5.39084e+07
XMW0214	GC-MS	-	-	109	81	168.115	C10H16O2	-	1(2H)-Naphthalenone, octahydro-4-hydroxy-, trans-	Ketone	-	21766-50-7	-	1461	1.1755e+08	1.2477e+08	1.2308e+08	1.22292e+08	9.17322e+07	1.00253e+08	1.13468e+08	1.14568e+08	1.08743e+08	8.3236e+07	5.1898e+07	4.75918e+07	8.10301e+07	7.42888e+07	6.75485e+07	4.80093e+06	2.33147e+07	7.86937e+06	1.59508e+07	1.11186e+07	5.7336e+07	6.27473e+07	5.19329e+07
NMW0118	GC-MS	-	-	104	132	132.058	C9H8O	-	1H-Inden-1-one, 2,3-dihydro-	Ketone	-	83-33-0	-	1292	1.11164e+08	4.73522e+07	1.43704e+08	1.42152e+08	2.20163e+08	7.76025e+06	2.69383e+07	2.28766e+07	2.86356e+07	2.43766e+07	1.22671e+07	1.64668e+07	1.85694e+07	1.53301e+07	2.27619e+07	1.01133e+06	2.55803e+07	3.52129e+06	1.43535e+06	4.57154e+06	5.09708e+07	4.71095e+07	4.35004e+07
XMW0226	GC-MS	-	-	58	85	142.136	C9H18O	-	2-Heptanone, 4,6-dimethyl-	Ketone	-	19549-80-5	-	1045	9.2676e+07	5.86344e+07	9.39156e+07	9.60563e+07	9.01832e+07	1.32098e+07	1.4247e+07	1.25344e+07	1.26578e+07	1.31272e+07	1.40903e+07	1.82551e+07	1.26366e+07	1.08871e+07	1.23578e+07	332230	2.30498e+06	263142	324575	4.94754e+06	3.58908e+07	3.61049e+07	3.24731e+07
XMW0486	GC-MS	-	-	82	56	140.12	C9H16O	-	Cyclohexanone, 2,2,6-trimethyl-	Ketone	-	2408-37-9	-	1036	1.04206e+08	7.06185e+07	1.0589e+08	1.0858e+08	1.00738e+08	1.15982e+07	1.25252e+07	1.0938e+07	1.09898e+07	1.15609e+07	1.24123e+07	1.62809e+07	1.12232e+07	9.61421e+06	1.11679e+07	355267	2.20429e+06	290217	377663	4.57565e+06	3.32842e+07	3.35189e+07	2.90716e+07
D102	GC-MS	-	-	105	77	162.104	C11H14O	-	1-Pentanone, 1-phenyl-	Ketone	-	1009-14-9	-	1374	3.76242e+07	3.78773e+07	5.02257e+07	4.45761e+07	4.60644e+07	6.33295e+07	4.57205e+07	5.893e+07	6.33063e+07	4.63844e+07	4.47609e+07	3.00695e+07	4.67645e+07	4.03828e+07	3.85195e+07	5.85489e+06	1.64614e+07	6.76234e+06	1.17755e+07	6.32948e+06	3.32345e+07	3.18339e+07	2.92659e+07
D294	GC-MS	-	-	96	97	152.12	C10H16O	-	2-Cyclopenten-1-one, 2-pentyl-	Ketone	-	25564-22-1	-	1292	8.74415e+07	1.2049e+08	7.61686e+07	8.25749e+07	9.22535e+07	2.15613e+07	1.20393e+07	1.48454e+07	1.60118e+07	1.22702e+07	5.35086e+06	1.02137e+07	6.50737e+06	5.25003e+06	5.76462e+06	902474	6.77231e+06	2.20447e+06	1.80525e+06	264367	3.16419e+07	3.06752e+07	2.76314e+07
XMW1378	GC-MS	-	-	91	106	134.073	C9H10O	-	4,6-Octadiyn-3-one, 2-methyl-	Ketone	-	29743-33-7	-	1023	8.14162e+07	8.53009e+07	9.94003e+07	9.69846e+07	8.70657e+07	2.22141e+07	2.11114e+07	1.51464e+07	1.59364e+07	1.46943e+07	3.62254e+06	3.0421e+06	5.35568e+06	3.84209e+06	7.27616e+06	387378	3.75945e+06	705189	935292	1.67791e+06	2.49983e+07	2.64195e+07	2.39244e+07
XMW0423	GC-MS	-	-	93	136	194.167	C13H22O	-	6,8-Nonadien-2-one, 8-methyl-5-(1-methylethyl)-, (E)-	Ketone	-	54868-48-3	-	1373	2.00188e+07	2.06365e+07	2.79195e+07	2.45597e+07	2.63717e+07	3.39801e+07	2.57835e+07	3.31465e+07	3.38212e+07	2.58304e+07	2.18422e+07	1.42569e+07	2.35725e+07	2.13961e+07	2.0365e+07	3.22865e+06	8.94066e+06	3.68175e+06	6.55599e+06	3.57152e+06	1.84104e+07	1.74292e+07	1.6201e+07
XMW1092	GC-MS	-	-	79	91	164.084	C10H12O2	-	spiro[3-oxatricyclo[3.3.1.02,4]nonane-8,1'-cyclopropane]-6-one	Ketone	-	109637-57-2	-	1198	6.12692e+07	4.04698e+07	6.13267e+07	6.49242e+07	6.14863e+07	2.33717e+06	6.28335e+06	7.87071e+06	7.48106e+06	5.93536e+06	7.82475e+06	2.03355e+07	1.33764e+07	1.10051e+07	1.13339e+07	1.41485e+06	9.23208e+06	253880	1.40392e+06	874589	1.80479e+07	1.72895e+07	1.55277e+07
XMW1331	GC-MS	-	-	121	164	164.084	C10H12O2	-	2-Propanone, 1-(4-methoxyphenyl)-	Ketone	-	122-84-9	-	1385	1.82313e+07	1.30119e+07	2.44009e+07	2.09658e+07	2.26537e+07	3.56382e+07	2.70325e+07	2.6725e+07	3.1777e+07	2.48939e+07	2.0014e+07	1.07077e+07	2.02447e+07	2.39725e+07	2.04457e+07	3.04551e+06	5.71636e+06	3.23641e+06	4.95258e+06	2.70618e+06	1.6071e+07	1.54371e+07	1.42248e+07
XMW0133	GC-MS	-	-	123	124	208.146	C13H20O2	-	6-Methyl-6-(5-methylfuran-2-yl)heptan-2-one	Ketone	-	50464-95-4	-	1433	2.29855e+07	2.40393e+07	2.56637e+07	2.40872e+07	2.27158e+07	2.65755e+07	2.99517e+07	3.11891e+07	2.92219e+07	2.4285e+07	2.5032e+07	1.93565e+07	2.71817e+07	2.41859e+07	2.70681e+07	1.79317e+06	6.56557e+06	2.35312e+06	4.73322e+06	2.88973e+06	1.54464e+07	1.65349e+07	1.39558e+07
XMW0583	GC-MS	-	-	121	93	136.052	C8H8O2	-	Ethanone, 1-(3-hydroxyphenyl)-	Ketone	-	121-71-1	-	1439	1.44641e+07	1.39119e+07	2.10571e+07	1.80142e+07	2.30051e+07	1.90694e+07	1.694e+07	3.89366e+07	2.4408e+07	2.01673e+07	1.84105e+07	1.12334e+07	1.9709e+07	1.79834e+07	1.85227e+07	1.31649e+06	4.31273e+06	1.89311e+06	2.94568e+06	3.09178e+06	1.29949e+07	1.39893e+07	1.2016e+07
KMW0168	GC-MS	-	-	69	41	126.104	C8H14O	-	5-Methyl-(E)-2-hepten-4-one	Ketone	-	102322-83-8	-	972	4.65533e+07	2.99327e+07	5.24492e+07	5.61256e+07	4.81778e+07	878985	1.5287e+06	1.0743e+06	977684	769476	576634	1.35353e+06	1.28871e+06	1.05226e+06	2.02672e+06	11376.9	250935	38687.8	21661.1	355412	9.23507e+06	9.75908e+06	8.21835e+06
KMW0135	GC-MS	-	-	68	39	96.058	C6H8O	-	2-Cyclohexen-1-one	Ketone	-	930-68-7	-	920	2.84637e+07	3.56389e+07	3.0052e+07	3.48935e+07	3.18623e+07	1.20917e+07	1.05496e+07	8.32561e+06	1.01184e+07	7.43104e+06	3.38915e+06	2.54222e+06	4.08606e+06	2.95682e+06	4.17614e+06	37015.3	1.07917e+06	157112	215271	517925	8.76294e+06	9.7997e+06	8.39085e+06
XMW0841	GC-MS	-	-	161	204	204.115	C13H16O2	-	1-Penten-3-one, 1-(4-methoxyphenyl)-4-methyl-	Ketone	-	103-13-9	-	1560	7.48487e+06	7.93723e+06	1.44367e+07	9.35949e+06	1.04974e+07	1.42531e+07	1.27987e+07	1.59522e+07	1.68239e+07	1.28826e+07	1.25102e+07	5.69867e+06	1.075e+07	1.97606e+07	1.32255e+07	855228	3.18479e+06	1.34846e+06	3.06003e+06	1.19698e+06	8.19153e+06	9.56048e+06	7.88236e+06
XMW0717	GC-MS	-	-	119	91	134.073	C9H10O	-	Ethanone, 1-(2-methylphenyl)-	Ketone	-	577-16-2	-	1173	23227396	28313282	21075962	20836048	17257251	1098921	1972122	1514737	3229866	1651510	1661863	6971714	2642457	1857715	2771403	1016117	4293620	265473	1822370	1130146	7075047	6888280	6363211
XMW0467	GC-MS	-	-	93	146	189.115	C12H15NO	-	2-Pyridin-2-ylmethyl-cyclohexanone	Ketone	-	113777-22-3	-	1619	1.13149e+07	6.93127e+06	8.55323e+06	1.58517e+07	1.27667e+07	3.43519e+06	2.53192e+06	2.61908e+06	2.56132e+06	2.55277e+06	1.5338e+06	1.68373e+06	1.91634e+06	2.6141e+06	2.6182e+06	1.18972e+06	2.78568e+06	1.18204e+06	1.79835e+06	1.53866e+06	6.34489e+06	4.87677e+06	5.19215e+06
XMW0772	GC-MS	-	-	139	154	154.063	C8H10O3	-	1,3-Cyclopentanedione, 2-acetyl-4-methyl-	Ketone	-	4056-69-3	-	1300	1.70548e+07	2.32615e+07	1.46947e+07	1.60363e+07	1.80042e+07	3.98382e+06	2.15995e+06	2.70214e+06	2.90707e+06	2.24354e+06	957317	1.83331e+06	1.16862e+06	923148	1.01651e+06	167259	1.21234e+06	390653	313941	46465.3	5.87732e+06	5.75073e+06	5.19974e+06
w11	GC-MS	-	-	69	81	192.151	C13H20O	-	3,5,9-Undecatrien-2-one, 6,10-dimethyl-, (E,Z)-	Ketone	-	13927-47-4	-	1535	5.66438e+06	4.38713e+06	6.71825e+06	5.84821e+06	5.51402e+06	1.10846e+07	8.45197e+06	1.0397e+07	1.12963e+07	7.98676e+06	1.02588e+07	5.16328e+06	9.83026e+06	1.28609e+07	1.13697e+07	899430	2.40972e+06	1.05044e+06	2.23984e+06	980424	5.41589e+06	5.87232e+06	5.09505e+06
WMW0089	GC-MS	-	-	69	41	194.167	C13H22O	-	5,9-Undecadien-2-one, 6,10-dimethyl-	Ketone	-	689-67-8	-	1452	4.03625e+06	5.22214e+06	4.25842e+06	3.92879e+06	2.06114e+06	7.16406e+06	5.04962e+06	5.30007e+06	7.3603e+06	5.12623e+06	1.04523e+07	6.48429e+06	9.20178e+06	7.59226e+06	8.02346e+06	947154	2.74983e+06	835302	1.46468e+06	731660	4.25129e+06	3.87324e+06	3.64559e+06
XMW1335	GC-MS	-	-	57	41	156.115	C9H16O2	-	3,4-Hexanedione, 2,2,5-trimethyl-	Ketone	-	20633-03-8	-	1039	1.13228e+07	8.37451e+06	1.18649e+07	1.19598e+07	1.13317e+07	1.53821e+06	1.74019e+06	1.49209e+06	1.51694e+06	1.63259e+06	1.73015e+06	2.24634e+06	1.57825e+06	1.31442e+06	1.49595e+06	52323.3	296004	35718.8	50563.1	604932	4.23967e+06	3.99365e+06	3.64402e+06
XMW0191	GC-MS	-	-	159	202	202.136	C14H18O	-	1,2,3,4-Tetrahydro-3-isopropyl-5-methyl-1-oxonaphthalene	Ketone	-	29107-42-4	-	1647	1.40197e+06	932517	1.07996e+06	1.69416e+06	1.85477e+06	4.18369e+06	2.35744e+06	2.2163e+06	2.84341e+06	2.82133e+06	2.00247e+06	1.60762e+06	1.57017e+06	2.51444e+06	2.14695e+06	1.28435e+06	2.29237e+06	910831	2.54927e+06	1.07727e+06	3.66364e+06	2.19903e+06	2.94576e+06
KMW0170	GC-MS	-	-	55	70	126.104	C8H14O	-	1-Octen-3-one	Ketone	-	4312-99-6	-	976	1.1307e+07	1.35381e+07	1.26445e+07	1.44242e+07	1.24314e+07	3.64327e+06	3.37089e+06	2.77393e+06	2.93493e+06	2.33601e+06	1.07465e+06	945022	1.36634e+06	1.06346e+06	1.72785e+06	275547	485558	397412	544645	435914	3.61456e+06	3.88475e+06	3.40471e+06
KMW0601	GC-MS	-	-	107	164	164.084	C10H12O2	-	2-Butanone, 4-(4-hydroxyphenyl)-	Ketone	-	5471-51-2	-	1553	2.93176e+06	3.1868e+06	5.61205e+06	3.91379e+06	4.35659e+06	5.44707e+06	5.11776e+06	6.49963e+06	6.70553e+06	4.9527e+06	4.7797e+06	2.22568e+06	4.26449e+06	7.54656e+06	5.1046e+06	399914	1.27462e+06	572753	1.27772e+06	520900	3.23774e+06	3.79492e+06	3.06362e+06
NMW0270	GC-MS	-	-	105	77	182.073	C13H10O	-	Benzophenone	Ketone	-	119-61-9	-	1635	2.31718e+06	1.24843e+06	1.82334e+06	2.40182e+06	2.47348e+06	4.84602e+06	2.95035e+06	3.07968e+06	3.60612e+06	2.91012e+06	2.47366e+06	1.88585e+06	2.34028e+06	4.28503e+06	3.58835e+06	684828	1.71451e+06	380345	1.39505e+06	502955	2.70181e+06	1.79537e+06	2.2797e+06
XMW0275	GC-MS	-	-	69	41	192.151	C13H20O	-	3,5,9-Undecatrien-2-one, 6,10-dimethyl-	Ketone	-	141-10-6	-	1581	2.52281e+06	3.47389e+06	1.75646e+06	3.06473e+06	1.84732e+06	2.70559e+06	2.75679e+06	2.39567e+06	2.68837e+06	2.8491e+06	1.1431e+06	1.60656e+06	1.24833e+06	1.85115e+06	1.84505e+06	406305	1.08849e+06	413178	993550	410155	2.36681e+06	1.47397e+06	1.97089e+06
XMW0676	GC-MS	-	-	119	91	134.073	C9H10O	-	Ethanone, 1-(3-methylphenyl)-	Ketone	-	585-74-0	-	1182	3.11798e+06	2.83789e+06	2.42231e+06	2.61641e+06	2.34183e+06	1.30721e+06	1.60119e+06	1.39578e+06	1.3561e+06	1.60887e+06	956882	1.65294e+06	1.22532e+06	1.10547e+06	1.499e+06	229514	919327	103028	200919	245876	2.26578e+06	1.45112e+06	1.53987e+06
KMW0378	GC-MS	-	-	119	91	134.073	C9H10O	-	1-(4-methylphenyl)-Ethanone	Ketone	-	122-00-9	-	1183	3.11636e+06	2.84672e+06	2.42091e+06	2.60734e+06	2.33596e+06	1.29445e+06	1.58631e+06	1.3827e+06	1.31816e+06	1.58133e+06	937077	1.63547e+06	1.22052e+06	1.10039e+06	1.46307e+06	220580	897826	102301	179434	223919	2.24744e+06	1.44032e+06	1.51816e+06
XMW1476	GC-MS	-	-	135	77	164.084	C10H12O2	-	1-Propanone, 1-(4-methoxyphenyl)-	Ketone	-	121-97-1	-	1513	1.98594e+06	2.18951e+06	2.83428e+06	2.31867e+06	3.05103e+06	2.4871e+06	2.15532e+06	4.15841e+06	3.07116e+06	2.28973e+06	5.32529e+06	2.22037e+06	4.69135e+06	4.62383e+06	5.68673e+06	101646	318117	110131	234603	202237	1.64449e+06	1.88802e+06	1.60319e+06
D106	GC-MS	-	-	147	91	162.068	C10H10O2	-	1,1'-(1,4-phenylene)bis-Ethanone	Ketone	-	1009-61-6	-	1461	1.47341e+06	1.76357e+06	1.92563e+06	1.70239e+06	1.63836e+06	2.38071e+06	1.83417e+06	2.91199e+06	2.60718e+06	1.72821e+06	4.50315e+06	1.93863e+06	3.5039e+06	3.98859e+06	4.25473e+06	86756.4	419473	129137	307657	174249	1.45497e+06	1.54224e+06	1.34795e+06
XMW0177	GC-MS	-	-	109	79	124.089	C8H12O	-	Ethanone, 1-(2-methyl-1-cyclopenten-1-yl)-	Ketone	-	3168-90-9	-	996	2694398	2.21712e+06	3762202	3892737	3369653	263635	340761	245124	278854	209795	182384	200355	193293	202286	290397	1322274	1706213	169295	2347599	211214	1440598	1498998	1.40413e+06
XMW0201	GC-MS	-	-	69	41	98.073	C6H10O	-	4-Hexen-3-one	Ketone	-	2497-21-4	-	855	5.75561e+06	1.36544e+07	6.92713e+06	4.6429e+06	2.14994e+06	9	9	9	9	9	9	9	9	9	9	9	9	9	9	9	1.40024e+06	1.31787e+06	1.21029e+06
NMW0070	GC-MS	-	-	105	77	148.052	C9H8O2	-	1,2-Propanedione, 1-phenyl-	Ketone	-	579-07-7	-	1183	3.09929e+06	2.63097e+06	2.80368e+06	2.99621e+06	2.81637e+06	922790	1.11179e+06	964382	973153	1.08921e+06	660966	1.33813e+06	949895	808434	1.12694e+06	104273	552532	34884.5	82051	107379	1.34691e+06	1.11992e+06	1.09851e+06
XMW0181	GC-MS	-	-	122	55	140.12	C9H16O	-	5-Hepten-2-one, 4,6-dimethyl-	Ketone	-	31162-48-8	-	973	6.57361e+06	4.48272e+06	8.1938e+06	8.95696e+06	7.35898e+06	125319	215961	155788	141638	111155	69974.5	180065	158866	142333	272075	611.107	32492.2	3421.15	787.943	45163.7	1.30238e+06	1.37102e+06	1.15174e+06
XMW0087	GC-MS	-	-	135	150	206.131	C13H18O2	-	1-Pentanone, 1-(p-anisyl)-3-methyl-	Ketone	-	66333-82-2	-	1552	994529	1.14502e+06	1.89615e+06	1.19915e+06	1.39817e+06	1.80804e+06	1.86967e+06	2.42739e+06	2.29268e+06	1.82774e+06	1.7471e+06	830647	1.54711e+06	2.71695e+06	1.85781e+06	141154	487045	208776	469509	174562	1.1901e+06	1.33338e+06	1.14e+06
D375	GC-MS	-	-	191	135	206.167	C14H22O	-	4H-Inden-4-one, 1,2,3,5,6,7-hexahydro-1,1,2,3,3-pentamethyl-	Ketone	-	33704-61-9	-	1508	1.47272e+06	1.72302e+06	1.68706e+06	1.68283e+06	1.29504e+06	2.01223e+06	1.76941e+06	1.84244e+06	2.09334e+06	1.47458e+06	1.42974e+06	1.3507e+06	2.11717e+06	1.85229e+06	1.69351e+06	172237	582314	233713	388831	239157	1.15964e+06	1.13364e+06	984076
XMW1481	GC-MS	-	-	163	178	178.099	C11H14O2	-	5'-Hydroxy-2',3',4'-trimethylacetophenone	Ketone	-	13667-28-2	-	1589	1.70655e+06	2.33701e+06	1.17649e+06	1.95173e+06	1.23508e+06	1.15656e+06	871214	852988	1.00993e+06	930545	463843	774946	583347	813100	777870	148705	422977	102065	326418	124291	1.07745e+06	697445	859707
KMW0233	GC-MS	-	-	105	77	120.058	C8H8O	-	Acetophenone	Ketone	-	98-86-2	-	1065	3.2674e+06	2.63708e+06	3.37173e+06	2.79989e+06	2.54795e+06	222345	230065	242400	76319.7	217240	149051	154461	145252	184239	198125	53304	101746	104394	65315.1	132827	981675	745699	771081
KMW0176	GC-MS	-	-	108	111	126.104	C8H14O	-	5-Hepten-2-one, 6-methyl-	Ketone	-	110-93-0	-	986	495296	512096	1.06424e+06	585896	562389	645011	457312	383658	338182	460698	223305	216754	338886	288524	462112	2.34196e+06	960363	1.84796e+06	2.1855e+06	1.6133e+06	882384	893530	838793
D283	GC-MS	-	-	69	123	192.151	C13H20O	-	2-Buten-1-one, 1-(2,6,6-trimethyl-2-cyclohexen-1-yl)-, (E)-	Ketone	-	24720-09-0	-	1395	968469	1.43811e+06	865896	850028	672820	2.29229e+06	1.2854e+06	1.22659e+06	1.33691e+06	1.24572e+06	722998	574825	1.36006e+06	697910	706220	259850	667207	149478	335283	168364	829934	789094	734243
D286	GC-MS	-	-	83	55	138.104	C9H14O	-	Bicyclo[3.1.1]heptan-2-one, 6,6-dimethyl-	Ketone	-	24903-95-5	-	1137	2.14028e+06	1.48999e+06	2.66316e+06	2.77431e+06	2.93982e+06	200238	232090	195262	187035	192270	83249.5	242162	194455	187469	193317	25159.6	123275	39454.4	68107.7	68082.7	724318	746310	727245
XMW1218	GC-MS	-	-	58	43	172.146	C10H20O2	-	2-Nonanone, 3-(hydroxymethyl)-	Ketone	-	67801-33-6	-	1093	1.99724e+06	2.66841e+06	2.6613e+06	2.41603e+06	2.48294e+06	714542	824280	737155	509989	463285	269845	310637	612282	347874	317714	50228.7	85486.9	87703	59968.7	97126.7	709793	738145	644375
XMW0909	GC-MS	-	-	80	79	150.104	C10H14O	-	2,6,6-Trimethylbicyclo[3.2.0]hept-2-en-7-one	Ketone	-	4613-37-0	-	1108	3.30119e+06	4.17434e+06	3.18938e+06	3.24262e+06	2.85032e+06	411538	522520	415780	445444	420667	141220	521481	261942	182846	266775	38116.4	475324	19516.7	54559.5	68594.4	664249	665938	636892
XMW0553	GC-MS	-	-	121	136	178.063	C10H10O3	-	2-Acetoxyacetophenone	Ketone	-	7250-94-4	-	1409	60920	8816	130473	95219	334240	51553	93153	500000	286982	183824	6701537	1431906	4338719	3357314	5714630	9	9	9	9	9	655762	739041	680953
XMW1442	GC-MS	-	-	69	84	154.136	C10H18O	-	Ketone, methyl 2,2,3-trimethylcyclopentyl	Ketone	-	17983-22-1	-	1092	1.73325e+06	1.5071e+06	2.08225e+06	2.21867e+06	3.12904e+06	829206	630346	452202	287474	427005	276160	353896	480270	479450	296028	46214.1	122709	46743.5	76562.9	71333.8	634796	624317	570765
XMW0068	GC-MS	-	-	69	41	166.136	C11H18O	-	2,7-Nonadien-5-one, 4,6-dimethyl-	Ketone	-	74630-80-1	-	1138	946185	1.63953e+06	796346	1.67229e+06	167154	1.01457e+06	1.78934e+06	1.01898e+06	1.4366e+06	1.22722e+06	124964	276414	255243	256227	376824	8023.3	42559.4	15654.6	19060.2	43878.5	629329	725298	858551
KMW0280	GC-MS	-	-	95	43	124.089	C8H12O	-	3,5-Octadien-2-one	Ketone	-	38284-27-4	-	1091	1.45246e+06	1.92365e+06	1.93553e+06	1.86867e+06	1.93747e+06	396551	462367	400691	302214	263202	183869	152203	446475	462276	219170	28532.9	89323.4	44180.7	39272	44397.6	452941	477344	433814
XMW1470	GC-MS	-	-	84	67	152.12	C10H16O	-	[1,1'-Bicyclopentyl]-2-one	Ketone	-	4884-24-6	-	1273	3.42364e+06	4.07832e+06	3.18138e+06	3.65159e+06	3.4515e+06	10366.2	5963.16	15244.3	24662.3	7860.99	6494.63	33893	8916.59	18527.7	33068.6	9	18642.6	9	9	30610.7	429641	495339	378371
XMW0462	GC-MS	-	-	164	79	164.12	C11H16O	-	2-Cyclopenten-1-one, 3-methyl-2-(2-pentenyl)-, (Z)-	Ketone	-	488-10-8	-	1395	402170	427301	469012	424980	459353	716562	874913	963727	850353	656557	460642	349156	642556	533895	543776	87629.8	249482	94588.4	174200	101333	426851	414841	373583
XMW1088	GC-MS	-	-	135	150	150.068	C9H10O2	-	4-Hydroxy-2-methylacetophenone	Ketone	-	875-59-2	-	1363	2.39416e+06	1.37327e+06	2.25104e+06	2.70351e+06	3.0702e+06	565598	530547	726574	819344	458242	148150	687917	459726	720763	527492	30467.4	78043.4	20544.3	39268.1	26430.5	426830	440492	370845
XMW1421	GC-MS	-	-	91	57	220.11	C13H16O3	-	3,4-Hexanedione, 1-(phenylmethoxy)-	Ketone	-	118006-73-8	-	1738	116806	129130	122288	194996	199306	125375	46771.5	52322.6	63606.3	72647.5	71873.7	15799.7	42534.2	106996	183778	598658	151660	49070.7	418463	60038.5	390867	240384	340174
XMW0637	GC-MS	-	-	70	42	112.089	C7H12O	-	Cyclobutanone, 2,2,3-trimethyl-	Ketone	-	1449-49-6	-	847	1.84478e+06	4.39468e+06	2.14938e+06	1.48629e+06	637667	9	9	9	9	9	9	9	9	9	9	9	9	9	9	9	387586	365836	335762
D414	GC-MS	-	-	93	121	136.089	C9H12O	-	Bicyclo[3.1.0]hex-3-en-2-one, 5-(1-methylethyl)-	Ketone	-	36262-12-1	-	1117	1.27896e+06	2.28955e+06	1.32475e+06	1.38104e+06	682421	128573	159331	148752	182982	123347	228499	325424	487272	405495	316524	13910.5	128897	4488.46	22022	18262.8	345627	333951	294030
XMW0508	GC-MS	-	-	137	180	180.079	C10H12O3	-	2,5-Dihydroxy-4-isopropyl-2,4,6-cycloheptatrien-1-one	Ketone	-	54755-56-5	-	1441	444392	366986	571588	491182	556726	520582	463103	1.02745e+06	669054	545473	478878	280321	519860	462762	459031	26109	117992	34877.7	63856.3	58522	310839	357959	296164
XMW0160	GC-MS	-	-	190	148	190.136	C13H18O	-	Megastigmatrienone	Ketone	-	38818-55-2	-	1473	271429	351188	310033	286987	168529	475917	405650	278829	397605	329295	433358	478394	578174	622863	559310	67362.5	162504	57546.5	87011	39897.9	283400	265159	245238
XMW0049	GC-MS	-	-	137	109	208.183	C14H24O	-	2,4,4-Trimethyl-3-(3-methylbutyl)cyclohex-2-enone	Ketone	-	88725-82-0	-	1520	193325	178436	232806	265792	343072	361414	317145	424341	378696	322457	616265	231724	480488	505640	596808	34703.7	82376.5	51215.1	77979	51286.3	270412	238835	221065
XMW1346	GC-MS	-	-	71	86	198.198	C13H26O	-	4-Tridecanone	Ketone	-	26215-90-7	-	1449	270213	306584	301086	278482	205248	462634	336066	449419	459256	353681	627093	304750	462736	399042	460447	53339.4	107059	51160.3	75452.5	49753.7	258628	244162	230049
w39	GC-MS	-	-	121	136	194.167	C13H22O	-	2-Butanone, 4-(2,6,6-trimethyl-2-cyclohexen-1-yl)-	Ketone	-	31499-72-6	-	1406	502654	495045	355816	384899	408089	848331	352704	430651	605436	462464	193164	205404	277376	273738	298090	35256	225146	61143	104482	69856	257068	241946	212139
XMW0901	GC-MS	-	-	134	119	134.013	C5H7ClO2	-	3-Chloro-2,4-pentanedione	Ketone	-	1694-29-7	-	931	454067	536959	455491	506816	466851	214295	194895	170960	194491	160911	92408.1	79602.6	104517	87672.1	102220	4120.42	49242.2	12744.4	17497.1	30976.2	249992	207576	193562
XMW1473	GC-MS	-	-	98	126	168.115	C10H16O2	-	2-Cyclohexen-1-one, 4-hydroxy-3-methyl-6-(1-methylethyl)-, trans-	Ketone	-	55955-53-8	-	1432	361427	398695	393743	369941	353557	378809	436549	410648	437110	349570	384663	305518	425597	386364	413907	29565.3	105125	38230.4	80031.4	47235.4	247414	266368	225385
XMW1320	GC-MS	-	-	69	41	154.099	C9H14O2	-	4-Isopropyl-1,3-cyclohexanedione	Ketone	-	62831-62-3	-	1258	2.92084e+06	2.96892e+06	3.33712e+06	3.95974e+06	2.422e+06	86375.1	72327.7	162830	231814	47748.3	10710.8	584361	170659	115549	111939	9391.27	18226.5	12399	11176	13480.1	244471	300388	219545
XMW0648	GC-MS	-	-	57	71	128.12	C8H16O	-	3-Hexanone, 2,2-dimethyl-	Ketone	-	5405-79-8	-	868	889009	2.24003e+06	630192	1.23216e+06	561714	9	9	9	44109.5	3402.51	4915.23	26996.2	42865.2	6357.71	21267.2	25532.7	50626.7	47917.2	59791.2	54932.5	238422	189446	217194
XMW1465	GC-MS	-	-	69	55	168.115	C10H16O2	-	7-Oxabicyclo[4.1.0]heptan-2-one, 6-methyl-3-(1-methylethyl)-	Ketone	-	5286-38-4	-	1256	2.91457e+06	2.89202e+06	3.27189e+06	3.85801e+06	2.51638e+06	74509.5	71378	162830	251885	41221.4	9	583657	176634	115499	107260	9391.27	16775.2	11926.6	11305.7	13480.1	235826	305765	216077
XMW0186	GC-MS	-	-	95	43	124.089	C8H12O	-	3,5-Octadien-2-one, (E,E)-	Ketone	-	30086-02-3	-	1073	342759	460178	409771	501514	435725	81835.2	86429.4	82962.5	89320	76133.3	81198.7	69338.1	272450	321834	100645	76412.9	102586	150873	247360	143152	233402	253884	227498
NMW0040	GC-MS	-	-	134	91	134.073	C9H10O	-	Benzyl methyl ketone	Ketone	-	103-79-7	-	1124	393167	575630	544741	385715	189539	162641	138680	113868	126971	134695	60622.4	91757	82894.6	65862.2	88876.1	47950.8	83588	43411.4	51514.6	44259.6	232553	188716	219958
XMW1348	GC-MS	-	-	58	59	198.198	C13H26O	-	2-Tridecanone	Ketone	-	593-08-8	-	1496	99544.7	96618	111331	120801	108876	283207	178585	241282	270393	170117	419082	289674	474633	412894	393952	66238.7	180441	71827.9	101931	76013.1	222547	188144	190732
XMW0276	GC-MS	-	-	83	55	112.089	C7H12O	-	4-Hexen-3-one, 5-methyl-	Ketone	-	13905-10-7	-	1080	352523	670351	423538	490201	406531	382222	262269	140520	116880	187769	135975	216985	458367	528141	119592	10525.4	40632.8	14476	22479.6	9476.48	197018	185341	179942
XMW0156	GC-MS	-	-	41	111	222.198	C15H26O	-	Spiro[4.5]decan-7-one, 1,8-dimethyl-4-(1-methylethyl)-	Ketone	-	39510-26-4	-	1682	187459	131114	144766	313822	356755	128022	107935	111430	108737	105365	54017.1	86779.8	64851.5	103119	123824	8213.35	55375.6	11636	22310.6	17988.2	188149	112836	132819
KMW0040	GC-MS	-	-	45	43	88.052	C4H8O2	-	Acetoin	Ketone	-	513-86-0	-	713	664589	1.14731e+06	673488	618045	473721	9	9	54671.1	112214	31026.7	123841	180031	315111	443867	171802	12425.7	24463.2	10324.6	20870.4	10228.4	181578	177247	164348
XMW0926	GC-MS	-	-	133	105	148.089	C10H12O	-	Ethanone, 1-(2,4-dimethylphenyl)-	Ketone	-	89-74-7	-	1253	241428	196898	231190	276717	233234	68474.2	72767.3	101936	86960.3	71536.9	50701.9	29744.3	64767.2	72606.8	110196	127475	175113	52762.9	70453.2	79206.5	176838	190459	200489
D110	GC-MS	-	-	71	99	168.115	C10H16O2	-	Bicyclo[3.1.1]heptan-3-one, 2-hydroxy-2,6,6-trimethyl-	Ketone	-	10136-65-9	-	1256	577119	574828	770407	752030	620016	58802.5	78008	69299.7	73761.2	45502.6	440371	67869.5	77748.3	80338.5	47130.1	74478.5	39470	70313.8	56142	69481	165489	163915	134402
XMW1386	GC-MS	-	-	69	152	152.084	C9H12O2	-	2-Acetyl-4,4-dimethyl-cyclopent-2-enone	Ketone	-	81979-96-6	-	1213	609363	760173	694696	614767	352696	76682.4	82275.9	89202.3	74560.2	74004.4	117296	33955.8	539402	634373	138896	86897.4	194717	41109.1	315791	58219.6	160764	179911	140442
XMW0175	GC-MS	-	-	69	84	140.12	C9H16O	-	2-Nonen-4-one	Ketone	-	32064-72-5	-	1124	948297	768173	1.00432e+06	1.24621e+06	1.16375e+06	223627	242615	209070	212903	201349	41886.8	204539	93452.1	58760.9	121921	9	9	9	9	9	141348	176577	159246
XMW0949	GC-MS	-	-	70	55	154.136	C10H18O	-	1-Decen-3-one	Ketone	-	56606-79-2	-	1141	149217	363108	216046	262554	140659	115799	162911	110549	161019	123815	38365	63597	83289	96886	83895	8511	56456	20302	23695	31178	137806	169876	149271
D206	GC-MS	-	-	55	112	112.052	C6H8O2	-	1,2-Cyclohexanedione	Ketone	-	765-87-7	-	1062	53467.2	67025.7	82841.7	60160.6	51715.1	174892	176048	176230	138767	200853	156003	135363	167500	136202	243021	38063	45208.8	69465	51201.2	53698	104480	88421.4	81475.3
KMW0046	GC-MS	-	-	58	57	100.089	C6H12O	-	2-Hexanone	Ketone	-	591-78-6	-	792	283506	631251	244803	359022	177095	9	9	9	9	9	9	9	9	9	6598.96	18541.5	33232.9	234724	107678	102485	104431	100758	99593.3
KMW0260	GC-MS	-	-	126	111	126.068	C7H10O2	-	2-Cyclopenten-1-one, 2-hydroxy-3,4-dimethyl-	Ketone	-	21835-00-7	-	1075	703293	589042	871652	752043	699186	16166.9	20132.6	15102.9	11198.5	19518.2	8563.62	20549.6	11657.1	10016.7	22426.4	9	9	9	9	13912.9	100187	110990	89587.2
D376	GC-MS	-	-	135	39	150.104	C10H14O	-	(Z)-2,6-Dimethylocta-2,5,7-trien-4-one	Ketone	-	33746-71-3	-	1231	141635	167819	125146	179519	145469	44978.1	65921.8	55274.8	76357.4	55041.4	26347	31562.7	30474.2	33508.5	31896.4	6693.94	39364.9	6893.51	15955.5	12542.1	92758.7	73865.8	98368
D413	GC-MS	-	-	57	85	156.151	C10H20O	-	4-Methyl-5-nonanone	Ketone	-	35900-26-6	-	1116	338751	442829	337540	340664	275954	46462.8	60773.6	49744	63854.1	54473.9	30259.5	67896.9	41165.3	28450.4	39542.6	21005.2	64460.2	11226	15227.8	15749.1	92281.8	93603	84403.7
XMW1140	GC-MS	-	-	164	121	164.084	C10H12O2	-	2-methyl-5-propan-2-ylcyclohexa-2,5-diene-1,4-dione	Ketone	-	490-91-5	-	1250	112279	127904	152139	80545.7	72034.2	93395.6	127021	165354	78939.2	103166	48069.1	59473.5	118705	220223	171277	33987	83672.2	17365.1	36896.2	19585.2	90732	99112.9	98152
XMW1161	GC-MS	-	-	165	180	180.079	C10H12O3	-	4',6'-Dihydroxy-2',3'-dimethylacetophenone	Ketone	-	7743-14-8	-	1697	41796.7	41759.8	27535.4	81446.9	97598.1	163683	79153.2	131881	138047	73736.5	145593	43543.7	44657.4	64135.4	50525.9	24831.4	24413.5	23593.8	37145.1	30932.7	75819.3	56925.9	70356.4
XMW0162	GC-MS	-	-	100	85	142.063	C7H10O3	-	3-Penten-2-one, 4-(acetyloxy)-, (Z)-	Ketone	-	38365-58-1	-	1005	262367	130803	328690	394948	423561	7436.14	9	9	3695.8	9	9	9	9	9	4914.62	6263.24	7568.46	37457.5	18723	26296.7	71893.1	74216.3	68513
XMW0968	GC-MS	-	-	107	150	150.104	C10H14O	-	4,7,7-Trimethylbicyclo[4.1.0]hept-3-en-2-one	Ketone	-	81800-50-2	-	1314	136048	121455	100662	142643	110518	377523	486353	470056	398213	328076	47591	37588.1	62763.9	69934.4	126806	9	9	9	9	9	69872.9	71095.7	52675.4
XMW0074	GC-MS	-	-	177	220	220.146	C14H20O2	-	2,5-Cyclohexadiene-1,4-dione, 2,6-bis(1,1-dimethylethyl)-	Ketone	-	719-22-2	-	1472	59080	57707	63391	81227	41014	60618	36192	54659	60828.3	39129	52519	54164	61401	52694	51264	32031	34962	26454.7	46530	23555	67753	62098	56297
w10	GC-MS	-	-	58	71	198.198	C13H26O	-	2-Undecanone, 6,10-dimethyl-	Ketone	-	1604-34-8	-	1408	63644.5	26185.8	53213.8	85874	94379.3	21778.5	21303.9	37104	28090.2	24891.8	131509	33464.7	88090.6	69626.6	110167	6512.86	6416.58	4170.95	6080.99	5333.8	66982.1	52303.9	59394.1
XMW0456	GC-MS	-	-	107	122	180.151	C12H20O	-	5,8-Decadien-2-one, 5,9-dimethyl-, (E)-	Ketone	-	130876-99-2	-	1320	135573	121050	100934	143012	99879.5	331865	414453	430370	361412	282201	45915.3	36144.6	61422.3	63378.5	120126	9	9	9	9	9	66867.7	68207.3	48774.3
KMW0113	GC-MS	-	-	58	71	114.104	C7H14O	-	2-Heptanone	Ketone	-	110-43-0	-	895	36810.7	53990.8	33667.1	32392.3	28025.7	18351.6	27485.2	16896.5	17019	22525.9	37488.5	27166.1	84031.5	31185.9	28330.5	139269	38447.2	136262	195835	90667.1	63002.1	60947.8	58535.4
KMW0187	GC-MS	-	-	128	58	128.12	C8H16O	-	2-Octanone	Ketone	-	111-13-7	-	991	174391	251133	216846	214997	199317	52703.2	62818.2	49347.8	45382.7	36639.2	23162.7	20514.2	31914.9	30866.6	34887.5	46844.3	37834	18723.1	23193.5	17228.7	61167.4	70520.2	57335.8
XMW1361	GC-MS	-	-	58	59	226.23	C15H30O	-	2-Pentadecanone	Ketone	-	2345-28-0	-	1698	9470.39	12887.1	13009.6	47412.6	47993	26284.4	22286.4	51811.2	26060.8	32574.8	80096	10115.5	32662.3	48162.5	74112.8	3553.4	11031.9	9	9	11962.7	58640.7	34352	62465.3
XMW0503	GC-MS	-	-	154	98	154.063	C8H10O3	-	2-Acetyl-1,3-cyclohexanedione	Ketone	-	4056-73-9	-	1359	161919	207973	128684	206712	280190	36613	46431.9	63874	57675.3	25768.6	14566.2	27257.3	20995.2	18606	37331.9	28860.7	33631.2	5597.77	40459	6230.87	46926.9	51880.3	41227.6
D213	GC-MS	-	-	140	139	168.058	C12H8O	-	2,4-Hexadiyn-1-one, 1-phenyl-	Ketone	-	495-74-9	-	1572	34653	30312	35764.8	38918.3	35194.4	60501.2	42707	56573.7	59313.9	46490.8	49258.4	34374.4	48511.6	54976.7	50146.3	13284.8	26407.1	14244	21582.4	16671.8	46795.6	36707.6	37481.9
XMW1222	GC-MS	-	-	101	103	207.969	C7H6Cl2O3	-	2,4-Dioxabicyclo[3.2.0]hept-6-en-3-one, 1,5-dichloro-6,7-dimethyl-	Ketone	-	35436-20-5	-	1380	49773.9	46495.8	60453.2	60414.3	57986.6	71300.3	56172.2	68779.5	75775.6	55138.2	229383	35968.9	51744.9	49104.4	46745.6	6064.33	19001.9	8802.58	14175.6	7299.55	44495.9	40683.5	39020.7
D287	GC-MS	-	-	84	152	152.12	C10H16O	-	Cyclopentanone, 2-(3-methyl-2-buten-1-yl)-	Ketone	-	2520-60-7	-	1215	181697	254842	200085	190006	117154	20647.3	18477.4	22324.2	23974.5	16939.9	29102	18580.7	113755	125274	35196.1	31263	41626.9	10294.1	75170.4	7556.26	41837.5	47189.3	44944.9
NMW0290	GC-MS	-	-	181	196	196.074	C10H12O4	-	Xanthoxylin	Ketone	-	90-24-4	-	1669	23303.3	23099.8	16139.8	27299.8	23605	63895.7	31029.7	48778.1	48685.2	33507.1	47566.6	24072.4	31831.9	43625.8	35094.1	9940.68	14585.1	7751.71	11472.8	15596	30562.8	22404.6	28270.5
KMW0692	GC-MS	-	-	58	71	268.277	C18H36O	-	2-Pentadecanone, 6,10,14-trimethyl-	Ketone	-	502-69-2	-	1844	7045.01	6708.8	7895.15	17390.7	12499.8	11821.6	13140.9	12271.8	6163.8	15824.8	5977.52	6978.94	7476.89	12153.7	14774.7	24283.7	20378.2	23860.7	32750.3	41238	28932.1	29849.3	41976.3
XMW0085	GC-MS	-	-	69	41	98.073	C6H10O	-	1-Propanone, 1-cyclopropyl-	Ketone	-	6704-19-4	-	756	12554.4	27783.2	7141.22	18417.2	8409.37	19865.3	17329.2	10098.6	18067.1	12816	12216.6	17908.1	17235.2	14859.3	21898.9	29777	46542.3	98377.3	121074	65424.3	28677.4	28046.1	27656.4
NMW0773	GC-MS	-	-	55	42	98.073	C6H10O	-	Cyclohexanone	Ketone	-	108-94-1	-	894	32997	48237	28834	41904	41566	5812.55	4006.96	3641.44	7093.08	3692.24	5528	1197.27	4536.13	3890.47	5272.15	10251	13146	69913	29210	38456	23430	24865	24322
XMW1282	GC-MS	-	-	99	114	114.068	C6H10O2	-	2,5-Hexanedione	Ketone	-	110-13-4	-	921	91668.1	88420.4	90785.4	111301	173014	9	3181.02	3750.55	7822.13	9	6980.52	1693.62	1746.23	4015.34	5204.78	2395.23	2232.59	7350.04	11993.8	7588.66	21475.3	18638.9	14939.8
XMW0061	GC-MS	-	-	189	204	204.079	C12H12O3	-	Ethanone, 1,1',1''-(1,3,5-benzenetriyl)tris-	Ketone	-	779-90-8	-	1726	12015	8744.58	5013.08	11400.2	10111.3	45273.7	17206.5	22488.5	29619.5	19236.6	13555.2	12499.3	6371.15	18459.6	15452	7094.06	11649.5	5562.88	15175.5	4279.81	20883.6	12087.6	25147.9
XMW1252	GC-MS	-	-	108	93	150.104	C10H14O	-	2(1H)-Naphthalenone, 3,4,5,6,7,8-hexahydro-	Ketone	-	13837-12-2	-	1312	40480.6	51942.4	31003.5	59376.8	49573.3	80660.7	102436	99999.8	79026.9	71879.3	72826.9	13300.1	17375.9	17784.7	30031.3	9	9	9	9	9	19355.1	18225.2	13799.3
D390	GC-MS	-	-	84	41	166.136	C11H18O	-	Cyclopentanone, 2-(2-hexenyl)-	Ketone	-	34687-46-2	-	1320	14177.8	16539.5	9881.26	17012.2	11062.4	16122.6	12017.3	18702	19262	20729.2	28507.8	17352.7	21674	13426.9	12839.7	8212.24	6771.02	11058.3	5125.04	12225.2	19221	14632.1	13813.3
KMW0161	GC-MS	-	-	128	57	128.12	C8H16O	-	3-Octanone	Ketone	-	106-68-3	-	986	1294.68	3508.46	3489.01	2786.64	1360.14	3937.6	2973.39	2534.45	1783.29	2470.05	5920.03	3037.25	3948.64	5036.82	19930.2	31727.4	18106.6	35549.1	14445.7	15874	11023.5	12392.2	11112.6
XMW0936	GC-MS	-	-	133	148	148.089	C10H12O	-	Ethanone, 1-(4-ethylphenyl)-	Ketone	-	937-30-4	-	1277	29362.4	35148.1	28494.7	24400.7	32098.2	9	9	9	9	9	9	9	9	9	9	9	9	9	9	9	10143.5	10824.1	10135
KMW0237	GC-MS	-	-	132	40	132.061	C6H12OS	-	2-Pentanone, 4-mercapto-4-methyl-	Ketone	-	19872-52-7	-	942	25258.3	37084.5	27228.6	34589.2	28766.1	7748.97	7641.23	6096.21	5319.44	4138.94	2806.41	2153.27	2591.15	1419.1	2050.08	9	9	9	9	9	7032.82	8011.45	5857.54
NMW0754	GC-MS	-	-	85	100	100.052	C5H8O2	-	Acetylacetone	Ketone	-	123-54-6	-	783	3791.25	4804.16	6649.99	9818.9	5021.46	4735	4393.83	2953.62	8110.25	3249.6	5252.3	2924.06	3771.96	9441.08	5231.16	4357.69	4807.27	9579.67	7663.31	7037.17	6799.69	4756.39	6221.56
XMW0023	GC-MS	-	-	93	77	136.125	C10H16	-	4-methyl-1-(1-methylethyl)-Bicyclo[3.1.0]hex-2-ene	Hydrocarbons	-	28634-89-1	-	966	5.35812e+08	4.4283e+08	5.75208e+08	5.6866e+08	5.6325e+08	1.7467e+07	3.09431e+07	2.16591e+07	1.94211e+07	1.52605e+07	1.09398e+07	2.61961e+07	2.47444e+07	2.01958e+07	3.85448e+07	52358.6	4.76341e+06	372355	89802.8	6.48588e+06	1.69203e+08	1.80041e+08	1.51743e+08
XMW0519	GC-MS	-	-	91	106	134.11	C10H14	-	Cyclobutanespiro-2'-bicyclo[1.1.0]butane-4'-spirocyclobutane	Hydrocarbons	-	76308-11-7	-	930	3.67465e+08	4.45108e+08	3.81509e+08	4.38111e+08	3.99258e+08	1.67031e+08	1.48756e+08	1.19014e+08	1.43423e+08	1.06515e+08	4.93955e+07	3.73854e+07	5.95778e+07	4.34851e+07	6.07021e+07	580032	1.60034e+07	2.29961e+06	2.94643e+06	7.74943e+06	1.24934e+08	1.39499e+08	1.19868e+08
XMW0801	GC-MS	-	-	93	108	162.141	C12H18	-	Cyclohexene, 3,4-diethenyl-1,6-dimethyl-	Hydrocarbons	-	61142-14-1	-	1153	2.70827e+08	1.76194e+08	2.94692e+08	3.09325e+08	4.35535e+08	4.17814e+07	6.34108e+07	7.17124e+07	3.54418e+07	5.63217e+07	2.61183e+07	4.86101e+07	2.90062e+07	2.13326e+07	3.34302e+07	7.85581e+06	2.71412e+07	1.21628e+06	2.45446e+07	4.51305e+06	1.05355e+08	1.0214e+08	9.44619e+07
XMW1125	GC-MS	-	-	55	83	168.188	C12H24	-	4-Undecene, 3-methyl-, (Z)-	Hydrocarbons	-	74645-87-7	-	1158	2.14861e+08	1.44739e+08	2.31625e+08	2.43139e+08	3.346e+08	3.87851e+07	5.67761e+07	6.36268e+07	3.32357e+07	5.07194e+07	2.49755e+07	4.44864e+07	2.74482e+07	2.04727e+07	3.13915e+07	7.65475e+06	2.56679e+07	1.22503e+06	2.31669e+07	4.47235e+06	9.04919e+07	8.76605e+07	8.08564e+07
XMW0202	GC-MS	-	-	69	41	138.141	C10H18	-	cis-2,6-Dimethyl-2,6-octadiene	Hydrocarbons	-	2492-22-0	-	985	1.82843e+08	2.38154e+08	2.13124e+08	2.10837e+08	1.95903e+08	5.23578e+07	6.38128e+07	4.68147e+07	4.27632e+07	3.55348e+07	1.13948e+07	1.11488e+07	1.51037e+07	1.0465e+07	1.75914e+07	270655	6.51051e+06	781201	677870	2.89278e+06	5.79514e+07	6.08798e+07	5.20262e+07
WMW0126	GC-MS	-	-	67	95	124.125	C9H16	-	1,3-Hexadiene, 3-ethyl-2-methyl-	Hydrocarbons	-	61142-36-7	-	1031	9.69099e+07	6.43503e+07	9.00334e+07	7.63021e+07	8.22065e+07	1.95472e+07	2.13172e+07	1.87085e+07	1.88902e+07	2.24835e+07	2.23929e+07	3.14498e+07	2.02357e+07	1.88189e+07	1.96682e+07	572280	4.17148e+06	515033	682547	8.59804e+06	5.77633e+07	5.10608e+07	4.51057e+07
XMW1094	GC-MS	-	-	105	161	176.157	C13H20	-	Megastigma-4,6(Z),8(E)-triene	Hydrocarbons	-	51468-85-0	-	1373	3.76187e+07	3.78498e+07	5.01786e+07	4.45559e+07	4.60168e+07	6.28057e+07	4.5719e+07	5.89279e+07	6.32026e+07	4.63828e+07	4.47278e+07	3.00682e+07	4.6754e+07	4.0362e+07	3.85176e+07	5.85415e+06	1.64603e+07	6.76147e+06	1.17743e+07	6.32774e+06	3.31918e+07	3.179e+07	2.92309e+07
XMW0097	GC-MS	-	-	93	41	190.172	C14H22	-	1,5-Cycloundecadiene, 8,8-dimethyl-9-methylene-	Hydrocarbons	-	62338-54-9	-	1485	1.93257e+07	1.86419e+07	2.45071e+07	2.17326e+07	1.93121e+07	3.89414e+07	3.18173e+07	3.72205e+07	3.8928e+07	3.00669e+07	3.74155e+07	1.83053e+07	3.2818e+07	4.07498e+07	3.73372e+07	3.79736e+06	1.00022e+07	4.27227e+06	8.22948e+06	4.08814e+06	2.1327e+07	2.05294e+07	1.84575e+07
D266	GC-MS	-	-	83	55	182.203	C13H26	-	1-Tridecene	Hydrocarbons	-	2437-56-1	-	1292	5.09059e+07	6.97249e+07	4.46991e+07	4.82557e+07	5.38262e+07	1.31092e+07	7.41126e+06	9.13773e+06	9.83031e+06	7.59972e+06	3.38278e+06	6.29321e+06	4.05572e+06	3.26735e+06	3.56273e+06	634393	4.24878e+06	1.39331e+06	1.16225e+06	166448	1.91015e+07	1.84812e+07	1.66623e+07
XMW1229	GC-MS	-	-	80	79	122.11	C9H14	-	Bicyclo(3.3.1)non-2-ene	Hydrocarbons	-	6671-66-5	-	964	8.90709e+07	5.95806e+07	1.01569e+08	1.09895e+08	9.25771e+07	1.82085e+06	3.16207e+06	2.23456e+06	2.00857e+06	1.58353e+06	1.00028e+06	2.59807e+06	2.49999e+06	2.05828e+06	3.89929e+06	5615.57	466656	38803.3	9830.67	645223	1.78216e+07	1.91856e+07	1.58568e+07
WMW0099	GC-MS	-	-	67	82	124.125	C9H16	-	Cyclopentene, 1-butyl-	Hydrocarbons	-	2423-01-0	-	938	5.61267e+07	7.01692e+07	5.90616e+07	6.85154e+07	6.2203e+07	2.41489e+07	2.12428e+07	1.68371e+07	2.04882e+07	1.50113e+07	6.88437e+06	5.21527e+06	8.35256e+06	6.02756e+06	8.45225e+06	86331.3	2.20057e+06	321663	414587	1.0782e+06	1.76329e+07	1.9756e+07	1.69411e+07
XMW0775	GC-MS	-	-	70	55	168.188	C12H24	-	1-Undecene, 9-methyl-	Hydrocarbons	-	74630-41-4	-	1152	3.28514e+07	2.21651e+07	3.57331e+07	3.74215e+07	5.15041e+07	5.38798e+06	8.12076e+06	9.11779e+06	4.46543e+06	7.14147e+06	3.3516e+06	6.23996e+06	3.66009e+06	2.73879e+06	4.32418e+06	1.01252e+06	3.46374e+06	151049	3.15165e+06	577417	1.31107e+07	1.29076e+07	1.18862e+07
XMW1300	GC-MS	-	-	41	69	126.141	C9H18	-	Cyclopentane, butyl-	Hydrocarbons	-	2040-95-1	-	937	3.24674e+07	3.97971e+07	3.38953e+07	3.89298e+07	3.54428e+07	1.45915e+07	1.2996e+07	1.05152e+07	1.2608e+07	9.5441e+06	4.4986e+06	3.44977e+06	5.43086e+06	3.98098e+06	5.50145e+06	58267.9	1.50262e+06	216991	275304	733652	1.16092e+07	1.25557e+07	1.10589e+07
XMW0690	GC-MS	-	-	93	150	150.141	C11H18	-	Cyclohexene, 2,4-dimethyl-1-(1-methylethenyl)-	Hydrocarbons	-	56763-60-1	-	1108	4.4774e+07	4.45456e+07	4.46109e+07	4.51062e+07	4.41237e+07	2.53412e+06	2.69484e+06	2.55257e+06	2.18252e+06	1.80956e+06	2.11206e+06	3.85112e+06	3.39067e+06	2.9898e+06	2.99325e+06	605959	3.69662e+06	306560	1.19453e+06	2.03707e+06	1.15614e+07	1.10386e+07	1.00165e+07
XMW0793	GC-MS	-	-	79	41	162.141	C12H18	-	1,7-Octadiene, 2,7-dimethyl-3,6-bis(methylene)-	Hydrocarbons	-	16714-60-6	-	1083	2.96596e+07	3.92899e+07	4.03274e+07	3.64404e+07	3.94328e+07	9.53563e+06	1.17128e+07	9.35258e+06	6.57674e+06	5.80181e+06	2.40958e+06	2.31239e+06	3.7611e+06	2.85275e+06	3.60225e+06	30863.6	541395	35544	58952.3	131338	9.10212e+06	9.62012e+06	8.21412e+06
XMW0602	GC-MS	-	-	71	57	184.219	C13H28	-	Undecane, 5,7-dimethyl-	Hydrocarbons	-	17312-83-3	-	1190	2.42232e+07	1.6086e+07	2.46309e+07	2.58064e+07	2.46944e+07	772720	2.28937e+06	3.07255e+06	2.89442e+06	2.12409e+06	2.93791e+06	7.96444e+06	5.10996e+06	4.16915e+06	4.33844e+06	474763	3.40391e+06	88975	450174	300243	6.54292e+06	6.59942e+06	5.81493e+06
WMW0222	GC-MS	-	-	41	55	168.188	C12H24	-	1-Dodecene	Hydrocarbons	-	112-41-4	-	1190	1.89897e+07	1.25276e+07	1.91463e+07	1.95701e+07	1.8501e+07	668390	1.98631e+06	2.49898e+06	2.44915e+06	1.88503e+06	2.44255e+06	6.22814e+06	4.10511e+06	3.47632e+06	3.51478e+06	451608	2.956e+06	51621.1	371547	253509	6.09644e+06	5.81304e+06	5.30681e+06
XMW0724	GC-MS	-	-	95	94	162.141	C12H18	-	Albene	Hydrocarbons	-	38451-64-8	-	1159	29529143	20950834	41206914	46726856	38931368	4332289	2.60302e+06	5105862	5.50546e+06	4158988	4.84816e+06	1582541	1307441	726687	1078874	269489	1213243	45531.2	847686	174621	5997262	6394794	5691952
XMW0923	GC-MS	-	-	107	79	122.11	C9H14	-	3,3-Dimethyl-6-methylenecyclohexene	Hydrocarbons	-	20185-16-4	-	1001	1.71104e+07	2.37088e+07	2.04843e+07	2.01898e+07	1.84784e+07	4.39236e+06	5.42192e+06	3.89921e+06	3.55653e+06	2.9398e+06	919333	916028	1.22489e+06	838547	1.42042e+06	25080.2	512898	62099	46727.2	217120	4.77521e+06	5.10859e+06	4.31114e+06
XMW0422	GC-MS	-	-	57	71	198.235	C14H30	-	3,5-Dimethyldodecane	Hydrocarbons	-	107770-99-0	-	1285	1.09344e+07	1.44153e+07	9.61856e+06	1.03361e+07	1.14541e+07	3.08761e+06	1.80094e+06	2.20895e+06	2.35265e+06	1.84798e+06	848406	1.5414e+06	1.02351e+06	825431	909942	148567	1.04796e+06	333922	291494	42102.9	4.36886e+06	4.23603e+06	3.83521e+06
WMW0121	GC-MS	-	-	57	71	156.188	C11H24	-	Nonane, 3,7-dimethyl-	Hydrocarbons	-	17302-32-8	-	1038	1.16368e+07	8.33102e+06	1.20138e+07	1.19727e+07	1.14569e+07	1.62123e+06	1.74825e+06	1.53259e+06	1.54075e+06	1.6738e+06	1.75301e+06	2.23173e+06	1.57435e+06	1.34043e+06	1.58315e+06	54923	308592	37903.5	51341	634523	4.247e+06	4.17058e+06	3.84229e+06
XMW0965	GC-MS	-	-	119	93	204.188	C15H24	-	(1S,5S)-2-Methyl-5-((R)-6-methylhept-5-en-2-yl)bicyclo[3.1.0]hex-2-ene	Hydrocarbons	-	159407-35-9	-	1394	4.26343e+06	6.1267e+06	4.04519e+06	3.80379e+06	3.07673e+06	1.05038e+07	5.67429e+06	5.8002e+06	6.48524e+06	5.50727e+06	4.50546e+06	3.01776e+06	6.5687e+06	3.95862e+06	4.54127e+06	1.08745e+06	2.7855e+06	621822	1.60677e+06	767021	3.49147e+06	3.53982e+06	2.98565e+06
XMW1392	GC-MS	-	-	91	105	148.125	C11H16	-	2-Methyl-7-exo-vinylbicyclo[4.2.0]oct-1(2)-ene	Hydrocarbons	-	107914-89-6	-	1112	1.02898e+07	2.38159e+07	1.2842e+07	1.3961e+07	7.91357e+06	263074	281438	797712	1.46297e+06	168792	3.81018e+06	4.07238e+06	8.44393e+06	7.3516e+06	5.19747e+06	40472.6	264094	36211.8	93409.4	61321.3	2.83064e+06	2.98526e+06	2.68843e+06
XMW0885	GC-MS	-	-	93	121	136.125	C10H16	-	Santolina triene	Hydrocarbons	-	2153-66-4	-	908	1.18768e+07	1.37053e+07	1.20249e+07	1.6128e+07	1.38236e+07	3.52862e+06	3.02167e+06	2.09302e+06	3.04078e+06	2.04081e+06	867704	687355	1.06381e+06	682239	859960	21812.4	311492	83653.8	81873.4	177172	2.77943e+06	3.21932e+06	2.6915e+06
WMW0082	GC-MS	-	-	41	55	152.157	C11H20	-	1,10-Undecadiene	Hydrocarbons	-	13688-67-0	-	1095	7.93116e+06	8.78679e+06	7.24262e+06	8.22524e+06	7.8945e+06	1.13206e+06	1.24982e+06	1.31077e+06	1.04295e+06	1.09796e+06	1.01614e+06	1.2247e+06	1.26793e+06	1.14845e+06	1.20592e+06	331428	939897	307594	256473	625563	2.3115e+06	2.33638e+06	2.01286e+06
XMW0417	GC-MS	-	-	79	93	136.125	C10H16	-	Cyclohexene, 4-methyl-1-(1-methylethenyl)-	Hydrocarbons	-	586-67-4	-	1073	1.06173e+07	8.51605e+06	1.19997e+07	1.0122e+07	9.24284e+06	155030	193352	130913	49077.9	153320	55748.8	258554	102058	111831	169441	9006.16	119575	13907.8	14351.4	138781	2.08556e+06	1.87438e+06	1.78073e+06
XMW1393	GC-MS	-	-	81	67	152.157	C11H20	-	1-Undecyne	Hydrocarbons	-	2243-98-3	-	1095	1.00803e+07	9.4323e+06	1.02797e+07	1.09028e+07	1.05861e+07	914651	965727	921489	752487	787179	672663	957382	948031	843845	913912	172601	556916	162106	145659	395393	1.98052e+06	2.23332e+06	1.90145e+06
XMW1017	GC-MS	-	-	67	82	220.219	C16H28	-	1,E-11,Z-13-Hexadecatriene	Hydrocarbons	-	80634-97-5	-	1618	2.14301e+06	837896	1.7646e+06	3.89544e+06	4.80142e+06	705892	664704	1.31876e+06	931500	697781	1.01351e+06	449264	482286	694765	1.05016e+06	68922.1	401317	50757.2	120468	172248	1.67836e+06	1.1993e+06	1.68724e+06
NMW0287	GC-MS	-	-	79	67	232.219	C17H28	-	1,8,11,14-Heptadecatetraene, (Z,Z,Z)-	Hydrocarbons	-	10482-53-8	-	1664	2.31803e+06	2.02338e+06	1.62844e+06	2.52164e+06	2.29367e+06	1.97168e+06	1.55107e+06	2.23183e+06	1.96406e+06	1.54273e+06	913408	1.46302e+06	1.0451e+06	1.98899e+06	1.90462e+06	253586	922502	147323	467790	202634	1.43577e+06	1.06589e+06	1.24699e+06
KMW0551	GC-MS	-	-	57	71	198.235	C14H30	-	Tetradecane	Hydrocarbons	-	629-59-4	-	1400	1.43122e+06	1.36246e+06	1.61783e+06	1.48524e+06	1.48138e+06	1.83333e+06	2.32556e+06	2.2301e+06	1.97566e+06	1.59584e+06	1.324e+06	966855	1.68824e+06	1.47199e+06	1.5043e+06	294168	647888	309388	499358	332161	1.22816e+06	1.12372e+06	1.05083e+06
XMW0419	GC-MS	-	-	57	71	212.25	C15H32	-	Tetradecane, 2-methyl-	Hydrocarbons	-	1560-95-8	-	1463	2670663	2807942	2793317	2760849	2120798	2000257	2404496	2731141	2215835	1813235	740675	844903	1238981	1145516	996846	76222	463816	116109	284402	195846	1111772	1245481	1030133
XMW0612	GC-MS	-	-	85	57	184.219	C13H28	-	Undecane, 4,7-dimethyl-	Hydrocarbons	-	17301-32-5	-	1185	3.26384e+06	2.63261e+06	3.23889e+06	3.73742e+06	3.54183e+06	938863	1.14908e+06	955445	988525	1.01825e+06	599115	1.33673e+06	907700	782992	1.16503e+06	71883.1	487353	30361.4	59314	74281.3	1.07332e+06	1.09705e+06	970982
XMW0729	GC-MS	-	-	69	79	150.141	C11H18	-	Cyclohexane, 2-ethenyl-1,1-dimethyl-3-methylene-	Hydrocarbons	-	95452-08-7	-	1071	8.43384e+06	7.13307e+06	1.0456e+07	9.09535e+06	8.32556e+06	109157	143547	90703.1	52168.8	102551	44306.1	166704	66018.8	79394.7	134727	42692.4	66559.2	82832.9	43022.5	149647	1.06853e+06	1.27515e+06	1.06516e+06
XMW0372	GC-MS	-	-	57	41	212.25	C15H32	-	Tridecane, 4,8-dimethyl-	Hydrocarbons	-	55030-62-1	-	1384	1.07099e+06	763987	1.40726e+06	1.17839e+06	1.25781e+06	1.96511e+06	1.53887e+06	1.50415e+06	1.75711e+06	1.4096e+06	1.20427e+06	640423	1.18409e+06	1.38399e+06	1.19432e+06	185553	345443	197450	302654	162323	949695	893502	830739
w45	GC-MS	-	-	55	41	196.219	C14H28	-	2-Tetradecene, (E)-	Hydrocarbons	-	35953-54-9	-	1406	522468	169494	482378	762583	294293	207017	263350	679132	453824	314198	4.87262e+06	1.11172e+06	3.17141e+06	2.50469e+06	4.13694e+06	24071.8	31261.4	12868	23673.8	21606.4	898281	876400	906593
KMW0488	GC-MS	-	-	57	71	184.219	C13H28	-	Tridecane	Hydrocarbons	-	629-50-5	-	1300	549915	457869	695020	860995	769365	409242	432685	519315	451734	491770	694033	289952	476893	409049	564875	326518	485561	293151	230512	284039	859160	768321	741505
XMW0099	GC-MS	-	-	57	43	184.219	C13H28	-	Decane, 2,3,5-trimethyl-	Hydrocarbons	-	62238-11-3	-	1411	917923	353137	729992	1.2004e+06	1.30928e+06	314616	355092	583329	438064	324990	1.92588e+06	473848	1.20669e+06	1.00119e+06	1.61141e+06	31683.3	70862.4	31052.2	48017.3	46201	842621	713215	806980
WMW0145	GC-MS	-	-	57	71	184.219	C13H28	-	Undecane, 4,6-dimethyl-	Hydrocarbons	-	17312-82-2	-	1196	2.55037e+06	1.71428e+06	2.51998e+06	2.70756e+06	2.50783e+06	87952.7	259687	369888	334209	231928	295500	826783	585299	466610	510776	54595.7	342760	6975.18	45403.5	29457.5	759641	732857	657460
XMW1337	GC-MS	-	-	57	71	184.219	C13H28	-	Nonane, 3-methyl-5-propyl-	Hydrocarbons	-	31081-18-2	-	1185	1.89062e+06	1.43304e+06	1.86192e+06	2.05726e+06	1.96204e+06	595455	717141	628421	643841	646547	423669	895557	610543	521179	754826	53651.8	309782	14466.6	41984	50182.4	702341	708645	625764
KMW0642	GC-MS	-	-	57	71	226.266	C16H34	-	Hexadecane	Hydrocarbons	-	544-76-3	-	1600	684108	454589	538113	944695	1.01817e+06	523069	332887	385279	433383	358262	359137	354761	368703	415836	479437	135454	346626	112786	225867	134780	697847	483605	592986
KMW0602	GC-MS	-	-	57	71	212.25	C15H32	-	Pentadecane	Hydrocarbons	-	629-62-9	-	1500	393044	375377	323506	351834	359254	659077	466462	571184	672925	467167	800131	747128	1.02747e+06	900672	779178	215905	499735	235231	317457	266147	619247	476064	489581
XMW0894	GC-MS	-	-	57	84	128.157	C9H20	-	Hexane, 3-ethyl-2-methyl-	Hydrocarbons	-	16789-46-1	-	845	3.64384e+06	5.82309e+06	3.09171e+06	2.74919e+06	1.00231e+06	9	9	9	9	9	9	9	9	9	9	9	9	9	9	9	594661	565730	491148
NMW0297	GC-MS	-	-	41	82	240.245	C16H32O	-	Oxirane, tetradecyl-	Hydrocarbons	-	7320-37-8	-	1676	837870	796664	642109	1.0181e+06	912240	741701	580025	769956	730742	588489	330723	543432	381424	756880	718202	93375.3	343584	43458.6	193198	84363.7	566402	420509	482833
XMW0265	GC-MS	-	-	57	71	240.282	C17H36	-	Tetradecane, 2,6,10-trimethyl-	Hydrocarbons	-	14905-56-7	-	1539	516087	355150	579611	566444	580045	1.27523e+06	729044	799775	1.02159e+06	758907	801764	460346	742622	1.05776e+06	791538	67111.9	135657	51129.6	157179	62740.2	528970	438960	417792
XMW0281	GC-MS	-	-	57	43	156.188	C11H24	-	Decane, 5-methyl-	Hydrocarbons	-	13151-35-4	-	1057	788154	688863	846834	1.04756e+06	916909	1.19673e+06	1.11697e+06	1.15186e+06	1.00175e+06	836380	281787	255440	415683	344970	449437	26242.7	66698.1	173243	105874	117580	505103	549958	480590
XMW1036	GC-MS	-	-	79	67	216.188	C16H24	-	Cyclobuta[1,2:3,4]dicyclooctene, 1,2,5,6,6a,6b,7,8,11,12,12a,12b-dodecahydro-, (6a.alpha.,6b.beta.,12a.alpha.,12b.beta.)-	Hydrocarbons	-	61277-44-9	-	1687	620878	338142	393699	878439	957119	423516	336688	422084	352108	349096	196267	278379	328606	447635	307075	57902.6	139844	37920	99377.7	46463.2	493093	305481	433930
XMW1356	GC-MS	-	-	57	71	226.266	C16H34	-	Dodecane, 2-methyl-6-propyl-	Hydrocarbons	-	55045-08-4	-	1483	488226	467298	608149	548520	479075	852963	715131	837496	907444	654335	755965	382065	698764	869523	883183	79343.1	232753	103294	196445	98174	491481	489709	430807
KMW0406	GC-MS	-	-	57	71	170.203	C12H26	-	Dodecane	Hydrocarbons	-	112-40-3	-	1200	304997	381374	434559	381708	409682	212984	188879	234969	208919	235425	532494	287352	341407	258698	367609	360801	470814	295945	194306	232985	476392	434400	411422
XMW0159	GC-MS	-	-	57	71	226.266	C16H34	-	2,6,10-Trimethyltridecane	Hydrocarbons	-	3891-99-4	-	1449	469219	509079	523701	472993	367054	764056	587853	742378	774753	603385	1.20342e+06	558856	865957	717446	835717	102689	258059	81022.9	151141	101336	470155	454776	421946
KMW0306	GC-MS	-	-	57	71	156.188	C11H24	-	Undecane	Hydrocarbons	-	1120-21-4	-	1100	1.11441e+06	1.19773e+06	1.18242e+06	1.18872e+06	1.37312e+06	279698	276151	302220	252311	267211	298465	259730	321808	248618	329695	173998	247761	131531	84162.7	136803	464326	479566	431769
XMW1002	GC-MS	-	-	143	157	200.157	C15H20	-	Isolongifolene, 4,5,9,10-dehydro-	Hydrocarbons	-	156747-45-4	-	1380	442896	417105	506540	530858	495712	730672	589101	650597	723712	575986	556041	378674	533281	540748	469644	82672.2	213664	101327	149518	88641.4	455732	395008	392586
XMW0240	GC-MS	-	-	57	71	142.172	C10H22	-	3-Ethyl-3-methylheptane	Hydrocarbons	-	17302-01-1	-	953	1.52086e+06	2.11544e+06	1.6203e+06	1.86115e+06	1.7371e+06	378914	381616	271244	333862	240515	96271.6	91356.9	106149	77435.9	100157	5119.87	54848.1	14877.1	10905.6	29474.2	417918	472155	405512
XMW0371	GC-MS	-	-	71	57	184.219	C13H28	-	Nonane, 5-methyl-5-propyl-	Hydrocarbons	-	17312-75-3	-	1229	2.36346e+06	1.85867e+06	3.29617e+06	2.87532e+06	2.2189e+06	137312	147293	195826	184765	122869	200777	249308	1.31374e+06	1.09552e+06	360116	67378.1	269851	43900.1	246285	76571.8	416642	453667	398372
XMW0605	GC-MS	-	-	57	41	142.172	C10H22	-	Heptane, 3-ethyl-2-methyl-	Hydrocarbons	-	14676-29-0	-	941	1.51548e+06	2.10077e+06	1.61178e+06	1.92253e+06	1.72995e+06	390468	380161	270704	334892	243045	96935.5	89919.8	106870	75218.1	102546	3918.41	56013.2	15555.8	11580.9	31926.4	411390	474598	408396
XMW0452	GC-MS	-	-	121	136	136.125	C10H16	-	2,4,6-Octatriene, 3,4-dimethyl-	Hydrocarbons	-	57396-75-5	-	1121	1.59678e+06	1.52766e+06	1.51356e+06	1.91276e+06	710264	342295	401326	316467	324479	344926	89472.2	377793	187097	140790	239586	28729.7	79321.7	14420.2	37973.1	41897.4	369994	410923	394636
XMW0204	GC-MS	-	-	57	41	226.266	C16H34	-	Dodecane, 5,8-diethyl-	Hydrocarbons	-	24251-86-3	-	1572	509823	541760	733403	593324	609166	283911	378828	821475	503247	382110	551577	357964	610304	542422	550241	45799.3	91195.9	50474.3	77924.6	97266.8	323304	366782	299671
XMW0941	GC-MS	-	-	91	105	148.125	C11H16	-	exo-7-(trans-1-Propenyl)bicyclo[4.2.0]oct-1(2)-ene	Hydrocarbons	-	107983-42-6	-	1140	970121	1.24305e+06	1.11865e+06	827670	513432	270912	203924	232233	167643	136045	63075.7	57614	92555.5	69866.4	160999	42213.7	76681.1	12896.1	94092.8	20303.3	322976	387828	344774
XMW0972	GC-MS	-	-	133	91	234.198	C16H26O	-	Khusimyl methyl ether	Hydrocarbons	-	300349-20-6	-	1680	352200	278414	304066	552599	580455	245072	182421	235330	201063	177208	232471	148272	240340	338293	389083	18576.1	112929	17126.7	42314.2	19864.4	287181	195601	227271
XMW0100	GC-MS	-	-	71	57	156.188	C11H24	-	Octane, 5-ethyl-2-methyl-	Hydrocarbons	-	62016-18-6	-	986	111314	121309	246457	127303	126598	158319	114407	99018.7	88306.7	118214	81970.3	63472.2	91315	89994.5	199713	634362	338563	575109	569035	415483	235428	241428	227767
XMW0158	GC-MS	-	-	57	71	254.297	C18H38	-	Pentadecane, 2,6,10-trimethyl-	Hydrocarbons	-	3892-00-0	-	1633	415773	252263	448481	612608	479729	113027	77672.7	73429.5	70450.7	78056.1	35330.3	56580	54948.2	88246.6	77022.4	54583.4	105771	58358.6	78711.1	71030.7	202098	150086	178544
XMW0200	GC-MS	-	-	71	57	212.25	C15H32	-	Tetradecane, 4-methyl-	Hydrocarbons	-	25117-24-2	-	1459	96059.5	78798.3	142285	118093	166287	254098	173372	531936	322012	269097	983120	417350	765269	762666	1.12302e+06	9	9	9	9	9	198176	230014	198839
XMW0499	GC-MS	-	-	126	57	184.219	C13H28	-	Undecane, 3,4-dimethyl-	Hydrocarbons	-	17312-78-6	-	1247	219888	189508	261054	252668	207625	336052	401074	434225	364115	391556	243107	173455	265853	260566	315579	43509	50764	47920	49852	59824	188552	144779	151383
NMW0010	GC-MS	-	-	66	39	132.094	C10H12	-	Dicyclopentadiene	Hydrocarbons	-	77-73-6	-	1003	694248	884160	869264	725774	878263	143694	190679	141037	109122	88969.2	36182.8	41526.2	44156.2	31437.8	43523.7	5896.28	15791.2	16794.9	11769.7	14264.9	173500	178638	145339
w06	GC-MS	-	-	57	56	170.203	C12H26	-	Heptane, 2,2,4,6,6-pentamethyl-	Hydrocarbons	-	13475-82-6	-	990	414935	559702	496113	493742	459899	130328	163175	114707	106438	98177.2	43331.9	49335.5	69547.2	43339.9	61321.5	78320.4	58047.9	103443	28237.5	51870.9	167009	176514	150712
XMW1379	GC-MS	-	-	121	41	164.157	C12H20	-	Cyclooctane, 1,5-dimethyl-2,6-bis(methylene)-	Hydrocarbons	-	74301-13-6	-	1215	666995	822545	553572	525323	414356	80290.5	76864.9	82109.2	81286.8	88855	35789.8	162594	86050.4	45015.1	78817.1	9	9	9	9	9	156334	130647	133117
XMW0279	GC-MS	-	-	67	45	114.104	C7H14O	-	E-1-Methoxy-4-hexene	Hydrocarbons	-	134777-60-9	-	801	389590	901047	343224	482945	251721	3757.53	4495.17	2451.93	8603.79	4456.73	4210.51	9	9	4912.07	7107.28	21997.4	55644.2	315212	151966	125664	154252	139845	132523
XMW0749	GC-MS	-	-	67	81	222.235	C16H30	-	8-Hexadecyne	Hydrocarbons	-	19781-86-3	-	1695	136162	195435	78490	244304	243299	325439	385522	440754	318900	346783	171353	268970	165384	212359	201254	35354.5	49216	21393.5	71075.7	28503	144291	103622	105079
XMW0944	GC-MS	-	-	135	93	150.141	C11H18	-	Cyclohexene, 2-ethenyl-1,3,3-trimethyl-	Hydrocarbons	-	5293-90-3	-	1105	375506	370109	393932	389493	386857	64223.7	55377.9	44120.4	48988.3	46364.9	39792.9	43112	47105	37043.5	49166.2	9	9	9	9	9	127624	117369	114887
XMW0260	GC-MS	-	-	57	71	240.282	C17H36	-	Hexadecane, 2-methyl-	Hydrocarbons	-	1560-92-5	-	1664	179142	182004	148218	245188	218024	183469	130195	186124	179832	126692	91401.8	122652	100295	184135	168329	20864.3	78935	12941.1	40212.1	18882.5	125370	90199.2	108388
XMW0121	GC-MS	-	-	111	41	168.188	C12H24	-	1-Nonene, 4,6,8-trimethyl-	Hydrocarbons	-	54410-98-9	-	1012	494820	599279	479794	497536	521429	37480.9	41581	27354.9	35396.3	31383.8	21707.3	32366	22500	20092	30161.9	2583.81	28425.2	5452.19	7025.24	15085.1	112508	115411	99595.3
XMW0179	GC-MS	-	-	57	71	212.25	C15H32	-	Dodecane, 2,6,11-trimethyl-	Hydrocarbons	-	31295-56-4	-	1275	131604	125499	105863	140393	115111	84641.1	74387.7	101514	92871.9	106402	101025	76246.9	101137	102285	84938.4	73830.8	39711.5	22617.6	68472.7	28409.1	111732	96629	87724.4
WMW0144	GC-MS	-	-	41	55	238.266	C17H34	-	1-Heptadecene	Hydrocarbons	-	6765-39-5	-	1692	99126.1	87797	42454.5	79494.5	175133	237506	229007	282384	219699	243622	107420	187045	116352	142961	125159	23389.5	38579.6	15151.5	35726.5	27186.8	105206	71491	100429
XMW0259	GC-MS	-	-	57	41	226.266	C16H34	-	Pentadecane, 2-methyl-	Hydrocarbons	-	1560-93-6	-	1563	39924.2	35359.7	31687	44571.7	48098.7	65072.1	43118.9	68486.8	58394.2	50908.2	32665.7	30760.4	30464.6	39158.2	49127.7	55572.1	81578.1	33378.1	71347.9	69015.5	98244.1	74978.9	80376.8
KMW0079	GC-MS	-	-	71	41	114.141	C8H18	-	Octane	Hydrocarbons	-	111-65-9	-	800	286665	612562	238516	335012	163622	9	9	9	9	9	9	9	9	9	9	14177.2	31598.5	195489	88779	75535	98203	91046	85573
XMW0580	GC-MS	-	-	57	71	212.25	C15H32	-	Dodecane, 2,6,10-trimethyl-	Hydrocarbons	-	3891-98-3	-	1366	208333	135928	193351	227156	259656	86991.3	74534.3	86742.5	89548.7	67208.9	44605.9	68255.2	63031	83881	72405.2	34334.4	42162.6	9484.16	58335.7	12256.5	79380.6	72938.6	71369.8
XMW0258	GC-MS	-	-	57	71	198.235	C14H30	-	Tridecane, 2-methyl-	Hydrocarbons	-	1560-96-9	-	1364	210944	142120	194621	232498	264063	89181.4	76747.2	87364.7	92116.4	68929.3	45063.7	68255.2	63031.1	83881.1	72405.2	34334.4	42132.6	9744.32	58251.1	12152.5	79322.2	74901.8	69675.1
KMW0683	GC-MS	-	-	57	71	240.282	C17H36	-	Heptadecane	Hydrocarbons	-	629-78-7	-	1700	40235.1	46809.3	26538.2	55893.6	55375.4	100873	98796	87291.4	66381.6	83327.5	46726	60326.5	46678.6	62345.9	42581.7	12401.8	19857.1	10110.7	14795.4	15814.3	57767.3	29913.7	53382.4
XMW0369	GC-MS	-	-	57	71	184.219	C13H28	-	Undecane, 6-ethyl-	Hydrocarbons	-	17312-60-6	-	1230	300261	241056	368063	378718	319783	18630.1	27334	33820.2	31492.2	23372.5	15347.1	49920.1	122442	92343.7	36784.4	11036	20178.3	12239.9	22599.6	11704.9	52341.1	57179	48900.7
XMW0110	GC-MS	-	-	57	71	198.235	C14H30	-	Dodecane, 4,6-dimethyl-	Hydrocarbons	-	61141-72-8	-	1325	46234.3	34027.8	24402.7	40767.7	40733.7	46361.7	40542.6	53622	46150.5	62762.1	57575.6	44210.2	48441.9	46551.3	44245.1	20790.5	16571.8	12974.1	16024.8	13226.1	47868.2	42017.5	41007.7
XMW0239	GC-MS	-	-	57	85	184.219	C13H28	-	Decane, 3-ethyl-3-methyl-	Hydrocarbons	-	17312-66-2	-	1229	300636	241245	368312	378961	322459	19695.5	27334	36006.6	34157.7	23372.5	15329.4	50162.3	122488	92343.7	27209	10968.4	20395.4	12240	22599.6	11704.9	47830.2	58810	52030.4
KMW0699	GC-MS	-	-	57	71	254.297	C18H38	-	Octadecane	Hydrocarbons	-	593-45-3	-	1800	25804.1	26096	20230.8	39007.9	37379.8	53566.7	13996	15275.8	15749.4	16925	19416.6	13907.7	24545.5	25780.8	27226.5	9119.06	12542.6	4127.59	12334	5759.95	34953	22600.2	23351.6
XMW0092	GC-MS	-	-	57	71	282.329	C20H42	-	Hexadecane, 2,6,10,14-tetramethyl-	Hydrocarbons	-	638-36-8	-	1795	25804.1	21290.9	22411.1	39084.2	34099.5	60525.5	13996	15363.5	15749.4	18634.1	19344.6	13907.7	24127.7	25780.8	27226.5	8856.51	12113	5519.29	11419.7	5045.55	33297.7	21728.8	25221.4
XMW1330	GC-MS	-	-	57	71	184.219	C13H28	-	Dodecane, 3-methyl-	Hydrocarbons	-	17312-57-1	-	1271	75560.4	84199	64110.2	75087.4	71767.6	10836	6323.93	9153.64	13351.8	11431.6	8590.46	13675.2	13088	15568.1	6996.63	10092.2	9818.56	15178.4	8805.4	11948.5	29715.1	21179.7	24830.7
XMW0134	GC-MS	-	-	57	71	282.329	C20H42	-	Hexadecane, 2,6,11,15-tetramethyl-	Hydrocarbons	-	504-44-9	-	1792	25686.5	21422.4	20461.4	36846.8	34175	60525.5	14628.5	15363.5	16072	16925	19066.6	14067.6	23826.2	25780.8	27226.5	9119.06	12763.7	4852.59	10996.4	5308.87	29102.2	22322.2	25221.4
D316	GC-MS	-	-	136	79	136.125	C10H16	-	Adamantane	Hydrocarbons	-	281-23-2	-	1116	138689	170095	125701	131136	4861.32	16920.5	17678.6	15063.6	20175.2	17202.9	12778.8	21888.5	11786.3	11463.6	11867.4	3662.17	24713.6	2098.31	3870.93	3876.12	28842.8	27283.2	27045
XMW1315	GC-MS	-	-	126	71	170.203	C12H26	-	Undecane, 4-methyl-	Hydrocarbons	-	2980-69-0	-	1160	146073	108467	195592	215471	182334	6009.96	6290	9045	7931	7731	7758	9978	8148	8909	9988.07	2630.23	4941.42	4733	5766	4291	28520	27495	25396
XMW0420	GC-MS	-	-	57	71	184.219	C13H28	-	Undecane, 2,9-dimethyl-	Hydrocarbons	-	17301-26-7	-	1233	73424.9	99107.5	61138.4	69916.9	65647	13500.1	9532.01	9936.36	14328.1	11312	9973.02	15921.2	17746.6	3708.71	7296.17	8185.13	13955.6	3026.34	12876.3	2053.75	26681	23217.8	21980.2
XMW0367	GC-MS	-	-	85	57	184.219	C13H28	-	Undecane, 2,4-dimethyl-	Hydrocarbons	-	17312-80-0	-	1208	48974	38659	49468	65435	58525	11146	8060.92	15543	12802.5	14352.8	12417.2	11216.3	12673.8	8254.06	10345.8	4139.45	9863.34	11380	9101	12409.5	25641	26027.7	21236
XMW0685	GC-MS	-	-	107	122	192.151	C13H20O	-	(2S,6R,7S,8E)-(+)-2,7-Epoxy-4,8-megastigmadiene	Hydrocarbons	-	108342-25-2	-	1325	10007.1	10939	19846.8	11226.7	19932.9	12973.7	10316.2	8620.02	9543.98	5073.17	5305.05	6667.82	28408.6	31969.9	10368.3	17638.3	11505.3	34637.1	13923.5	32578.4	25380.3	18742.2	20797.2
XMW0884	GC-MS	-	-	67	68	110.073	C7H10O	-	5-Hexenal, 4-methylene-	Hydrocarbons	-	17844-21-2	-	897	8968.65	18636.6	9212.78	22160.6	15822.8	9785.73	8093.15	5909.21	9259.14	3312.27	3774.86	9	9	2272.54	3857.92	9	9	9	9	9	25059.2	15545.3	20532.1
D84	GC-MS	-	-	75	55	160.146	C9H20O2	-	Heptane, 1,1-dimethoxy-	Hydrocarbons	-	10032-05-0	-	1072	74517.4	61218	76122.1	65756.5	63756.1	6438.7	4587.97	4035.98	2695.03	6509.09	2402.84	3292.88	3825.15	3523.01	2966.43	9	9	9	9	9	24428.6	18547.6	18926.6
XMW0600	GC-MS	-	-	71	70	142.172	C10H22	-	Octane, 3,3-dimethyl-	Hydrocarbons	-	4110-44-5	-	932	76571.2	92460.1	81556.1	96931.9	104683	18212.9	18077.4	13184.8	16057.9	11977.9	5891.18	4887.99	9546.84	5461.75	6968.61	2216.79	4851.1	4518.61	3270.78	4378.73	24216.6	24953.5	21675.5
KMW0137	GC-MS	-	-	57	85	128.157	C9H20	-	Nonane	Hydrocarbons	-	111-84-2	-	900	31573	45022	32956.5	39531.5	37420.5	3608.98	9	2529.82	4011.96	2027.27	11746.9	4063.32	9	9	3782.26	9357.57	16414.1	70436.4	28544.3	35902.4	22338.6	24826.5	26562.4
XMW0875	GC-MS	-	-	57	83	266.297	C19H38	-	1-Nonadecene	Hydrocarbons	-	18435-45-5	-	1893	23869.4	30865.9	22264.2	41358.8	32668.6	36497.8	25468.6	33934.9	25032.6	24874.7	12040	14494.1	13742.2	27949.3	26516.5	7162.2	12237.9	2900.86	8904.5	3235.39	21196.7	17422.1	19771.6
XMW0241	GC-MS	-	-	141	71	184.219	C13H28	-	Undecane, 4,8-dimethyl-	Hydrocarbons	-	17301-33-6	-	1185	51227.5	34917.2	53138.4	56126.4	57336.4	18092.9	20696.9	17376.6	17791.8	19076.3	11421.4	24425.2	16428.7	14643.6	21268.7	1327.28	8701.69	770.406	1568.61	1256.29	19991.1	21489.2	17275.2
XMW0261	GC-MS	-	-	57	71	254.297	C18H38	-	Heptadecane, 2-methyl-	Hydrocarbons	-	1560-89-0	-	1765	9051.81	12350.3	15164.2	29619.9	27533	31963.9	22397.4	18237	13094.2	36298.7	11832	10895.3	16351	14492.8	16757.7	5747.02	5051.81	1975.97	5810.79	4784.25	19802.3	15299.2	15858.6
XMW1399	GC-MS	-	-	57	43	184.219	C13H28	-	Decane, 2,5,9-trimethyl-	Hydrocarbons	-	62108-22-9	-	1121	73898.3	80346.5	71969.7	83461.1	110262	15195.5	15629.5	13312.3	16212	17175	8194.85	19982.5	13093	7245.35	10723.8	9	9	9	9	9	17562.6	15355.1	17580.6
XMW0774	GC-MS	-	-	59	55	158.131	C9H18O2	-	3-Hexene, 1-(1-methoxyethoxy)-, (Z)-	Hydrocarbons	-	54340-96-4	-	1012	73771.7	92484.1	81358.7	81240.6	81025	18126.7	19220.5	11606.2	14028.6	10197.5	4248.53	4669.22	5227.86	2623.88	5250.77	9	1803.41	9	9	1777.98	15643.7	17994.5	15263.5
XMW0414	GC-MS	-	-	57	71	184.219	C13H28	-	Undecane, 2,6-dimethyl-	Hydrocarbons	-	17301-23-4	-	1210	9	9	9	9	9	9739.44	7387.19	9890.13	11263.8	8788.41	9925.57	12227.4	6003.83	7312.12	7342.16	9	9	9	9	9	10625.1	14550.5	11000.6
XMW0649	GC-MS	-	-	113	57	156.188	C11H24	-	Nonane, 2,6-dimethyl-	Hydrocarbons	-	17302-28-2	-	1018	13191.3	10997	12583.8	13149.6	11778.5	11043.3	10331	7684.09	6705.63	5246.34	2234.73	1750.25	2328.11	2195.27	3618.44	926.312	1107.29	969.159	553.624	557.881	4733.66	6077.89	3642.64
Hmjn003948	UPLC-MS/MS	487.354	487.354	-	-	488.35	C30H48O5	[M-H]-	Madasiatic acid*	Terpenoids	Triterpene	26532-66-1	3	-	9	193397	27198.1	63227	39440	42320.1	49093.9	39907.8	59810	69259.2	1.64577e+06	30342.3	69939.2	66040.4	439558	1.25586e+06	500805	109038	2.83391e+07	141637	4.14643e+06	3.94726e+06	3.9437e+06
Smpn009230	UPLC-MS/MS	487.34	487.34	-	-	488.35	C30H48O5	[M-H]-	2α,3α,23-trihydroxyolean-12-en-28-oic acid*	Terpenoids	Triterpene	-	3	-	9	199513	9	60584.4	44760.6	39778	36080.1	53391.9	61075.6	66512.3	1.74844e+06	41380.4	78865.8	64553.3	472927	1.38923e+06	490818	9	28122133	178638	4.294e+06	4.2015e+06	3.87734e+06
pmp000913	UPLC-MS/MS	247.133	229.122	-	-	246.126	C15H18O3	[M+H]+	Lindenenol E	Terpenoids	Sesquiterpenoids	-	3	-	319472	445872	102391	211284	336051	229220	245870	295491	268407	246083	137100	114060	159191	164583	182944	428516	689178	335740	393635	474562	273543	277023	284660
Cmmn012461	UPLC-MS/MS	299.202	299.202	-	-	300.209	C20H28O2	[M-H]-	Dehydroabietic acid	Terpenoids	Ditepenoids	1740-19-8	3	-	262794	231038	374062	532686	435400	510189	767750	339732	427511	746680	817729	671726	435987	354765	901926	1.68604e+06	1.33549e+06	1.13785e+06	1.79995e+06	1.21146e+06	1.06203e+06	1.01753e+06	887482
Lmjp004533	UPLC-MS/MS	447.129	285.075	-	-	446.121	C22H22O10	[M+H]+	Kisasagenol A Triacetate	Terpenoids	Terpene	-	1	-	1.88104e+07	1.95931e+07	6.81618e+06	8.01408e+06	1.08736e+07	1.11414e+07	8.87243e+06	1.11126e+07	1.14041e+07	1.08025e+07	1.25877e+07	1.00239e+07	1.5865e+07	1.40423e+07	1.48271e+07	7.704e+06	1.43538e+07	1.10865e+07	2.16646e+07	5.08695e+06	1.09897e+07	1.0965e+07	1.2267e+07
mws1429	UPLC-MS/MS	223.134	161	-	-	224.141	C13H20O3	[M-H]-	Vomifoliol	Terpenoids	Monoterpenoids	189351-15-3	3	-	9	9	9	17969.1	9	12586.2	10783.9	27946.1	56629.7	9	11457.3	58893.8	76298.1	51341.3	14130.4	126586	78691.6	313028	204667	104334	71914.5	40865.1	37449.1
pmp000909	UPLC-MS/MS	213.127	195.117	-	-	230.118	C15H18O2	[M-H2O+H]+	Lindenenone	Terpenoids	Sesquiterpenoids	26379-19-1	3	-	41379.2	56764.4	27114.5	39664.6	46877.2	66964.1	66377.2	119171	99093.8	81738.4	36034.4	59063.6	65734.9	46559.2	33778.3	9	9	9	9	11819.2	45370.8	44872	49075.5
pmp000917	UPLC-MS/MS	247.134	229.123	-	-	264.121	C15H20O4	[M-H2O+H]+	Lindenenol K	Terpenoids	Sesquiterpenoids	-	3	-	84816.8	186445	110972	81640.6	107268	98861.9	69960.3	75957.8	69229.9	105923	152185	90165.9	156183	128982	169653	396972	315481	485323	386997	348814	168029	165689	171997
mws1562	UPLC-MS/MS	361.114	169.05	-	-	362.121	C15H22O10	[M-H]-	Catalpol	Terpenoids	Monoterpenoids	2415-24-9	3	-	9	9	9	9	27793.5	16638.2	6153.45	10282.6	14706.3	3742.14	11759.7	9	17026.1	24509.6	4650.56	56591.3	136525	128843	40557.2	98196.6	14192.1	35246.5	40414.9
Lmtp005226	UPLC-MS/MS	221.189	105.07	-	-	220.183	C15H24O	[M+H]+	Santalol	Terpenoids	Sesquiterpenoids	11031-45-1	2	-	1.52049e+06	1.69065e+06	1.42802e+06	1.58602e+06	1.62062e+06	2.15375e+06	2.344e+06	2.35971e+06	2.70089e+06	2.68407e+06	1.944e+06	1.44064e+06	1.37635e+06	2.06744e+06	1.77877e+06	3.22485e+06	2.47642e+06	1.27292e+06	2.78617e+06	1.08687e+06	2.21977e+06	2.23586e+06	2.23398e+06
Hmqp005412	UPLC-MS/MS	319.224	319.224	-	-	318.22	C20H30O3	[M+H]+	12-Hydroxyabietic Acid	Terpenoids	Ditepenoids	3484-61-5	2	-	17823.1	29772.5	17329.1	19267.1	17801.1	9	9	9	9	9	9	9	9	9	9	26490.7	34800.5	27167.3	43905.8	33548.1	29208.5	30206.9	14416.6
pmn001660	UPLC-MS/MS	381.192	235.1	-	-	382.199	C20H30O7	[M-H]-	Cinncassiol A	Terpenoids	Sesquiterpenoids	73599-11-8	3	-	131902	263396	108725	86103.9	89093.1	11061.8	11060.6	14013.2	26789.5	9	125842	79502.6	49746.3	83835.4	111328	88281.8	113508	10178.4	87571.7	14905.1	62560	50590	85121
Hmqn005002	UPLC-MS/MS	331.227	299.2	-	-	332.234	C21H32O3	[M-H]-	12-Hydroxymethylabietate	Terpenoids	Ditepenoids	-	3	-	1.9137e+06	975361	1.74496e+06	1.9491e+06	1.6721e+06	2.57371e+06	2.22606e+06	1.97217e+06	1.88606e+06	2.04313e+06	1.90855e+06	2.65126e+06	1.68495e+06	1.67767e+06	1.38697e+06	331152	182640	144729	401035	206854	1.65629e+06	1.38395e+06	1.37385e+06
Lmjn003376	UPLC-MS/MS	483.151	137.024	-	-	484.158	C22H28O12	[M-H]-	3,4-Dihydrocatalposide	Terpenoids	Monoterpenoids	-	3	-	54395.9	123052	36070	43788.4	36107.7	9	9	9	9	9	225825	58995.9	81482.2	99207.2	189545	31400.2	103602	62565.3	32193.8	25581.5	55577.7	65783.5	82298.9
Lmjp003149	UPLC-MS/MS	497.165	167.07	-	-	496.158	C23H28O12	[M+H]+	4'-Methoxycatalposide	Terpenoids	Monoterpenoids	-	3	-	55743.4	96828.4	93906.6	83165.3	100711	33887.4	9	9	9	9	65763.6	67471.3	46706.3	62558.4	61471.2	9	9	9	9	9	43567.9	53379.7	51274.8
Smpn009074	UPLC-MS/MS	503.34	503.34	-	-	504.345	C30H48O6	[M-H]-	2α,3α,19α,23-tetrahydroxy-12-ursen-28-oic acid	Terpenoids	Triterpene	-	3	-	42373.3	131805	30712.3	28108	33278.4	54497.4	47765.4	54778.6	58433.8	61943.1	127575	78107.9	85436.4	66032.5	79513	9	97084.8	356853	124206	415697	108817	105288	98108.9
KMW0389	GC-MS	-	-	95	110	154.136	C10H18O	-	endo-Borneol	Terpenoids	-	507-70-0	-	1167	1.72504e+09	1.99944e+09	1.63742e+09	1.63648e+09	1.44991e+09	252443681	396780224	328397168	534485032	352072340	358602391	827158905	488862080	389793271	495986252	237890235	634208409	66624818	373851078	260143671	818651579	826783930	800917518
NMW0065	GC-MS	-	-	95	110	154.136	C10H18O	-	Bicyclo[2.2.1]heptan-2-ol, 1,7,7-trimethyl-, (1S-endo)-	Terpenoids	-	464-45-9	-	1170	1.69694e+09	2.00021e+09	1.62602e+09	1.62753e+09	1.44327e+09	252443681	396780224	328397168	534485032	352072340	358602391	827158905	488862080	389793271	495986252	237890235	634208409	67344833	375652785	260143671	818651579	826783930	800917518
XMW0144	GC-MS	-	-	95	81	152.12	C10H16O	-	(+)-2-Bornanone	Terpenoids	-	464-49-3	-	1144	1.1595e+09	8.34095e+08	1.24999e+09	1.29507e+09	1.69178e+09	2.65084e+08	3.78583e+08	4.18211e+08	2.30357e+08	3.42979e+08	1.74781e+08	3.02852e+08	1.91592e+08	1.43779e+08	2.18894e+08	5.36281e+07	1.79327e+08	8.44409e+06	1.61658e+08	3.12556e+07	5.73712e+08	5.6702e+08	5.32968e+08
KMW0218	GC-MS	-	-	154	81	154.136	C10H18O	-	Eucalyptol	Terpenoids	-	470-82-6	-	1030	6.29409e+08	3.93835e+08	6.40031e+08	6.44843e+08	6.02636e+08	8.25895e+07	8.90096e+07	7.90676e+07	7.98259e+07	8.45786e+07	9.118e+07	1.19994e+08	8.14263e+07	6.97626e+07	7.94652e+07	2.0212e+06	1.42371e+07	1.66383e+06	2.10535e+06	3.13797e+07	2.46151e+08	2.4594e+08	2.2531e+08
KMW0291	GC-MS	-	-	71	93	154.136	C10H18O	-	Linalool	Terpenoids	-	78-70-6	-	1099	2.95643e+07	3.35789e+07	2.70646e+07	3.22983e+07	3.07749e+07	1.87618e+06	1.92984e+06	1.95824e+06	1.67289e+06	1.16635e+06	1.48483e+06	2.62912e+06	2.36906e+06	2.09603e+06	1.96266e+06	492350	2.7159e+06	379129	298235	1.53759e+06	6.00982e+06	6.89804e+06	5.65158e+06
D412	GC-MS	-	-	95	67	152.12	C10H16O	-	5,7-Octadien-4-one, 2,6-dimethyl-, (Z)-	Terpenoids	-	3588-18-9	-	1155	1.15918e+09	8.34095e+08	1.25025e+09	1.29594e+09	1.69816e+09	2.64027e+08	3.78223e+08	4.16608e+08	2.30178e+08	3.42658e+08	1.74641e+08	3.02092e+08	1.91637e+08	1.4392e+08	2.18995e+08	5.35754e+07	1.79465e+08	8.44409e+06	1.61492e+08	3.12556e+07	5.7379e+08	5.67252e+08	5.33204e+08
WMW0016	GC-MS	-	-	95	93	196.146	C12H20O2	-	(-)-Bornyl acetate	Terpenoids	-	5655-61-8	-	1287	6.59992e+08	8.2508e+08	6.03913e+08	6.4609e+08	7.29722e+08	2.21757e+08	1.30823e+08	1.58686e+08	1.69797e+08	1.33337e+08	6.02929e+07	1.11916e+08	7.26311e+07	5.87659e+07	6.42982e+07	1.07663e+07	7.59188e+07	2.49402e+07	2.05153e+07	2.96509e+06	3.08073e+08	2.99115e+08	2.73534e+08
WMW0023	GC-MS	-	-	93	92	136.125	C10H16	-	(+)-alpha-Pinene	Terpenoids	-	7785-70-8	-	932	6.91809e+08	7.66604e+08	7.12844e+08	7.72235e+08	7.33022e+08	3.94445e+08	3.54254e+08	2.91338e+08	3.4393e+08	2.63085e+08	1.26257e+08	9.61128e+07	1.52299e+08	1.11426e+08	1.54476e+08	1.45107e+06	4.11493e+07	5.85331e+06	7.48258e+06	1.99108e+07	3.04059e+08	3.34735e+08	2.92552e+08
KMW0148	GC-MS	-	-	93	91	136.125	C10H16	-	.alpha.-Pinene	Terpenoids	-	80-56-8	-	937	6.89487e+08	7.64576e+08	7.10127e+08	7.68584e+08	7.29817e+08	3.93996e+08	3.53635e+08	2.90895e+08	3.43429e+08	2.62745e+08	1.26088e+08	9.59764e+07	1.52081e+08	1.1127e+08	1.54285e+08	1.45117e+06	4.11142e+07	5.84955e+06	7.47532e+06	1.98981e+07	3.036e+08	3.34239e+08	2.92124e+08
XMW0654	GC-MS	-	-	109	67	152.12	C10H16O	-	Ethanone, 1-(1,4-dimethyl-3-cyclohexen-1-yl)-	Terpenoids	-	43219-68-7	-	1149	6.1548e+08	3.99751e+08	6.71339e+08	6.97661e+08	9.75026e+08	9.5858e+07	1.46942e+08	1.65837e+08	8.11391e+07	1.30116e+08	5.9886e+07	1.11823e+08	6.62847e+07	4.87806e+07	7.71793e+07	1.77114e+07	6.16733e+07	2.73365e+06	5.61476e+07	1.01468e+07	2.44941e+08	2.37663e+08	2.21094e+08
XMW0182	GC-MS	-	-	133	91	204.188	C15H24	-	(3S,3aS,6R,8aS)-3,8,8-Trimethyl-7-methyleneoctahydro-1H-3a,6-methanoazulene	Terpenoids	-	31145-21-8	-	1444	3.34259e+08	3.53907e+08	3.74661e+08	3.58472e+08	3.60707e+08	4.11848e+08	4.36322e+08	5.07426e+08	4.61649e+08	3.70201e+08	3.64243e+08	2.84778e+08	3.92766e+08	3.50451e+08	3.91408e+08	2.92091e+07	1.06797e+08	3.91245e+07	7.7628e+07	4.92774e+07	2.40875e+08	2.56752e+08	2.21781e+08
WMW0021	GC-MS	-	-	159	160	202.172	C15H22	-	trans-Calamenene	Terpenoids	-	73209-42-4	-	1529	1.16606e+08	8.01945e+07	1.09803e+08	1.25462e+08	1.41861e+08	1.85404e+08	1.24476e+08	1.59996e+08	1.6471e+08	1.34947e+08	1.41045e+08	7.78239e+07	1.5379e+08	1.46449e+08	1.65277e+08	8.68421e+07	1.33107e+08	8.71826e+07	1.26423e+08	8.31609e+07	1.97869e+08	1.54075e+08	1.62299e+08
XMW0468	GC-MS	-	-	93	41	204.188	C15H24	-	Bicyclo[3.1.1]hept-2-ene, 2,6-dimethyl-6-(4-methyl-3-pentenyl)-	Terpenoids	-	17699-05-7	-	1435	2.83529e+08	3.018e+08	3.00094e+08	2.83509e+08	2.65272e+08	3.09445e+08	3.29904e+08	3.48717e+08	3.32097e+08	2.70654e+08	2.97206e+08	2.36751e+08	3.21872e+08	2.93452e+08	3.21787e+08	2.48948e+07	8.65894e+07	3.24695e+07	6.38388e+07	3.95476e+07	1.9273e+08	2.04613e+08	1.75179e+08
KMW0512	GC-MS	-	-	161	105	204.188	C15H24	-	.alpha.-Cubebene	Terpenoids	-	17699-14-8	-	1351	3.54832e+08	2.11828e+08	4.35295e+08	3.71804e+08	4.40731e+08	2.93381e+08	3.62885e+08	2.29488e+08	2.51722e+08	1.92274e+08	3.18861e+08	1.75876e+08	3.52333e+08	3.20185e+08	3.24448e+08	1.32596e+07	2.29289e+07	1.54917e+07	3.25428e+07	1.71023e+07	1.90383e+08	2.02999e+08	1.77918e+08
D431	GC-MS	-	-	161	207	222.198	C15H26O	-	(3R,3aR,3bR,4S,7R,7aR)-4-Isopropyl-3,7-dimethyloctahydro-1H-cyclopenta[1,3]cyclopropa[1,2]benzen-3-ol	Terpenoids	-	38230-60-3	-	1493	3.30737e+08	4.12085e+08	3.97882e+08	3.26317e+08	3.44431e+08	3.25131e+08	3.88597e+08	5.62561e+08	4.38548e+08	3.64971e+08	3.35301e+08	2.64261e+08	3.96643e+08	3.19945e+08	3.51252e+08	1.08177e+07	2.91563e+07	1.12418e+07	3.34584e+07	2.67339e+07	1.83741e+08	2.17803e+08	1.79558e+08
KMW0582	GC-MS	-	-	161	105	204.188	C15H24	-	.beta.-Guaiene	Terpenoids	-	88-84-6	-	1490	3.27948e+08	4.11216e+08	3.97985e+08	3.31083e+08	3.40162e+08	3.10868e+08	3.81046e+08	5.59559e+08	4.27776e+08	3.57142e+08	3.28668e+08	2.58159e+08	3.96643e+08	3.1273e+08	3.46006e+08	1.03235e+07	2.82282e+07	1.0605e+07	3.1724e+07	2.58307e+07	1.78952e+08	2.12874e+08	1.75163e+08
KMW0193	GC-MS	-	-	93	41	136.125	C10H16	-	.beta.-Pinene	Terpenoids	-	127-91-3	-	981	4.55928e+08	5.24916e+08	4.95805e+08	5.38799e+08	4.91765e+08	1.76003e+08	1.64253e+08	1.36323e+08	1.40431e+08	1.10086e+08	4.55942e+07	4.5599e+07	6.36959e+07	4.8037e+07	7.46091e+07	431151	1.29506e+07	1.74819e+06	1.29397e+06	9.26471e+06	1.74889e+08	1.92342e+08	1.65806e+08
XMW1147	GC-MS	-	-	121	93	152.12	C10H16O	-	Tricyclo[2.2.1.0(2,6)]heptane-3-methanol, 2,3-dimethyl-	Terpenoids	-	29550-55-8	-	1286	4.38359e+08	5.8234e+08	3.862e+08	4.17525e+08	4.73746e+08	1.16858e+08	6.66647e+07	8.15323e+07	8.81282e+07	6.85211e+07	3.01218e+07	5.66384e+07	3.65326e+07	2.95106e+07	3.26851e+07	5.27648e+06	3.83555e+07	1.24773e+07	1.00893e+07	1.6165e+06	1.711e+08	1.65941e+08	1.50531e+08
KMW0217	GC-MS	-	-	68	93	136.125	C10H16	-	D-Limonene	Terpenoids	-	5989-27-5	-	1030	4.90021e+08	5.75127e+08	5.23973e+08	5.3364e+08	5.22777e+08	1.28883e+08	1.59123e+08	1.19024e+08	1.15459e+08	9.72875e+07	3.509e+07	3.02984e+07	3.93223e+07	2.88725e+07	3.9759e+07	389543	2.21088e+07	2.43785e+06	1.60187e+06	8.69952e+06	1.69298e+08	1.75398e+08	1.56534e+08
KMW0226	GC-MS	-	-	68	93	136.125	C10H16	-	Limonene	Terpenoids	-	138-86-3	-	1026	4.74357e+08	5.57906e+08	5.23825e+08	5.54659e+08	5.22777e+08	1.2888e+08	1.59119e+08	1.19128e+08	1.15456e+08	9.72559e+07	3.50444e+07	3.02733e+07	3.92773e+07	2.88482e+07	3.97152e+07	388978	2.20995e+07	2.43233e+06	1.59718e+06	8.69138e+06	1.69247e+08	1.75287e+08	1.56499e+08
KMW0178	GC-MS	-	-	93	91	136.125	C10H16	-	Bicyclo[3.1.0]hexane, 4-methylene-1-(1-methylethyl)-	Terpenoids	-	3387-41-5	-	972	5.55766e+08	4.44343e+08	5.76873e+08	5.97125e+08	5.65413e+08	1.8133e+07	3.15637e+07	2.21553e+07	1.99193e+07	1.56514e+07	1.114e+07	2.62162e+07	2.50419e+07	2.04154e+07	3.88652e+07	57950.7	4.76634e+06	386124	94472.1	6.49335e+06	1.69117e+08	1.79946e+08	1.51658e+08
NMW0052	GC-MS	-	-	83	55	150.104	C10H14O	-	2-Methyl-6-methyleneocta-2,7-dien-4-one	Terpenoids	-	539-70-8	-	1145	3.86145e+08	2.51796e+08	4.20179e+08	4.42642e+08	6.23079e+08	6.06737e+07	9.13044e+07	1.03276e+08	5.16096e+07	8.1297e+07	3.8358e+07	7.02089e+07	4.24875e+07	3.14015e+07	4.86991e+07	1.14875e+07	3.95165e+07	1.82642e+06	3.58261e+07	6.69878e+06	1.51252e+08	1.46908e+08	1.35598e+08
KMW0235	GC-MS	-	-	93	41	136.125	C10H16	-	1,3,6-Octatriene, 3,7-dimethyl-, (Z)-	Terpenoids	-	3338-55-4	-	1038	2.19545e+08	1.59198e+08	2.75974e+08	2.22014e+08	2.23085e+08	5.36884e+07	5.56905e+07	5.03217e+07	5.01886e+07	5.12605e+07	5.68806e+07	8.08006e+07	5.2829e+07	4.4838e+07	5.2637e+07	1.42651e+06	1.0262e+07	1.18726e+06	1.48364e+06	2.1229e+07	1.48995e+08	1.33342e+08	1.36183e+08
KMW0247	GC-MS	-	-	93	77	136.125	C10H16	-	.beta.-Phellandrene	Terpenoids	-	555-10-2	-	1031	2.19349e+08	1.60232e+08	2.73124e+08	2.64988e+08	2.20683e+08	5.36906e+07	5.69299e+07	5.03195e+07	5.01936e+07	5.1258e+07	5.68804e+07	8.07928e+07	5.28272e+07	4.48348e+07	5.26341e+07	1.42768e+06	1.0261e+07	1.18642e+06	1.48534e+06	2.12196e+07	1.4899e+08	1.3334e+08	1.36177e+08
XMW0127	GC-MS	-	-	119	91	134.11	C10H14	-	o-Cymene	Terpenoids	-	527-84-4	-	1022	4.66804e+08	4.48096e+08	5.47967e+08	5.41511e+08	4.81369e+08	1.32035e+08	1.25233e+08	9.05596e+07	9.54486e+07	8.83513e+07	2.24288e+07	1.8686e+07	3.2532e+07	2.35459e+07	4.47353e+07	2.22196e+06	2.25866e+07	4.11327e+06	5.55992e+06	1.03169e+07	1.45186e+08	1.53954e+08	1.40245e+08
XMW0380	GC-MS	-	-	161	41	204.188	C15H24	-	1H-Cyclopropa[a]naphthalene, 1a,2,3,5,6,7,7a,7b-octahydro-1,1,7,7a-tetramethyl-, [1aR-(1a.alpha.,7.alpha.,7a.alpha.,7b.alpha.)]-	Terpenoids	-	17334-55-3	-	1432	1.9565e+08	2.04636e+08	2.23205e+08	2.12031e+08	2.277e+08	2.59938e+08	2.55216e+08	3.16013e+08	2.82838e+08	2.28403e+08	2.02978e+08	1.57608e+08	2.2247e+08	1.97121e+08	2.16664e+08	1.73366e+07	6.17991e+07	2.23746e+07	4.40339e+07	2.98136e+07	1.42694e+08	1.52247e+08	1.31276e+08
XMW1182	GC-MS	-	-	119	120	204.188	C15H24	-	Di-epi-.alpha.-cedrene-(I)	Terpenoids	-	21996-77-0	-	1382	1.39343e+08	9.83065e+07	1.83967e+08	1.56046e+08	1.63397e+08	2.5813e+08	2.05133e+08	1.97907e+08	2.31995e+08	1.89219e+08	1.53346e+08	8.56031e+07	1.56981e+08	1.83096e+08	1.57926e+08	2.44817e+07	4.52094e+07	2.58714e+07	3.92439e+07	2.16877e+07	1.2413e+08	1.19395e+08	1.1008e+08
XMW1412	GC-MS	-	-	119	93	204.188	C15H24	-	1H-3a,7-Methanoazulene, 2,3,4,7,8,8a-hexahydro-3,6,8,8-tetramethyl-, (3R,3aS,7S,8aR)-	Terpenoids	-	65354-33-8	-	1389	1.39343e+08	9.83065e+07	1.83968e+08	1.56046e+08	1.63397e+08	2.58037e+08	2.05133e+08	1.97889e+08	2.31969e+08	1.89214e+08	1.53346e+08	8.56023e+07	1.56981e+08	1.83096e+08	1.57926e+08	2.44809e+07	4.51794e+07	2.58714e+07	3.92331e+07	2.16826e+07	1.24128e+08	1.19374e+08	1.10079e+08
KMW0555	GC-MS	-	-	119	93	204.188	C15H24	-	trans-.alpha.-Bergamotene	Terpenoids	-	13474-59-4	-	1435	1.5315e+08	1.57843e+08	1.73702e+08	1.67253e+08	1.816e+08	2.05052e+08	2.0298e+08	2.55962e+08	2.24118e+08	1.80941e+08	1.57703e+08	1.22541e+08	1.7167e+08	1.51137e+08	1.69669e+08	1.33496e+07	4.75979e+07	1.78463e+07	3.47293e+07	2.41641e+07	1.11197e+08	1.1861e+08	1.01675e+08
XMW0004	GC-MS	-	-	93	41	136.125	C10H16	-	Bicyclo[3.1.1]heptane, 6,6-dimethyl-2-methylene-, (1S)-	Terpenoids	-	18172-67-3	-	943	3.76144e+08	4.91675e+08	3.94967e+08	4.57472e+08	4.1471e+08	1.00847e+08	9.90771e+07	6.86543e+07	8.52692e+07	6.1661e+07	2.49343e+07	2.30002e+07	2.70493e+07	1.94371e+07	2.61556e+07	456483	1.35756e+07	2.0097e+06	2.05061e+06	7.05306e+06	1.10239e+08	1.23101e+08	1.05952e+08
KMW0172	GC-MS	-	-	93	121	136.125	C10H16	-	Camphene	Terpenoids	-	79-92-5	-	953	3.77988e+08	4.92008e+08	3.96325e+08	4.59776e+08	4.15212e+08	1.01343e+08	9.95638e+07	6.91041e+07	8.56728e+07	6.20868e+07	2.50521e+07	2.31157e+07	2.70871e+07	1.9457e+07	2.63556e+07	454194	1.36036e+07	2.01681e+06	2.06898e+06	7.0689e+06	1.10238e+08	1.23354e+08	1.05981e+08
WMW0201	GC-MS	-	-	93	79	136.125	C10H16	-	Bicyclo[2.2.1]heptane, 7,7-dimethyl-2-methylene-	Terpenoids	-	471-84-1	-	950	3.77988e+08	4.90915e+08	3.96986e+08	4.59776e+08	4.14319e+08	1.01609e+08	9.9809e+07	6.92411e+07	8.59385e+07	6.20098e+07	2.49424e+07	2.31532e+07	2.70915e+07	1.95538e+07	2.63995e+07	456310	1.36014e+07	2.01665e+06	2.06673e+06	7.06587e+06	1.1018e+08	1.23529e+08	1.05892e+08
XMW0632	GC-MS	-	-	93	92	136.125	C10H16	-	Bicyclo[3.1.1]hept-2-ene, 3,6,6-trimethyl-	Terpenoids	-	4889-83-2	-	948	3.75383e+08	4.89397e+08	3.93743e+08	4.55857e+08	4.13327e+08	1.00921e+08	9.90682e+07	6.86518e+07	8.53174e+07	6.16981e+07	2.49271e+07	2.29826e+07	2.70559e+07	1.93926e+07	2.61351e+07	455571	1.35764e+07	2.01282e+06	2.06566e+06	7.06559e+06	1.10063e+08	1.22865e+08	1.05783e+08
XMW0264	GC-MS	-	-	161	105	204.188	C15H24	-	Bicyclo[4.4.0]dec-1-ene, 2-isopropyl-5-methyl-9-methylene-	Terpenoids	-	150320-52-8	-	1507	1.42433e+08	1.96986e+08	1.64178e+08	1.39577e+08	9.73179e+07	1.95576e+08	1.45097e+08	1.49312e+08	1.96812e+08	1.31702e+08	1.42042e+08	1.2761e+08	1.84542e+08	1.76382e+08	1.53946e+08	1.3627e+07	4.44903e+07	1.78228e+07	3.25208e+07	1.84707e+07	9.90058e+07	1.02106e+08	8.56605e+07
NMW0184	GC-MS	-	-	121	93	192.151	C13H20O	-	Ionone	Terpenoids	-	8013-90-9	-	1422	1.2464e+08	1.24991e+08	1.45179e+08	1.41381e+08	1.68865e+08	1.87247e+08	1.727e+08	2.33717e+08	2.00317e+08	1.63816e+08	1.24029e+08	9.65204e+07	1.3491e+08	1.21508e+08	1.34082e+08	1.14097e+07	4.02297e+07	1.59004e+07	2.94669e+07	2.18718e+07	9.62503e+07	1.03068e+08	8.89426e+07
KMW0554	GC-MS	-	-	121	93	192.151	C13H20O	-	.alpha.-Ionone	Terpenoids	-	127-41-3	-	1426	1.24645e+08	1.24991e+08	1.45179e+08	1.41383e+08	1.68865e+08	1.87247e+08	1.72694e+08	2.33712e+08	2.00307e+08	1.63812e+08	1.24029e+08	9.65225e+07	1.3491e+08	1.21508e+08	1.34082e+08	1.14863e+07	4.02786e+07	1.59118e+07	2.94658e+07	2.19717e+07	9.62439e+07	1.03067e+08	8.89568e+07
D339	GC-MS	-	-	93	41	204.188	C15H24	-	cis-.alpha.-Bisabolene	Terpenoids	-	29837-07-8	-	1504	1.64867e+08	2.67078e+08	2.10239e+08	1.77572e+08	1.20384e+08	1.38957e+08	1.24455e+08	1.26427e+08	1.49274e+08	1.09902e+08	1.36769e+08	1.5573e+08	2.13559e+08	1.67349e+08	1.5259e+08	8.74424e+06	2.77049e+07	1.13765e+07	1.88977e+07	1.26929e+07	9.28915e+07	9.90254e+07	8.22445e+07
NMW0075	GC-MS	-	-	93	121	154.136	C10H18O	-	Cyclohexanol, 1-methyl-4-(1-methylethylidene)-	Terpenoids	-	586-81-2	-	1197	278544910	189254800	278150807	294715314	277086534	10673970	30115472	37958900	35771040	27932946	37380280	97858118	64566965	52666824	53500197	5984232	43701069	947761	5494440	3768743	84821684	82703632	73854853
WMW0007	GC-MS	-	-	107	93	204.188	C15H24	-	[1S-(1.alpha.,7.alpha.,8a.beta.)]-1,2,3,5,6,7,8,8a-octahydro-1,4-dimethyl-7-(1-methylethenyl)-Azulene	Terpenoids	-	3691-11-0	-	1505	1.43333e+08	2.27748e+08	1.81005e+08	1.47588e+08	1.0159e+08	1.21804e+08	1.05464e+08	9.66588e+07	1.26951e+08	9.00159e+07	1.17757e+08	1.35245e+08	1.86616e+08	1.43341e+08	1.29753e+08	7.40533e+06	2.43582e+07	1.01828e+07	1.60077e+07	1.07301e+07	7.87574e+07	8.40059e+07	6.9807e+07
WMW0177	GC-MS	-	-	121	136	210.162	C13H22O2	-	3-Cyclohexene-1-methanol, .alpha.,.alpha.,4-trimethyl-, propanoate	Terpenoids	-	80-27-3	-	1432	1.08161e+08	1.20822e+08	1.27278e+08	1.17999e+08	1.11688e+08	1.2339e+08	1.34405e+08	1.52715e+08	1.43049e+08	1.14474e+08	1.23913e+08	9.63818e+07	1.34746e+08	1.21339e+08	1.33952e+08	8.92809e+06	3.31368e+07	1.19235e+07	2.39301e+07	1.47492e+07	7.71251e+07	8.24875e+07	7.02004e+07
KMW0614	GC-MS	-	-	119	105	204.188	C15H24	-	Cubenene	Terpenoids	-	29837-12-5	-	1532	8.07414e+07	6.36339e+07	1.02462e+08	8.31225e+07	7.75829e+07	1.63883e+08	1.26693e+08	1.48601e+08	1.65125e+08	1.18897e+08	1.20016e+08	6.77134e+07	1.2043e+08	1.70594e+08	1.30062e+08	1.34392e+07	3.64139e+07	1.50929e+07	3.24592e+07	1.47537e+07	7.61413e+07	8.56874e+07	7.18681e+07
QWM0003	GC-MS	-	-	68	67	152.12	C10H16O	-	2H-Pyran, 3,6-dihydro-4-methyl-2-(2-methyl-1-propenyl)-	Terpenoids	-	1786-08-9	-	1154	1.89596e+08	1.25629e+08	2.06511e+08	2.17605e+08	3.07541e+08	3.10361e+07	4.63302e+07	5.23855e+07	2.61494e+07	4.08842e+07	1.92975e+07	3.56553e+07	2.12806e+07	1.57211e+07	2.47045e+07	5.74165e+06	1.97989e+07	933031	1.77044e+07	3.32948e+06	7.5119e+07	7.35541e+07	6.76849e+07
KMW0342	GC-MS	-	-	154	95	154.136	C10H18O	-	Citronellal	Terpenoids	-	106-23-0	-	1153	1.8865e+08	1.21695e+08	2.06108e+08	2.18808e+08	3.13238e+08	3.18148e+07	4.65018e+07	5.17649e+07	2.72737e+07	4.1657e+07	2.0803e+07	3.66098e+07	2.29002e+07	1.72029e+07	2.60676e+07	6.6015e+06	2.14871e+07	1.07363e+06	1.95519e+07	3.91062e+06	7.4046e+07	7.22557e+07	6.67721e+07
KMW0374	GC-MS	-	-	69	41	154.136	C10H18O	-	4-Hexen-1-ol, 5-methyl-2-(1-methylethenyl)-, (R)-	Terpenoids	-	498-16-8	-	1170	224844567	276963884	204579912	205178396	170778441	12741025	22094312	17481510	35451964	19021174	18955754	71514873	29861906	20923447	30670805	11390672	44838975	3024270	19576715	12622737	71531044	70859702	64890113
NMW0071	GC-MS	-	-	59	93	154.136	C10H18O	-	L-.alpha.-Terpineol	Terpenoids	-	10482-56-1	-	1190	2.34677e+08	1.62537e+08	2.36608e+08	2.49746e+08	2.36669e+08	9.65685e+06	2.66212e+07	3.31613e+07	3.1631e+07	2.44094e+07	3.19657e+07	8.41931e+07	5.48114e+07	4.46114e+07	4.65444e+07	5.15129e+06	3.69835e+07	802302	4.69013e+06	3.05994e+06	6.8694e+07	6.94737e+07	6.18708e+07
KMW0484	GC-MS	-	-	59	93	154.136	C10H18O	-	.alpha.-Terpineol	Terpenoids	-	98-55-5	-	1189	2.34002e+08	1.61802e+08	2.3599e+08	2.49229e+08	2.35898e+08	9.61542e+06	2.65689e+07	3.30919e+07	3.15546e+07	2.43589e+07	3.18551e+07	8.40259e+07	5.46899e+07	4.38946e+07	4.64547e+07	5.11273e+06	3.68947e+07	785916	4.66314e+06	2.90144e+06	6.85764e+07	6.93606e+07	6.17475e+07
D338	GC-MS	-	-	119	204	204.188	C15H24	-	1-methyl-4-(1,2,2-trimethylcyclopentyl)cyclohexa-1,3-diene	Terpenoids	-	29621-78-1	-	1509	1.11062e+08	1.66227e+08	1.33008e+08	1.11921e+08	7.70595e+07	1.21668e+08	9.32642e+07	1.05643e+08	1.24038e+08	8.33691e+07	1.02087e+08	1.0229e+08	1.46822e+08	1.22615e+08	1.09779e+08	6.724e+06	2.19976e+07	8.86534e+06	1.58691e+07	9.65238e+06	6.44116e+07	6.69941e+07	5.64211e+07
XMW0531	GC-MS	-	-	55	69	152.12	C10H16O	-	Bicyclo[3.1.1]heptan-3-one, 2,6,6-trimethyl-, (1.alpha.,2.beta.,5.alpha.)-	Terpenoids	-	15358-88-0	-	1173	182726212	225243235	165775685	165535523	137945525	11367313	19322805	15486873	30461592	16767314	16900098	59776585	25400533	18433986	26457158	10214012	38356832	2791366	17402366	11362332	60585899	59059349	54561880
XMW0902	GC-MS	-	-	69	41	138.141	C10H18	-	2,6-Dimethyl-2-trans-6-octadiene	Terpenoids	-	2609-23-6	-	993	1.82905e+08	2.38283e+08	2.13351e+08	2.10996e+08	1.96037e+08	5.24177e+07	6.38488e+07	4.68359e+07	4.28023e+07	3.55614e+07	1.14291e+07	1.11608e+07	1.50142e+07	1.04303e+07	1.7503e+07	1.25448e+06	6.52915e+06	792614	684041	2.9066e+06	5.80306e+07	6.09456e+07	5.20857e+07
NMW0121	GC-MS	-	-	135	150	150.104	C10H14O	-	Phenol, 2-methyl-5-(1-methylethyl)-	Terpenoids	-	499-75-2	-	1299	1.36694e+08	7.25117e+07	1.71059e+08	1.7169e+08	2.57088e+08	8.05504e+06	3.04664e+07	2.68651e+07	3.29133e+07	2.74003e+07	1.31818e+07	1.84327e+07	2.00208e+07	1.64241e+07	2.40643e+07	845405	2.66647e+07	3.12313e+06	1.32912e+06	4.50014e+06	5.77218e+07	5.41763e+07	4.95808e+07
WMW0025	GC-MS	-	-	135	150	150.104	C10H14O	-	Thymol	Terpenoids	-	89-83-8	-	1291	1.36434e+08	7.23172e+07	1.708e+08	1.71219e+08	2.5675e+08	8.12205e+06	3.0293e+07	2.67127e+07	3.27803e+07	2.72357e+07	1.31412e+07	1.83644e+07	1.99918e+07	1.63957e+07	2.39878e+07	813855	2.65129e+07	3.4312e+06	1.29496e+06	4.43375e+06	5.75924e+07	5.40282e+07	4.94444e+07
KMW0259	GC-MS	-	-	93	91	136.125	C10H16	-	.gamma.-Terpinene	Terpenoids	-	99-85-4	-	1060	9.59907e+07	8.54277e+07	1.1441e+08	1.33704e+08	1.2094e+08	1.5774e+08	1.50068e+08	1.51679e+08	1.27197e+08	1.04313e+08	2.74226e+07	2.4496e+07	4.8732e+07	3.60982e+07	5.54617e+07	155532	1.93813e+06	238225	299277	753499	5.63938e+07	5.96945e+07	5.15557e+07
D276	GC-MS	-	-	108	107	150.104	C10H14O	-	Bicyclo[3.1.0]hex-3-en-2-one, 4-methyl-1-(1-methylethyl)-	Terpenoids	-	24545-81-1	-	1171	175749232	218337327	157026319	155383572	127335124	8664361	14989822	11737423	24609113	13038836	12733256	51753697	19677463	13928361	21121047	8170863	32700010	2390393	14290128	9325949	54634538	51552766	48310187
WMW0005	GC-MS	-	-	108	81	150.104	C10H14O	-	Pinocarvone	Terpenoids	-	30460-92-5	-	1164	1.72347e+08	2.10454e+08	1.53746e+08	1.46583e+08	1.23967e+08	8664361	14989822	11737423	24609113	13038836	12733256	51728982	19677463	13928361	21121047	8155959	32700010	2390393	14280443	9299616	54581616	51516112	48270772
KMW0360	GC-MS	-	-	71	81	156.151	C10H20O	-	Levomenthol	Terpenoids	-	2216-51-5	-	1171	167123105	204545948	152459896	152872274	127266017	10062415	17146592	13721261	27283204	14827175	14516457	54000134	22705180	15839407	23592695	8382361	33785074	2172106	14639704	9301442	53692481	53200225	48802265
KMW0618	GC-MS	-	-	161	134	204.188	C15H24	-	Naphthalene, 1,2,3,5,6,8a-hexahydro-4,7-dimethyl-1-(1-methylethyl)-, (1S-cis)-	Terpenoids	-	483-76-1	-	1524	4.38087e+07	4.2798e+07	5.48719e+07	4.76909e+07	4.51412e+07	9.53792e+07	7.28246e+07	9.45961e+07	9.71787e+07	7.50364e+07	7.16066e+07	3.95522e+07	6.85917e+07	8.87573e+07	7.7532e+07	1.00863e+07	2.29527e+07	1.25446e+07	2.00781e+07	1.14918e+07	5.13027e+07	4.60341e+07	4.17861e+07
XMW1381	GC-MS	-	-	91	105	134.11	C10H14	-	Bicyclo[3.2.1]oct-2-ene, 3-methyl-4-methylene-	Terpenoids	-	49826-53-1	-	1168	157260340	197032851	141688442	141251059	115039246	7642085	13436350	10439742	21777957	11509967	11564037	45542525	18130992	12906375	18805461	7054794	28442921	1872266	12433879	7924764	46674200	45322017	41832303
WMW0015	GC-MS	-	-	71	111	154.136	C10H18O	-	Terpinen-4-ol	Terpenoids	-	562-74-3	-	1177	1.34293e+08	1.08075e+08	1.34301e+08	1.47361e+08	1.40782e+08	4.08376e+07	4.95771e+07	4.2695e+07	4.40434e+07	4.51878e+07	2.84701e+07	6.16896e+07	4.33836e+07	3.70128e+07	5.28292e+07	3.35698e+06	2.11745e+07	883995	2.15052e+06	2.83181e+06	4.62544e+07	4.74714e+07	4.2013e+07
KMW0392	GC-MS	-	-	71	81	156.151	C10H20O	-	Cyclohexanol, 5-methyl-2-(1-methylethyl)-, (1.alpha.,2.alpha.,5.alpha.)-	Terpenoids	-	491-02-1	-	1187	1.33199e+08	1.05781e+08	1.34009e+08	1.47255e+08	1.40623e+08	4.08048e+07	4.95213e+07	4.26464e+07	4.39678e+07	4.51245e+07	2.84179e+07	6.15969e+07	4.33176e+07	3.69475e+07	5.27601e+07	3.33992e+06	2.11266e+07	857635	2.09458e+06	2.78271e+06	4.61832e+07	4.74017e+07	4.19442e+07
XMW0825	GC-MS	-	-	119	93	204.188	C15H24	-	Bicyclo[3.1.1]heptane, 6-methyl-2-methylene-6-(4-methyl-3-pentenyl)-, [1R-(1.alpha.,5.alpha.,6.beta.)]-	Terpenoids	-	55123-21-2	-	1446	44203897	32248263	56431211	62694748	101080256	104641308	58105448	146959090	104529780	91570670	28205400	2.91698e+07	35164498	38636943	41436322	4.73626e+06	1.47512e+07	7.07277e+06	1.07093e+07	11616851	42100221	46645202	40433688
XMW0388	GC-MS	-	-	161	122	204.188	C15H24	-	(4aR,8aR)-5,8a-dimethyl-3-propan-2-ylidene-1,2,4,4a,7,8-hexahydronaphthalene	Terpenoids	-	6813-21-4	-	1542	4.54903e+07	3.03239e+07	5.21446e+07	4.9327e+07	4.67296e+07	1.16927e+08	6.45462e+07	6.26239e+07	9.5016e+07	6.37569e+07	6.92663e+07	3.91642e+07	6.58626e+07	9.69216e+07	7.16656e+07	3.84112e+06	1.14053e+07	3.90225e+06	1.22835e+07	4.11842e+06	4.1949e+07	3.63425e+07	3.43853e+07
D300	GC-MS	-	-	105	189	204.188	C15H24	-	Aristolochene	Terpenoids	-	26620-71-3	-	1487	3.88582e+07	3.69659e+07	5.04923e+07	4.42181e+07	4.07719e+07	7.55525e+07	6.09257e+07	6.81566e+07	7.33113e+07	5.53093e+07	6.73252e+07	3.53839e+07	6.47504e+07	8.52336e+07	6.66713e+07	6.17539e+06	1.72105e+07	7.03376e+06	1.39927e+07	6.80367e+06	4.10921e+07	4.01315e+07	3.61543e+07
XMW0012	GC-MS	-	-	105	161	204.188	C15H24	-	Naphthalene, 1,2,4a,5,6,8a-hexahydro-4,7-dimethyl-1-(1-methylethyl)-, [1S-(1.alpha.,4a.beta.,8a.alpha.)]-	Terpenoids	-	24406-05-1	-	1538	4.32608e+07	2.87477e+07	4.94376e+07	4.70072e+07	4.4604e+07	1.08916e+08	6.08646e+07	6.58466e+07	8.83515e+07	5.98303e+07	6.46701e+07	3.79556e+07	6.14468e+07	9.00146e+07	6.78715e+07	3.70064e+06	1.08293e+07	3.77444e+06	1.1716e+07	3.96972e+06	3.94549e+07	3.42597e+07	3.19016e+07
XMW0022	GC-MS	-	-	95	109	168.115	C10H16O2	-	Iridomyrmecin	Terpenoids	-	485-43-8	-	1463	7.39296e+07	7.64262e+07	7.7604e+07	7.78532e+07	6.76591e+07	7.21705e+07	7.33934e+07	8.34171e+07	7.51736e+07	6.12306e+07	3.20356e+07	2.99421e+07	4.94665e+07	4.67905e+07	4.18044e+07	3.56201e+06	1.54956e+07	5.63442e+06	1.11966e+07	8.6287e+06	3.92972e+07	4.28331e+07	3.62375e+07
XMW0176	GC-MS	-	-	105	161	204.188	C15H24	-	[1α,4aα,8aα]-1,2,4a,5,6,8a-hexahydro-4-7-dimethyl-1-[1-methylethyl]naphthalene	Terpenoids	-	31983-22-9	-	1496	1.73929e+07	1.8168e+07	2.23482e+07	2.13549e+07	2.39431e+07	4.33572e+07	3.33231e+07	4.13342e+07	4.72841e+07	3.09115e+07	5.69238e+07	5.33856e+07	7.96377e+07	6.89943e+07	6.1233e+07	1.21577e+07	3.31179e+07	1.39632e+07	1.89475e+07	1.36711e+07	3.76541e+07	3.31866e+07	3.16786e+07
XMW0743	GC-MS	-	-	105	161	204.188	C15H24	-	(-)-Aristolene	Terpenoids	-	6831-16-9	-	1447	3.67001e+07	3.42507e+07	4.11236e+07	3.71529e+07	3.42548e+07	6.20706e+07	4.62922e+07	7.15054e+07	5.95703e+07	4.89464e+07	1.08251e+08	3.68946e+07	6.69231e+07	5.26842e+07	7.27812e+07	6.11017e+06	1.81456e+07	5.38787e+06	1.17511e+07	8.40949e+06	3.75718e+07	3.86608e+07	3.4889e+07
KMW0199	GC-MS	-	-	41	93	136.125	C10H16	-	.beta.-Myrcene	Terpenoids	-	123-35-3	-	991	1.08505e+08	1.39575e+08	1.25464e+08	1.24668e+08	1.15662e+08	3.2545e+07	3.96309e+07	2.93641e+07	2.67437e+07	2.25628e+07	7.38445e+06	7.20226e+06	9.73602e+06	6.7537e+06	1.13306e+07	156426	4.25718e+06	482348	386813	1.8817e+06	3.69132e+07	3.8447e+07	3.32726e+07
KMW0620	GC-MS	-	-	119	132	202.172	C15H22	-	Benzene, 1-(1,5-dimethyl-4-hexenyl)-4-methyl-	Terpenoids	-	644-30-4	-	1483	3.02542e+07	2.86566e+07	3.92813e+07	3.40142e+07	3.2045e+07	6.43192e+07	5.17e+07	6.16908e+07	6.4963e+07	5.02776e+07	7.25216e+07	3.39365e+07	6.49059e+07	8.16402e+07	7.16188e+07	5.79833e+06	1.53892e+07	6.63219e+06	1.28098e+07	6.2203e+06	3.66694e+07	3.5358e+07	3.22134e+07
KMW0537	GC-MS	-	-	81	68	204.188	C15H24	-	Cyclohexane, 1-ethenyl-1-methyl-2,4-bis(1-methylethenyl)-, (1.alpha.,2.beta.,4.beta.)-	Terpenoids	-	33880-83-0	-	1398	3.61522e+07	3.71654e+07	4.19766e+07	3.90419e+07	4.08781e+07	6.10937e+07	7.33872e+07	7.52067e+07	6.8438e+07	5.32712e+07	3.86047e+07	2.89673e+07	5.18837e+07	4.33621e+07	4.49056e+07	7.74059e+06	2.11597e+07	8.07642e+06	1.49417e+07	8.77353e+06	3.65971e+07	3.46836e+07	3.19217e+07
KMW0606	GC-MS	-	-	105	161	204.188	C15H24	-	.alpha.-Muurolene	Terpenoids	-	10208-80-7	-	1499	1.46786e+07	1.57751e+07	1.89786e+07	1.81521e+07	2.09127e+07	3.91078e+07	2.94144e+07	3.8345e+07	4.32576e+07	2.609e+07	5.37426e+07	5.09591e+07	7.58512e+07	6.60279e+07	5.68016e+07	1.15634e+07	3.31167e+07	1.39329e+07	1.89475e+07	1.3344e+07	3.6528e+07	3.08166e+07	3.01828e+07
KMW0566	GC-MS	-	-	189	133	204.188	C15H24	-	(4aR-trans)-decahydro-4a-methyl-1-methylene-7-(1-methylethylidene)-Naphthalene	Terpenoids	-	515-17-3	-	1479	5.41719e+07	5.43875e+07	6.89548e+07	6.19355e+07	5.32493e+07	7.28929e+07	6.83717e+07	7.23923e+07	7.95312e+07	5.37148e+07	4.24441e+07	2.7901e+07	5.45309e+07	6.32659e+07	5.19207e+07	4.09743e+06	1.51787e+07	6.22319e+06	1.22198e+07	6.34502e+06	3.61316e+07	4.09728e+07	3.43549e+07
D353	GC-MS	-	-	161	91	204.188	C15H24	-	(S,1Z,6Z)-8-Isopropyl-1-methyl-5-methylenecyclodeca-1,6-diene	Terpenoids	-	317819-80-0	-	1448	3.10516e+07	3.13589e+07	3.42229e+07	3.18658e+07	2.56855e+07	6.27312e+07	4.11978e+07	5.37665e+07	5.76953e+07	4.26196e+07	9.51588e+07	4.05594e+07	6.48895e+07	5.19198e+07	6.49229e+07	7.01079e+06	2.09157e+07	6.16785e+06	1.20425e+07	7.56212e+06	3.59324e+07	3.56345e+07	3.2365e+07
XMW0700	GC-MS	-	-	189	133	204.188	C15H24	-	4a,8-Dimethyl-2-(prop-1-en-2-yl)-1,2,3,4,4a,5,6,7-octahydronaphthalene	Terpenoids	-	103827-22-1	-	1492	2.08559e+07	1.87633e+07	2.20406e+07	2.06449e+07	2.17179e+07	5.45219e+07	3.64311e+07	4.67266e+07	5.3791e+07	3.41446e+07	5.54337e+07	4.72813e+07	7.32582e+07	7.00512e+07	5.97518e+07	1.0401e+07	3.33376e+07	1.21361e+07	1.80967e+07	1.22931e+07	3.49797e+07	3.26496e+07	3.01414e+07
XMW0151	GC-MS	-	-	161	204	204.188	C15H24	-	Epizonarene	Terpenoids	-	41702-63-0	-	1501	2.19348e+07	1.93178e+07	2.29518e+07	2.24905e+07	2.1608e+07	4.629e+07	3.16393e+07	4.06294e+07	4.74795e+07	2.99739e+07	5.27911e+07	4.68708e+07	7.21232e+07	6.61719e+07	5.64612e+07	9.99118e+06	3.37116e+07	1.22812e+07	1.79264e+07	1.23929e+07	3.38294e+07	3.04456e+07	2.89533e+07
XMW0889	GC-MS	-	-	91	92	134.11	C10H14	-	Bicyclo[3.1.0]hex-2-ene, 4-methylene-1-(1-methylethyl)-	Terpenoids	-	36262-09-6	-	956	1.24897e+08	1.71665e+08	1.32111e+08	1.57542e+08	1.40388e+08	3.14191e+07	3.07273e+07	2.11974e+07	2.63932e+07	1.90866e+07	7.56818e+06	7.00018e+06	8.34177e+06	5.92154e+06	8.03147e+06	131145	4.1833e+06	596137	613895	2.12476e+06	3.37568e+07	3.81011e+07	3.24028e+07
KMW0522	GC-MS	-	-	161	119	204.188	C15H24	-	Copaene	Terpenoids	-	3856-25-5	-	1376	3.74053e+07	3.77308e+07	4.93969e+07	4.42856e+07	4.44773e+07	6.58381e+07	4.87634e+07	5.94683e+07	6.61186e+07	4.98384e+07	4.77344e+07	3.18933e+07	4.88e+07	4.57351e+07	4.3051e+07	5.79425e+06	1.68369e+07	6.80602e+06	1.17832e+07	6.23861e+06	3.29558e+07	3.18936e+07	2.9514e+07
WMW0004	GC-MS	-	-	105	119	204.188	C15H24	-	Ylangene	Terpenoids	-	14912-44-8	-	1372	3.69644e+07	3.7037e+07	4.92242e+07	4.37582e+07	4.55211e+07	6.10983e+07	4.4938e+07	5.79709e+07	6.1471e+07	4.53897e+07	4.35259e+07	2.93265e+07	4.56468e+07	3.93503e+07	3.74557e+07	5.74467e+06	1.61819e+07	6.64661e+06	1.15683e+07	6.24471e+06	3.27306e+07	3.1328e+07	2.88269e+07
XMW1165	GC-MS	-	-	161	119	204.188	C15H24	-	1-Isopropyl-4,7-dimethyl-1,2,3,5,6,8a-hexahydronaphthalene	Terpenoids	-	16729-01-4	-	1469	6.67692e+07	6.93337e+07	6.88057e+07	6.85902e+07	5.23492e+07	5.9656e+07	6.32859e+07	6.52458e+07	6.25401e+07	4.89838e+07	2.85199e+07	2.79399e+07	4.422e+07	4.19352e+07	3.7068e+07	3.03798e+06	1.63908e+07	4.83583e+06	9.87738e+06	6.53376e+06	3.26298e+07	3.61238e+07	3.06128e+07
XMW0548	GC-MS	-	-	120	41	204.188	C15H24	-	Bicyclo[7.2.0]undecane, 10,10-dimethyl-2,6-bis(methylene)-, [1S-(1R*,9S*)]-	Terpenoids	-	136296-38-3	-	1489	6.58108e+07	8.7051e+07	8.45546e+07	6.5595e+07	6.91108e+07	6.13076e+07	7.73602e+07	1.32712e+08	9.17695e+07	7.05487e+07	5.51379e+07	4.73245e+07	7.57069e+07	5.51586e+07	5.89248e+07	1.63637e+06	4.3782e+06	1.74362e+06	5.17707e+06	4.38322e+06	3.13309e+07	3.78713e+07	3.04916e+07
KMW0198	GC-MS	-	-	93	91	136.125	C10H16	-	.alpha.-Phellandrene 1	Terpenoids	-	99-83-2	-	1006	1.30641e+08	1.85886e+08	1.85442e+08	1.50426e+08	1.67265e+08	3.11932e+07	4.30823e+07	3.13313e+07	2.31832e+07	1.98742e+07	7.634e+06	8.61252e+06	9.18542e+06	6.16561e+06	9.66851e+06	100475	1.6135e+06	70016.7	123311	309239	3.07193e+07	3.26638e+07	2.68341e+07
XMW0709	GC-MS	-	-	93	79	136.125	C10H16	-	Cyclohexane, 1-methylene-4-(1-methylethenyl)-	Terpenoids	-	499-97-8	-	1004	1.30629e+08	1.85889e+08	1.85436e+08	1.50381e+08	1.67231e+08	3.11846e+07	4.30761e+07	3.13356e+07	2.31822e+07	1.98707e+07	7.63335e+06	8.61163e+06	9.18491e+06	6.1653e+06	9.66796e+06	102641	1.63135e+06	69651.9	122145	319536	3.07187e+07	3.26538e+07	2.68298e+07
KMW0509	GC-MS	-	-	121	93	204.188	C15H24	-	Cyclohexene, 4-ethenyl-4-methyl-3-(1-methylethenyl)-1-(1-methylethyl)-, (3R-trans)-	Terpenoids	-	20307-84-0	-	1338	2.63738e+07	4.08076e+07	3.40925e+07	3.02997e+07	2.66637e+07	4.77071e+07	5.56663e+07	8.88596e+07	6.91384e+07	5.2819e+07	5.12131e+07	3.17585e+07	5.45775e+07	4.53762e+07	5.09634e+07	3.84707e+06	1.23144e+07	4.49596e+06	9.4194e+06	5.56767e+06	2.86619e+07	2.9684e+07	2.63225e+07
XMW0013	GC-MS	-	-	93	91	136.125	C10H16	-	1,7,7-trimethyl-Tricyclo[2.2.1.0(2,6)]heptane	Terpenoids	-	508-32-7	-	925	1.25766e+08	1.42834e+08	1.41948e+08	1.677e+08	1.43762e+08	2.81348e+07	2.51742e+07	2.09165e+07	2.12847e+07	1.66455e+07	7.02026e+06	6.34575e+06	1.12491e+07	7.23485e+06	1.31593e+07	34481	1.64431e+06	143116	72397.5	1.09145e+06	2.75764e+07	3.16072e+07	2.62943e+07
NMW0123	GC-MS	-	-	81	59	172.146	C10H20O2	-	p-Menthane-3,8-diol, cis-1,3,trans-1,4-	Terpenoids	-	3564-98-5	-	1301	7.29886e+07	9.83712e+07	6.48113e+07	7.00775e+07	7.97436e+07	1.80278e+07	1.0775e+07	1.30178e+07	1.4072e+07	1.09591e+07	4.93086e+06	8.99163e+06	5.94524e+06	4.80415e+06	5.46486e+06	847138	6.33656e+06	1.99524e+06	1.59098e+06	231896	2.74073e+07	2.63682e+07	2.38569e+07
WMW0053	GC-MS	-	-	119	120	204.188	C15H24	-	Benzene, 1-(1,5-dimethylhexyl)-4-methyl-	Terpenoids	-	1461-02-5	-	1449	2.42289e+07	2.35525e+07	2.72093e+07	2.45571e+07	2.16297e+07	4.31648e+07	3.14257e+07	4.59319e+07	4.1887e+07	3.30241e+07	7.21659e+07	2.68131e+07	4.58917e+07	3.73258e+07	4.85079e+07	4.45913e+06	1.31001e+07	3.96927e+06	8.26349e+06	5.55457e+06	2.57478e+07	2.59354e+07	2.35661e+07
KMW0296	GC-MS	-	-	93	121	136.125	C10H16	-	Cyclohexene, 1-methyl-4-(1-methylethylidene)-	Terpenoids	-	586-62-9	-	1088	8.35734e+07	1.08844e+08	1.12765e+08	1.014e+08	1.08182e+08	2.71855e+07	3.36232e+07	2.67815e+07	1.85327e+07	1.6339e+07	6.89031e+06	6.25312e+06	1.04401e+07	7.97849e+06	1.0166e+07	62651.5	1.45868e+06	82500	121476	313434	2.57123e+07	2.67761e+07	2.32052e+07
XMW0678	GC-MS	-	-	121	105	136.125	C10H16	-	1,3-Cyclohexadiene, 1,5,5,6-tetramethyl-	Terpenoids	-	514-94-3	-	976	9.06072e+07	1.11054e+08	1.02815e+08	1.19611e+08	1.00173e+08	2.64159e+07	2.42658e+07	1.99266e+07	2.07821e+07	1.60663e+07	6.5235e+06	6.41683e+06	9.06826e+06	6.81383e+06	1.05855e+07	60476.6	1.81791e+06	241816	176145	1.28126e+06	2.56143e+07	2.84185e+07	2.42276e+07
D310	GC-MS	-	-	202	159	202.172	C15H22	-	(8R,8aS)-8,8a-Dimethyl-2-(propan-2-ylidene)-1,2,3,7,8,8a-hexahydronaphthalene	Terpenoids	-	27840-40-0	-	1540	1.4375e+07	9.8542e+06	1.3249e+07	1.54154e+07	1.73458e+07	2.34212e+07	1.53899e+07	1.98875e+07	2.05524e+07	1.6802e+07	1.76189e+07	9.79904e+06	1.95012e+07	1.81125e+07	2.07442e+07	1.06256e+07	1.67399e+07	1.06903e+07	1.5819e+07	1.01962e+07	2.55009e+07	1.9433e+07	2.04823e+07
XMW0992	GC-MS	-	-	119	161	202.172	C15H22	-	(2R,8R,8aS)-8,8a-Dimethyl-2-(prop-1-en-2-yl)-1,2,3,7,8,8a-hexahydronaphthalene	Terpenoids	-	5090-61-9	-	1456	2.49472e+07	2.36256e+07	2.81826e+07	2.48382e+07	2.29939e+07	4.21244e+07	3.1345e+07	4.86677e+07	4.09951e+07	3.25499e+07	6.92551e+07	2.50652e+07	4.46125e+07	3.5839e+07	4.73212e+07	4.29325e+06	1.26384e+07	3.81954e+06	8.01821e+06	5.38788e+06	2.45451e+07	2.52364e+07	2.25492e+07
KMW0604	GC-MS	-	-	121	93	204.188	C15H24	-	(1S,2E,6E,10R)-3,7,11,11-Tetramethylbicyclo[8.1.0]undeca-2,6-diene	Terpenoids	-	24703-35-3	-	1495	9.95722e+06	1.04076e+07	1.26868e+07	1.17596e+07	1.43019e+07	2.33724e+07	1.95165e+07	2.37372e+07	2.66603e+07	1.74973e+07	3.40357e+07	3.45451e+07	5.21462e+07	4.14907e+07	3.83129e+07	8.04247e+06	2.08957e+07	9.0368e+06	1.2243e+07	8.78201e+06	2.34468e+07	2.03492e+07	1.94617e+07
WMW0146	GC-MS	-	-	161	122	204.188	C15H24	-	.alpha.-Maaliene	Terpenoids	-	489-28-1	-	1443	27984239	31137965	33301271	28662123	32385750	44113291	33925204	46555127	44866252	35053075	34720842	2.33205e+07	41907778	32491205	33798474	4131135	12959779	3422903	6246671	4230703	22634421	22952711	20470321
KMW0552	GC-MS	-	-	81	80	204.188	C15H24	-	(-)-.beta.-Bourbonene	Terpenoids	-	5208-59-3	-	1384	2.5001e+07	1.78076e+07	3.32927e+07	2.79933e+07	2.95593e+07	4.79246e+07	3.6743e+07	3.58054e+07	4.25654e+07	3.38261e+07	2.768e+07	1.50816e+07	2.78074e+07	3.24825e+07	2.79753e+07	4.37268e+06	8.12085e+06	4.59477e+06	6.98519e+06	3.86801e+06	2.21747e+07	2.11099e+07	1.944e+07
KMW0595	GC-MS	-	-	119	93	204.188	C15H24	-	1,3-Cyclohexadiene, 5-(1,5-dimethyl-4-hexenyl)-2-methyl-, [S-(R*,S*)]-	Terpenoids	-	495-60-3	-	1495	9.60124e+06	9.12247e+06	1.1923e+07	1.15789e+07	1.29456e+07	2.10402e+07	1.74873e+07	2.21934e+07	2.43851e+07	1.65078e+07	3.47057e+07	2.94989e+07	4.51342e+07	3.95554e+07	3.74595e+07	6.38206e+06	1.77988e+07	7.37228e+06	1.01887e+07	7.2596e+06	2.03175e+07	1.83028e+07	1.73746e+07
WMW0040	GC-MS	-	-	93	41	136.125	C10H16	-	trans-.beta.-Ocimene	Terpenoids	-	3779-61-1	-	1049	8.65853e+07	1.2906e+08	1.98341e+08	1.19963e+08	8.56563e+07	1.77128e+07	7.47733e+06	6.81078e+06	1.09282e+07	5.9457e+06	4.96035e+06	4.1779e+06	5.78534e+06	2.98664e+06	3.35356e+06	13642.7	186152	17714.6	8951.58	35192.4	1.99358e+07	2.08794e+07	1.71156e+07
XMW1408	GC-MS	-	-	189	161	204.188	C15H24	-	1H-Cyclopropa[a]naphthalene, 1a,2,3,3a,4,5,6,7b-octahydro-1,1,3a,7-tetramethyl-, [1aR-(1a.alpha.,3a.alpha.,7b.alpha.)]-	Terpenoids	-	489-29-2	-	1398	1.78314e+07	1.85863e+07	2.02413e+07	1.8796e+07	2.02186e+07	3.31853e+07	3.87828e+07	4.36866e+07	3.969e+07	3.02757e+07	2.08299e+07	1.57633e+07	2.84042e+07	2.37247e+07	2.46312e+07	4.20084e+06	1.18752e+07	4.57148e+06	8.52657e+06	4.86897e+06	1.96578e+07	1.8953e+07	1.73822e+07
KMW0386	GC-MS	-	-	67	95	152.12	C10H16O	-	cis-Dihydrocarvone	Terpenoids	-	3792-53-8	-	1195	63553228	38503527	63378292	67076289	6.31968e+07	2514631	6694315	8418130	7941236	6342034	8167459	21541975	13902165	11330198	11853034	1422515	9323335	249664	1265086	893126	19151066	17951024	16097402
XMW0504	GC-MS	-	-	119	41	204.188	C15H24	-	1H-Benzocycloheptene, 2,4a,5,6,7,8-hexahydro-3,5,5,9-tetramethyl-, (R)-	Terpenoids	-	1461-03-6	-	1500	8.19334e+06	8.24622e+06	1.02108e+07	9.46625e+06	1.06398e+07	1.98518e+07	1.53785e+07	2.07173e+07	2.2344e+07	1.44901e+07	3.17241e+07	2.76979e+07	4.25908e+07	3.64646e+07	3.31873e+07	6.05818e+06	1.74269e+07	7.17386e+06	9.76894e+06	6.97701e+06	1.90248e+07	1.6231e+07	1.60764e+07
KMW0370	GC-MS	-	-	95	107	168.151	C11H20O	-	2-Methylisoborneol	Terpenoids	-	2371-42-8	-	1198	6.61757e+07	4.29618e+07	6.60853e+07	7.06031e+07	6.62335e+07	3.07127e+06	7.20121e+06	9.03603e+06	8.6402e+06	6.84535e+06	8.63564e+06	2.21826e+07	1.44229e+07	1.18103e+07	1.2506e+07	1.32683e+06	9.27865e+06	278221	1.25769e+06	863953	1.88399e+07	1.83788e+07	1.63268e+07
KMW0639	GC-MS	-	-	123	41	208.146	C13H20O2	-	3-Buten-2-one, 4-(2,2,6-trimethyl-7-oxabicyclo[4.1.0]hept-1-yl)-	Terpenoids	-	23267-57-4	-	1473	3.59926e+07	3.7495e+07	3.78989e+07	3.81964e+07	3.29359e+07	3.58554e+07	3.60597e+07	4.17448e+07	3.75635e+07	3.01795e+07	1.4248e+07	1.36519e+07	2.29013e+07	2.20185e+07	1.91306e+07	1.65237e+06	7.16616e+06	2.67299e+06	5.15685e+06	4.05909e+06	1.8652e+07	2.05692e+07	1.72113e+07
NMW0074	GC-MS	-	-	79	91	152.12	C10H16O	-	Bicyclo[3.1.1]hept-2-ene-2-methanol, 6,6-dimethyl-	Terpenoids	-	515-00-4	-	1195	6.12672e+07	4.04575e+07	6.13269e+07	6.49328e+07	6.14891e+07	2.33258e+06	6.27458e+06	7.8619e+06	7.47661e+06	5.9289e+06	7.80368e+06	2.03165e+07	1.33469e+07	1.09687e+07	1.13235e+07	1.41489e+06	8.79114e+06	252589	1.40392e+06	872176	1.80102e+07	1.72517e+07	1.55216e+07
XMW0819	GC-MS	-	-	161	105	204.188	C15H24	-	(1S,4S,4aR)-1-Isopropyl-4-methyl-7-methylene-1,2,3,4,4a,5,6,7-octahydronaphthalene	Terpenoids	-	157477-72-0	-	1463	1.98637e+07	2.19636e+07	2.91775e+07	2.38163e+07	3.379e+07	2.20241e+07	2.08792e+07	3.80829e+07	2.85426e+07	2.02827e+07	5.43154e+07	2.56901e+07	5.70573e+07	5.01738e+07	5.78703e+07	692982	2.93442e+06	1.10747e+06	2.54578e+06	1.69773e+06	1.73901e+07	1.8722e+07	1.56192e+07
KMW0596	GC-MS	-	-	161	41	204.188	C15H24	-	Alloaromadendrene	Terpenoids	-	25246-27-9	-	1461	1.98458e+07	2.19397e+07	2.88255e+07	2.35863e+07	3.31368e+07	2.17014e+07	2.06549e+07	3.72784e+07	2.77698e+07	1.96144e+07	5.47638e+07	2.5333e+07	5.51113e+07	4.78805e+07	5.54588e+07	689825	2.93523e+06	1.1396e+06	2.61283e+06	1.67103e+06	1.71591e+07	1.83401e+07	1.55441e+07
XMW0197	GC-MS	-	-	161	105	204.188	C15H24	-	(1S,4S,4aS)-1-Isopropyl-4,7-dimethyl-1,2,3,4,4a,5-hexahydronaphthalene	Terpenoids	-	267665-20-3	-	1458	1.98361e+07	2.19052e+07	2.86738e+07	2.34298e+07	3.24489e+07	2.16e+07	2.00886e+07	3.63185e+07	2.77698e+07	1.89618e+07	5.84879e+07	2.63197e+07	5.68793e+07	4.97465e+07	5.74613e+07	687508	2.93271e+06	1.09943e+06	2.52002e+06	1.58255e+06	1.6985e+07	1.80725e+07	1.51962e+07
NMW0073	GC-MS	-	-	79	107	150.104	C10H14O	-	Bicyclo[3.1.1]hept-2-ene-2-carboxaldehyde, 6,6-dimethyl-	Terpenoids	-	564-94-3	-	1193	60103593	3.89351e+07	60095712	63649787	60048683	2209622	6114528	7677010	7299094	5727485	7505998	19746993	12914118	10575085	10889943	1328370	8867677	221300	1327849	827189	16727447	16053614	14433323
XMW0797	GC-MS	-	-	105	161	204.188	C15H24	-	Naphthalene, 1,2,4a,5,6,8a-hexahydro-4,7-dimethyl-1-(1-methylethyl)-,[1R-(1.alpha.,4a.alpha.,8a.alpha.)]-	Terpenoids	-	17627-24-6	-	1440	2.0165e+07	1.72312e+07	2.45195e+07	2.51834e+07	3.12147e+07	3.47205e+07	2.30308e+07	4.69903e+07	3.61334e+07	2.98279e+07	1.76516e+07	1.4365e+07	2.13892e+07	1.91298e+07	1.99168e+07	2.34454e+06	7.11592e+06	2.55291e+06	4.29873e+06	3.7364e+06	1.66588e+07	1.7184e+07	1.52198e+07
XMW0544	GC-MS	-	-	161	81	204.188	C15H24	-	Azulene, 1,2,3,3a,4,5,6,7-octahydro-1,4-dimethyl-7-(1-methylethenyl)-, [1R-(1.alpha.,3a.beta.,4.alpha.,7.beta.)]-	Terpenoids	-	22567-17-5	-	1473	2.27029e+07	2.83711e+07	2.87141e+07	2.10252e+07	1.82201e+07	3.06483e+07	2.98281e+07	4.48315e+07	4.0192e+07	2.74119e+07	3.62919e+07	2.39387e+07	3.84042e+07	3.52186e+07	3.50613e+07	1.81858e+06	4.68065e+06	1.65735e+06	3.45375e+06	2.06421e+06	1.63964e+07	1.55178e+07	1.25074e+07
WMW0003	GC-MS	-	-	107	161	204.188	C15H24	-	Eremophilene	Terpenoids	-	10219-75-7	-	1494	3.01278e+07	3.85692e+07	3.78507e+07	3.02267e+07	3.28259e+07	3.06482e+07	3.71386e+07	6.22782e+07	4.40258e+07	3.47916e+07	3.14806e+07	2.33936e+07	3.80057e+07	3.01386e+07	3.29658e+07	1.37014e+06	3.43923e+06	1.24611e+06	3.17626e+06	2.41446e+06	1.6306e+07	1.88417e+07	1.54583e+07
XMW0698	GC-MS	-	-	108	41	204.188	C15H24	-	1,4-Methano-1H-indene, octahydro-4-methyl-8-methylene-7-(1-methylethyl)-, [1S-(1.alpha.,3a.beta.,4.alpha.,7.alpha.,7a.beta.)]-	Terpenoids	-	3650-28-0	-	1396	1.4663e+07	1.54616e+07	1.69228e+07	1.56999e+07	1.67435e+07	2.72087e+07	3.14621e+07	3.50294e+07	3.207e+07	2.42927e+07	1.7033e+07	1.26902e+07	2.29336e+07	1.93433e+07	1.98114e+07	3.41592e+06	9.45794e+06	3.75384e+06	6.92772e+06	3.97038e+06	1.58712e+07	1.50906e+07	1.38684e+07
WMW0052	GC-MS	-	-	93	107	204.188	C15H24	-	(E)-1-Methyl-4-(6-methylhept-5-en-2-ylidene)cyclohex-1-ene	Terpenoids	-	53585-13-0	-	1533	1.63667e+07	1.30889e+07	1.98796e+07	1.70753e+07	1.56688e+07	3.28389e+07	2.48968e+07	2.9373e+07	3.27668e+07	2.31865e+07	2.51971e+07	1.36411e+07	2.54356e+07	3.50773e+07	2.82456e+07	2.68434e+06	7.05946e+06	3.03183e+06	6.31118e+06	2.90212e+06	1.57302e+07	1.68443e+07	1.42751e+07
XMW0136	GC-MS	-	-	157	142	200.157	C15H20	-	4-Isopropyl-6-methyl-1-methylene-1,2,3,4-tetrahydronaphthalene	Terpenoids	-	50277-34-4	-	1563	1.05314e+07	8.32218e+06	1.10099e+07	1.0669e+07	1.0386e+07	2.24111e+07	1.62229e+07	2.26335e+07	2.14677e+07	1.60873e+07	1.51322e+07	8.22379e+06	1.38974e+07	1.71453e+07	1.64244e+07	5.25127e+06	1.3096e+07	5.35355e+06	1.09591e+07	5.32853e+06	1.56954e+07	1.44885e+07	1.25688e+07
KMW0589	GC-MS	-	-	93	80	204.188	C15H24	-	Humulene	Terpenoids	-	6753-98-6	-	1454	1.39963e+07	1.65242e+07	1.62106e+07	1.47233e+07	9.32879e+06	2.41872e+07	1.74215e+07	2.17057e+07	2.62864e+07	1.76422e+07	3.68039e+07	2.00927e+07	2.95156e+07	2.46034e+07	2.67962e+07	2.94517e+06	8.31086e+06	2.65221e+06	4.61219e+06	2.64448e+06	1.48209e+07	1.34348e+07	1.34634e+07
KMW0613	GC-MS	-	-	41	93	204.188	C15H24	-	.alpha.-Farnesene	Terpenoids	-	502-61-4	-	1508	2.21003e+07	3.0782e+07	2.49812e+07	2.2488e+07	1.56766e+07	2.0359e+07	1.6717e+07	1.79841e+07	2.03e+07	1.50822e+07	1.7827e+07	1.91639e+07	2.57155e+07	2.09489e+07	1.94449e+07	1.43104e+06	4.47756e+06	1.89041e+06	3.13879e+06	2.06258e+06	1.27678e+07	1.32133e+07	1.12449e+07
WMW0220	GC-MS	-	-	161	41	204.188	C15H24	-	2H-2,4a-Methanonaphthalene, 1,3,4,5,6,7-hexahydro-1,1,5,5-tetramethyl-, (2S)-	Terpenoids	-	1135-66-6	-	1391	1.50027e+07	2.50434e+07	1.27403e+07	1.24484e+07	9.9265e+06	4.14438e+07	2.01245e+07	1.81152e+07	2.43022e+07	2.24521e+07	1.00688e+07	8.62724e+06	2.35524e+07	9.56898e+06	9.22217e+06	4.42391e+06	1.15461e+07	2.47946e+06	5.98052e+06	2.93824e+06	1.26775e+07	1.19602e+07	1.12279e+07
D244	GC-MS	-	-	161	105	222.198	C15H26O	-	(3S,3aR,3bR,4S,7R,7aR)-4-Isopropyl-3,7-dimethyloctahydro-1H-cyclopenta[1,3]cyclopropa[1,2]benzen-3-ol	Terpenoids	-	23445-02-5	-	1515	1.3456e+07	1.43164e+07	2.04155e+07	1.61305e+07	1.77981e+07	2.23739e+07	1.96006e+07	3.41599e+07	2.85211e+07	2.01564e+07	3.63294e+07	1.58472e+07	2.85986e+07	3.61087e+07	3.56413e+07	301841	1.57934e+06	421682	1.44609e+06	726512	1.12395e+07	1.35745e+07	1.11512e+07
KMW0479	GC-MS	-	-	107	91	150.104	C10H14O	-	1,3-Cyclohexadiene-1-carboxaldehyde, 2,6,6-trimethyl-	Terpenoids	-	116-26-7	-	1201	3.92946e+07	2.57022e+07	3.90534e+07	4.1735e+07	3.88511e+07	1.41067e+06	3.8767e+06	4.85021e+06	4.58787e+06	3.62103e+06	4.81346e+06	1.26737e+07	8.20116e+06	6.80096e+06	6.90884e+06	817674	5.55031e+06	145521	749900	506000	1.10734e+07	1.05859e+07	9.46825e+06
XMW0534	GC-MS	-	-	107	135	150.104	C10H14O	-	Bicyclo[3.1.1]hept-3-en-2-one, 4,6,6-trimethyl-, (1S)-	Terpenoids	-	1196-01-6	-	1204	3.92941e+07	2.57019e+07	3.90534e+07	4.17182e+07	3.88549e+07	1.41068e+06	3.8767e+06	4.85042e+06	4.58787e+06	3.62164e+06	4.81448e+06	1.26746e+07	8.20205e+06	6.80703e+06	6.90884e+06	769516	5.54956e+06	139062	750466	506000	1.10664e+07	1.05662e+07	9.46176e+06
XMW0143	GC-MS	-	-	119	93	204.188	C15H24	-	1H-3a,7-Methanoazulene, 2,3,4,7,8,8a-hexahydro-3,6,8,8-tetramethyl-, [3R-(3.alpha.,3a.beta.,7.beta.,8a.alpha.)]-	Terpenoids	-	469-61-4	-	1411	1.20214e+06	210384	2.16006e+06	1.58515e+06	5.4178e+06	1.02614e+06	1.55393e+06	7.40423e+06	4.5821e+06	3.09297e+06	8.91608e+07	2.09684e+07	5.87908e+07	4.67255e+07	7.71218e+07	125852	135373	88191.3	108220	144586	1.02323e+07	1.15703e+07	1.0677e+07
XMW0817	GC-MS	-	-	69	93	204.188	C15H24	-	(1S,5S,6R)-6-Methyl-2-methylene-6-(4-methylpent-3-en-1-yl)bicyclo[3.1.1]heptane	Terpenoids	-	15438-94-5	-	1492	1.75271e+07	2.15338e+07	2.19768e+07	1.88111e+07	2.05855e+07	1.80922e+07	2.02193e+07	3.49697e+07	2.47215e+07	1.98348e+07	1.83979e+07	1.39231e+07	2.09406e+07	1.72854e+07	1.98901e+07	796502	1.92582e+06	898585	1.91486e+06	1.73901e+06	9.91009e+06	1.15297e+07	9.5226e+06
GMW0078	GC-MS	-	-	69	93	204.188	C15H24	-	.beta.-Bisabolene	Terpenoids	-	495-61-4	-	1509	1.61369e+07	2.14114e+07	1.79488e+07	1.67882e+07	1.1267e+07	1.72513e+07	1.36391e+07	1.52005e+07	1.70482e+07	1.20593e+07	1.37459e+07	1.34464e+07	1.92571e+07	1.63654e+07	1.47834e+07	1.20723e+06	3.91625e+06	1.58518e+06	2.68817e+06	1.68691e+06	9.70048e+06	9.7133e+06	8.28554e+06
KMW0301	GC-MS	-	-	93	43	154.136	C10H18O	-	Bicyclo[3.1.0]hexan-2-ol, 2-methyl-5-(1-methylethyl)-, (1.alpha.,2.alpha.,5.alpha.)-	Terpenoids	-	17699-16-0	-	1070	3.78101e+07	2.96148e+07	3.98053e+07	3.32483e+07	3.07252e+07	678946	828895	583612	257572	701597	242743	1.04233e+06	417373	533698	841960	39077	476880	49969.3	47617.9	570143	9.25181e+06	7.46055e+06	7.51569e+06
XMW0948	GC-MS	-	-	105	204	204.188	C15H24	-	Valerena-4,7(11)-diene	Terpenoids	-	351222-66-7	-	1460	1.14472e+07	1.25752e+07	1.55164e+07	1.31138e+07	1.7043e+07	1.4753e+07	1.22478e+07	2.02481e+07	1.62379e+07	1.22069e+07	2.71651e+07	1.30295e+07	2.7939e+07	2.37359e+07	2.59958e+07	448158	1.91524e+06	654664	1.5815e+06	933115	9.21247e+06	9.95763e+06	7.67777e+06
XMW0530	GC-MS	-	-	59	94	152.12	C10H16O	-	p-Mentha-1,5-dien-8-ol	Terpenoids	-	1686-20-0	-	1167	2.67803e+07	2.54817e+07	2.60423e+07	2.65512e+07	2.3924e+07	4010443	4807877	4834820	5285146	4.88386e+06	4203401	10019600	6430089	4910430	6.05146e+06	1660961	5223440	440319	2907226	1472412	9202584	8937369	8185802
KMW0334	GC-MS	-	-	112	69	154.136	C10H18O	-	Cyclohexanone, 5-methyl-2-(1-methylethyl)-	Terpenoids	-	10458-14-7	-	1169	2.21925e+07	2.30716e+07	1.96388e+07	1.93383e+07	1.8943e+07	1231807	2296314	1772762	3843996	1911380	1976926	8400020	3325632	2291331	3439989	1167725	5125012	297253	2098400	1289947	9169739	8487755	7660389
XMW1411	GC-MS	-	-	41	93	204.188	C15H24	-	1,3,6,10-Dodecatetraene, 3,7,11-trimethyl-, (Z,E)-	Terpenoids	-	26560-14-5	-	1491	1.61812e+07	2.01998e+07	1.97429e+07	1.62633e+07	1.74963e+07	1.63054e+07	1.88285e+07	3.05473e+07	2.19988e+07	1.80197e+07	1.67178e+07	1.26477e+07	1.94133e+07	1.5713e+07	1.76345e+07	720547	1.69178e+06	703955	1.77565e+06	1.4691e+06	9.09869e+06	1.05055e+07	8.75362e+06
WMW0149	GC-MS	-	-	95	150	222.198	C15H26O	-	Cedrol	Terpenoids	-	77-53-2	-	1600	8.95298e+06	6.04049e+06	7.39297e+06	1.32859e+07	1.52352e+07	6.2843e+06	4.13414e+06	4.59095e+06	5.05404e+06	4.55718e+06	3.87925e+06	4.41569e+06	4.16254e+06	4.75622e+06	5.68193e+06	1.40031e+06	4.44097e+06	1.2559e+06	2.72737e+06	1.51468e+06	9.07909e+06	6.38087e+06	7.92065e+06
D328	GC-MS	-	-	134	91	202.172	C15H22	-	(5R,10R)-10-Methyl-6-methylene-2-(propan-2-ylidene)spiro[4.5]dec-7-ene	Terpenoids	-	28908-27-2	-	1495	4.01597e+06	3.85729e+06	4.92394e+06	4.68315e+06	5.48977e+06	9.78613e+06	7.75748e+06	9.53726e+06	1.06892e+07	7.12385e+06	1.29058e+07	1.26365e+07	1.90559e+07	1.56829e+07	1.43048e+07	2.87994e+06	7.86303e+06	3.31188e+06	4.53773e+06	3.26812e+06	8.94164e+06	7.77827e+06	7.41806e+06
XMW0027	GC-MS	-	-	161	122	222.198	C15H26O	-	Ledol	Terpenoids	-	577-27-5	-	1565	1.74091e+07	1.84735e+07	2.57958e+07	2.00084e+07	2.14934e+07	9.09128e+06	1.24827e+07	2.76269e+07	1.68361e+07	1.25409e+07	1.80018e+07	1.15803e+07	2.03613e+07	1.80854e+07	1.8184e+07	548611	1.93449e+06	529900	1.254e+06	1.86017e+06	8.78897e+06	1.12115e+07	8.73314e+06
NMW0227	GC-MS	-	-	93	119	204.188	C15H24	-	(Z)-1-Methyl-4-(6-methylhept-5-en-2-ylidene)cyclohex-1-ene	Terpenoids	-	13062-00-5	-	1515	7.85141e+06	8.24941e+06	1.04027e+07	9.33986e+06	1.24876e+07	9.53493e+06	8.24797e+06	1.98985e+07	1.22218e+07	1.07276e+07	4.10304e+07	1.43406e+07	3.14922e+07	2.93694e+07	4.27253e+07	412212	1.25095e+06	433691	766050	887460	8.76414e+06	9.76284e+06	8.45777e+06
XMW0629	GC-MS	-	-	204	189	204.188	C15H24	-	3H-3a,7-Methanoazulene, 2,4,5,6,7,8-hexahydro-1,4,9,9-tetramethyl-, [3aR-(3a.alpha.,4.beta.,7.alpha.)]-	Terpenoids	-	2387-78-2	-	1399	1.44462e+07	1.18555e+07	1.82002e+07	1.54168e+07	1.67542e+07	1.65864e+07	2.68774e+07	1.9416e+07	1.58506e+07	1.33492e+07	1.07605e+07	7.03824e+06	1.51277e+07	1.33057e+07	1.36414e+07	899663	1.77054e+06	878876	1.91461e+06	1.11532e+06	8.46844e+06	8.48761e+06	7.50618e+06
D193	GC-MS	-	-	68	79	152.12	C10H16O	-	p-Mentha-1,8-dien-7-ol	Terpenoids	-	536-59-4	-	1296	2.19173e+07	3.0383e+07	1.91606e+07	2.06844e+07	2.34691e+07	5.5737e+06	3.24248e+06	3.94373e+06	4.23286e+06	3.31219e+06	1.48995e+06	2.741e+06	1.79011e+06	1.44186e+06	1.62443e+06	278078	1.90259e+06	641821	516570	111867	8.21373e+06	7.96207e+06	7.16587e+06
KMW0631	GC-MS	-	-	161	59	222.198	C15H26O	-	Guaiol	Terpenoids	-	489-86-1	-	1596	6.33027e+06	4.56381e+06	5.24969e+06	8.63379e+06	9.51843e+06	6.8364e+06	4.49343e+06	5.46099e+06	6.28595e+06	4.96977e+06	5.52493e+06	5.99811e+06	5.32163e+06	6.20261e+06	7.13581e+06	1.60085e+06	4.95697e+06	1.24582e+06	2.68473e+06	1.54074e+06	8.16822e+06	5.377e+06	6.55952e+06
XMW0385	GC-MS	-	-	161	204	222.198	C15H26O	-	Carotol	Terpenoids	-	465-28-1	-	1594	6.5167e+06	4.61735e+06	5.28526e+06	8.57377e+06	9.54728e+06	6.8364e+06	4.49343e+06	5.46099e+06	6.28595e+06	4.96977e+06	5.52493e+06	5.99811e+06	5.32163e+06	6.20261e+06	7.13581e+06	1.50418e+06	4.95697e+06	1.188e+06	2.63965e+06	1.46295e+06	8.15459e+06	5.31473e+06	6.54475e+06
D264	GC-MS	-	-	41	39	138.141	C10H18	-	1,6-Octadiene, 3,7-dimethyl-	Terpenoids	-	2436-90-0	-	946	2.55398e+07	3.43851e+07	2.68661e+07	3.1484e+07	2.82809e+07	6.66912e+06	6.61762e+06	4.62242e+06	5.68188e+06	4.21886e+06	1.70294e+06	1.58739e+06	1.86027e+06	1.33513e+06	1.77487e+06	31922.9	950767	143184	150457	493037	7.74577e+06	8.45966e+06	7.38419e+06
NMW0149	GC-MS	-	-	69	41	168.115	C10H16O2	-	Geranic acid	Terpenoids	-	459-80-3	-	1355	1.4521e+07	8.24193e+06	1.86258e+07	1.54544e+07	1.90226e+07	1.14968e+07	1.45557e+07	8.86498e+06	9.68284e+06	7.23615e+06	1.23061e+07	6.62059e+06	1.37912e+07	1.23895e+07	1.25932e+07	506231	856207	581819	1.23623e+06	635819	7.24338e+06	7.64216e+06	6.62851e+06
D337	GC-MS	-	-	205	220	220.183	C15H24O	-	2H-2a,7-Methanoazuleno[5,6-b]oxirene, octahydro-3,6,6,7a-tetramethyl-	Terpenoids	-	29597-36-2	-	1585	1.46363e+07	2.01759e+07	1.05435e+07	1.71026e+07	1.07862e+07	6.88396e+06	3.48898e+06	4.00775e+06	5.25672e+06	3.95199e+06	2.80597e+06	5.57988e+06	4.0243e+06	5.69329e+06	4.92684e+06	1.1659e+06	2.81134e+06	268173	1.96192e+06	697148	6.91453e+06	5.3336e+06	6.59056e+06
XMW0742	GC-MS	-	-	120	69	204.188	C15H24	-	10,10-Dimethyl-2,6-dimethylenebicyclo[7.2.0]undecane	Terpenoids	-	357414-37-0	-	1440	6.99049e+06	4.2293e+06	9.2132e+06	1.01085e+07	1.53452e+07	1.65941e+07	9.28702e+06	2.2469e+07	1.69328e+07	1.39372e+07	3.34961e+06	3.73524e+06	3.53916e+06	5.16839e+06	5.5453e+06	730517	2.02624e+06	1.18741e+06	1.58993e+06	1.82084e+06	6.89326e+06	7.07295e+06	6.28603e+06
KMW0708	GC-MS	-	-	161	122	222.198	C15H26O	-	2-[(2S,4aR,8aR)-4a,8-dimethyl-2,3,4,5,6,8a-hexahydro-1H-naphthalen-2-yl]propan-2-ol	Terpenoids	-	123123-38-6	-	1658	7.69532e+06	6.54104e+06	7.09279e+06	8.25901e+06	7.98358e+06	1.53102e+07	1.16492e+07	1.58939e+07	1.56644e+07	1.1687e+07	9.70223e+06	8.05339e+06	9.66441e+06	1.66567e+07	1.39327e+07	1.67951e+06	5.74305e+06	900805	2.90189e+06	1.21926e+06	6.85793e+06	5.76597e+06	5.67813e+06
XMW0469	GC-MS	-	-	105	119	204.188	C15H24	-	(1R,3aS,8aS)-7-Isopropyl-1,4-dimethyl-1,2,3,3a,6,8a-hexahydroazulene	Terpenoids	-	36577-33-0	-	1440	9.12374e+06	1.21673e+07	1.10918e+07	9.74078e+06	1.23369e+07	1.30517e+07	1.03668e+07	1.74049e+07	1.34669e+07	1.11512e+07	1.18508e+07	7.84106e+06	1.28447e+07	1.03426e+07	1.05327e+07	1.39978e+06	4.36971e+06	975118	1.81295e+06	1.19646e+06	6.62313e+06	6.52347e+06	5.78796e+06
WMW0011	GC-MS	-	-	81	67	152.12	C10H16O	-	Cyclohexanone, 5-methyl-2-(1-methylethenyl)-	Terpenoids	-	529-00-0	-	1179	1.87097e+07	1.50574e+07	1.84322e+07	2.03205e+07	1.91981e+07	5.45434e+06	6.62828e+06	5.69797e+06	5.85927e+06	6.06603e+06	3.72785e+06	8.42938e+06	5.82626e+06	4.98257e+06	7.12472e+06	500017	3.03081e+06	154573	433296	422202	6.4086e+06	6.48067e+06	5.79649e+06
KMW0526	GC-MS	-	-	69	121	190.136	C13H18O	-	2-Buten-1-one, 1-(2,6,6-trimethyl-1,3-cyclohexadien-1-yl)-, (E)-	Terpenoids	-	23726-93-4	-	1386	8.60867e+06	6.55891e+06	1.03605e+07	1.04014e+07	1.30695e+07	1.3231e+07	1.02175e+07	1.08832e+07	1.21332e+07	9.46582e+06	8.29991e+06	4.31627e+06	7.73972e+06	8.88073e+06	8.02055e+06	1.19058e+06	2.17295e+06	1.25524e+06	1.90286e+06	1.05099e+06	6.39854e+06	6.1889e+06	5.62822e+06
XMW0746	GC-MS	-	-	159	118	220.183	C15H24O	-	(1R,2R,4S,6S,7S,8S)-8-Isopropyl-1-methyl-3-methylenetricyclo[4.4.0.02,7]decan-4-ol	Terpenoids	-	124753-76-0	-	1586	1.06643e+07	1.39383e+07	7.40359e+06	1.11652e+07	7.1653e+06	4.86035e+06	2.75304e+06	2.99573e+06	3.83309e+06	3.1474e+06	2.20295e+06	4.18155e+06	3.04048e+06	4.16609e+06	3.60381e+06	1.0668e+06	2.33357e+06	329403	1.87787e+06	662379	6.23517e+06	4.01804e+06	5.24425e+06
XMW0140	GC-MS	-	-	183	198	198.141	C15H18	-	Naphthalene, 1,6-dimethyl-4-(1-methylethyl)-	Terpenoids	-	483-78-3	-	1674	807955	505883	581839	906700	822404	1.87145e+06	1.34536e+06	1.83814e+06	1.61022e+06	1.51941e+06	1.05577e+06	694953	887278	1.1969e+06	1.24307e+06	3.40931e+06	3.44635e+06	4.88041e+06	3.12581e+06	5.59295e+06	6.14612e+06	3.68842e+06	5.01802e+06
KMW0652	GC-MS	-	-	119	41	222.198	C15H26O	-	Cubenol	Terpenoids	-	21284-22-0	-	1642	5.88529e+06	3.19105e+06	4.70499e+06	6.32335e+06	6.3356e+06	1.18262e+07	7.04441e+06	7.79753e+06	9.04407e+06	6.87031e+06	5.79952e+06	4.70252e+06	5.55579e+06	1.01024e+07	8.23178e+06	1.32037e+06	3.6836e+06	742683	2.67744e+06	948604	5.90773e+06	4.28269e+06	5.07583e+06
XMW1180	GC-MS	-	-	118	105	220.183	C15H24O	-	(1R,1aR,2aS,5R,6R,6aS,7aS)-1,6,6a-trimethyldecahydro-1,2a-methanocyclopropa[b]naphthalen-5-ol	Terpenoids	-	860769-47-7	-	1431	7.98076e+06	8.41082e+06	9.0936e+06	8.64607e+06	9.19372e+06	1.05228e+07	1.06578e+07	1.3232e+07	1.16854e+07	9.25808e+06	8.46959e+06	6.51014e+06	9.25526e+06	8.1627e+06	9.11876e+06	696396	2.47149e+06	907456	1.74666e+06	1.2193e+06	5.68222e+06	6.13817e+06	5.20943e+06
XMW0639	GC-MS	-	-	79	91	202.172	C15H22	-	1,4-Methanobenzocyclodecene, 1,2,3,4,4a,5,8,9,12,12a-decahydro-	Terpenoids	-	74708-73-9	-	1567	9.91606e+06	1.10018e+07	1.52397e+07	1.20481e+07	1.33302e+07	5.26354e+06	7.40247e+06	1.6668e+07	9.78922e+06	7.33718e+06	1.03283e+07	6.5519e+06	1.17882e+07	1.0299e+07	1.04804e+07	607879	1.19946e+06	708218	1.1039e+06	1.33764e+06	5.5683e+06	6.80392e+06	5.40922e+06
XMW0050	GC-MS	-	-	119	91	220.183	C15H24O	-	Isospathulenol	Terpenoids	-	88395-46-4	-	1638	5.68711e+06	3.06263e+06	4.52909e+06	5.89148e+06	5.99619e+06	1.13573e+07	6.74235e+06	7.45466e+06	8.64239e+06	6.51335e+06	5.7181e+06	4.51831e+06	5.47176e+06	9.95092e+06	8.18217e+06	1.29921e+06	3.57211e+06	692668	2.61776e+06	930837	5.45589e+06	4.2021e+06	4.95153e+06
D429	GC-MS	-	-	119	120	218.167	C15H22O	-	2-Methyl-6-(p-tolyl)hept-2-en-4-ol	Terpenoids	-	38142-57-3	-	1583	9.56023e+06	1.30751e+07	6.78612e+06	1.07395e+07	6.73375e+06	5.32568e+06	3.65521e+06	3.59575e+06	4.46789e+06	3.85188e+06	2.21089e+06	4.04272e+06	2.96133e+06	4.17675e+06	3.72195e+06	893594	2.20124e+06	397925	1.67975e+06	624020	5.39022e+06	3.74694e+06	4.74006e+06
WMW0022	GC-MS	-	-	123	81	220.183	C15H24O	-	Salvial-4(14)-en-1-one	Terpenoids	-	73809-82-2	-	1595	4.94984e+06	3.37623e+06	4.1424e+06	7.4069e+06	8.50677e+06	3.79436e+06	2.46476e+06	2.84547e+06	3.07041e+06	2.77678e+06	2.22717e+06	2.58029e+06	2.40307e+06	2.76313e+06	3.25103e+06	882439	2.50198e+06	740858	1.62265e+06	935419	5.11408e+06	3.62091e+06	4.48432e+06
XMW1138	GC-MS	-	-	69	41	154.136	C10H18O	-	6-Octen-1-ol, 7-methyl-3-methylene-	Terpenoids	-	13066-51-8	-	1195	1.34391e+07	8.6285e+06	1.33423e+07	1.43502e+07	1.37046e+07	2.36274e+06	3.14167e+06	3.77916e+06	3.34039e+06	3.29711e+06	3.76103e+06	5.54566e+06	4.68714e+06	3.66823e+06	4.774e+06	559032	2.05824e+06	374383	542914	508108	5.10206e+06	4.48821e+06	4.164e+06
XMW0979	GC-MS	-	-	105	91	204.188	C15H24	-	(4R,4aS,6S)-4,4a-Dimethyl-6-(prop-1-en-2-yl)-1,2,3,4,4a,5,6,7-octahydronaphthalene	Terpenoids	-	823810-22-6	-	1476	5.67074e+06	6.90286e+06	7.09009e+06	5.35239e+06	4.68281e+06	8.22888e+06	7.26781e+06	1.02866e+07	1.02709e+07	6.87772e+06	1.24482e+07	8.17186e+06	1.15865e+07	1.07846e+07	1.13659e+07	883315	1.82901e+06	684099	1.21295e+06	686929	4.92927e+06	4.4969e+06	3.8998e+06
NMW0006	GC-MS	-	-	107	150	150.104	C10H14O	-	2-Cyclohexen-1-one, 3-methyl-6-(1-methylethylidene)-	Terpenoids	-	491-09-8	-	1340	6.29793e+06	1.10455e+07	8.41264e+06	6.73171e+06	4.96388e+06	8.17397e+06	8.85344e+06	1.3036e+07	1.11771e+07	8.20046e+06	8.55633e+06	6.8182e+06	1.11343e+07	8.38382e+06	8.80102e+06	659559	1.94037e+06	685013	1.61446e+06	835176	4.84833e+06	5.14224e+06	4.46937e+06
WMW0041	GC-MS	-	-	41	55	152.12	C10H16O	-	Isopinocarveol	Terpenoids	-	6712-79-4	-	1178	1.28856e+07	1.07655e+07	1.24716e+07	1.35017e+07	1.28166e+07	3.93196e+06	4.99367e+06	4.31212e+06	4.39646e+06	4.42337e+06	2.7748e+06	6.02902e+06	4.25063e+06	3.66645e+06	5.12945e+06	385788	2.32943e+06	132758	348011	333945	4.84395e+06	4.79658e+06	4.36872e+06
XMW0111	GC-MS	-	-	123	109	236.178	C15H24O2	-	Spiro[4.5]decan-7-one, 1,8-dimethyl-8,9-epoxy-4-isopropyl-	Terpenoids	-	61050-91-7	-	1626	9.06925e+06	5.18065e+06	6.89082e+06	1.38931e+07	1.10067e+07	2.60716e+06	1.87015e+06	1.90875e+06	1.88906e+06	1.8287e+06	896373	1.03271e+06	1.23513e+06	1.78454e+06	1.79706e+06	586385	1.94953e+06	595707	1.04299e+06	858084	4.76793e+06	3.63733e+06	3.89334e+06
XMW0521	GC-MS	-	-	68	79	136.125	C10H16	-	1,7-Octadiene, 2-methyl-6-methylene-	Terpenoids	-	1686-30-2	-	984	1.58629e+07	2.17385e+07	1.90544e+07	1.88051e+07	1.73319e+07	4.3707e+06	5.45324e+06	3.94386e+06	3.60873e+06	3.01872e+06	996274	970340	1.31429e+06	923944	1.438e+06	52098.1	575444	101404	82161.4	271468	4.63052e+06	4.99045e+06	4.16707e+06
KMW0576	GC-MS	-	-	41	161	204.188	C15H24	-	Aromandendrene	Terpenoids	-	489-39-4	-	1440	4.75673e+06	3.90695e+06	6.30069e+06	6.59127e+06	9.80761e+06	1.01313e+07	6.14711e+06	1.45384e+07	1.04248e+07	9.0337e+06	3.85991e+06	3.60019e+06	4.66407e+06	4.77556e+06	4.94257e+06	569069	1.76938e+06	769161	1.2216e+06	1.25073e+06	4.59299e+06	4.95695e+06	4.4018e+06
KMW0556	GC-MS	-	-	41	105	204.188	C15H24	-	Naphthalene, decahydro-4a-methyl-1-methylene-7-(1-methylethenyl)-, [4aR-(4a.alpha.,7.alpha.,8a.beta.)]-	Terpenoids	-	17066-67-0	-	1486	4.018e+06	3.82501e+06	5.04015e+06	4.51171e+06	4.07127e+06	7.45052e+06	6.07596e+06	7.03728e+06	7.42988e+06	5.7124e+06	7.00313e+06	3.63148e+06	6.5784e+06	7.9976e+06	7.0868e+06	736105	1.9397e+06	845919	1.62601e+06	822249	4.39365e+06	4.22222e+06	3.86998e+06
D216	GC-MS	-	-	121	93	206.167	C14H22O	-	.alpha.-Irone	Terpenoids	-	79-69-6	-	1526	2.14319e+06	1.98537e+06	2.68107e+06	2.96393e+06	4.26988e+06	6.12232e+06	3.75994e+06	6.13596e+06	5.1719e+06	5.24859e+06	9.28713e+06	3.10212e+06	6.69486e+06	7.17116e+06	8.86134e+06	879621	1.72329e+06	1.2409e+06	1.70462e+06	1.48829e+06	4.37211e+06	3.46005e+06	4.04102e+06
D292	GC-MS	-	-	94	41	204.188	C15H24	-	Bicyclo[2.2.1]heptane, 2-methyl-3-methylene-2-(4-methyl-3-pentenyl)-, (1S-endo)-	Terpenoids	-	25532-78-9	-	1448	3.79838e+06	4.63925e+06	4.40172e+06	3.97354e+06	2.40394e+06	7.47452e+06	5.30653e+06	5.9273e+06	7.93673e+06	5.37611e+06	1.00172e+07	6.06252e+06	8.32112e+06	6.81514e+06	7.07026e+06	886351	2.56904e+06	793279	1.40524e+06	687070	3.97276e+06	3.83599e+06	3.31867e+06
D341	GC-MS	-	-	81	41	204.188	C15H24	-	Naphthalene, decahydro-1,6-bis(methylene)-4-(1-methylethyl)-, (4.alpha.,4a.alpha.,8a.alpha.)-	Terpenoids	-	30021-46-6	-	1459	3.1943e+06	3.14914e+06	4.51699e+06	3.51926e+06	5.69262e+06	4.92816e+06	3.88795e+06	8.57236e+06	6.17786e+06	4.44402e+06	1.44142e+07	6.27658e+06	1.34267e+07	1.1862e+07	1.49969e+07	204732	755158	239122	533687	397390	3.67221e+06	3.99089e+06	3.40429e+06
XMW1364	GC-MS	-	-	135	93	206.203	C15H26	-	7-Octylidenebicyclo[4.1.0]heptane	Terpenoids	-	82253-11-0	-	1522	2.86048e+06	2.76301e+06	3.63339e+06	3.17844e+06	3.01202e+06	6.65926e+06	5.01982e+06	6.63265e+06	6.80136e+06	5.2205e+06	5.29811e+06	2.78622e+06	4.94788e+06	6.45086e+06	5.72314e+06	690801	1.60286e+06	894305	1.42204e+06	787438	3.57621e+06	3.22426e+06	2.90828e+06
KMW0312	GC-MS	-	-	69	81	150.104	C10H14O	-	Furan, 3-(4-methyl-3-pentenyl)-	Terpenoids	-	539-52-6	-	1101	1.27868e+07	1.411e+07	1.19635e+07	1.36397e+07	1.30884e+07	1.805e+06	1.97659e+06	2.09932e+06	1.65232e+06	1.74195e+06	1.60307e+06	1.91888e+06	2.01298e+06	1.79358e+06	1.94887e+06	498920	1.36205e+06	481434	378336	943035	3.54612e+06	3.73401e+06	3.13212e+06
XMW0665	GC-MS	-	-	159	97	220.183	C15H24O	-	Muurola-4,10(14)-dien-1.beta.-ol	Terpenoids	-	257293-90-6	-	1635	1.31013e+06	876747	1.00591e+06	1.54333e+06	1.69725e+06	4.02803e+06	2.23279e+06	2.08658e+06	2.70537e+06	2.6748e+06	1.90066e+06	1.51247e+06	1.48918e+06	2.38699e+06	2.06253e+06	1.21886e+06	2.19343e+06	871485	2.49855e+06	1.02198e+06	3.44985e+06	2.09151e+06	2.80428e+06
KMW0257	GC-MS	-	-	136	93	154.136	C10H18O	-	Bicyclo[3.1.0]hexan-2-ol, 2-methyl-5-(1-methylethyl)-, (1.alpha.,2.beta.,5.alpha.)-	Terpenoids	-	15537-55-0	-	1070	1.25745e+07	9.69941e+06	1.29512e+07	1.07494e+07	9.87079e+06	314076	373880	283075	151504	315591	114224	417582	214847	215352	330793	18317.5	174095	20611.3	23819.1	220522	3.44805e+06	2.66942e+06	2.76027e+06
XMW0549	GC-MS	-	-	108	91	204.188	C15H24	-	(1S,4aR,7R)-1,4a-Dimethyl-7-(prop-1-en-2-yl)-1,2,3,4,4a,5,6,7-octahydronaphthalene	Terpenoids	-	52026-55-8	-	1447	3.99584e+06	3.76421e+06	5.68959e+06	4.97562e+06	6.56326e+06	6.0369e+06	4.81816e+06	1.08086e+07	7.39254e+06	5.93248e+06	4.70638e+06	3.1131e+06	5.111e+06	4.72319e+06	4.87315e+06	340307	1.19444e+06	433933	752829	698446	3.32736e+06	3.78394e+06	3.16389e+06
D320	GC-MS	-	-	82	83	222.198	C15H26O	-	(3E,7E)-1,5,5,8-Tetramethylcycloundeca-3,7-dienol	Terpenoids	-	28446-26-6	-	1614	3.87887e+06	1.38742e+06	3.28006e+06	7.30834e+06	9.48345e+06	1.0556e+06	1.07482e+06	2.50665e+06	1.60694e+06	1.12439e+06	1.84119e+06	470022	692065	1.03052e+06	1.74306e+06	9	552991	9	9	262721	3.20045e+06	2.13776e+06	3.23628e+06
XMW0247	GC-MS	-	-	132	131	202.172	C15H22	-	Benzene, 1-methyl-4-(1,2,2-trimethylcyclopentyl)-, (R)-	Terpenoids	-	16982-00-6	-	1505	3.94096e+06	5.18052e+06	4.6032e+06	4.18367e+06	3.17081e+06	5.32062e+06	4.35317e+06	4.83696e+06	5.56279e+06	3.87647e+06	4.30422e+06	3.77466e+06	5.74725e+06	5.07475e+06	4.57389e+06	435571	1.33134e+06	533883	950089	571985	2.91478e+06	2.90937e+06	2.49182e+06
KMW0220	GC-MS	-	-	93	91	136.125	C10H16	-	3-Carene	Terpenoids	-	13466-78-9	-	1009	1.20705e+07	1.59196e+07	1.43693e+07	1.4517e+07	1.40493e+07	3.1263e+06	3.08026e+06	2.18843e+06	2.49557e+06	1.77713e+06	804475	602310	794577	506372	884166	9869.03	305679	21848.9	44292.9	196792	2.7591e+06	3.01032e+06	2.5494e+06
D307	GC-MS	-	-	70	84	154.136	C10H18O	-	Bicyclo[3.1.1]heptan-3-ol, 2,6,6-trimethyl-, (1.alpha.,2.beta.,3.alpha.,5.alpha.)-	Terpenoids	-	27779-29-9	-	1179	7.94558e+06	6.4441e+06	7.79755e+06	8.66338e+06	8.23608e+06	2.34428e+06	2.84838e+06	2.42634e+06	2.49559e+06	2.5518e+06	1.53766e+06	3.43891e+06	2.39185e+06	2.05565e+06	2.9354e+06	198458	1.22695e+06	69873.4	155441	171561	2.61599e+06	2.66025e+06	2.31303e+06
XMW1149	GC-MS	-	-	189	133	204.188	C15H24	-	(1R,3aS,8aS)-1,4,4,6-Tetramethyl-1,2,3,3a,4,5,7,8-octahydrocyclopenta[c]pentalene	Terpenoids	-	871660-96-7	-	1338	2.29399e+06	3.64097e+06	3.07213e+06	2.57975e+06	2.11958e+06	4.38961e+06	4.69254e+06	7.19784e+06	5.96881e+06	4.42778e+06	4.36152e+06	2.76926e+06	4.83159e+06	3.97163e+06	4.2826e+06	314051	1.04829e+06	368868	790855	437056	2.40573e+06	2.48999e+06	2.23247e+06
D178	GC-MS	-	-	205	105	220.183	C15H24O	-	(1R,3aR,5aR,9aS)-1,4,4,7-Tetramethyl-1,2,3,3a,4,5a,8,9-octahydrocyclopenta[c]benzofuran	Terpenoids	-	104188-25-2	-	1544	1.8902e+06	1.95665e+06	3.28621e+06	2.29654e+06	2.60878e+06	4.50381e+06	3.96473e+06	5.23301e+06	5.31485e+06	3.92284e+06	5.12543e+06	2.16442e+06	4.26236e+06	6.49493e+06	5.41659e+06	263820	893553	355847	817851	333120	2.38718e+06	2.72781e+06	2.2831e+06
D241	GC-MS	-	-	69	41	222.198	C15H26O	-	3-Cyclohexene-1-methanol, .alpha.,4-dimethyl-.alpha.-(4-methyl-3-pentenyl)-, [R-(R*,R*)]-	Terpenoids	-	23178-88-3	-	1625	4.40579e+06	2.48548e+06	3.3156e+06	6.36846e+06	5.03078e+06	1.12632e+06	798775	831624	816136	812274	461433	481091	582759	856493	846313	313435	922806	315860	531845	454037	2.37526e+06	1.76288e+06	1.95938e+06
KMW0687	GC-MS	-	-	109	69	222.198	C15H26O	-	1H-Cycloprop[e]azulen-4-ol, decahydro-1,1,4,7-tetramethyl-, [1aR-(1a.alpha.,4.beta.,4a.beta.,7.alpha.,7a.beta.,7b.alpha.)]-	Terpenoids	-	552-02-3	-	1591	2.37071e+06	3.17626e+06	1.76613e+06	2.97231e+06	1.90312e+06	2.1071e+06	1.88163e+06	1.7709e+06	1.99453e+06	1.93134e+06	806524	1.23416e+06	960221	1.38349e+06	1.34296e+06	661712	1.12877e+06	395990	1.00822e+06	437328	2.08565e+06	1.40942e+06	1.68752e+06
XMW0842	GC-MS	-	-	41	55	222.198	C15H26O	-	Palustrol (Ledum)	Terpenoids	-	5986-49-2	-	1568	3.71256e+06	4.09713e+06	5.3259e+06	4.20856e+06	4.15191e+06	1.92351e+06	2.82264e+06	6.02228e+06	3.74309e+06	2.80418e+06	3.73183e+06	2.49934e+06	4.20915e+06	3.80125e+06	3.97064e+06	207551	479208	245717	405638	470023	2.06013e+06	2.60189e+06	2.05815e+06
XMW0157	GC-MS	-	-	150	151	220.183	C15H24O	-	(2R,3R,6S)-6-Isopropyl-3-methyl-2-(prop-1-en-2-yl)-3-vinylcyclohexanone	Terpenoids	-	39020-72-9	-	1498	766117	782865	998027	952274	1.19157e+06	1.94523e+06	1.60649e+06	2.03723e+06	2.12514e+06	1.4648e+06	2.79071e+06	2.90886e+06	4.47781e+06	3.46699e+06	3.17224e+06	651006	1.68127e+06	752289	1.01217e+06	734020	2.01982e+06	1.71467e+06	1.66798e+06
NMW0034	GC-MS	-	-	81	69	152.12	C10H16O	-	Fenchone	Terpenoids	-	1195-79-5	-	1096	9.84021e+06	9.45691e+06	1.02785e+07	1.09166e+07	1.05671e+07	918863	975729	918018	743978	787801	678817	960293	929822	822017	905533	171540	567967	165004	146954	398890	1.99177e+06	2.2493e+06	1.91357e+06
NMW0150	GC-MS	-	-	135	150	192.115	C12H16O2	-	Phenol, 5-methyl-2-(1-methylethyl)-, acetate	Terpenoids	-	528-79-0	-	1355	3.92934e+06	2.12075e+06	5.21676e+06	4.22154e+06	5.25168e+06	3.24933e+06	4.06626e+06	2.39305e+06	2.66089e+06	1.96671e+06	3.50888e+06	1.76678e+06	3.97414e+06	3.50861e+06	3.5755e+06	142610	267353	168713	339206	183613	1.96246e+06	2.0579e+06	1.79406e+06
NMW0200	GC-MS	-	-	41	69	204.188	C15H24	-	1,6,10-Dodecatriene, 7,11-dimethyl-3-methylene-	Terpenoids	-	77129-48-7	-	1458	1.00388e+06	895465	1.27701e+06	1.26167e+06	1.94643e+06	2.34798e+06	1.76268e+06	4.84324e+06	3.04452e+06	2.47255e+06	1.1397e+07	3.97863e+06	7.77895e+06	7.47086e+06	1.03249e+07	72741	348168	125010	234070	206873	1.91409e+06	2.16697e+06	1.88823e+06
D374	GC-MS	-	-	55	41	138.141	C10H18	-	(-)-trans-Pinane	Terpenoids	-	33626-25-4	-	972	8.00494e+06	5.32557e+06	8.89401e+06	9.47778e+06	8.15845e+06	169017	341201	201058	185547	148280	113473	255954	247318	197240	393900	15902.6	53436.6	15960.8	19226.4	68426.7	1.88854e+06	1.983e+06	1.68147e+06
XMW1038	GC-MS	-	-	95	109	220.183	C15H24O	-	Longifolenaldehyde	Terpenoids	-	19890-84-7	-	1591	3.06052e+06	4.2309e+06	2.2247e+06	3.61726e+06	2.2102e+06	1.95527e+06	1.6543e+06	1.50746e+06	1.75761e+06	1.7078e+06	769168	1.36942e+06	1.03781e+06	1.46275e+06	1.38554e+06	200845	753562	224565	565358	267534	1.88325e+06	1.24095e+06	1.56274e+06
XMW0869	GC-MS	-	-	131	202	202.172	C15H22	-	Neoisolongifolene, 8,9-dehydro-	Terpenoids	-	67517-14-0	-	1398	2.57919e+06	2.20906e+06	3.12463e+06	2.74021e+06	2.94103e+06	3.39906e+06	4.96426e+06	4.15924e+06	3.43965e+06	2.81526e+06	2.20163e+06	1.52755e+06	3.05042e+06	2.59844e+06	2.69637e+06	282972	700202	300596	582051	329260	1.87173e+06	1.82939e+06	1.64259e+06
D197	GC-MS	-	-	67	109	152.12	C10H16O	-	3-Oxatricyclo[4.1.1.0(2,4)]octane, 2,7,7-trimethyl-	Terpenoids	-	1686-14-2	-	1095	6.98236e+06	7.80769e+06	6.50725e+06	7.2899e+06	6.93037e+06	805400	813832	912526	745214	724670	649395	868836	866773	762523	814340	208540	697704	181261	158893	450907	1.79984e+06	1.86821e+06	1.57539e+06
KMW0573	GC-MS	-	-	41	69	204.188	C15H24	-	(E)-.beta.-Famesene	Terpenoids	-	18794-84-8	-	1457	927576	805969	1.18459e+06	1.0979e+06	1.89242e+06	2.07078e+06	1.62496e+06	4.81018e+06	2.91754e+06	2.29123e+06	9.54923e+06	3.96125e+06	7.26558e+06	7.00418e+06	1.01273e+07	57924.3	280168	88092.8	160667	166764	1.77021e+06	2.05572e+06	1.77421e+06
D282	GC-MS	-	-	81	83	238.193	C15H26O2	-	Citronellyl tiglate	Terpenoids	-	24717-85-9	-	1658	1.55099e+06	1.41041e+06	1.34634e+06	1.94512e+06	1.77559e+06	2.66922e+06	2.42762e+06	2.89194e+06	2.76226e+06	2.41444e+06	1.66895e+06	1.59255e+06	1.63769e+06	2.63746e+06	2.3582e+06	364819	1.05405e+06	279164	760639	354627	1.74655e+06	1.21397e+06	1.50149e+06
XMW0054	GC-MS	-	-	41	119	220.183	C15H24O	-	Farnesene epoxide, E-	Terpenoids	-	83637-40-5	-	1624	3.16267e+06	1.80571e+06	2.3881e+06	4.48796e+06	3.57264e+06	831070	583851	601629	598355	595485	315368	382654	435731	610638	632034	239431	692429	250646	410394	356148	1.72922e+06	1.30132e+06	1.43579e+06
KMW0636	GC-MS	-	-	95	41	220.183	C15H24O	-	1H-3a,7-Methanoazulen-5-ol, octahydro-3,8,8-trimethyl-6-methylene-	Terpenoids	-	28231-03-0	-	1610	2.23277e+06	927459	1.83429e+06	4.04945e+06	4.86855e+06	803991	718847	1.3525e+06	1.00572e+06	777786	1.02185e+06	588804	579393	837717	1.14361e+06	51360.8	413915	50025.5	120183	71530.1	1.71611e+06	1.17906e+06	1.70805e+06
KMW0643	GC-MS	-	-	109	41	220.183	C15H24O	-	Caryophyllene oxide	Terpenoids	-	1139-30-6	-	1581	2.02592e+06	2.85465e+06	1.4767e+06	2.50482e+06	1.43866e+06	1.68573e+06	1.58899e+06	1.39458e+06	1.59803e+06	1.61866e+06	616219	978004	744631	1.1367e+06	1.0672e+06	526678	827638	372074	802958	355769	1.70052e+06	1.11347e+06	1.35761e+06
w05	GC-MS	-	-	69	41	220.183	C15H24O	-	2,6,10-Dodecatrienal, 3,7,11-trimethyl-	Terpenoids	-	19317-11-4	-	1656	942246	908650	775660	1.41476e+06	1.319e+06	1.68889e+06	1.66362e+06	1.83511e+06	1.63022e+06	1.80161e+06	1.15109e+06	1.14593e+06	1.0432e+06	1.56735e+06	1.47546e+06	339159	845300	285315	718856	329673	1.69592e+06	1.02338e+06	1.4599e+06
KMW0622	GC-MS	-	-	69	41	204.188	C15H24	-	Cyclohexene, 3-(1,5-dimethyl-4-hexenyl)-6-methylene-, [S-(R*,S*)]-	Terpenoids	-	20307-83-9	-	1524	1.25836e+06	1.21958e+06	1.58957e+06	1.39521e+06	1.35339e+06	2.82088e+06	2.1328e+06	2.83395e+06	2.89768e+06	2.22496e+06	2.2223e+06	1.17459e+06	2.05894e+06	2.6782e+06	2.39257e+06	309304	698328	386663	630745	349434	1.5671e+06	1.3749e+06	1.26559e+06
XMW0216	GC-MS	-	-	150	69	220.183	C15H24O	-	(2S,3S,6S)-6-Isopropyl-3-methyl-2-(prop-1-en-2-yl)-3-vinylcyclohexanone	Terpenoids	-	21698-44-2	-	1503	2.10058e+06	2.65712e+06	2.45265e+06	2.27097e+06	1.73905e+06	2.5994e+06	2.23055e+06	2.52742e+06	2.71338e+06	1.92768e+06	2.18439e+06	1.92427e+06	2.99795e+06	2.60295e+06	2.40486e+06	239278	711031	311855	514309	320010	1.56251e+06	1.55164e+06	1.33771e+06
KMW0671	GC-MS	-	-	69	119	222.198	C15H26O	-	(1R,4R)-1-methyl-4-(6-Methylhept-5-en-2-yl)cyclohex-2-enol	Terpenoids	-	58334-55-7	-	1616	1.85523e+06	697139	1.56066e+06	3.44092e+06	4.27273e+06	542499	558854	1.14005e+06	742746	586017	873045	324795	370231	563584	856844	128989	264601	53736.7	101086	154379	1.54426e+06	1.04928e+06	1.5477e+06
XMW0391	GC-MS	-	-	202	187	202.172	C15H22	-	3,5,11-Eudesmatriene	Terpenoids	-	193615-07-5	-	1495	686845	569286	627533	721585	623593	1.84518e+06	1.37335e+06	1.95129e+06	1.89755e+06	1.46745e+06	1.21057e+06	910601	1.12501e+06	1.58607e+06	1.36469e+06	445457	1.38696e+06	511422	907020	562072	1.4856e+06	1.16469e+06	1.20373e+06
D325	GC-MS	-	-	121	93	218.167	C15H22O	-	(3R,3aR,7S,8aS)-3,6,8,8-Tetramethyl-4,7,8,8a-tetrahydro-1H-3a,7-methanoazulen-2(3H)-one	Terpenoids	-	288249-25-2	-	1640	701680	370154	557317	850276	1.03273e+06	2.57601e+06	1.39623e+06	1.6906e+06	1.92946e+06	1.64821e+06	1.00299e+06	762989	880187	1.58729e+06	1.33763e+06	438632	970432	287396	874969	340691	1.42247e+06	924578	1.19381e+06
D327	GC-MS	-	-	187	160	202.172	C15H22	-	(4R,4aR)-4,4a-Dimethyl-6-(prop-1-en-2-yl)-1,2,3,4,4a,7-hexahydronaphthalene	Terpenoids	-	28908-26-1	-	1537	1.10066e+06	889017	1.09184e+06	1.19057e+06	1.15483e+06	2.09557e+06	1.46234e+06	1.69803e+06	1.9549e+06	1.49506e+06	1.54511e+06	962330	1.54949e+06	1.84785e+06	1.6296e+06	432764	858564	410610	749629	397378	1.38141e+06	1.1758e+06	1.14697e+06
KMW0623	GC-MS	-	-	121	93	204.188	C15H24	-	1,5-Cyclodecadiene, 1,5-dimethyl-8-(1-methylethylidene)-, (E,E)-	Terpenoids	-	15423-57-1	-	1557	1.35076e+06	1.50825e+06	2.60087e+06	1.56002e+06	1.77138e+06	2.30207e+06	2.18852e+06	2.88977e+06	2.99201e+06	2.10592e+06	2.16877e+06	952687	2.0054e+06	3.4235e+06	2.32034e+06	150115	530886	215061	536636	206732	1.32458e+06	1.59269e+06	1.27819e+06
NMW0151	GC-MS	-	-	79	123	166.099	C10H14O2	-	Bicyclo[3.1.1]hept-2-ene-2-carboxylic acid, 6,6-dimethyl-	Terpenoids	-	19250-17-0	-	1359	6.06886e+06	3.73854e+06	5.80031e+06	6.7475e+06	7.72825e+06	1.96201e+06	1.75149e+06	2.03375e+06	2.32641e+06	1.42445e+06	775829	1.79743e+06	1.43361e+06	2.00012e+06	1.68246e+06	103007	251250	105496	173927	89180.3	1.32094e+06	1.34558e+06	1.17838e+06
NMW0113	GC-MS	-	-	69	41	184.146	C11H20O2	-	6-Octen-1-ol, 3,7-dimethyl-, formate	Terpenoids	-	105-85-1	-	1275	8.95566e+06	1.10022e+07	8.17825e+06	9.25892e+06	9.00537e+06	9	9	9	9	9	23873	119495	27843.2	32322.7	89152.9	9	55458.6	9	9	66090.2	1.26232e+06	1.33487e+06	1.10357e+06
WMW0221	GC-MS	-	-	81	41	152.12	C10H16O	-	Bicyclo[3.1.0]hexan-3-one, 4-methyl-1-(1-methylethyl)-	Terpenoids	-	1125-12-8	-	1119	5.24875e+06	6.4132e+06	5.08233e+06	5.20575e+06	4.96379e+06	763150	919841	721145	823216	781462	289645	840611	458896	327363	464704	99290.1	775624	93693.5	159943	186831	1.20628e+06	1.22193e+06	1.13235e+06
KMW0448	GC-MS	-	-	82	54	150.104	C10H14O	-	D-Carvone	Terpenoids	-	2244-16-8	-	1246	2.35189e+06	2.51254e+06	2.36114e+06	2.53874e+06	2.61986e+06	1.32582e+06	1.54556e+06	1.64347e+06	1.42984e+06	1.54387e+06	1.10917e+06	785370	1.20803e+06	1.20036e+06	1.36431e+06	190727	311090	210335	223730	289413	1.16396e+06	1.00069e+06	977059
KMW0444	GC-MS	-	-	82	54	150.104	C10H14O	-	Carvone	Terpenoids	-	99-49-0	-	1242	2.35271e+06	2.51295e+06	2.36114e+06	2.53874e+06	2.61986e+06	1.32383e+06	1.49875e+06	1.64307e+06	1.42984e+06	1.54256e+06	1.10917e+06	785229	1.20803e+06	1.20036e+06	1.36431e+06	188297	314248	210335	223730	289413	1.16348e+06	997165	976597
D192	GC-MS	-	-	81	80	154.136	C10H18O	-	Fenchol	Terpenoids	-	1632-73-1	-	1113	5.09291e+06	6.19755e+06	4.94401e+06	4.98494e+06	5.23892e+06	743854	905281	697806	779921	764607	272934	828714	442127	307636	427759	103842	736643	154076	161321	194883	1.15007e+06	1.17262e+06	1.08085e+06
XMW1167	GC-MS	-	-	109	67	220.183	C15H24O	-	(1R,3E,7E,11R)-1,5,5,8-Tetramethyl-12-oxabicyclo[9.1.0]dodeca-3,7-diene	Terpenoids	-	19888-34-7	-	1606	424375	345823	314915	659390	472355	1.78473e+06	1.55697e+06	1.71425e+06	2.22206e+06	1.59889e+06	1.87114e+06	2.64255e+06	1.98961e+06	2.30035e+06	2.45618e+06	273080	855098	134616	392886	160779	1.12133e+06	798898	965569
KMW0678	GC-MS	-	-	109	135	222.198	C15H26O	-	4,8-Methanoazulen-9-ol, decahydro-2,2,4,8-tetramethyl-, stereoisomer	Terpenoids	-	4586-22-5	-	1566	367844	334954	329228	545504	619628	718960	431889	678272	626329	479219	376544	392555	436327	501503	581987	830200	821343	436841	951355	680851	1.11392e+06	885040	922989
D407	GC-MS	-	-	68	69	154.136	C10H18O	-	7-Octen-4-ol, 2-methyl-6-methylene-, (S)-	Terpenoids	-	35628-05-8	-	1097	4.20861e+06	4.77613e+06	3.76554e+06	4.4344e+06	4.23044e+06	437273	479465	495876	406554	384407	368337	504782	512378	458351	465341	131251	442397	102103	94853.3	284090	1.08092e+06	1.10974e+06	923272
XMW1035	GC-MS	-	-	205	41	220.183	C15H24O	-	(-)-Spathulenol	Terpenoids	-	77171-55-2	-	1577	2.04849e+06	2.23552e+06	3.12684e+06	2.38577e+06	2.57904e+06	1.03708e+06	1.51087e+06	3.55912e+06	2.01207e+06	1.50172e+06	2.18981e+06	1.35889e+06	2.48879e+06	2.19364e+06	2.20655e+06	92041.9	183433	97135.5	170250	195385	1.03928e+06	1.3332e+06	1.0347e+06
XMW1006	GC-MS	-	-	41	82	220.183	C15H24O	-	(1S,4R,7S,8R,11R,13R)-4,7,11-Trimethyl-5-oxatetracyclo[5.4.2.01,8.04,13]tridecane	Terpenoids	-	18319-31-8	-	1546	861952	909493	1.3077e+06	946481	918584	1.96199e+06	1.59958e+06	2.19013e+06	2.20751e+06	1.60833e+06	2.93227e+06	1.13205e+06	2.34819e+06	2.86696e+06	3.1145e+06	165745	481366	192199	431074	180197	1.03831e+06	1.16444e+06	981636
KMW0559	GC-MS	-	-	41	93	204.188	C15H24	-	Bicyclo[7.2.0]undec-4-ene, 4,11,11-trimethyl-8-methylene-,[1R-(1R*,4Z,9S*)]-	Terpenoids	-	118-65-0	-	1406	489281	186785	466563	640060	914314	225215	264453	718489	487076	359404	5.96106e+06	1.43914e+06	3.94666e+06	3.17713e+06	5.13964e+06	30344.5	56014	13475.5	36755.5	29911.4	1.02857e+06	1.01381e+06	1.02101e+06
D428	GC-MS	-	-	119	91	220.183	C15H24O	-	6-Methyl-2-(4-methylcyclohex-3-en-1-yl)hepta-1,5-dien-4-ol	Terpenoids	-	38142-56-2	-	1608	227906	211080	166007	342980	297085	1.67031e+06	1.26986e+06	1.59914e+06	1.7951e+06	1.51486e+06	1.43904e+06	1.93176e+06	1.4852e+06	1.76082e+06	1.83394e+06	299698	810163	172749	388595	186144	973052	626078	758508
KMW0430	GC-MS	-	-	69	41	156.151	C10H20O	-	Citronellol	Terpenoids	-	106-22-9	-	1228	8.42746e+06	7.4358e+06	9.16194e+06	9.75464e+06	7.68349e+06	375873	454956	693045	614000	440624	188690	1.3559e+06	1.11317e+06	825330	469063	81772.2	285526	40744.6	185211	68494.2	969562	1.12166e+06	904847
XMW0031	GC-MS	-	-	85	95	222.198	C15H26O	-	1,4-Methanoazulen-3-ol, decahydro-1,5,5,8a-tetramethyl-, [1S-(1.alpha.,3.beta.,3a.beta.,4.alpha.,8a.beta.)]-	Terpenoids	-	99481-30-8	-	1593	979677	664717	833765	1.57559e+06	1.75557e+06	756303	469948	564805	611845	523334	479098	527160	494389	590339	708717	162573	494622	125358	296291	163686	966736	711696	870762
WMW0043	GC-MS	-	-	69	41	222.198	C15H26O	-	d-Nerolidol	Terpenoids	-	142-50-7	-	1544	654265	744110	942226	715495	735532	1.66609e+06	1.28456e+06	1.91001e+06	1.8153e+06	1.32848e+06	2.41698e+06	1.01009e+06	1.95262e+06	2.36773e+06	2.55694e+06	170706	417390	129641	341519	141712	932856	953481	815866
NMW0252	GC-MS	-	-	122	94	230.131	C15H18O2	-	(5R,6R)-3,6-Dimethyl-5-(prop-1-en-2-yl)-6-vinyl-6,7-dihydrobenzofuran-4(5H)-one	Terpenoids	-	20493-56-5	-	1590	1.11259e+06	1.52282e+06	796572	1.3265e+06	865841	962229	898309	795177	929552	936297	389778	601171	452841	655536	647514	166606	390355	136097	341305	146122	892991	560485	746455
KMW0432	GC-MS	-	-	41	69	152.12	C10H16O	-	2,6-Octadienal, 3,7-dimethyl-, (Z)-	Terpenoids	-	106-26-3	-	1240	3.17585e+06	3.6397e+06	3.15917e+06	3.25015e+06	3.26064e+06	835778	1.10436e+06	1.18012e+06	949657	973977	424184	341582	481242	463115	632654	79906.3	141547	76739.9	96495	133749	825137	824165	746136
D322	GC-MS	-	-	94	79	218.167	C15H22O	-	(3S,3aR,6R,8aS)-3,7,7-Trimethyl-8-methylenehexahydro-1H-3a,6-methanoazulen-2(3H)-one	Terpenoids	-	28624-27-3	-	1669	1.10321e+06	1.05498e+06	899267	1.27288e+06	1.40121e+06	1.32436e+06	1.01945e+06	1.59679e+06	1.41496e+06	993043	641646	906015	681923	1.29401e+06	1.26325e+06	137737	552824	73370.7	261481	115554	782578	630047	660213
NMW0211	GC-MS	-	-	68	67	166.099	C10H14O2	-	1-Cyclohexene-1-carboxylic acid, 4-(1-methylethenyl)-	Terpenoids	-	7694-45-3	-	1484	694097	675267	865194	780295	697332	1.31837e+06	1.0971e+06	1.28278e+06	1.36762e+06	1.02087e+06	1.24069e+06	614401	1.02497e+06	1.32147e+06	1.26233e+06	129952	342394	153296	289088	143278	761750	735877	678632
KMW0630	GC-MS	-	-	69	41	222.198	C15H26O	-	1,6,10-Dodecatrien-3-ol, 3,7,11-trimethyl-, (E)-	Terpenoids	-	40716-66-3	-	1564	492836	476852	389389	463144	789917	856543	471952	832737	752246	470115	270523	431049	384621	425601	730813	406116	879452	242878	543736	1.4489e+06	729627	814092	582240
D306	GC-MS	-	-	85	41	154.136	C10H18O	-	1,5-Heptadien-4-ol, 3,3,6-trimethyl-	Terpenoids	-	27644-04-8	-	1084	505820	709878	655480	638132	627817	914908	785624	826091	691576	866347	880444	655159	1.12618e+06	965468	1.16349e+06	148171	198450	189376	194602	207298	663351	523312	480175
KMW0223	GC-MS	-	-	121	93	136.125	C10H16	-	1,3-Cyclohexadiene, 1-methyl-4-(1-methylethyl)-	Terpenoids	-	99-86-5	-	1012	2.83617e+06	3.72981e+06	3.39801e+06	3.41179e+06	3.3025e+06	721118	722183	505018	577914	412479	185285	134871	178266	112399	202364	3535.24	68283.2	6383.98	11507.5	46688.1	632283	707521	600944
KMW0459	GC-MS	-	-	41	69	152.12	C10H16O	-	2,6-Octadienal, 3,7-dimethyl-, (E)-	Terpenoids	-	141-27-5	-	1270	4.19069e+06	5.16499e+06	3.78531e+06	4.32964e+06	4.17188e+06	14763.8	9	9	26427.8	9	9751.45	55821.4	14568.8	16257.6	43543.7	9	35515.9	9	9	26124.4	600727	639673	538764
XMW1351	GC-MS	-	-	136	121	204.188	C15H24	-	Dauca-4(11),8-diene	Terpenoids	-	395070-76-5	-	1532	671740	547250	823632	683406	619420	1.37853e+06	1.02574e+06	1.25136e+06	1.39483e+06	944815	1.01895e+06	535125	1.02593e+06	1.48427e+06	1.15603e+06	93551.9	313553	113473	251666	105066	587649	668701	570341
KMW0664	GC-MS	-	-	82	93	222.198	C15H26O	-	3-Cyclohexen-1-ol, 1-(1,5-dimethyl-4-hexenyl)-4-methyl-	Terpenoids	-	15352-77-9	-	1671	972527	1.00167e+06	769617	1.23325e+06	1.05775e+06	762689	587073	786085	797826	547542	280556	588115	373695	808609	740435	93937.2	355604	40695.2	192387	74622.2	576959	432402	516906
D452	GC-MS	-	-	109	67	166.099	C10H14O2	-	Carvone oxide, trans-	Terpenoids	-	39903-97-4	-	1263	34504.5	31520.3	160128	24260.4	50096.9	1.89862e+06	1.40343e+06	1.93422e+06	82521.6	1.58861e+06	18784.5	45712	36002.6	56967.9	11586.7	812215	544336	193480	847291	186965	573657	506903	503248
NMW0144	GC-MS	-	-	69	41	168.115	C10H16O2	-	Neric Acid	Terpenoids	-	4613-38-1	-	1344	629931	993726	822562	700040	628885	913050	1.0007e+06	1.51162e+06	1.26152e+06	946103	976437	655990	1.10126e+06	908347	982626	113800	265084	100399	254364	111462	573617	590344	526584
XMW1153	GC-MS	-	-	175	189	204.188	C15H24	-	1R,4R,7R,11R-1,3,4,7-Tetramethyltricyclo[5.3.1.0(4,11)]undec-2-ene	Terpenoids	-	137235-59-7	-	1416	1.28184e+06	1.36223e+06	1.9088e+06	1.34833e+06	1.06487e+06	1.2913e+06	774486	834526	1.24076e+06	784327	1.17307e+06	820186	1.29983e+06	1.33869e+06	1.04028e+06	54214.1	267564	88138.3	153518	60492.8	564958	644668	523620
D406	GC-MS	-	-	85	41	152.12	C10H16O	-	2,7-Octadien-4-ol, 2-methyl-6-methylene-, (S)-	Terpenoids	-	35628-00-3	-	1147	1.35982e+06	982666	1.49656e+06	1.5331e+06	2.10039e+06	211136	321938	356183	179655	277413	134036	243706	148048	115863	180027	40381.4	133334	5598.26	128869	22139.5	526599	517049	468414
XMW1444	GC-MS	-	-	110	95	152.12	C10H16O	-	Carvenone	Terpenoids	-	499-74-1	-	1257	2.34209e+06	963798	2.48479e+06	3.20354e+06	5.13828e+06	278131	408603	302575	281213	245695	64790.4	187068	89986.4	60445.4	112473	136595	144791	7103.69	10573.3	16370	491951	561910	461199
XMW0227	GC-MS	-	-	187	145	202.172	C15H22	-	aR-Himachalene	Terpenoids	-	19419-67-1	-	1542	358211	400872	417438	372504	368588	715748	527120	552820	656238	552567	457241	342320	454614	576042	467848	110654	262466	82851.6	210482	85051.9	486117	412773	414897
KMW0250	GC-MS	-	-	59	41	156.151	C10H20O	-	7-Octen-2-ol, 2,6-dimethyl-	Terpenoids	-	18479-58-8	-	1064	845796	740903	983116	1.16016e+06	1.01477e+06	1.34536e+06	1.28078e+06	1.28472e+06	1.08279e+06	885037	236944	214866	415448	304397	468163	3688.08	23093.8	6034.14	6285.5	10306.4	484684	515830	438275
KMW0413	GC-MS	-	-	82	54	150.104	C10H14O	-	(-)-Carvone	Terpenoids	-	6485-40-1	-	1254	2.0272e+06	793102	2.11689e+06	2.77782e+06	4.52922e+06	300176	438925	315765	337213	261535	98273.8	199248	108964	152554	181301	136749	147802	17640.7	23052.3	32739.4	482494	535027	454294
WMW0075	GC-MS	-	-	41	69	222.198	C15H26O	-	1,6,10-Dodecatrien-3-ol, 3,7,11-trimethyl-	Terpenoids	-	7212-44-4	-	1563	158352	162686	172342	227156	257936	337127	210938	337843	304121	214749	129924	184457	206906	228526	296177	278581	389621	163894	353815	582966	466319	314219	364227
WMW0014	GC-MS	-	-	55	69	152.12	C10H16O	-	Pinocamphone	Terpenoids	-	547-60-4	-	1160	1975775	1265116	2703033	3062056	2580941	124382	102132	120341	147546	116870	137428	110906	75324	37065	73639	46873	102215	68874.6	130473	94493.6	461622	458098	430403
WMW0230	GC-MS	-	-	161	59	222.198	C15H26O	-	Hinesol	Terpenoids	-	23811-08-7	-	1635	364622	232504	279075	136581	190265	615934	382512	685757	665485	426189	510398	496845	434123	602356	625293	130802	1.66827e+06	28087.8	105359	42148	453530	378792	384095
D254	GC-MS	-	-	164	41	220.183	C15H24O	-	2H-2,4a-Methanonaphthalen-8(5H)-one, 1,3,4,6,7,8a-hexahydro-1,1,5,5-tetramethyl-	Terpenoids	-	23787-90-8	-	1613	206252	152218	160974	274040	201167	678898	462787	668763	890287	532866	924758	1.11063e+06	886511	1.02925e+06	1.20226e+06	69424	471355	30792.8	119497	45731.7	441836	369296	419895
KMW0704	GC-MS	-	-	157	142	200.157	C15H20	-	.alpha.-Calacorene	Terpenoids	-	21391-99-1	-	1542	352027	238556	339686	308220	319374	572546	389098	345719	455223	397289	401721	321245	367641	464651	386258	155121	223792	148136	256382	138401	437977	318350	323785
KMW0325	GC-MS	-	-	81	43	154.136	C10H18O	-	3-Cyclohexen-1-ol, 1-methyl-4-(1-methylethyl)-	Terpenoids	-	586-82-3	-	1137	1.31511e+06	1.19543e+06	1.52813e+06	1.72478e+06	1.32654e+06	298733	411267	276748	386424	302180	97232.5	214491	164282	139238	175331	9	35469.3	21511.2	24382.9	35827.2	433421	408850	421919
D329	GC-MS	-	-	79	81	152.12	C10H16O	-	Myroxide	Terpenoids	-	28977-57-3	-	1141	473759	866165	695307	903345	9	584901	842836	576740	685425	630786	126541	299540	211930	181501	269647	9	34931	16391	9	23862	432770	418828	451325
KMW0254	GC-MS	-	-	83	55	152.12	C10H16O	-	1,5-Heptadien-4-one, 3,3,6-trimethyl-	Terpenoids	-	546-49-6	-	1062	206452	211427	248056	198942	206572	560241	594073	578144	480644	713940	538986	432159	557895	464066	759500	151364	163086	224381	174321	175701	431626	345645	330101
NMW0318	GC-MS	-	-	105	133	234.162	C15H22O2	-	Curcumenol	Terpenoids	-	19431-84-6	-	1735	139392	132323	139651	183428	225108	248230	102641	82329.5	133830	135230	88470.5	23534.9	54274	134569	211667	539117	143918	48760.5	389054	62343	411988	234647	358467
KMW0693	GC-MS	-	-	189	204	222.198	C15H26O	-	10-epi-.gamma.-Eudesmol	Terpenoids	-	15051-81-7	-	1619	357084	304739	302464	386832	442874	495841	380170	430830	463046	347516	276484	365314	337233	460144	488424	112432	222967	83933.2	188107	100734	407553	299276	341044
NMW0101	GC-MS	-	-	121	136	168.115	C10H16O2	-	Ascaridole	Terpenoids	-	512-85-6	-	1244	848736	918213	592105	1.09304e+06	902377	3.24109e+06	5.22422e+06	5.2923e+06	3.91053e+06	3.57026e+06	254427	216147	374723	392842	871538	14310.8	64044.4	12761.8	30851.4	20039.8	397866	473564	459194
D167	GC-MS	-	-	95	110	154.136	C10H18O	-	1,7,7-Trimethylbicyclo[2.2.1]heptan-2-ol	Terpenoids	-	10385-78-1	-	1138	1.10885e+06	728662	1.39742e+06	1.53713e+06	1.33292e+06	175144	216440	159219	174656	166116	92855.4	179916	133886	139913	152504	38446.3	65266.8	54204.3	49655.2	54443.1	382844	379367	382138
NMW0092	GC-MS	-	-	41	93	154.136	C10H18O	-	(+)-neodihydrocarveol	Terpenoids	-	18675-33-7	-	1226	3.35401e+06	2.91987e+06	3.62487e+06	3.83375e+06	3.02636e+06	147702	211085	300290	256551	196631	60535.1	652643	489350	351855	175122	9	9	9	9	9	374723	457523	343888
NMW0041	GC-MS	-	-	69	41	150.141	C11H18	-	(E)-4,8-Dimethylnona-1,3,7-triene	Terpenoids	-	19945-61-0	-	1116	1.8344e+06	2.50189e+06	1.71327e+06	1.78735e+06	468194	345168	233932	182309	243304	198379	78989.3	195581	145894	79358.9	101356	62827	172917	16384.9	51443.9	46147.3	369466	401197	348112
XMW0293	GC-MS	-	-	119	175	218.167	C15H22O	-	(1aR,7R,7aR,7bS)-(+)-1a,2,3,5,6,7,7a,7b-Octahydro-1,1,7,7a-tetramethyl-1H-cyclopropa[a]naphthalen-3-one	Terpenoids	-	114339-93-4	-	1685	430361	326483	396007	615295	689669	380412	301273	380305	199316	277114	235540	224258	291410	451310	428863	17511.2	152300	9926.03	54700.9	20716.9	368490	276158	311092
XMW0720	GC-MS	-	-	91	134	152.12	C10H16O	-	cis-p-Mentha-2,8-dien-1-ol	Terpenoids	-	3886-78-0	-	1140	790837	1.42849e+06	975825	978824	513432	276325	213802	240959	176541	143155	63075.7	65081	101868	95391.1	172502	53401.3	98586.7	13096.3	118194	26349	363110	416302	385297
D163	GC-MS	-	-	95	69	166.099	C10H14O2	-	dl-Camphoroquinone	Terpenoids	-	10373-78-1	-	1319	400662	310803	356757	459150	399792	749739	1.05393e+06	966356	843369	701224	157251	100851	185794	234650	283099	188231	259773	57256.7	332883	85378.7	337314	337610	310607
XMW0913	GC-MS	-	-	109	81	152.12	C10H16O	-	cis-Chrysanthenol	Terpenoids	-	55722-60-6	-	1162	1132707	688219	1.50386e+06	1.76348e+06	887923	73962	35716.6	95006.5	94636.6	83327.5	110996	57957	39661	17701	38389.7	6091	45423	3051.64	30140	7029	332184	326341	345122
NMW0082	GC-MS	-	-	84	83	152.12	C10H16O	-	(-)-trans-Isopiperitenol	Terpenoids	-	74410-00-7	-	1210	2.86156e+06	4.35706e+06	3.19505e+06	3.32143e+06	2.80704e+06	320889	334831	339385	317921	286232	125170	560866	268372	119761	280909	17016.1	57647.1	10430	38966.6	28579.4	317621	443159	348025
XMW0964	GC-MS	-	-	137	121	204.188	C15H24	-	Petasitene	Terpenoids	-	443124-67-2	-	1402	428833	578815	549579	491136	415292	503353	613224	658169	598630	453256	338894	246448	490532	461805	402418	73957.6	184158	68429.6	150824	75492.9	310964	306744	296455
XMW0262	GC-MS	-	-	159	117	202.172	C15H22	-	1,1,7,7a-Tetramethyl-1a,2,6,7,7a,7b-hexahydro-1H-cyclopropa[a]naphthalene	Terpenoids	-	154098-14-3	-	1440	293856	318934	340206	304456	355696	384156	351605	504180	466320	389617	435238	300586	488862	395740	404581	61174	183742	63624	86679	63304	299987	275828	262942
KMW0661	GC-MS	-	-	109	119	222.198	C15H26O	-	.alpha.-Bisabolol	Terpenoids	-	515-69-5	-	1684	386792	296499	300455	683885	823459	306141	244175	299512	267907	246679	182986	196549	180553	188246	273692	19731	74173.7	15536.8	53993.1	20359.6	283348	181200	236143
XMW0849	GC-MS	-	-	59	149	222.198	C15H26O	-	2-Naphthalenemethanol, 2,3,4,4a,5,6,7,8-octahydro-.alpha.,.alpha.,4a,8-tetramethyl-, [2R-(2.alpha.,4a.beta.,8.beta.)]-	Terpenoids	-	63891-61-2	-	1606	91530.3	98057.5	62849	107008	62251.5	486102	318321	427511	585530	352554	572575	719569	563886	681643	759852	90115.9	353028	26835.1	111569	31604	273476	233115	266145
KMW0681	GC-MS	-	-	93	55	218.167	C15H22O	-	2,6,11-Dodecatrienal, 2,6-dimethyl-10-methylene-	Terpenoids	-	60066-88-8	-	1695	272167	318467	177961	332438	496661	590492	621023	770487	614448	651830	276079	459741	282705	385827	330482	67609.7	96844	27064.7	121488	53666.8	267393	181035	236891
KMW0408	GC-MS	-	-	135	91	150.104	C10H14O	-	Benzenemethanol, .alpha.,.alpha.,4-trimethyl-	Terpenoids	-	1197-01-9	-	1183	618608	510343	579427	622600	590749	202601	243235	208515	212244	231418	126175	265140	186569	162045	231150	17253.8	99653.1	6820.57	10203.4	17614.4	261999	223392	214442
KMW0583	GC-MS	-	-	177	91	192.151	C13H20O	-	trans-.beta.-Ionone	Terpenoids	-	79-77-6	-	1486	276459	264180	369082	311979	275876	504876	421799	448154	526788	346324	356860	207675	400253	495025	398171	46052.4	157350	56179.1	101754	51121.3	259663	265458	232570
XMW0751	GC-MS	-	-	93	119	220.183	C15H24O	-	Bergamotol, Z-.alpha.-trans-	Terpenoids	-	88034-74-6	-	1700	212936	392279	159619	403460	451124	632803	619647	770487	614446	643467	275268	459258	283857	385961	332779	47635.6	95536.6	19258.3	121689	48830.2	257736	152868	224812
WMW0159	GC-MS	-	-	94	109	152.12	C10H16O	-	(+)-(1R,4R,5R)-2-(10)-PINEN-4-OL	Terpenoids	-	13040-03-4	-	1140	444656	456854	636002	733120	479495	223959	325113	220996	220297	253476	54803	202749	118274	80891.5	126834	2673.77	12204	3205	3601.11	10455	254214	233552	238161
KMW0453	GC-MS	-	-	93	80	196.146	C12H20O2	-	Linalyl acetate	Terpenoids	-	115-95-7	-	1257	1.50015e+06	1.35221e+06	1.54098e+06	1.64153e+06	1.16917e+06	63472.7	67252.1	188571	160925	65930.5	43885.4	351479	278517	306214	182253	39162.6	52454.2	18300.6	31465.4	19307.3	250829	212510	207909
KMW0328	GC-MS	-	-	94	108	152.12	C10H16O	-	(+)-(E)-Limonene oxide	Terpenoids	-	6909-30-4	-	1139	642868	595771	773161	943133	832932	225506	321831	217321	258924	248751	55400.6	203866	123372	86545.9	128594	2660.67	15067.8	5490.05	2996.56	17003.5	249031	233996	241730
D318	GC-MS	-	-	177	107	220.183	C15H24O	-	.beta.-Oplopenone	Terpenoids	-	28305-60-4	-	1606	147136	111291	104143	174642	163997	256479	185054	238563	222309	183867	170978	172025	168051	189550	202894	75201.3	161229	48687.8	93666.2	59092.6	246686	151026	185612
NMW0104	GC-MS	-	-	69	41	154.136	C10H18O	-	2,6-Octadien-1-ol, 3,7-dimethyl-	Terpenoids	-	624-15-7	-	1260	2.98068e+06	3.02777e+06	3.4671e+06	3.95997e+06	2.52167e+06	88518.4	73109.2	164225	240074	48885.8	12716.8	682332	187067	128147	115643	10033.6	19351.5	9345.37	11213.9	13500.8	233843	308458	216894
KMW0337	GC-MS	-	-	139	111	154.136	C10H18O	-	4-Isopropyl-1-methylcyclohex-2-enol	Terpenoids	-	619-62-5	-	1126	1.35383e+06	1.21991e+06	1.38691e+06	1.87977e+06	1.90299e+06	347793	395402	317053	308775	311995	81067	418862	195967	128285	248446	17916	39230	9271.99	14769.5	23479	223039	338007	272444
XMW0389	GC-MS	-	-	111	123	222.198	C15H26O	-	Caryophyllenyl alcohol	Terpenoids	-	913176-41-7	-	1574	116401	109055	146537	165755	192547	157542	115808	225270	173163	135072	134503	114619	143378	146303	154025	86318.4	127692	96090.7	105596	133321	213072	170365	166500
NMW0060	GC-MS	-	-	71	136	154.136	C10H18O	-	p-Menth-8-en-1-ol, stereoisomer	Terpenoids	-	7299-40-3	-	1161	1377026	904940	1875380	2218721	1706629	27391	44725	54326	51675	46476	64759	61909	53622	29690	41642	49770	64125.6	40287	95681.8	46804	211419	231471	190330
D177	GC-MS	-	-	110	95	220.183	C15H24O	-	(1aR,1bS,2aS,5S,5aS,7aS)-2,2,5,7a-Tetramethyldecahydrocyclopenta[2',3']cyclobuta[1',2':3,4]benzo[1,2-b]oxirene	Terpenoids	-	104188-24-1	-	1549	111955	104986	156125	111566	138260	247559	220294	394560	314565	246338	947568	314109	692779	728467	998488	33326.1	69555.3	30107.6	51047.2	34137.2	211099	225378	193477
WMW0179	GC-MS	-	-	81	69	152.12	C10H16O	-	L-Fenchone	Terpenoids	-	7787-20-4	-	1121	1.10219e+06	1.20531e+06	993755	992214	1.05793e+06	272589	305379	240736	239369	232728	57428.2	248954	127777	90371.4	167040	9	9	9	9	9	208499	253008	228369
XMW1022	GC-MS	-	-	107	135	218.167	C15H22O	-	3,7-Cyclodecadien-1-one, 3,7-dimethyl-10-(1-methylethylidene)-, (E,E)-	Terpenoids	-	6902-91-6	-	1694	230515	90948.9	172382	460459	400320	152898	148920	159226	111529	123947	59319.8	58088.2	64009.3	118386	126353	63175.3	84598.8	32333.2	45943.5	38072	208102	124993	161238
XMW0165	GC-MS	-	-	81	41	222.198	C15H26O	-	Cyclohexanol, 3-ethenyl-3-methyl-2-(1-methylethenyl)-6-(1-methylethyl)-, [1R-(1.alpha.,2.alpha.,3.beta.,6.alpha.)]-	Terpenoids	-	35727-45-8	-	1701	220337	228506	144322	337152	362689	526190	537482	667567	515704	540773	273968	408862	255031	340352	349303	56336	67171.5	31968.7	88708.2	51377	201339	135286	200115
KMW0388	GC-MS	-	-	119	91	152.12	C10H16O	-	Carveol	Terpenoids	-	99-48-9	-	1219	433911	439248	331087	519977	540566	392579	616847	667396	675964	467555	161943	166207	316692	300207	273998	11029.5	50560.3	17140.3	27599	26290.6	197679	184475	178109
XMW1501	GC-MS	-	-	135	96	218.167	C15H22O	-	(E,E,E)-2,6,9,9-tetramethyl-2,6,10-Cycloundecatrien-1-one	Terpenoids	-	471-05-6	-	1732	53186.7	63519.1	51337.2	75711.7	92691.7	211892	81497.3	103214	96726.4	110295	36612.1	12285.5	24427.3	79670.5	104076	226985	60440.6	15064.5	154700	22097.2	153376	99603.4	155216
XMW0558	GC-MS	-	-	204	85	222.198	C15H26O	-	1,4-Methanoazulen-9-ol, decahydro-1,5,5,8a-tetramethyl-, [1R-(1.alpha.,3a.beta.,4.alpha.,8a.beta.,9S*)]-	Terpenoids	-	465-24-7	-	1592	457005	612451	501291	412595	307037	171470	152253	147177	171053	144799	89870.7	117769	106160	139898	123215	23796.3	62232.7	19004.4	54742	21594.8	149178	102695	132353
D215	GC-MS	-	-	151	194	238.193	C15H26O2	-	Daucol	Terpenoids	-	887-08-1	-	1638	63237.2	29053.4	47183.9	79961.5	103113	291127	146800	181857	184709	185230	103117	66245.9	69502.1	131881	97637.8	37301.6	78425.6	23737.9	88523.7	30953.1	147321	97764.1	138009
XMW0489	GC-MS	-	-	59	94	152.12	C10H16O	-	p-Mentha-1(7),2-dien-8-ol	Terpenoids	-	65293-09-6	-	1163	786897	619045	1110862	1267260	1068122	16755	29738	32924	31798	26416	31029	41073	26614	12622	22250	5318	26945	1594	19493	1920	137634	151628	132133
D370	GC-MS	-	-	79	81	152.12	C10H16O	-	(Z)-2,2-Dimethyl-3-(3-methylpenta-2,4-dien-1-yl)oxirane	Terpenoids	-	33281-83-3	-	1133	378012	327163	695226	468645	448077	53249.4	9	9	9	9	26665.6	9	16390.3	8398.26	33915.2	11284.8	9909.49	4953.67	13565.8	6796.09	131171	132252	122856
KMW0417	GC-MS	-	-	84	134	152.12	C10H16O	-	2-Cyclohexen-1-ol, 2-methyl-5-(1-methylethenyl)-, cis-	Terpenoids	-	1197-06-4	-	1229	1.81289e+06	1.60078e+06	2.02461e+06	2.11085e+06	1.57868e+06	52901.1	69969.9	114196	112803	68969.6	9588.28	259592	50402.7	23867.4	38561.1	9	9	9	9	9	124976	174856	125163
XMW0725	GC-MS	-	-	84	83	152.12	C10H16O	-	(-)-cis-Isopiperitenol	Terpenoids	-	96555-02-1	-	1228	1.81221e+06	1.60078e+06	2.02461e+06	2.11085e+06	1.57868e+06	57147.2	69969.9	114478	113136	69282.1	9588.28	258848	50402.7	23038.5	38561.1	9	9	9	9	9	124880	174825	125136
D186	GC-MS	-	-	109	84	152.12	C10H16O	-	trans-Carveol	Terpenoids	-	1197-07-5	-	1217	428330	516565	477187	445619	275144	69731.4	66367.3	72830.7	72365.4	58740.6	89566.3	29295.2	339660	407192	121845	74121.8	138342	42856.7	263049	77328.5	120095	129425	124029
NMW0009	GC-MS	-	-	170	108	170.131	C10H18O2	-	exo-2-Hydroxycineole	Terpenoids	-	92999-78-5	-	1219	570774	433294	901078	694284	507344	34627.6	30208.2	37916.7	46853.9	28133.7	66802	41222	424648	397788	118374	20507.4	85731.3	13455.3	72070.5	21137.9	115723	131714	124453
NMW0280	GC-MS	-	-	143	85	238.193	C15H26O2	-	2-Furanmethanol, tetrahydro-.alpha.,.alpha.,5-trimethyl-5-(4-methyl-3-cyclohexen-1-yl)-, [2S-[2.alpha.,5.beta.(R*)]]-	Terpenoids	-	26184-88-3	-	1655	54833.6	86268.7	76616.5	96841.1	83921.9	186542	231971	231205	204519	236994	78151.8	104279	93034.6	113258	125484	12529.7	33736.9	17452.7	34161.9	20807.9	108802	65905	86814.1
NMW0084	GC-MS	-	-	79	91	152.12	C10H16O	-	(-)-Myrtenol	Terpenoids	-	19894-97-4	-	1213	376525	478723	344639	386934	335514	49136.5	67824.1	57138.6	58043.9	50148.5	37301.8	39295.2	93542.2	109861	83407.4	37027.5	98817.5	33725.4	168388	76428.2	108465	121236	109458
XMW0084	GC-MS	-	-	121	136	136.125	C10H16	-	2,4,6-Octatriene, 2,6-dimethyl-	Terpenoids	-	673-84-7	-	1131	504486	648729	1.0864e+06	722105	546044	203987	90311	89042.2	134769	75806.9	33772.5	32384.2	42735.3	25737.1	28011.2	9	8414.73	5628.81	6634.76	7400.21	104717	120984	103874
NMW0302	GC-MS	-	-	41	69	222.198	C15H26O	-	2,6,10-Dodecatrien-1-ol, 3,7,11-trimethyl-, (Z,E)-	Terpenoids	-	3790-71-4	-	1697	99124.3	127932	53248.6	147107	176367	236332	239173	282998	219483	242720	116431	187497	115173	142734	125159	22429.7	38394.1	18757.7	34983.1	30034.2	102863	60020.7	71114.1
KMW0319	GC-MS	-	-	137	67	152.12	C10H16O	-	7-Oxabicyclo[4.1.0]heptane, 1-methyl-4-(1-methylethenyl)-	Terpenoids	-	1195-92-2	-	1133	252206	271488	462110	365465	370029	48826.5	70037.7	38597.7	22111	37774.8	37702.3	32122.1	41761.9	21204.1	33586.8	29835.7	42255.2	11733.2	55908.5	17742.9	102680	107398	97087.3
WMW0020	GC-MS	-	-	149	93	164.084	C10H12O2	-	3,7,7-Trimethylbicyclo[4.1.0]hept-3-ene-2,5-dione	Terpenoids	-	6617-34-1	-	1324	87343.7	75551.7	171444	106868	175228	146363	124955	102256	120673	106555	150463	59051.8	139406	129826	110456	40752.1	57418.9	40963.2	63543	97836.9	98320.1	87290.1	96983.3
NMW0093	GC-MS	-	-	107	91	150.104	C10H14O	-	D-Verbenone	Terpenoids	-	18309-32-5	-	1228	635825	552321	652209	672233	535997	42014.4	32265	59345.5	62062.9	36686.2	9	92996.5	28775	9	13560.9	4002.39	12978.7	7793.6	6978.25	11604	96614.9	93110.2	68950.4
NMW0319	GC-MS	-	-	69	41	220.183	C15H24O	-	2,6,10-Dodecatrienal, 3,7,11-trimethyl-, (E,E)-	Terpenoids	-	502-67-0	-	1737	52477.2	93132.5	49433.6	71389.4	67826.1	75612.1	32157.9	35630.7	43936.5	47491.6	23218.9	12155.8	17955.1	24921.1	57455	106639	38000.7	15401.8	69120.2	21356.1	93120.1	58045.1	83980.3
NMW0087	GC-MS	-	-	82	43	168.115	C10H16O2	-	2-Oxabicyclo[2.2.2]octan-6-one, 1,3,3-trimethyl-	Terpenoids	-	107598-08-3	-	1217	268205	311578	297623	263604	158074	42085	38439.7	49073.9	47042.1	41772.5	67063	21070.8	245125	293568	86779.1	61342.4	117306	38120.9	206318	51003.2	87608.8	93632.6	94168.2
WMW0006	GC-MS	-	-	218	147	218.167	C15H22O	-	(3aR,4R,7R)-1,4,9,9-Tetramethyl-3,4,5,6,7,8-hexahydro-2H-3a,7-methanoazulen-2-one	Terpenoids	-	3466-15-7	-	1687	31436	22660.1	19051.3	36125.5	26114.2	163515	116364	115262	113089	87256.5	46630.4	40066.3	32278.9	51591.1	59568.6	39497.8	214315	11500.6	14601	6981.24	86245.6	63588.3	77955.6
NMW0043	GC-MS	-	-	107	91	150.104	C10H14O	-	Bicyclo[3.1.1]hept-2-en-6-one, 2,7,7-trimethyl-	Terpenoids	-	473-06-3	-	1123	345464	368173	313420	352823	1.09079e+06	69837.7	95354.6	73668.1	73539.5	78066.1	15079.8	95027.1	42180.6	31105.2	57947.8	4660.98	13683.8	9	9	5828.5	77249	78066.6	89540
XMW0311	GC-MS	-	-	192	149	220.183	C15H24O	-	Dehydroxy-isocalamendiol	Terpenoids	-	1005276-30-1	-	1646	95820.3	52757.4	64867	169635	122912	87695.5	80696.5	75313.2	63775.9	73943.5	26117.9	35607.9	28645.2	42827.4	40303.5	16308.5	37154.8	9772	24867	14866.8	71967	50614.4	58894.5
XMW0790	GC-MS	-	-	105	119	162.141	C12H18	-	6,7-Dimethyl-1,2,3,5,8,8a-hexahydronaphthalene	Terpenoids	-	107914-92-1	-	1273	267480	317669	228332	237326	208848	9	9	9	9	9	9	9	9	9	9	9	9	9	9	9	69550.9	52631.4	45191.3
NMW0299	GC-MS	-	-	94	41	220.183	C15H24O	-	Santalol, E-cis,epi-.beta.-	Terpenoids	-	14490-17-6	-	1695	31185.1	55891.8	33114.2	80447.4	101714	144683	152057	196802	138695	156847	70989.3	110599	72682.3	90889.8	83665.7	9779.98	20716	5599.35	26522.6	8063.43	68909.1	42055	41283.3
D369	GC-MS	-	-	126	108	222.198	C15H26O	-	Kessane	Terpenoids	-	3321-66-2	-	1537	65801.8	47296.4	69009.5	66270.3	60826.2	155345	89688	95026.5	131130	89375.2	97971.4	55973.2	89877.6	136057	100064	10386.9	20816.5	22977.9	23073.9	18114.5	68739.4	58990	55385.4
NMW0003	GC-MS	-	-	93	55	218.167	C15H22O	-	2,6,9,11-Dodecatetraenal, 2,6,10-trimethyl-, (E,E,E)-	Terpenoids	-	17909-77-2	-	1752	121054	139420	110791	147297	163719	39627	23309.3	24650.2	27208.4	26536.4	24745.5	26657.1	29787.1	52164.6	46090.9	28135	20676	24042.4	47188.5	32929.4	65083.8	61897.8	67976
XMW0529	GC-MS	-	-	95	93	172.102	C10H17Cl	-	Bicyclo[2.2.1]heptane, 2-chloro-1,7,7-trimethyl-, (1R-endo)-	Terpenoids	-	30462-53-4	-	1116	503453	460078	545227	589151	458250	33936.1	48020.9	37810.3	39565.5	39841.6	18676.1	49858.7	28241.5	18720.5	20557.7	8512.08	39903.3	9	6858.24	6642.25	58395.3	65587.3	57452.3
XMW1026	GC-MS	-	-	91	79	218.167	C15H22O	-	1(2H)-Naphthalenone, 3,4,4a,5,6,7-hexahydro-4a,5-dimethyl-3-(1-methylethenyl)-, [3S-(3.alpha.,4a.alpha.,5.alpha.)]-	Terpenoids	-	562-23-2	-	1756	108879	199087	89127.1	114992	114826	164706	91920	87493.2	93989.4	105063	51006.6	57424.1	50467.4	84618.5	60849.9	12967	26188	8735.32	32665.6	13051.3	55228.6	41757.5	54873.1
XMW0766	GC-MS	-	-	81	67	152.12	C10H16O	-	Cyclohexanone, 5-methyl-2-(1-methylethylidene)-	Terpenoids	-	15932-80-6	-	1212	149994	179377	149362	160672	98720.3	24176.4	28329.8	27938.2	30774.8	26760	24853	10937.1	110448	124011	43667.8	11558	40612.5	4906.05	48470.2	14505.8	53901	42767	50395
NMW0306	GC-MS	-	-	94	122	220.183	C15H24O	-	(Z)-epi-.beta.-Santalol	Terpenoids	-	79081-90-6	-	1709	45622	77312.5	32125.7	89576.6	84261.7	139478	150601	196802	139343	156468	70989.3	110599	78034.7	90951.3	83665.7	6956.06	20136.7	3197.63	20535.7	7945.58	53661.3	32348.5	44506.6
KMW0434	GC-MS	-	-	41	137	152.12	C10H16O	-	2,6,6-trimethyl-1-Cyclohexene-1-carboxaldehyde	Terpenoids	-	432-25-7	-	1220	197445	247044	226462	212824	124237	22918.8	26572.7	28628.9	31068.9	22925.1	34553.4	17634	156488	177902	50177.9	35805	59285.3	10368.8	135341	28354.7	52844.8	57910	56371
w23	GC-MS	-	-	208	193	208.146	C13H20O2	-	3-Hydroxy-7,8-dihydro-.beta.-ionol	Terpenoids	-	172705-13-4	-	1700	14662.8	18856	10768.7	51549.8	41297.1	216198	44977.3	135398	143585	18334.9	313992	17896.7	28119.2	26246.2	12474.2	9969.1	7248.3	4793.88	15532.1	5839.21	50288.3	33891.6	41158.8
NMW0124	GC-MS	-	-	126	41	168.115	C10H16O2	-	2-Cyclohexen-1-one, 2-hydroxy-3-methyl-6-(1-methylethyl)-	Terpenoids	-	490-03-9	-	1302	34088.3	42604.7	40317.1	61199.6	52931.4	18887.2	19866.7	24024.4	21856	24719.3	36958.9	14498.7	25046.4	25716.6	31442	13450.5	23742.2	14753.5	10134.7	13785.2	47733.9	38689.2	36595.5
KMW0304	GC-MS	-	-	119	91	134.11	C10H14	-	1,3,8-p-Menthatriene	Terpenoids	-	18368-95-1	-	1119	9	9	9	9	9	41447.4	30803.4	34246.4	31495.1	26068	33067.7	26911.7	34715.3	27168.3	32238.6	37734.5	39071	35323.5	23165.4	25087.1	42361	43826.3	35618
XMW0164	GC-MS	-	-	138	82	194.167	C13H22O	-	1-Oxaspiro[4.5]dec-6-ene, 2,6,10,10-tetramethyl-	Terpenoids	-	36431-72-8	-	1302	70684.7	78961.3	53519.5	97982.6	53346.9	42683	30014	31424.2	43783.3	29604.8	34830.5	22940.5	45266.8	68409.7	50100.3	9	20905.7	13114.4	9	12225.3	36964	38525.8	39450.5
XMW0083	GC-MS	-	-	218	203	218.167	C15H22O	-	2H-Cyclopropa[a]naphthalen-2-one, 1,1a,4,5,6,7,7a,7b-octahydro-1,1,7,7a-tetramethyl-, (1a.alpha.,7.alpha.,7a.alpha.,7b.alpha.)-	Terpenoids	-	6831-17-0	-	1762	46547.1	93722.4	35971.9	38045.4	31642.2	43994	33866.8	32316.9	28202.2	36462.9	8183.26	22522.2	19083.2	21946	16677.1	2907.41	8669.97	5861.13	12326	8852.89	28929.5	14509.6	20925.3
XMW1021	GC-MS	-	-	68	67	218.167	C15H22O	-	1,7-Dimethyl-4-(propan-2-ylidene)tricyclo[4.4.0.02,7]decan-3-one	Terpenoids	-	62332-96-1	-	1746	10484.5	21344.2	14862.5	15851	15609.6	11530.1	14261.2	15040.6	10028.5	12863	4471.45	8958.65	3707.54	5791.42	4668.12	4166.2	3778.78	3147.11	4114.51	8509.94	8271.26	8401.38	9795.1
XMW0535	GC-MS	-	-	105	150	150.068	C9H10O2	-	p-Tolylacetic Acid	Acid	-	622-47-9	-	1363	2.68569e+08	1.57383e+08	3.35472e+08	2.81568e+08	3.37767e+08	2.18848e+08	2.72324e+08	1.6979e+08	1.86123e+08	1.4156e+08	2.35087e+08	1.29598e+08	2.62432e+08	2.3839e+08	2.40931e+08	9.73262e+06	1.68477e+07	1.13236e+07	2.39888e+07	1.24284e+07	1.4017e+08	1.48921e+08	1.29856e+08
NMW0188	GC-MS	-	-	147	148	148.052	C9H8O2	-	2-Propenoic Acid, 3-phenyl-	Acid	-	621-82-9	-	1435	1.41507e+08	1.48251e+08	1.56585e+08	1.48629e+08	1.48834e+08	1.71028e+08	1.82216e+08	2.13419e+08	1.92586e+08	1.51646e+08	1.51589e+08	1.16272e+08	1.64671e+08	1.44811e+08	1.63155e+08	1.09572e+07	4.16911e+07	1.46057e+07	2.93692e+07	1.95926e+07	9.65266e+07	1.03963e+08	8.82131e+07
NMW0171	GC-MS	-	-	77	107	152.047	C8H8O3	-	Acetic Acid, phenoxy-	Acid	-	122-59-8	-	1389	1.45187e+07	1.01611e+07	1.91949e+07	1.62504e+07	1.71534e+07	2.77819e+07	2.14336e+07	2.08763e+07	2.48348e+07	1.98543e+07	1.64557e+07	8.91973e+06	1.63634e+07	1.91749e+07	1.64357e+07	2.53418e+06	4.70527e+06	2.68075e+06	4.06716e+06	2.25359e+06	1.29398e+07	1.24018e+07	1.13767e+07
D350	GC-MS	-	-	41	69	114.068	C6H10O2	-	2-Pentenoic Acid, 2-methyl-	Acid	-	3142-72-1	-	974	4.07414e+07	2.74311e+07	4.5345e+07	4.84345e+07	4.15882e+07	903319	1.60857e+06	1.13833e+06	1.01282e+06	820863	590027	1.38395e+06	1.34857e+06	1.09093e+06	2.08735e+06	7023.17	256543	26125.6	16829	369530	9.39619e+06	1.06451e+07	8.35165e+06
NMW0785	GC-MS	-	-	55	100	100.052	C5H8O2	-	Tiglic Acid	Acid	-	80-59-1	-	941	1.86239e+07	2.26835e+07	1.94365e+07	2.22574e+07	2.02529e+07	8.24931e+06	7.27638e+06	5.82767e+06	7.04999e+06	5.23863e+06	2.4454e+06	1.8566e+06	2.94723e+06	2.14739e+06	2.98254e+06	31420.8	783834	119491	147946	389483	6.2957e+06	6.89883e+06	6.01497e+06
NMW0209	GC-MS	-	-	55	41	184.146	C11H20O2	-	Undecylenic Acid	Acid	-	112-38-9	-	1484	3619805	3553986	4611974	4044836	3490856	6139632	5200117	5721082	6290976	4637332	4549527	2.77924e+06	4614166	5750405	4655905	497828	1403842	607257	1201001	603522	3228337	3231711	2884724
NMW0173	GC-MS	-	-	136	108	154.027	C7H6O4	-	2,6-dihydroxy-Benzoic Acid	Acid	-	303-07-1	-	1397	2.44077e+06	2.55294e+06	2.77597e+06	2.59599e+06	2.75102e+06	4.4837e+06	5.27146e+06	5.90629e+06	5.37182e+06	4.08509e+06	2.81507e+06	2.12095e+06	3.82238e+06	3.18802e+06	3.32266e+06	566387	1.60146e+06	618352	1.15464e+06	662966	2.69658e+06	2.56179e+06	2.34108e+06
NMW0162	GC-MS	-	-	69	55	170.131	C10H18O2	-	8-Methyl-6-nonenoic Acid	Acid	-	21382-25-2	-	1373	2.35083e+06	2.31711e+06	3.11418e+06	2.82181e+06	2.77726e+06	3.62721e+06	2.79694e+06	3.36043e+06	3.58614e+06	2.81583e+06	3.02448e+06	1.70466e+06	2.67815e+06	2.50513e+06	2.35624e+06	404712	1.08049e+06	444988	824994	418260	2.13311e+06	1.97444e+06	1.86908e+06
XMW0658	GC-MS	-	-	41	73	128.084	C7H12O2	-	2-Heptenoic Acid	Acid	-	18999-28-5	-	1081	5.21838e+06	6.51825e+06	6.66072e+06	6.05202e+06	6.81639e+06	1.80987e+06	2.15106e+06	1.71076e+06	1.19373e+06	1.11203e+06	524506	547334	851341	731438	722927	18725	144734	30525.6	45579.7	58903.4	1.7312e+06	1.85067e+06	1.56898e+06
NMW0282	GC-MS	-	-	137	182	182.058	C9H10O4	-	Homovanillic Acid	Acid	-	306-08-1	-	1657	686588	673024	565663	1.09371e+06	1.01926e+06	1.23478e+06	1.22459e+06	1.30154e+06	1.19351e+06	1.2468e+06	820762	787571	719803	1.08269e+06	1.02264e+06	195702	551007	158357	470806	198618	1.28236e+06	714406	1.00273e+06
NMW0781	GC-MS	-	-	42	86	104.047	C4H8O3	-	Butanoic Acid, 4-hydroxy-	Acid	-	591-81-1	-	933	2.91826e+06	3.59155e+06	3.03638e+06	3.56758e+06	3.22452e+06	1.28342e+06	1.14286e+06	902757	1.08224e+06	825931	383454	294165	457411	342404	470248	10964.1	126207	18325.9	26034	64470.2	1.00237e+06	1.08169e+06	951190
XMW1016	GC-MS	-	-	147	105	206.131	C13H18O2	-	(4,4-Dimethyl-2,4,5,6-tetrahydro-1H-inden-2-yl)acetic Acid	Acid	-	113522-67-1	-	1654	503265	619283	521712	689377	534009	1.44857e+06	1.78023e+06	1.76098e+06	1.54411e+06	1.78603e+06	679175	808724	842371	1.1733e+06	1.12112e+06	117357	307554	122624	279489	143436	755425	459366	616792
NMW0787	GC-MS	-	-	57	74	116.084	C6H12O2	-	4-methyl-Pentanoic Acid	Acid	-	646-07-1	-	949	1.52332e+06	2.11163e+06	1.61808e+06	1.9229e+06	1.69429e+06	378914	381616	270785	323480	240515	96271.6	91356.9	106854	75218.1	100116	4671.99	55631.7	14530	11569.3	29364.9	410253	462007	400146
XMW1201	GC-MS	-	-	41	86	86.037	C4H6O2	-	2-Propenoic Acid, 2-methyl-	Acid	-	79-41-4	-	711	1.25571e+06	2.01744e+06	1.01127e+06	1.14273e+06	672669	25257.7	16325.6	116831	193473	28217.1	333567	435578	840882	1.10904e+06	340293	20600.1	42922.3	9	66109.4	13354.9	379722	338519	355461
XMW1354	GC-MS	-	-	55	41	198.162	C12H22O2	-	cis-5-Dodecenoic Acid	Acid	-	2430-94-6	-	1561	130113	134337	126198	141037	181227	283786	147823	285755	247602	168293	112363	141510	128672	182212	232981	222985	304401	131814	278069	384169	359990	278731	310362
NMW0271	GC-MS	-	-	164	147	164.047	C9H8O3	-	p-Coumaric Acid	Acid	-	7400-08-0	-	1635	369501	245538	276968	472380	452423	201663	132316	164078	164754	144412	69909.5	106903	99341.7	155162	155559	75642	161421	32246.5	74942.6	61912.2	304008	214782	262988
NMW0264	GC-MS	-	-	164	163	164.047	C9H8O3	-	2-Propenoic Acid, 3-(3-hydroxyphenyl)-	Acid	-	588-30-7	-	1621	371390	244988	275079	472380	451938	205342	135123	178589	176499	152128	95963.7	143109	121117	183377	189881	112972	160421	41373.3	102754	58632.5	303948	214294	264126
NMW0265	GC-MS	-	-	161	163	206.131	C13H18O2	-	Ibuprofen	Acid	-	15687-27-1	-	1626	451321	347317	348243	553052	441602	190635	125984	176824	167526	135607	89855.3	91934.4	124660	189716	163399	55423.9	107994	54810.7	84644.5	73821.5	256017	204990	216170
XMW0660	GC-MS	-	-	73	41	142.099	C8H14O2	-	2-Octenoic Acid	Acid	-	1470-50-4	-	1181	672010	515044	653218	719659	692802	198157	236431	197201	217105	207632	146512	300773	200864	170379	247902	30005.1	104446	14148.2	14027.9	20177.9	251707	228272	193622
NMW0208	GC-MS	-	-	73	55	172.11	C9H16O3	-	9-Oxononanoic Acid	Acid	-	2553-17-5	-	1483	178888	178783	224281	204193	165693	225194	212035	232799	253642	168437	112977	78299.5	151804	166621	150278	14337.9	55440.2	24072.1	44638.8	22593.2	125830	124069	111525
XMW0477	GC-MS	-	-	200	185	200.048	C9H9FO4	-	Benzoic acid, 2-fluoro-4,5-dimethoxy-	Acid	-	79474-35-4	-	1503	10753.2	8565.56	10222.1	13575.7	8671.01	102661	83281.1	113838	135523	94850	48734.7	42232.9	45425.4	68845.8	63929.8	20316.6	84218.7	18392	34386	18871.6	61414.7	46330.5	45062
NMW0359	GC-MS	-	-	69	41	236.178	C15H24O2	-	3,7,11-Trimethyl-dodeca-2,6,10-trienoic Acid	Acid	-	7548-13-2	-	1822	57425.4	40509.7	58829.2	76910.4	57679.6	55546.8	42120	38140.3	39278	36328.1	32905	23943.3	41546.5	43368.9	49712.3	22650.8	16509.7	8942.3	21922.3	11232.7	42710	26847.4	37263.7
XMW0026	GC-MS	-	-	60	73	130.099	C7H14O2	-	Heptanoic Acid	Acid	-	111-14-8	-	1080	46053	96086.3	45085.5	68737.6	57421.2	9864.11	11001.9	15895.6	15789.7	12164.3	18652	13696.2	73960.2	91238.8	15247.5	3745.96	7090.19	3148.29	5984.7	2956.03	25274.4	22771.4	16467.6
NMW0042	GC-MS	-	-	73	102	144.115	C8H16O2	-	Valproic Acid	Acid	-	99-66-1	-	1116	109909	141514	116368	110340	103191	8593.48	13697.6	10779.8	13098.9	11674.8	6718.16	17317.3	13392.5	10148.6	11587.1	1828.3	12922.6	9	1401.09	1487.65	24163	21098.2	20372.6
XMW1070	GC-MS	-	-	73	74	118.027	C4H6O4	-	Acetic Acid, (acetyloxy)-	Acid	-	13831-30-6	-	1020	52291	65011.9	60383.4	62049.8	56564.5	22171.3	19001.8	14818.2	13904.6	13083.5	3747.42	3439.1	4932.75	3874.07	7217.52	9	4152.7	9	1339.42	1581.95	21666.3	22924	22829.9
KMW0128	GC-MS	-	-	60	73	116.084	C6H12O2	-	Hexanoic Acid	Acid	-	142-62-1	-	990	46017.4	56510.3	54617.8	54910.1	51406.9	11267.9	17083.3	12632.8	11445.4	7782.25	2623.34	3097.9	5148.34	2414.88	4392.46	9	2143.51	9	9	9	13874.9	13972.3	11474.7
XMW0032	GC-MS	-	-	114	96	114.032	C5H6O3	-	4,5-Dihydro-3-furoic Acid	Acid	-	98021-62-6	-	1017	20232.1	20191.5	24371.2	27809	22810.7	25235.2	19103.4	17780.6	13633.8	10784.4	4450.71	4526.76	7738.69	6564.97	9495.72	9	9	9	9	9	12571.4	11726.4	10262.8
KMW0405	GC-MS	-	-	88	41	88.052	C4H8O2	-	Propanoic Acid, 2-methyl-	Acid	-	79-31-2	-	765	85463.2	78210.1	77790.4	91597.5	134534	9	9	9	9	9	9	9	9	9	9	9	1852.77	9	9	896.361	11655.1	13574.7	8718.37
D120	GC-MS	-	-	129	117	216.151	C15H20O	-	Octanal, 2-(phenylmethylene)-	Acid	-	101-86-0	-	1755	10027.5	32679.1	11146.6	10698.9	10933.2	23648.5	11581.5	15869.6	13084.4	16568.7	8269.83	11774	9117.09	15128	11724.1	5867.28	5369.05	2429.86	6033.79	4703.42	10342.8	8853.9	8806.75
XMW1173	GC-MS	-	-	59	150	149.981	C4H6O2S2	-	Acetic Acid, [(1-thioxoethyl)thio]-	Acid	-	17930-82-4	-	1412	11429.6	5963.54	8579.86	8213.7	11885.9	4135.85	2696.5	4857.21	4015.82	3336.6	22577.1	5658.38	14248	17276.1	20025.9	9	9	9	9	9	9825.01	8333.59	6230.44
KMW0101	GC-MS	-	-	74	57	102.068	C5H10O2	-	Butanoic Acid, 2-methyl-	Acid	-	116-53-0	-	861	10922	9449.39	3135.95	9308.93	8851.29	11831.3	4538.89	14356	17194.5	10961.5	14859.3	14516.5	11448.1	13997.7	4699.22	9097.55	6365.17	8845.33	6009.28	6795.35	9279.44	8613.39	6964.99
XMW1234	GC-MS	-	-	99	57	144.053	C5H8N2O3	-	(2E)-2-(Acetylhydrazono)propanoic acid	Acid	-	64096-81-7	-	1468	25491.6	26671	34310.9	27192.5	17399.8	8248	21725	20795	15600	9669	3963.68	7087.29	5576.26	9432.71	7745	9	9	9	9	9	7332.39	5714	7671.54
MWStz152	UPLC-MS/MS	206.082	118.069	-	-	205.074	C11H11NO3	[M+H]+	2-(Acetylamino)-3-phenyl-2-propenoic acid*	Alkaloids	Alkaloids	5469-45-4	3	-	187060	171538	412485	286554	361807	9	8394.39	6320.42	9	6245.39	63048.3	41556.2	9	9	35340	64957.5	87671.6	64438.7	49120.2	69622.2	84575.3	90476.2	95486.9
MWStz282	UPLC-MS/MS	206.081	118.065	-	-	205.074	C11H11NO3	[M+H]+	3-Hydroxy-3-acetonyloxindole*	Alkaloids	Plumerane	33417-17-3	3	-	25613.1	34968.7	32618.7	23851	25866.9	16083.9	3473.47	5428.23	353446	9	111417	144858	751689	510121	102033	9	15318.1	37009	10845.6	13543.5	98237.4	76932	109953
pmp001252	UPLC-MS/MS	284.128	147.043	-	-	283.121	C17H17NO3	[M+H]+	p-Coumaroyltyramine*	Alkaloids	Phenolamine	36417-86-4	3	-	404695	246249	1.30293e+06	433185	316567	33624.5	32797.5	42716.4	37089.1	49281.5	46945.1	31966.9	41363.3	34185.8	32501.1	98536.5	68561.9	67035.9	87418.6	68499.7	161333	164748	146312
mws1433	UPLC-MS/MS	314.139	177.055	-	-	313.131	C18H19NO4	[M+H]+	N-Feruloyltyramine*	Alkaloids	Phenolamine	66648-43-9	1	-	7.16556e+06	4.59072e+06	1.19673e+07	6.63929e+06	6.42145e+06	2.19222e+06	1.87497e+06	2.33467e+06	2.29662e+06	2.13796e+06	2.92842e+06	2.39635e+06	3.42459e+06	2.40785e+06	2.7801e+06	524799	1.15546e+06	534394	659949	382773	2.82348e+06	2.88873e+06	2.94235e+06
MWStz221	UPLC-MS/MS	314.14	177.06	-	-	313.131	C18H19NO4	[M+H]+	N-Cis-Feruloyltyramine*	Alkaloids	Phenolamine	80510-09-4	1	-	7.72133e+06	5.0479e+06	1.24317e+07	7.16729e+06	7.33068e+06	2.41599e+06	2.10704e+06	2.45866e+06	2.39202e+06	2.55965e+06	3.14078e+06	2.57068e+06	3.34373e+06	2.63745e+06	2.98943e+06	529011	1.36588e+06	591515	721865	426993	3.0574e+06	3.12561e+06	3.145e+06
Lsjp211314	UPLC-MS/MS	344.147	177.054	-	-	343.142	C19H21NO5	[M+H]+	N-Feruloyl-3-methoxytyramine*	Alkaloids	Phenolamine	78510-19-7	1	-	1.18164e+06	872472	1.56122e+06	1.96061e+06	2.77593e+06	2.15035e+06	1.78075e+06	1.83768e+06	1.92964e+06	1.7915e+06	2.46881e+06	3.98256e+06	3.10848e+06	2.70645e+06	2.91578e+06	875847	1.31933e+06	902223	562560	533450	1.59293e+06	1.60305e+06	1.71729e+06
Hmjp006104	UPLC-MS/MS	344.15	177.05	-	-	343.142	C19H21NO5	[M+H]+	N-Cis-Feruloyl-3'-O-methyldopamine*	Alkaloids	Phenolamine	-	1	-	1.49676e+06	1.05615e+06	1.92408e+06	2.51073e+06	3.4872e+06	2.37543e+06	1.99276e+06	2.12139e+06	2.24989e+06	2.05101e+06	3.17559e+06	4.80055e+06	4.20755e+06	3.63006e+06	3.66738e+06	1.19456e+06	1.66004e+06	1.07846e+06	786833	634996	1.9119e+06	2.02455e+06	1.96277e+06
MWSmce461	UPLC-MS/MS	102.054	56.0497	-	-	101.048	C4H7NO2	[M+H]+	L-Azetidine-2-carboxylic acid*	Alkaloids	Alkaloids	2133-34-8	3	-	239005	178211	185991	183851	190100	83294.6	74095.6	105893	71079.8	86241.4	122040	165161	93844.1	135999	170709	173908	124720	183419	131245	200224	225482	209183	201864
mws0102	UPLC-MS/MS	160.04	115.995	-	-	161.048	C9H7NO2	[M-H]-	Indole-5-carboxylic acid*	Alkaloids	Plumerane	1670-81-1	3	-	912911	1.61768e+06	964294	1.14285e+06	1.15091e+06	71311.2	30220.3	21482.4	292870	20720.6	578920	261130	780426	588148	508738	147034	161144	583657	145418	496259	591310	566336	528070
mws1417	UPLC-MS/MS	160.04	116	-	-	161.048	C9H7NO2	[M-H]-	Indole-3-carboxylic acid*	Alkaloids	Plumerane	771-50-6	3	-	1.55328e+06	2.72518e+06	1.66797e+06	2.04228e+06	1.85488e+06	112093	85288.5	47522.9	516443	21600.7	977889	454768	1.37585e+06	1.0228e+06	824123	263551	333959	1.02592e+06	234436	895014	1.06098e+06	984033	876889
pmb0818	UPLC-MS/MS	206.1	147.5	-	-	205.074	C11H11NO3	[M+H]+	Methoxyindoleacetic acid	Alkaloids	Plumerane	3471-31-6	3	-	110406	209704	89409.3	138531	138628	754.755	1963.1	744.37	2298.59	5786.65	35061.3	118497	24669	24447.5	146435	4308.58	1119.23	8245.84	2620.95	7748.86	34830.3	73480	55997.1
Zmbp002538	UPLC-MS/MS	205.097	146.061	-	-	204.09	C11H12N2O2	[M+H]+	1-Methoxy-indole-3-acetamide	Alkaloids	Plumerane	-	1	-	1.52735e+07	3.04953e+07	1.3903e+07	2.02601e+07	2.017e+07	301109	249756	300885	439907	260354	7.78758e+06	2.21161e+07	3.92532e+06	3.07932e+06	2.3821e+07	955664	620160	1.55784e+06	925960	1.12638e+06	7.59025e+06	9.12702e+06	8.59888e+06
Lmlp003161	UPLC-MS/MS	265.155	177.062	-	-	264.147	C14H20N2O3	[M+H]+	N-Feruloylputrescine	Alkaloids	Phenolamine	501-13-3	3	-	627822	476981	221572	373481	1.76253e+06	76484	77771.1	55128.2	148430	13982.3	128252	123247	129389	105052	1.40917e+06	9	9	9	9	9	273532	313752	249706
Qmjp110216	UPLC-MS/MS	286.144	107.049	-	-	285.137	C17H19NO3	[M+H]+	N-[7'-(4'-Methoxyphenyl)ethyl]-2-methoxybenzamide	Alkaloids	Alkaloids	-	1	-	2.60257e+06	6.27456e+06	1.32964e+06	1.71314e+06	5.50064e+06	3266584	2.27825e+06	2.7246e+06	6.87907e+06	3.17373e+06	1.36082e+07	7.88535e+06	1.19948e+07	1.12394e+07	1.0513e+07	620081	5.31362e+06	2.23052e+06	4.75753e+06	1.462e+06	4.88304e+06	4.976e+06	5.21347e+06
MWStz039	UPLC-MS/MS	286.144	107.053	-	-	285.137	C17H19NO3	[M+H]+	Coclaurine	Alkaloids	Isoquinoline alkaloids	486-39-5	2	-	2.69992e+06	7.46494e+06	1.6034e+06	1.78788e+06	5.4505e+06	3.56253e+06	1.82271e+06	2.24115e+06	7.46714e+06	3.72352e+06	1.24095e+07	9.42018e+06	1.21829e+07	1.21116e+07	1.22026e+07	726876	6.10908e+06	2.50633e+06	5.33466e+06	1.80774e+06	5.06825e+06	5.50956e+06	5.88241e+06
MWStz248	UPLC-MS/MS	314.14	237.098	-	-	313.131	C18H19NO4	[M+H]+	Laurolitsine	Alkaloids	Aporphine alkaloids	5890-18-6	3	-	323258	941648	211724	191832	718599	588628	339142	437242	708867	508035	1.27099e+06	891957	1.2476e+06	2.37441e+06	2.80553e+06	636592	7.04778e+06	1.16143e+06	961129	849116	930704	1.01146e+06	1.58566e+06
Wmfp003426	UPLC-MS/MS	300.159	107.049	-	-	299.152	C18H21NO3	[M+H]+	N-Methylcoclaurine	Alkaloids	Isoquinoline alkaloids	5096-70-8	1	-	6.1856e+06	6.73435e+06	2.08374e+06	2.12747e+06	4.43233e+06	4.83601e+06	2.80328e+06	3.18553e+06	8.84803e+06	4.25184e+06	1.58745e+07	1.28249e+07	1.56303e+07	1.68339e+07	2.55222e+07	1.26919e+06	4.96328e+06	2.27587e+06	4.10451e+06	1.4904e+06	6.05546e+06	6.76103e+06	7.47709e+06
Zmlp003058	UPLC-MS/MS	300.153	269.117	-	-	299.152	C18H21NO3	[M+H]+	Methylcoclaurine	Alkaloids	Isoquinoline alkaloids	3423-07-2	1	-	3.3829e+06	3.7117e+06	1.01253e+06	1.1318e+06	2.13541e+06	2.83292e+06	1.51232e+06	1.74306e+06	4.87241e+06	2.36751e+06	8.87983e+06	7.1232e+06	8.67269e+06	9.07136e+06	1.37367e+07	718133	2.59587e+06	1.28956e+06	2.22016e+06	788995	3.45971e+06	3.94026e+06	3.92934e+06
zjwp011916	UPLC-MS/MS	328.152	265.085	-	-	327.147	C19H21NO4	[M+H]+	Sinoacutine	Alkaloids	Isoquinoline alkaloids	4090-18-0	1	-	3.81412e+06	1.22404e+07	3.08766e+06	3.22626e+06	1.01597e+07	1.08564e+07	7.03024e+06	9.27775e+06	1.32583e+07	1.06607e+07	1.12909e+07	7.71235e+06	1.54829e+07	1.10295e+07	1.66952e+07	7.1573e+06	6.43832e+07	1.10811e+07	1.43133e+07	5.67781e+06	1.13976e+07	12859056	1.31811e+07
pmp000925	UPLC-MS/MS	328.154	297.113	-	-	327.147	C19H21NO4	[M+H]+	Huangjinjian	Alkaloids	Alkaloids	-	1	-	6.35586e+06	1.45611e+07	4.82299e+06	5.33623e+06	1.16742e+07	1.23478e+07	7.87448e+06	1.00359e+07	1.39616e+07	1.29747e+07	1.625e+07	1.29623e+07	18158631	1.56265e+07	1.77816e+07	8.40897e+06	7.30306e+07	1.29511e+07	1.84183e+07	6.77057e+06	1.28541e+07	1.48259e+07	1.43858e+07
MWSslk241	UPLC-MS/MS	328.155	265.092	-	-	327.147	C19H21NO4	[M+H]+	Boldine	Alkaloids	Aporphine alkaloids	476-70-0	1	-	1.67103e+06	3.23184e+06	445160	502216	1.96442e+06	1.15847e+06	977656	1.36634e+06	1.1822e+06	1.13619e+06	4.78845e+06	4.9425e+06	3.09087e+06	5.32697e+06	4.04564e+06	918237	3.83162e+06	649310	927511	555416	1.83022e+06	1.942e+06	1.93273e+06
pmp000926	UPLC-MS/MS	328.154	311.128	-	-	327.147	C19H21NO4	[M+H]+	Laurotetanine	Alkaloids	Aporphine alkaloids	128-76-7	1	-	2.61726e+06	3.93039e+06	1.03532e+06	2.82124e+06	3.69613e+06	1.08764e+06	985361	1.08076e+06	2.36681e+06	1.02816e+06	2.41213e+06	1.51656e+06	2.31839e+06	3.01843e+06	2.22911e+06	9	1.71732e+06	528811	884874	708294	1.53242e+06	1.65234e+06	1.608e+06
pmf0291	UPLC-MS/MS	96.04	68.05	-	-	95.0371	C5H5NO	[M+H]+	4-Hydroxypyridine	Alkaloids	Pyridine alkaloids	626-64-2	3	-	9	9	9	9	9	37347.9	24436.8	29162.3	39904.4	31360.6	138897	55998.7	92338.4	133771	71311.2	36370.4	90147.3	31468.7	32939	25861.9	43152.5	43903.8	49892.8
pma6298	UPLC-MS/MS	96.04	68.05	-	-	95.0371	C5H5NO	[M+H]+	3-Hydroxypyridine	Alkaloids	Pyridine alkaloids	109-00-2	3	-	9	9	9	9	9	37347.9	24436.8	29162.3	39904.4	31360.6	138897	55998.7	92338.4	133771	71311.2	36370.4	90147.3	31468.7	32939	25861.9	43152.5	43903.8	49892.8
MWSmce118	UPLC-MS/MS	127.047	81.044	-	-	126.043	C5H6N2O2	[M+H]+	Imidazole-4-Acetic Acid	Alkaloids	Alkaloids	645-65-8	3	-	662910	369910	583639	534383	458239	320178	243721	159699	353343	268838	511219	448304	434614	328973	496838	339763	430760	216537	267128	301213	573559	564276	443702
MWSmce338	UPLC-MS/MS	146.08	70.065	-	-	145.074	C6H11NO3	[M+H]+	N-Hydroxypipecolic acid	Alkaloids	Piperidine alkaloids	115819-92-6	3	-	47551	48927.2	47288.9	46218.9	56437.3	21373.4	22500.8	10282.5	24709.7	72758.3	43145.2	17445.1	25715.5	25822.7	40761.1	31092.5	27808.6	22450.5	26170.5	32356	38894.5	36232.7	39248.5
mws1346	UPLC-MS/MS	162.076	98	-	-	161.069	C6H11NO4	[M+H]+	DL-2-Aminoadipic acid	Alkaloids	Alkaloids	542-32-5	3	-	1.17652e+06	973118	753968	894882	919729	162264	186046	235663	1.13646e+06	188970	968438	889986	843407	860740	949522	964589	689692	834939	668403	835258	1.14275e+06	1.22033e+06	1.10285e+06
MWSmce207	UPLC-MS/MS	123.052	81.0432	-	-	122.048	C6H6N2O	[M+H]+	Acetylpyrazine	Alkaloids	Alkaloids	22047-25-2	3	-	239618	400215	162630	259360	207720	112891	61359.5	153161	97467.1	82742.2	146647	98222.4	153228	196255	155357	163132	199793	156169	245025	140992	155108	156987	171876
Lmqp002784	UPLC-MS/MS	138.055	77.0386	-	-	137.048	C7H7NO2	[M+H]+	Salicylamide	Alkaloids	Phenolamine	65-45-2	3	-	9	9	9	9	9	5518.11	1715.47	3004.1	23885.2	10231.9	71567.6	45100.9	80949.8	62319.9	33715.2	9	9	9	24574	9	17896.9	17000.6	14424.4
mws4002	UPLC-MS/MS	154.086	137	-	-	153.079	C8H11NO2	[M+H]+	Dopamine	Alkaloids	Phenolamine	51-61-6	2	-	878933	366972	655225	407738	478767	192357	73406.6	71555.1	398953	68756.4	1.97331e+06	2.83514e+06	2.52317e+06	1.08701e+06	1.41736e+06	48548.8	75719.2	38618.2	110873	64270.6	786123	883083	820880
Hmlp000935	UPLC-MS/MS	154.087	137.06	-	-	153.078	C8H11NO2	[M+H]+	Vanillylamine	Alkaloids	Phenolamine	1196-92-5	3	-	225842	300321	168787	176762	234512	9283.16	4975.17	11257.8	18921.5	7817.36	779457	714378	735868	353217	512479	9035.94	23907.2	12320.3	15492.1	23225.7	169197	199245	177629
Hmtp000776	UPLC-MS/MS	168.066	105.034	-	-	167.059	C8H9NO3	[M+H]+	4,5,6-Trihydroxy-2-cyclohexen-1-ylideneacetonitrile	Alkaloids	Alkaloids	-	3	-	68119.4	175056	45720.3	99231.7	138363	9	9	9	9	9	26376.3	53887.9	13345.4	34421.4	56589.2	17289.1	3702.24	15742.1	10340.9	14163.5	36050.4	40184.3	44786
MWStz070	UPLC-MS/MS	182.081	91.0548	-	-	181.074	C9H11NO3	[M+H]+	N-(2-Hydroxy-4-methoxyphenyl)acetamide	Alkaloids	Phenolamine	58469-06-0	1	-	6.47619e+06	7.30671e+06	6.24357e+06	7.18431e+06	1.16202e+07	163875	126537	201358	201421	125175	3.08622e+06	7.63298e+06	1.35127e+06	3.28511e+06	8.8556e+06	502656	230136	541891	481383	558655	2.89311e+06	3.45509e+06	3.61681e+06
Lmgp001898	UPLC-MS/MS	162.055	116.049	-	-	161.048	C9H7NO2	[M+H]+	4,6-Dihydroxyquinoline	Alkaloids	Quinoline alkaloids	3517-61-1	3	-	43246.4	43597.9	50084.2	36128.5	62076.3	9	3884.42	9	9	4595.28	9	22388.8	11194.6	9	9848.94	7698.53	12270.4	3271.24	14889.4	9	14327.2	21565.9	19848.7
NK10246260	UPLC-MS/MS	162.055	116.049	-	-	161.048	C9H7NO2	[M+H]+	2,4-Dihydroxyquinoline	Alkaloids	Quinoline alkaloids	86-95-3	3	-	43246.4	43597.9	50084.2	36128.5	62076.3	9	3884.42	9	9	4595.28	9	22388.8	11194.6	9	9848.94	7698.53	12270.4	3271.24	14889.4	9	14327.2	21565.9	19848.7
mws0098	UPLC-MS/MS	160.04	115.994	-	-	161.048	C9H7NO2	[M-H]-	Indole-2-carboxylic acid	Alkaloids	Plumerane	1477-50-5	3	-	13957.6	23512.8	15646.5	17963.7	12432.1	9	9	9	15696.2	9	20146.8	19333.2	45040.5	11513.2	5605.28	9	9	9	9	9	12056.3	8954.3	11385
mws1320	UPLC-MS/MS	160.077	130.07	-	-	161.084	C10H11NO	[M-H]-	Tryptophol	Alkaloids	Plumerane	526-55-6	3	-	14269.4	19502.6	19922.9	20122.8	18763.8	6416.74	4848.06	9	21442.7	4884.11	23665.6	33504.4	55428.3	15617	11477.8	594.632	1756.77	565.017	2305.01	573.795	13002.1	15572.8	13194.7
pme2836	UPLC-MS/MS	178.086	160	-	-	177.079	C10H11NO2	[M+H]+	5-Hydroxytryptophol	Alkaloids	Plumerane	154-02-9	3	-	9	9	9	9	9	117868	69453.3	34584.1	608346	27821.1	71830.9	26541.3	140429	162573	43856.6	9	9	9	9	9	56178.6	54336.2	66958.3
mws0005	UPLC-MS/MS	161.107	144	-	-	160.1	C10H12N2	[M+H]+	Tryptamine	Alkaloids	Plumerane	61-54-1	3	-	9.29626e+06	1.37192e+07	8.03925e+06	7.25945e+06	8.67213e+06	309021	140634	178911	652329	145667	904653	501017	706726	329756	524603	33361.7	60607.3	94651.8	141997	57107.4	2.3493e+06	2.60906e+06	2.60658e+06
pmb0774	UPLC-MS/MS	177.102	160.3	-	-	176.095	C10H12N2O	[M+H]+	N-Hydroxytryptamine	Alkaloids	Plumerane	-	3	-	3.41369e+06	2.83292e+06	1.33144e+06	1.19235e+06	3.41508e+06	309757	75479.8	105660	1.28309e+06	10059.5	3.85249e+06	2.10577e+06	4.02923e+06	1.62346e+06	2.65337e+06	9	9	9	9	9	613429	569464	534332
mws0018	UPLC-MS/MS	203.223	83	-	-	202.216	C10H26N4	[M+H]+	Spermine	Alkaloids	Alkaloids	71-44-3	3	-	2.55466e+07	2.73801e+07	2.32666e+07	2.37153e+07	2.45583e+07	7.13125e+06	7.22669e+06	7.46516e+06	1.23908e+07	7.22093e+06	3.6318e+07	2.91991e+07	2.88099e+07	32736714	3.82429e+07	1.85473e+07	2.23574e+07	1.51193e+07	1.97665e+07	1.65905e+07	2.68868e+07	2.81541e+07	2.75806e+07
pmb0819	UPLC-MS/MS	157	130	-	-	156.069	C10H8N2	[M+H]+	3-Indoleacetonitrile	Alkaloids	Plumerane	771-51-7	3	-	105068	118681	64502.5	89031.2	85774.1	4620.62	9	9	9	9	14625.3	65084.4	6918.11	5824.66	37552	1927.18	1119.23	12454.8	8478.92	9626.19	56641.2	60898.8	68738.3
Lwhp010633	UPLC-MS/MS	160.075	115.053	-	-	159.068	C10H9NO	[M+H]+	Echinopsine	Alkaloids	Quinoline alkaloids	83-54-5	2	-	647253	589626	254416	239445	658957	69684.9	13036	25734.8	48234.5	9	888021	391670	822664	353744	625071	9	9	9	9	9	127266	129299	87839.9
Zmbp002117	UPLC-MS/MS	176.071	133.052	-	-	175.063	C10H9NO2	[M+H]+	1-Methoxy-3-indolealdehyde	Alkaloids	Plumerane	-	3	-	41472.8	12213.4	64475.6	35799	52161.2	13215.3	14362.9	17971.5	37840.8	16055.9	89475.4	55278.1	113083	100424	69057.6	22376.2	97117.5	44013.4	36319.5	25275.3	35341.4	42340.1	39711.4
mws0597	UPLC-MS/MS	190.051	146	-	-	191.058	C10H9NO3	[M-H]-	5-Hydroxyindole-3-acetic acid	Alkaloids	Plumerane	54-16-0	3	-	9	9	9	9	9	91799.8	23132.1	59418.5	103377	58747.5	43592.1	34798	23072.1	124843	52767.6	11576.6	41966.9	129420	48319.6	28018	31144.5	31950.1	59102.5
Hmyp002656	UPLC-MS/MS	222.075	130.064	-	-	221.068	C11H11NO4	[M+H]+	Methyl dioxindole-3-acetate	Alkaloids	Plumerane	57061-18-4	3	-	22556.1	15337	17205.3	12152.1	28819.2	6251.59	8433.53	25830.7	19453.7	1358.06	25149.7	29444.1	11652.4	22558.2	19710.4	9	7491.58	21539	14060.8	9666.5	12763.3	9550.17	17188
Hmmp001310	UPLC-MS/MS	188.071	118.065	-	-	187.063	C11H9NO2	[M+H]+	3-Indoleacrylic acid	Alkaloids	Plumerane	1204-06-4	1	-	6.38443e+06	1.17979e+07	5.50201e+06	7.94077e+06	7.69925e+06	152808	104264	157789	197252	115222	2.7789e+06	7.92008e+06	1.46851e+06	1.08418e+06	8.19729e+06	386859	274355	552575	447547	439016	2.94133e+06	3.34397e+06	3.20955e+06
Hmgp002327	UPLC-MS/MS	188.071	118.06	-	-	187.063	C11H9O2N	[M+H]+	3-amino-2-naphthoic acid	Alkaloids	Alkaloids	-	1	-	3.30224e+06	6.74596e+06	2.61978e+06	3.81403e+06	3.74078e+06	40415.6	34162.7	30409.5	67710.9	31930	1.56745e+06	3.89198e+06	749736	551920	4.34281e+06	143712	100434	226199	143788	160716	1.24502e+06	1.43828e+06	1.42768e+06
mws1383	UPLC-MS/MS	243.088	145	-	-	242.08	C12H10N4O2	[M+H]+	Lumichrome	Alkaloids	Alkaloids	1086-80-2	3	-	8214.1	12609	14684.5	20410.9	11600	9	9	9	11971.5	9	27772.3	31420.1	27938.5	25477.5	25426.6	72659.4	63551.2	166753	72288	174072	37717.7	40449.2	46937.1
mws0677	UPLC-MS/MS	219.113	160	-	-	218.106	C12H14N2O2	[M+H]+	N-Acetyl-5-hydroxytryptamine	Alkaloids	Plumerane	1210-83-9	3	-	68812.3	114684	68052.8	63164.2	136884	107565	52420.5	182924	178991	79192.7	1.10239e+06	340422	835468	2.61184e+06	3.845e+06	27233.4	39641.9	24569.2	43864.2	7544.83	397936	361058	421750
Hmlp002306	UPLC-MS/MS	189.135	158.09	-	-	188.131	C12H16N2	[M+H]+	Dimethyltryptamine	Alkaloids	Plumerane	61-50-7	3	-	17885.3	16555.6	4687.39	10886.5	8923.46	5249.24	2467.76	9	16971.9	853.98	56551.3	18062.1	24408.3	33738.3	37048.5	6104.98	12214.3	7244.74	10648.4	2502.62	21456.4	28561.5	24896.8
mws1375	UPLC-MS/MS	304.15	185.093	-	-	303.143	C12H21N3O6	[M+H]+	Nicotianamine	Alkaloids	Alkaloids	34441-14-0	3	-	293125	334128	219212	15771.1	21026.5	316835	217532	95885	104125	167873	384852	480042	13751.8	180677	611381	57262.2	122954	23306.2	58817.7	23256.4	421647	487363	421533
Hmcp003783	UPLC-MS/MS	211.087	193.07	-	-	210.079	C13H10N2O	[M+H]+	1-Acetyl-β-carboline	Alkaloids	Plumerane	-	3	-	9	9	9	9	9	17851	17308.2	22560.1	20434.3	20412.3	54940.5	31201.3	33367.8	30780.7	38483.8	11059.4	29525.8	26556.1	12780	18086.9	16496.2	21573.9	19136.8
Zmbp002461	UPLC-MS/MS	267.077	249.066	-	-	266.069	C15H10N2O3	[M+H]+	3-(2'-Hydroxyl-phenyl)-4-(3H)-quinazolone	Alkaloids	Alkaloids	-	3	-	152491	241269	233841	186833	244469	235469	206459	264484	187935	201100	268810	262113	450174	283825	249705	220625	276668	641284	321138	430192	241649	276223	274042
MWSmce149	UPLC-MS/MS	272.122	107.047	-	-	271.121	C16H17NO3	[M+H]+	Higenamine	Alkaloids	Isoquinoline alkaloids	5843-65-2	1	-	1.17098e+06	1.94751e+06	902841	732969	2.23547e+06	1.08238e+06	775555	646740	4.36865e+06	1.3667e+06	1.7882e+07	4.67744e+06	1.79898e+07	1.84224e+07	1.26133e+07	333435	2.36567e+06	664332	1.61755e+06	507242	3.17106e+06	3.77896e+06	3.602e+06
MWSslk026	UPLC-MS/MS	304.155	138.093	-	-	303.147	C17H21NO4	[M+H]+	Scopolamine	Alkaloids	Tropan alkaloids	51-34-3	3	-	84400.4	117733	95365.4	117244	96222.7	650534	592811	807566	657255	622235	803753	920018	1.03562e+06	884929	905838	356255	1.14618e+06	369074	469723	262741	477494	536779	506292
mws1496	UPLC-MS/MS	290.175	124	-	-	289.168	C17H23NO3	[M+H]+	Hyoscyamine	Alkaloids	Tropan alkaloids	101-31-5	3	-	242796	140866	265823	201626	192972	351101	289572	296950	370236	354920	171986	195273	193923	177192	131406	41311.2	84647.8	29454.1	56913.8	17675.3	227924	236846	164263
Cmyp003522	UPLC-MS/MS	316.155	107.048	-	-	315.147	C18H21NO4	[M+H]+	(S)-3'-Hydroxy-N-methylcoclaurine	Alkaloids	Isoquinoline alkaloids	-	3	-	83681.7	96300.5	39670.3	70458.6	86622.2	55989.9	38239.3	53041.3	79264.6	48906.7	178552	102281	167206	153248	184483	50176.9	38758.7	67305.9	67546.3	35947.4	63647.8	68939.6	86775.3
MWSmce521	UPLC-MS/MS	302.174	137.061	-	-	301.168	C18H23NO3	[M+H]+	Dobutamine	Alkaloids	Phenolamine	34368-04-2	3	-	9	9	9	9	9	16995.8	16645.4	20173.9	9	29376.2	26885.8	32143.2	9	34315.6	20175.9	17571.9	9	77731.8	19504.8	9	12584.4	17571.9	17139.8
[truncated: 1,201 more rows]
