# Supplementary material for: Integrated Metabolomics of Processing Residues from Camphora officinarum c.t. Borneol as a Potential Substrate for Edible Fungi Cultivation
Source: Molecules. 2026 Jun 10;31(12):2027. doi: 10.3390/molecules31122027 (PMC13306202; doi:10.3390/molecules31122027)
Supplement: Supplementary file 1 [file molecules-31-02027-s001.zip › Table S2.xlsx]

## Sheet: Table S2
Table S2. Information on 2182 differentially accumulated metabolites identified between fresh samples and three processed samples of C. officinarum c.t. borneol.
Compounds	Class I	Relative content in ZSXY01	Relative content in ZSXY02	Relative content in ZSXY03	Relative content in ZSXY04	Relative content in ZSXY05	Relative content in ZSSZ01	Relative content in ZSSZ02	Relative content in ZSSZ03	Relative content in ZSSZ04	Relative content in ZSSZ05	Relative content in ZSZL01	Relative content in ZSZL02	Relative content in ZSZL03	Relative content in ZSZL04	Relative content in ZSZL05	Relative content in ZSSG01	Relative content in ZSSG02	Relative content in ZSSG03	Relative content in ZSSG04	Relative content in ZSSG05	ZSSZ_vs_ZSSG_VIP	ZSSZ_vs_ZSSG_P-value	ZSSZ_vs_ZSSG_Fold_Change	ZSSZ_vs_ZSSG_Log2FC	ZSSZ_vs_ZSSG_Type	ZSXY_vs_ZSZL_VIP	ZSXY_vs_ZSZL_P-value	ZSXY_vs_ZSZL_Fold_Change	ZSXY_vs_ZSZL_Log2FC	ZSXY_vs_ZSZL_Type	ZSZL_vs_ZSSG_VIP	ZSZL_vs_ZSSG_P-value	ZSZL_vs_ZSSG_Fold_Change	ZSZL_vs_ZSSG_Log2FC	ZSZL_vs_ZSSG_Type	ZSXY_vs_ZSSG_VIP	ZSXY_vs_ZSSG_P-value	ZSXY_vs_ZSSG_Fold_Change	ZSXY_vs_ZSSG_Log2FC	ZSXY_vs_ZSSG_Type	ZSSZ_vs_ZSZL_VIP	ZSSZ_vs_ZSZL_P-value	ZSSZ_vs_ZSZL_Fold_Change	ZSSZ_vs_ZSZL_Log2FC	ZSSZ_vs_ZSZL_Type	ZSXY_vs_ZSSZ_VIP	ZSXY_vs_ZSSZ_P-value	ZSXY_vs_ZSSZ_Fold_Change
4-Methoxycinnamic acid	Phenolic acids	21397.1	33228.5	36829.9	16603.4	22657.9	23541.3	26311.3	38290.9	17659	27492	105441	78319.2	91039.8	100480	76848	24022.5	18117.5	14972.5	36087.5	10459.9	--	--	--	--	--	1.28343	3.49975e-05	3.45884	1.79029	up	1.18836	1.72692e-05	0.229271	-2.12487	down	--	--	--	--	--	1.37659	4.66591e-05	3.39195	1.76211	up	--	--	--
Trans-4-Hydroxycinnamic Acid Methyl Ester	Phenolic acids	41618.4	51482.7	52443.1	30324.6	46289.8	30785.8	59216.1	62601.1	33186.1	52552.3	190363	143435	153813	189372	139872	48475.1	29321.6	29323.5	47277	20086.9	--	--	--	--	--	1.3188	0.000154801	3.67691	1.87849	up	1.22115	5.19754e-05	0.213604	-2.22699	down	--	--	--	--	--	1.36332	6.50836e-05	3.42725	1.77705	up	--	--	--
Ferulic acid	Phenolic acids	1.47078e+06	3.11303e+06	1.63846e+06	1.97048e+06	1.94089e+06	6.53889e+06	2.54251e+06	7.84202e+06	5.1553e+06	2.23201e+06	2.86334e+06	4.44818e+06	1.08362e+07	1.30232e+07	7.6654e+06	1.37292e+06	4.95048e+06	1.10383e+06	2.08984e+06	1.05001e+06	--	--	--	--	--	1.08117	0.0381506	3.83242	1.93826	up	--	--	--	--	--	--	--	--	--	--	--	--	--	--	--	--	--	--
Isoferulic Acid	Phenolic acids	1.69016e+06	3.48324e+06	1.76204e+06	1.99696e+06	2.05854e+06	6.27924e+06	2.72565e+06	7.85054e+06	4.98492e+06	2.49195e+06	3.33651e+06	4.9829e+06	1.30405e+07	1.43252e+07	7.94446e+06	1.64373e+06	5.28667e+06	1.19289e+06	2.52385e+06	1.24939e+06	--	--	--	--	--	1.09656	0.0383818	3.9696	1.98899	up	--	--	--	--	--	--	--	--	--	--	--	--	--	--	--	--	--	--
4-Methoxyphenylpropionic acid	Phenolic acids	109628	42440.1	165213	73647.8	57302.9	479787	307789	340604	1.02273e+06	219112	257720	775795	390258	215877	338908	61860.6	154464	34355.9	82602.9	37291.8	1.08682	0.048563	0.156359	-2.67706	down	1.15857	0.0356691	4.41414	2.14213	up	1.11469	0.0304557	0.187296	-2.41661	down	--	--	--	--	--	--	--	--	--	--	1.0496	0.054438	5.2875
Coniferyl alcohol	Phenolic acids	650100	271642	807459	369387	265589	2.28027e+06	1.30027e+06	1.82312e+06	5.23824e+06	1.11981e+06	1.38521e+06	3.88265e+06	2.02855e+06	1.1765e+06	1.57124e+06	309205	765812	152599	286548	156531	1.08752	0.0537357	0.142045	-2.81558	down	1.16907	0.0330767	4.24848	2.08695	up	1.13388	0.0248421	0.166335	-2.58784	down	--	--	--	--	--	--	--	--	--	--	1.03648	0.065603	4.97497
1-Naphthol	Phenolic acids	8183.15	6977.39	5687.8	5171.58	3555	10179.3	17907.8	20493.2	25440.3	13380	7926.66	8184.1	11931.5	11931.5	6109.56	5334.05	5343.02	4607.58	5221.5	7581.22	1.15366	0.0103046	0.321364	-1.63772	down	--	--	--	--	--	--	--	--	--	--	--	--	--	--	--	--	--	--	--	--	1.07591	0.0101848	2.95522
2-Naphthol	Phenolic acids	6796.92	6069.23	5687.8	6687.87	5420.6	10147.2	13835.5	22277.6	21161.2	11543.7	8552.1	7491.89	9904.19	9736.91	8584.99	3270.99	6288.79	3529.69	8294.93	4304.16	1.09984	0.00988709	0.325315	-1.62009	down	--	--	--	--	--	--	--	--	--	--	--	--	--	--	--	--	--	--	--	--	1.09601	0.0175659	2.57531
2-(Acetylamino)-3-phenyl-2-propenoic acid	Alkaloids	187060	171538	412485	286554	361807	9	8394.39	6320.42	9	6245.39	63048.3	41556.2	9	9	35340	64957.5	87671.6	64438.7	49120.2	69622.2	--	--	--	--	--	--	--	--	--	--	--	--	--	--	--	1.13975	0.009628	0.236579	-2.07961	down	--	--	--	--	--	--	--	--
3-Hydroxy-3-acetonyloxindole	Alkaloids	25613.1	34968.7	32618.7	23851	25866.9	16083.9	3473.47	5428.23	353446	9	111417	144858	751689	510121	102033	9	15318.1	37009	10845.6	13543.5	--	--	--	--	--	1.17131	0.0874113	11.336	3.50283	up	--	--	--	--	--	--	--	--	--	--	--	--	--	--	--	--	--	--
Glycylphenylalanine	Amino acids and derivatives	338097	565158	165051	374527	395128	33545.7	33742.2	45876	7753.76	47405.5	433667	35051.4	93707.3	196827	297865	55017.4	39936	93616.7	17536.3	68126.4	--	--	--	--	--	--	--	--	--	--	--	--	--	--	--	1.08709	0.00713648	0.149205	-2.74463	down	1.03269	0.0672613	6.28029	2.65083	up	1.12378	0.00612929	0.0915815
L-Glycyl-L-phenylalanine	Amino acids and derivatives	262751	522868	156430	319223	327760	9	28315.6	9	9	9	379474	38470.2	59274.1	139602	268912	33729.3	64585	126925	30066	111313	1.05538	0.0242481	12.9311	3.69278	up	--	--	--	--	--	--	--	--	--	--	1.03579	0.0121497	0.230719	-2.11579	down	1.24932	0.0568373	31.241	4.96537	up	1.10366	0.00617401	0.0178421
Methyl 3-(3-hydroxy-4-methoxyphenyl)propanoate	Phenolic acids	98999.6	82892.1	282106	95158.8	80370	612504	579134	1.19755e+06	1.05458e+06	572945	511856	1.12102e+06	1.44136e+06	859369	385865	102785	123683	119237	91342.2	158613	1.22992	0.00674741	0.148295	-2.75346	down	1.21885	0.0178243	6.75417	2.75578	up	1.20848	0.0183163	0.137901	-2.8583	down	--	--	--	--	--	--	--	--	--	--	1.14228	0.00562572	6.28076
Sinapyl alcohol	Phenolic acids	84780.8	88608.7	251172	75881.7	69744.1	539555	531233	1.06025e+06	962580	576726	487096	1.01056e+06	1.26429e+06	838921	370840	106015	120859	89156.7	90249.5	129719	1.2352	0.00531606	0.146035	-2.77561	down	1.23192	0.0131891	6.96561	2.80025	up	1.21974	0.0139601	0.134954	-2.88946	down	--	--	--	--	--	--	--	--	--	--	1.14906	0.00415311	6.43709
Pyridine-4-formyl-O-β-D-glucopyranoside	Others	152506	161350	102015	97978.1	144904	9	9	9	9	9	293046	97030.1	50905.1	152152	262002	10424.2	31047.7	7147.37	20827.5	24683.4	1.26185	0.0133065	2091.78	11.0305	up	--	--	--	--	--	1.15834	0.0305201	0.110076	-3.18342	down	1.13935	0.000520047	0.142892	-2.80701	down	1.44954	0.0213888	19003	14.2139	up	1.23409	0.000572547	6.83109e-05
N-(beta-D-Glucosyl)nicotinate	Others	205586	290124	130351	128247	191348	9	9	9	9	9	356358	159719	72430.2	230926	420777	18265.7	35654	7598.77	25785.6	9	1.06326	0.0511168	1940.29	10.9221	up	--	--	--	--	--	--	--	--	--	--	--	--	--	--	--	1.4509	0.0174016	27560.2	14.7503	up	1.23331	0.00311721	4.7586e-05
N6-(2-Hydroxyethyl)adenosine	Nucleotides and derivatives	1.43486e+06	3.46926e+06	474696	1.31591e+06	1.43229e+06	22195.9	20877.2	11827.7	25931.4	7804.59	4.40053e+06	360619	663075	5.27177e+06	1.63363e+06	76628.4	295575	156395	69597.7	179248	1.14114	0.0282387	8.77112	3.13276	up	--	--	--	--	--	1.10591	0.0818985	0.0630549	-3.98725	down	1.09149	0.0407883	0.0956616	-3.38592	down	1.37009	0.0705388	139.103	7.12001	up	1.20055	0.0313676	0.0109064
2-(Dimethylamino)guanosine	Nucleotides and derivatives	1.32207e+06	2.99391e+06	435005	1.17277e+06	1.28258e+06	20210.3	17656.7	16016.7	18642.2	11762.5	4.17527e+06	358594	647107	4.22138e+06	1.51281e+06	81135.3	270731	141272	64033.7	159063	1.17554	0.0256794	8.49744	3.08703	up	--	--	--	--	--	1.12194	0.0730491	0.0656183	-3.92976	down	1.09556	0.0363453	0.0993897	-3.33076	down	1.38265	0.0622876	129.498	7.01679	up	1.20837	0.0275749	0.0116964
D-Maltose	Others	1.08678e+06	602445	1.41045e+06	966343	725111	2.42013e+06	2.65215e+06	1.4303e+06	1.27731e+06	3.41113e+06	725610	1.31691e+06	517084	462342	989373	674422	952018	409658	1.27543e+06	478132	1.03992	0.0166735	0.338634	-1.5622	down	--	--	--	--	--	--	--	--	--	--	--	--	--	--	--	1.16355	0.0187615	0.358441	-1.48019	down	--	--	--
Isomaltulose	Others	1.08147e+06	463855	1.22467e+06	919294	638507	2.28215e+06	2.94647e+06	1.44701e+06	1.24526e+06	3.55881e+06	670543	1.42041e+06	489307	464050	958945	576563	906297	385936	1.19252e+06	481203	1.06134	0.0191806	0.30859	-1.69624	down	--	--	--	--	--	--	--	--	--	--	--	--	--	--	--	1.14351	0.0232368	0.348725	-1.51984	down	--	--	--
3-O-Galloyl-D-glucose	Phenolic acids	218959	9	9	9	9	103889	109468	10083.8	12910	56413.5	504921	430719	117318	227758	771601	9	70103.9	9	9	9	1.01466	0.124953	0.239578	-2.06143	down	1.12752	0.0287134	9.37151	3.22828	up	1.13547	0.024679	0.034176	-4.87087	down	--	--	--	--	--	1.14187	0.035189	7.01013	2.80944	up	--	--	--
Glucosyloxybenzoic acid	Phenolic acids	5.56872e+06	4.04349e+06	2.77444e+06	3.09812e+06	2.49581e+06	137025	189933	58244.5	96929.9	49327.1	1.20858e+06	1.44488e+06	203646	457590	1.49832e+06	121889	214442	118889	224423	52861.6	--	--	--	--	--	1.05666	0.00590503	0.267679	-1.90143	down	1.03334	0.0366074	0.152192	-2.71603	down	1.1705	0.00342177	0.0407387	-4.61746	down	1.23495	0.0317669	9.05622	3.17891	up	1.20631	0.00329621	0.0295574
1-O-Salicyloyl-β-D-glucose	Phenolic acids	5.17818e+06	3.89178e+06	2.8461e+06	3.01467e+06	2.43523e+06	109905	198463	55321.8	84192	91807.1	1.1705e+06	1.35927e+06	208364	487388	1.47674e+06	219254	197293	216332	117210	23244	--	--	--	--	--	1.06932	0.00366984	0.270775	-1.88484	down	--	--	--	--	--	1.1199	0.00236628	0.0445316	-4.48903	down	1.25647	0.0289764	8.7129	3.12315	up	1.21337	0.00228754	0.0310774
Protocatechuic acid-4-O-glucoside	Phenolic acids	6.96598e+06	2.73121e+06	2.95712e+06	2.27442e+06	3.82025e+06	597906	326316	150886	87046	167012	9	9	9	9	9	1.28265e+06	1.44786e+06	177349	527111	151533	--	--	--	--	--	1.34983	0.0112334	2.40013e-06	-18.6685	down	1.29438	0.058912	79700.2	16.2823	up	--	--	--	--	--	1.45301	0.0444347	3.38558e-05	-14.8502	down	1.14838	0.0140211	0.0708927
1-O-Gentisoyl-β-D-glucoside	Phenolic acids	6.71579e+06	4.91325e+06	6.31046e+06	4.35802e+06	6.84845e+06	542698	262754	111580	262667	143071	9	9	9	9	9	1.1654e+06	1.38424e+06	152111	900416	94483.4	--	--	--	--	--	1.35127	0.000316723	1.54395e-06	-19.3049	down	1.29232	0.0482958	82147.8	16.3259	up	1.01091	0.00010391	0.126832	-2.97901	down	1.45264	0.0253358	3.40195e-05	-14.8433	down	1.19879	0.000311404	0.0453843
Cyclo(Pro-Phe)	Amino acids and derivatives	9	9	9	9	9	9645.77	10639.1	1196.95	33808.5	7233.42	185521	119982	114383	160228	152397	53580.4	189139	65186.9	55071.8	45784	1.02908	0.0612551	6.5377	2.70878	up	1.35207	0.000374118	16278	13.9906	up	--	--	--	--	--	1.21138	0.0389756	9083.59	13.149	up	1.30072	0.000156932	11.7157	3.55038	up	1.20088	0.088405	1389.42
Cyclo(D-Phe-L-Pro)	Amino acids and derivatives	9	9	9	9	9	9640.34	1810.61	4218.82	22060.3	3660.48	176488	95146.5	143279	110836	127702	58398.8	201186	55434.5	48189.1	36745.3	1.10963	0.0782092	9.66291	3.27246	up	1.35138	0.000734168	14521.2	13.8259	up	--	--	--	--	--	1.21052	0.0588019	8887.86	13.1176	up	1.35327	0.000597104	15.7874	3.98071	up	1.21374	0.0881697	919.791
2-(3,4-dihydroxyphenyl)ethanediol 1-O-β-D-glucopyranoside	Phenolic acids	5.76951e+06	2.46213e+06	4.5358e+06	3.08831e+06	3.7606e+06	1.19961e+06	359586	140093	320048	386077	8.06445e+06	7.02286e+06	3.24496e+06	3.95227e+06	6.89902e+06	1.42501e+06	3.07163e+06	128109	1.56483e+06	85270.8	--	--	--	--	--	--	--	--	--	--	--	--	--	--	--	--	--	--	--	--	1.34847	0.00406248	12.1324	3.6008	up	1.12302	0.0026482	0.122623
Koaburaside	Phenolic acids	5.35075e+06	2.15141e+06	4.29075e+06	3.19545e+06	3.64302e+06	1.10928e+06	317260	144166	275320	361422	7.15177e+06	6.85047e+06	3.15246e+06	3.79796e+06	6.71963e+06	1.36112e+06	2.96765e+06	100516	1.50244e+06	76722.8	--	--	--	--	--	--	--	--	--	--	--	--	--	--	--	--	--	--	--	--	1.35698	0.00327561	12.5359	3.64799	up	1.12967	0.00236082	0.11848
5,4'-Dihydroxy-7-methoxyflavanone (Sakuranetin)	Flavonoids	405161	197080	268763	117311	251515	441521	453469	576637	589260	581704	868161	714480	1.81834e+06	1.03463e+06	807814	600790	2.41609e+06	1.32748e+06	1.40712e+06	1.09258e+06	--	--	--	--	--	1.21152	0.014201	4.22914	2.08037	up	--	--	--	--	--	1.07921	0.0186634	5.52016	2.46471	up	--	--	--	--	--	1.0065	0.00173128	2.13141
7-O-Methylnaringenin	Flavonoids	426035	195884	255340	117761	241129	449983	476237	564039	583140	536755	919746	764851	1.74109e+06	1.01407e+06	778861	601775	2.49276e+06	1.36012e+06	1.37039e+06	1.05329e+06	--	--	--	--	--	1.22058	0.00957753	4.22167	2.07781	up	--	--	--	--	--	1.07571	0.0215192	5.56433	2.47621	up	--	--	--	--	--	1.00539	0.00301737	2.11152
Trans-5-O-(p-Coumaroyl)shikimate	Phenolic acids	9	9	9	9	9	20382.3	9	11224.8	48603.2	9140.29	49096.8	68100.3	63124.2	57512.8	51901.5	13381.6	19717.6	9	34499.5	9	--	--	--	--	--	1.35195	7.79674e-05	6438.57	12.6525	up	--	--	--	--	--	--	--	--	--	--	--	--	--	--	--	1.01163	0.0988076	1985.77
3-O-p-Coumaroylshikimic acid	Phenolic acids	34453.8	45181.8	29073.2	20707.5	78587.4	9	9	9	9	9	21802.1	18075.3	37209.3	28881.6	22613.2	9	9	9	14419.9	9	--	--	--	--	--	--	--	--	--	--	1.07448	0.000929154	0.112426	-3.15295	down	1.02828	0.0159639	0.0694982	-3.84688	down	1.45449	0.00156352	2857.36	11.4805	up	1.23123	0.0144583	0.000216342
3-O-p-Coumaroylquinic acid	Phenolic acids	2.10318e+06	2.35006e+06	2.38774e+06	1.57745e+06	2.58303e+06	350801	80663.8	90348.5	285204	45045.2	3.64648e+06	3.00762e+06	3.24893e+06	3.0482e+06	3.60964e+06	122116	197880	45837.6	370270	7313.81	--	--	--	--	--	--	--	--	--	--	1.13331	1.20954e-06	0.04489	-4.47746	down	1.03015	9.40237e-05	0.0675744	-3.88738	down	1.3767	1.51861e-06	19.4362	4.28068	up	1.14712	0.000107443	0.0774499
5-O-p-Coumaroylquinic acid	Phenolic acids	2.1909e+06	2.59087e+06	2.5644e+06	1.92763e+06	2.75665e+06	451200	125825	96944.6	387495	57899	4.08709e+06	3.45251e+06	3.62842e+06	3.25984e+06	3.67567e+06	131029	277390	50650.8	449625	20903.9	--	--	--	--	--	--	--	--	--	--	1.16805	3.18527e-07	0.051349	-4.28352	down	1.06771	1.19248e-05	0.0772705	-3.69394	down	1.36676	3.08494e-07	16.1731	4.01552	up	1.13737	1.23695e-05	0.0930442
Chlorogenic acid (3-O-Caffeoylquinic acid)	Phenolic acids	1.52855e+07	1.34205e+07	1.87531e+07	1.37814e+07	1.80905e+07	3.18074e+06	945507	1.04217e+06	2.88362e+06	425615	1.82045e+07	1.80228e+07	1.80706e+07	1.79416e+07	1.92729e+07	959493	1.9017e+06	281162	2.71418e+06	114326	--	--	--	--	--	--	--	--	--	--	1.13833	9.63237e-08	0.0652465	-3.93796	down	1.05751	3.14397e-05	0.0752652	-3.73187	down	1.3498	4.39978e-07	10.7946	3.43223	up	1.13461	2.71214e-05	0.106864
Cryptochlorogenic acid (4-O-Caffeoylquinic acid)	Phenolic acids	1.68471e+07	1.28209e+07	2.02019e+07	1.53757e+07	1.86943e+07	4.16885e+06	1.30453e+06	1.38226e+06	3.33271e+06	460509	1.92297e+07	1.7564e+07	1.88095e+07	1.94415e+07	2.06862e+07	1.25564e+06	2.22328e+06	396159	2.92016e+06	108639	--	--	--	--	--	--	--	--	--	--	1.12106	9.41872e-09	0.0721176	-3.79351	down	1.03988	6.95832e-05	0.0822479	-3.60388	down	1.32497	1.27987e-07	8.98978	3.16829	up	1.11314	4.85577e-05	0.126863
(3R,4S,6R)-p-Menth-1-ene-3,6-diol-3-O-β-D-glucoside	Others	236137	349625	212793	246376	269615	106078	109256	67889.1	77055.9	67691	718568	469261	484190	428618	604189	83248.9	143915	45624.8	151136	14037.2	--	--	--	--	--	1.20877	0.00384016	2.05761	1.04097	up	1.09423	0.000286766	0.161919	-2.62666	down	--	--	--	--	--	1.41828	0.000833784	6.32014	2.65996	up	1.17283	0.000773656	0.325564
(3R,4R)-p-Menth-1-ene-3,4-diol-3-O-β-D-glucoside	Others	236137	349625	212793	246376	269615	106078	109256	67889.1	77055.9	67691	718568	469261	484190	428618	604189	83248.9	143915	45624.8	151136	14037.2	--	--	--	--	--	1.20877	0.00384016	2.05761	1.04097	up	1.09423	0.000286766	0.161919	-2.62666	down	--	--	--	--	--	1.41828	0.000833784	6.32014	2.65996	up	1.17283	0.000773656	0.325564
4-Hydroxycinnamic acid p-hydroxyphenethylamine	Phenolic acids	347066	229296	1.14225e+06	349096	264362	20855.6	33663.2	39005.2	18831.1	32069.3	38520.6	34520.8	48964.5	30733.8	33912.4	131080	81179.7	75680.4	31522.5	46172.8	--	--	--	--	--	1.27163	0.0656419	0.0800371	-3.64319	down	--	--	--	--	--	1.03845	0.0821494	0.156786	-2.67313	down	--	--	--	--	--	1.16653	0.0622714	0.0619297
p-Coumaroyltyramine	Alkaloids	404695	246249	1.30293e+06	433185	316567	33624.5	32797.5	42716.4	37089.1	49281.5	46945.1	31966.9	41363.3	34185.8	32501.1	98536.5	68561.9	67035.9	87418.6	68499.7	--	--	--	--	--	1.27774	0.0598693	0.0691524	-3.85408	down	1.21195	0.00145009	2.08627	1.06092	up	1.09731	0.0749169	0.14427	-2.79315	down	--	--	--	--	--	1.1668	0.0604281	0.0723137
N-trans-ferulic tyramine	Others	6.55945e+06	4.17555e+06	1.10133e+07	5.75487e+06	5.82946e+06	2.01525e+06	1.65717e+06	2.09362e+06	2.10309e+06	2.03076e+06	2.52554e+06	2.05503e+06	2.83789e+06	2.08714e+06	2.53782e+06	425881	1.06515e+06	439526	541684	304512	1.1651	5.2232e-05	0.280483	-1.83401	down	1.21229	0.0204093	0.361309	-1.46869	down	1.21049	1.5965e-05	0.230562	-2.11677	down	1.16919	0.00581479	0.0833043	-3.58547	down	--	--	--	--	--	1.14535	0.0151616	0.297003
N-Feruloyltyramine	Alkaloids	7.16556e+06	4.59072e+06	1.19673e+07	6.63929e+06	6.42145e+06	2.19222e+06	1.87497e+06	2.33467e+06	2.29662e+06	2.13796e+06	2.92842e+06	2.39635e+06	3.42459e+06	2.40785e+06	2.7801e+06	524799	1.15546e+06	534394	659949	382773	1.17529	3.78934e-05	0.300594	-1.73411	down	1.20303	0.0197759	0.378893	-1.40014	down	1.22207	3.18982e-05	0.233716	-2.09717	down	1.1738	0.00527886	0.0885534	-3.49731	down	--	--	--	--	--	1.15176	0.013397	0.294594
N-Cis-Feruloyltyramine	Alkaloids	7.72133e+06	5.0479e+06	1.24317e+07	7.16729e+06	7.33068e+06	2.41599e+06	2.10704e+06	2.45866e+06	2.39202e+06	2.55965e+06	3.14078e+06	2.57068e+06	3.34373e+06	2.63745e+06	2.98943e+06	529011	1.36588e+06	591515	721865	426993	1.16696	0.000151922	0.30463	-1.71487	down	1.23073	0.0141676	0.369835	-1.43505	down	1.21404	9.92879e-06	0.247599	-2.01392	down	1.17259	0.00372531	0.0915709	-3.44897	down	--	--	--	--	--	1.16064	0.0101603	0.300597
γ-Linolenic Acid	Lipids	2276.04	4625.11	2174.24	2663.73	3170.16	1476.78	880.812	1347.61	1835.48	1467.05	6640.88	1385.24	3730.15	5884.19	4541.16	1433.31	3142.46	1743.76	3158.47	1069.74	--	--	--	--	--	--	--	--	--	--	--	--	--	--	--	--	--	--	--	--	1.11701	0.0284703	3.16531	1.66235	up	1.00891	0.0208178	0.470025
9-Hydroxy-10,12,15-octadecatrienoic acid	Lipids	51546.8	175599	15652.7	50779.3	50143.8	4450	5171.34	10083.3	14491.2	5587.78	37223.1	12098.8	34624.6	30655.4	23356.4	30257.9	45320.8	25331.7	51846.4	17724.7	1.13074	0.0120908	4.28522	2.09937	up	--	--	--	--	--	--	--	--	--	--	--	--	--	--	--	1.20388	0.00891767	3.46772	1.79399	up	1.04092	0.0920447	0.115744
9S-Hydroxy-10E,12Z-octadecadienoic acid	Lipids	5.24245e+06	1.24485e+07	2.34725e+06	5.75695e+06	4.99923e+06	510353	548726	726081	1.1819e+06	619796	1.75869e+06	1.82384e+06	2.03712e+06	1.07467e+06	1.83915e+06	3.93847e+06	7.665e+06	4.31039e+06	5.73449e+06	4.00411e+06	1.2331	0.00302	7.15179	2.8383	up	1.11933	0.0566005	0.277111	-1.85146	down	1.18494	0.0073604	3.0061	1.58789	up	--	--	--	--	--	1.26025	0.00164683	2.37909	1.25041	up	1.13961	0.0314711	0.116478
13(S)-HODE;13(S)-Hydroxyoctadeca-9Z,11E-dienoic acid	Lipids	4.59102e+06	1.05368e+07	2.07344e+06	4.91658e+06	4.34775e+06	440857	479590	641826	1.03715e+06	543456	1.57582e+06	1.57163e+06	1.75365e+06	970852	1.55941e+06	3.48593e+06	6.84884e+06	3.73549e+06	5.03641e+06	3.41659e+06	1.2311	0.00364441	7.16643	2.84126	up	1.12768	0.0530464	0.280794	-1.83242	down	1.18688	0.00890118	3.03084	1.59972	up	--	--	--	--	--	1.26563	0.00120963	2.3645	1.24154	up	1.14147	0.0290306	0.118754
9-Oxo-12Z-Octadecenoic acid	Lipids	41027.4	69400.5	19470.5	38965.3	40529.6	9	9	9	12943.9	9	23655.6	12723.5	49681.2	11966.6	50560.7	285680	288477	654664	228250	254131	1.18267	0.0125541	131.834	7.04258	up	--	--	--	--	--	1.20267	0.0162302	11.5165	3.52563	up	1.14686	0.0185967	8.17219	3.03072	up	1.23487	0.0314707	11.4475	3.51696	up	1.06421	0.00587986	0.0619883
15(R)-Hydroxylinoleic Acid	Lipids	63078.9	124854	34641.7	68417.8	65819.2	9	9	9	12172.2	9	39141.9	24997.2	47164.5	38801.1	41945.6	246658	234074	383704	271181	174287	1.18166	0.00159584	107.297	6.74547	up	--	--	--	--	--	1.2652	0.00271701	6.82064	2.76991	up	1.10042	0.00299351	3.67114	1.87623	up	1.26833	8.36039e-05	15.7312	3.97556	up	1.08615	0.00864494	0.0342147
N-Feruloyl-3-methoxytyramine	Alkaloids	1.18164e+06	872472	1.56122e+06	1.96061e+06	2.77593e+06	2.15035e+06	1.78075e+06	1.83768e+06	1.92964e+06	1.7915e+06	2.46881e+06	3.98256e+06	3.10848e+06	2.70645e+06	2.91578e+06	875847	1.31933e+06	902223	562560	533450	1.10645	0.000638321	0.44188	-1.17827	down	--	--	--	--	--	1.20383	0.00026078	0.276208	-1.85617	down	--	--	--	--	--	--	--	--	--	--	--	--	--
N-Cis-Feruloyl-3'-O-methyldopamine	Alkaloids	1.49676e+06	1.05615e+06	1.92408e+06	2.51073e+06	3.4872e+06	2.37543e+06	1.99276e+06	2.12139e+06	2.24989e+06	2.05101e+06	3.17559e+06	4.80055e+06	4.20755e+06	3.63006e+06	3.66738e+06	1.19456e+06	1.66004e+06	1.07846e+06	786833	634996	1.05998	0.00207055	0.49626	-1.01083	down	--	--	--	--	--	1.20484	7.14029e-05	0.274876	-1.86315	down	--	--	--	--	--	--	--	--	--	--	--	--	--
Quercetin-3-O-xyloside (Reynoutrin)	Flavonoids	4.67476e+07	4.65522e+07	3.48614e+07	2.60166e+07	4.87497e+07	2.95175e+07	4.35095e+07	4.2492e+07	4.08313e+07	4.08732e+07	5.5404e+07	4.05211e+07	5.19258e+07	5.36564e+07	6.13526e+07	5.96126e+06	1.08632e+07	8.78073e+06	1.60957e+07	5.39036e+06	1.18269	2.06022e-05	0.238771	-2.0663	down	--	--	--	--	--	1.23129	2.26688e-05	0.179149	-2.48076	down	1.10732	0.000891512	0.232059	-2.10744	down	--	--	--	--	--	--	--	--
Avicularin(Quercetin-3-O-α-L-arabinofuranoside)	Flavonoids	9.63582e+06	8.55786e+06	8.28855e+06	6.29623e+06	9.19275e+06	7.67935e+06	8.74888e+06	1.02895e+07	1.06125e+07	9.41482e+06	1.15029e+07	9.6772e+06	9.67369e+06	1.03919e+07	1.1369e+07	1.57558e+06	2.58157e+06	2.22887e+06	3.6542e+06	1.5625e+06	1.20587	9.96182e-06	0.248213	-2.01035	down	--	--	--	--	--	1.24536	4.2231e-07	0.220523	-2.181	down	1.1336	5.07349e-05	0.276445	-1.85494	down	--	--	--	--	--	--	--	--
Quercetin-3-O-arabinoside	Flavonoids	1.07702e+07	9.95259e+06	1.09345e+07	8.6582e+06	1.03597e+07	1.34092e+07	1.58768e+07	1.74239e+07	1.66201e+07	1.6117e+07	1.27902e+07	1.26976e+07	1.47557e+07	1.31293e+07	1.27501e+07	3.12527e+06	5.43155e+06	3.51751e+06	7.43987e+06	2.6837e+06	1.17856	1.11502e-05	0.279405	-1.83957	down	--	--	--	--	--	1.17152	0.000162144	0.335707	-1.57473	down	1.0328	0.00138609	0.438042	-1.19086	down	--	--	--	--	--	--	--	--
Myricetin-3-O-xyloside	Flavonoids	4608.1	3562.4	8188.09	8668.12	9788.55	12771	11850.1	26265.5	31706.2	23302.8	34157.3	29875.7	32682.7	43267.7	38806.2	11790.3	26785.7	15044.6	103473	4578.05	--	--	--	--	--	1.27348	3.84443e-05	5.13538	2.36047	up	--	--	--	--	--	--	--	--	--	--	--	--	--	--	--	1.00174	0.0184399	3.04165
Myricetin-3-O-arabinoside	Flavonoids	9	9	9	9	9	9	9	9	9	9	24719.3	33997.7	40911.8	41721.2	33474.5	11790.3	15456.2	22141.5	95713.4	5145.9	1.25879	0.145421	3338.83	11.7051	up	1.35054	0.000341588	3884.99	11.9237	up	--	--	--	--	--	1.2024	0.145421	3338.83	11.7051	up	1.45651	0.000341588	3884.99	11.9237	up	--	--	--
Pinoresinol	Lignans and Coumarins	1.00091e+07	1.20811e+07	8.68012e+06	9.58238e+06	1.24909e+07	1.3616e+07	9.6797e+06	1.18877e+07	1.03984e+07	1.04753e+07	1.18145e+07	1.21337e+07	1.50886e+07	1.52441e+07	1.1873e+07	4.03373e+06	1.19852e+07	3.04295e+06	6.66203e+06	2.41635e+06	--	--	--	--	--	--	--	--	--	--	1.00236	0.00859004	0.425375	-1.23319	down	--	--	--	--	--	--	--	--	--	--	--	--	--
Apigenin-6-C-glucoside (Isovitexin)	Flavonoids	1.15302e+06	1.08794e+06	304483	779048	587273	701304	576639	761452	637254	655439	265944	338135	481627	359510	283408	663012	1.05273e+06	1.34562e+06	1.00209e+06	519380	--	--	--	--	--	--	--	--	--	--	1.12401	0.0157436	2.65115	1.40662	up	--	--	--	--	--	--	--	--	--	--	--	--	--
Luteolin-7-O-glucoside (Cynaroside)	Flavonoids	1.96112e+07	2.51541e+07	1.33215e+07	1.23756e+07	1.76026e+07	9.76664e+06	1.0685e+07	1.09058e+07	1.4664e+07	1.01742e+07	2.06089e+07	1.52472e+07	3.12091e+07	3.24688e+07	2.91751e+07	1.85767e+06	6.55488e+06	3.43361e+06	7.0435e+06	1.35163e+06	--	--	--	--	--	--	--	--	--	--	1.1561	0.00171435	0.157264	-2.66874	down	1.02939	0.00200745	0.229845	-2.12127	down	1.26346	0.0104419	2.29037	1.19558	up	--	--	--
Kaempferol-4'-O-glucoside	Flavonoids	2.56336e+07	1.55524e+07	1.26417e+07	9.7869e+06	1.29548e+07	6.85957e+06	8.44255e+06	4.59104e+06	6.79796e+06	6.14962e+06	4.85972e+07	3.79923e+07	2.93755e+07	3.27324e+07	3.12841e+07	4.35625e+06	1.06239e+07	4.72834e+06	1.05112e+07	1.84092e+06	--	--	--	--	--	1.19032	0.0017989	2.35057	1.23301	up	1.15328	0.000277327	0.178133	-2.48898	down	--	--	--	--	--	1.4239	0.000844456	5.48043	2.45429	up	1.03059	0.0312195	0.428901
Kaempferol-3-O-glucoside (Astragalin)	Flavonoids	6.3484e+07	7.22953e+07	4.81756e+07	4.60229e+07	5.83979e+07	5.41372e+07	5.30066e+07	5.12597e+07	6.45828e+07	5.10803e+07	9.45285e+07	7.77511e+07	7.3529e+07	7.57008e+07	8.16982e+07	1.19204e+07	3.28016e+07	1.8428e+07	3.58132e+07	7.72917e+06	1.00431	0.00200195	0.389294	-1.36107	down	--	--	--	--	--	1.12782	4.92162e-05	0.264609	-1.91807	down	--	--	--	--	--	--	--	--	--	--	--	--	--
Luteolin-4'-O-glucoside	Flavonoids	6.57997e+07	7.58955e+07	5.31462e+07	52352413	5.99166e+07	5.01348e+07	5.42292e+07	5.04564e+07	6.35716e+07	4.90768e+07	1.0712e+08	4.88508e+07	9.68006e+07	8.93688e+07	9.15443e+07	1.22778e+07	3.39186e+07	16172702	3.5797e+07	7.39225e+06	--	--	--	--	--	--	--	--	--	--	1.1092	0.000994497	0.243399	-2.03861	down	--	--	--	--	--	--	--	--	--	--	--	--	--
Luteolin-3'-O-glucoside	Flavonoids	5.54562e+07	6.8844e+07	3.987e+07	3.47031e+07	5.06378e+07	3.85801e+07	4.07543e+07	4.07196e+07	5.26636e+07	3.97941e+07	8.26924e+07	6.49211e+07	6.89017e+07	7.41628e+07	8.04565e+07	9.43142e+06	2.64837e+07	1.27759e+07	2.84452e+07	5.59559e+06	--	--	--	--	--	--	--	--	--	--	1.14451	1.47398e-05	0.222916	-2.16543	down	--	--	--	--	--	--	--	--	--	--	--	--	--
Quercetin-4'-O-glucoside (Spiraeoside)	Flavonoids	2.21128e+07	2.31761e+07	2.16564e+07	1.62866e+07	2.19259e+07	2.59968e+07	2.30633e+07	2.4576e+07	2.47679e+07	2.09236e+07	2.39069e+07	2.51758e+07	2.06206e+07	2.02583e+07	2.22512e+07	4.48652e+06	9.7909e+06	4.5201e+06	9.64194e+06	1.83218e+06	1.0947	4.77694e-05	0.253685	-1.97889	down	--	--	--	--	--	1.10229	6.6586e-05	0.26977	-1.8902	down	1.01329	9.24094e-05	0.287868	-1.79652	down	--	--	--	--	--	--	--	--
Isohyperoside	Flavonoids	1.47613e+07	1.22558e+07	1.1682e+07	8.61974e+06	1.0872e+07	1.44683e+07	1.25228e+07	1.29867e+07	1.48977e+07	1.16172e+07	1.90841e+07	1.56977e+07	1.49848e+07	1.60034e+07	1.77472e+07	2.1299e+06	4.29978e+06	2.17399e+06	4.42535e+06	996723	1.14385	3.02552e-06	0.210937	-2.24512	down	--	--	--	--	--	1.19461	8.091e-07	0.167939	-2.57399	down	1.06335	0.000154098	0.24103	-2.05272	down	--	--	--	--	--	--	--	--
Quercetin-3-O-galactoside (Hyperin)	Flavonoids	1.6147e+07	1.33173e+07	1.19795e+07	8.27329e+06	1.15348e+07	1.4721e+07	1.27114e+07	1.33522e+07	1.56654e+07	1.2159e+07	2.05473e+07	1.68846e+07	1.5852e+07	1.75603e+07	1.95296e+07	2.28308e+06	4.45694e+06	2.40202e+06	4.87968e+06	1.01211e+06	1.13155	4.45898e-06	0.219123	-2.19019	down	--	--	--	--	--	1.18967	1.21261e-06	0.166352	-2.58769	down	1.04551	0.000612864	0.245443	-2.02654	down	--	--	--	--	--	--	--	--
Quercetin-7-O-glucoside	Flavonoids	2.04073e+07	1.96917e+07	1.81292e+07	1.51502e+07	2.09025e+07	2.57579e+07	2.17771e+07	2.24073e+07	2.52756e+07	2.16622e+07	2.4449e+07	2.17686e+07	1.91343e+07	1.89141e+07	2.16514e+07	4.19513e+06	9.40661e+06	4.19408e+06	8.91124e+06	1.51133e+06	1.08481	3.50485e-05	0.24143	-2.05032	down	--	--	--	--	--	1.08723	6.2471e-05	0.266419	-1.90823	down	--	--	--	--	--	--	--	--	--	--	--	--	--
Myricetin-3-O-galactoside	Flavonoids	48694.3	59624.4	33493.9	49869.2	50556.1	69465.4	66609.3	58219.3	83379.7	50268.6	286435	251974	150745	184096	173338	50666	113185	32249.2	133365	9	--	--	--	--	--	1.30491	0.00289394	4.3205	2.1112	up	--	--	--	--	--	--	--	--	--	--	1.37317	0.00413234	3.19138	1.67418	up	--	--	--
Myricetin-3-O-β-D-glucoside	Flavonoids	106334	141820	46718.7	20996.6	56622.1	96733.9	73266.7	92616.6	132072	97761.8	341507	234551	286435	387644	324803	51980.5	163999	47407.2	182035	9267.61	--	--	--	--	--	1.16931	0.000115593	4.22813	2.08002	up	--	--	--	--	--	--	--	--	--	--	1.39444	0.000506447	3.19817	1.67724	up	--	--	--
2-α-Linolenoyl-glycerol	Lipids	45814.8	92064.7	34206.4	44584.3	58576.8	4062.84	6346.68	11663.5	9	11296.9	109644	17653.3	129157	206096	136693	10147.5	25717.4	12088.9	22558.5	13872.1	--	--	--	--	--	--	--	--	--	--	1.05737	0.0268901	0.140818	-2.82809	down	1.05434	0.0163605	0.306577	-1.70568	down	--	--	--	--	--	--	--	--
Diosmetin-7-O-glucoside	Flavonoids	254763	196575	103592	141853	194154	246840	230629	246256	263795	271950	504726	406263	612708	423237	501523	147900	431880	244495	357697	113155	--	--	--	--	--	1.2238	0.000196642	2.74818	1.45848	up	--	--	--	--	--	--	--	--	--	--	--	--	--	--	--	--	--	--
6-Methoxykaempferol-3-O-glucoside	Flavonoids	8.6188e+06	1.57787e+07	8.88289e+06	6.10222e+06	9.56827e+06	4.24944e+06	4.21439e+06	3.79348e+06	4.06107e+06	3.76766e+06	8.72279e+06	6.96002e+06	9.10257e+06	7.54844e+06	1.08068e+07	2.00609e+06	4.51853e+06	1.97787e+06	6.33177e+06	763377	--	--	--	--	--	--	--	--	--	--	--	--	--	--	--	--	--	--	--	--	1.38673	0.00204388	2.14779	1.10285	up	1.09025	0.0227936	0.410331
Nepetin-7-O-glucoside(Nepitrin)	Flavonoids	8.19082e+06	1.71239e+07	7.54171e+06	7.27432e+06	1.05806e+07	3.31392e+06	4.36533e+06	4.12951e+06	4.50107e+06	4.46266e+06	7.36203e+06	6.56008e+06	9.93224e+06	9.38712e+06	1.0539e+07	2.6056e+06	4.69495e+06	2.43795e+06	6.49597e+06	1.00638e+06	--	--	--	--	--	--	--	--	--	--	--	--	--	--	--	--	--	--	--	--	1.34729	0.00276376	2.10762	1.07561	up	1.07178	0.0306838	0.409622
Rhamnetin-3-O-Glucoside	Flavonoids	1.04377e+07	1.89139e+07	1.01124e+07	8.55919e+06	1.10734e+07	3.41016e+06	5.39967e+06	3.86364e+06	4.42469e+06	3.83675e+06	1.25953e+07	8.30366e+06	9.42939e+06	8.44684e+06	1.04225e+07	2.20687e+06	4.83126e+06	2.86216e+06	6.89996e+06	1.00659e+06	--	--	--	--	--	--	--	--	--	--	1.00237	0.0016231	0.361945	-1.46616	down	--	--	--	--	--	1.36597	0.000858749	2.35003	1.23268	up	1.13187	0.0127057	0.354249
Kaempferol-3-O-(6''-O-acetyl)glucoside	Flavonoids	220490	367990	184658	169077	321797	27821.9	29991.8	33116.4	41180.2	39642.6	170765	327143	318208	193033	228005	9	9743.46	9	9	9	1.11537	1.58973e-05	0.0569391	-4.13444	down	--	--	--	--	--	1.19463	0.00153148	0.0079048	-6.98305	down	1.11647	0.00302398	0.00773684	-7.01404	down	1.42972	0.00257465	7.2031	2.84862	up	1.19738	0.00498701	0.135879
Kaempferol-3-O-(2''-O-acetyl)glucoside	Flavonoids	51326.2	64007.3	43437	24418.4	34151.9	162363	157033	153527	185331	155768	806090	384516	495942	611148	512878	53004.2	223943	97091.2	171593	47973.5	--	--	--	--	--	1.32452	0.00175114	12.9316	3.69283	up	1.14799	0.00151234	0.211204	-2.24329	down	--	--	--	--	--	1.39102	0.00473285	3.4527	1.78772	up	1.17168	1.22563e-06	3.74537
Luteolin-7-O-(6''-malonyl)glucoside	Flavonoids	641603	888556	517061	447922	866267	79080.6	103858	73655.5	137721	83159.6	449353	867876	713315	632312	647584	14958.4	38498.2	14958.6	67085.4	5921.92	--	--	--	--	--	--	--	--	--	--	1.21294	0.000589021	0.0427201	-4.54894	down	1.13583	0.0018022	0.0420724	-4.57098	down	1.43086	0.000906998	6.93323	2.79353	up	1.19737	0.0027272	0.142046
Kaempferol-3-O-(6''-malonyl)galactoside	Flavonoids	697818	959200	496815	419763	775822	64178.3	60939.8	62384.5	116181	104699	415734	799688	619860	547195	609930	15354.3	29566	28616.5	45446.4	18393	1.08247	0.00709252	0.336391	-1.57179	down	--	--	--	--	--	1.27207	0.000735841	0.0459083	-4.4451	down	1.18668	0.00265584	0.041015	-4.60771	down	1.426	0.000896278	7.32747	2.87331	up	1.18827	0.00348949	0.121926
Kaempferol-3-O-(6''-malonyl)glucoside	Flavonoids	673195	931063	509911	452687	838023	72333.2	85635.2	67597.1	142487	81765.3	384267	847999	647450	589983	590563	17154.4	36502.6	10094.7	70001.7	9843.43	--	--	--	--	--	--	--	--	--	--	1.21863	0.00121336	0.0469231	-4.41356	down	1.14836	0.00190432	0.0421738	-4.56751	down	1.41983	0.00178557	6.80334	2.76624	up	1.19426	0.00269707	0.13211
1,6-Di-O-caffeoyl-β-D-glucose	Phenolic acids	91044.7	112094	47448.1	64891	77064.3	9	13668.2	9	9	9	63987	54071.4	21340.4	9	70712.6	9	9	9	9	9	--	--	--	--	--	--	--	--	--	--	1.06066	0.0357742	0.000214163	-12.189	down	1.21427	0.00206675	0.000114637	-13.0906	down	--	--	--	--	--	1.09089	0.00173426	0.0349114
3,6-Di-O-caffeoyl glucose	Phenolic acids	31383	22001.6	18670.4	17247.2	27455.5	9	9	9	9	49712.4	41539.6	65600.3	20664.8	34742.8	53715.1	9	13251.3	9	9	9	--	--	--	--	--	--	--	--	--	--	1.12931	0.0043885	0.0614407	-4.02466	down	1.03129	0.000570531	0.113802	-3.1354	down	1.18441	0.031047	4.34712	2.12006	up	--	--	--
1,3-O-Dicaffeoylquinic Acid (Cynarin)	Phenolic acids	3.42374e+06	1.19939e+07	1.20549e+07	1.07455e+07	2.35317e+06	9.35957e+06	5.55393e+06	9.90049e+06	1.01627e+07	6.96269e+06	1.76378e+07	1.53378e+07	1.85059e+07	1.7711e+07	1.94514e+07	2.38068e+06	3.35644e+06	2.98798e+06	2.71759e+06	849007	1.06971	0.00123674	0.293082	-1.77062	down	--	--	--	--	--	1.2194	4.08703e-07	0.138664	-2.85034	down	--	--	--	--	--	1.31983	5.43929e-05	2.11362	1.07971	up	--	--	--
Isochlorogenic acid C	Phenolic acids	3.42374e+06	1.19939e+07	1.20549e+07	1.07455e+07	2.35317e+06	9.35957e+06	5.55393e+06	9.90049e+06	1.01627e+07	6.96269e+06	1.76378e+07	1.53378e+07	1.85059e+07	1.7711e+07	1.94514e+07	2.38068e+06	3.35644e+06	2.98798e+06	2.71759e+06	849007	1.06971	0.00123674	0.293082	-1.77062	down	--	--	--	--	--	1.2194	4.08703e-07	0.138664	-2.85034	down	--	--	--	--	--	1.31983	5.43929e-05	2.11362	1.07971	up	--	--	--
3,4-O-Dicaffeoylquinic Acid Methyl Ester	Phenolic acids	33669	175611	74431.6	103155	103035	60383.6	62442.2	103917	101723	64087.6	135576	112700	135018	104620	113315	37215.6	56331.3	33276.4	64816.7	13615.4	--	--	--	--	--	--	--	--	--	--	1.06604	0.000159547	0.341393	-1.55049	down	--	--	--	--	--	--	--	--	--	--	--	--	--
3,5-O-Dicaffeoylquinic Acid Methyl Ester	Phenolic acids	154567	186671	18200	88485.8	88163.9	88738.2	71124.2	102633	102106	70183.1	147812	115476	112849	127218	137291	26568.9	61720.2	33937.1	64706.4	13465.6	--	--	--	--	--	--	--	--	--	--	1.0879	0.000165531	0.312806	-1.67666	down	--	--	--	--	--	--	--	--	--	--	--	--	--
Quercetin-3-O-sambubioside	Flavonoids	4.04725e+06	2.06203e+06	3.7285e+06	2.2855e+06	2.5569e+06	1.85834e+06	1.94653e+06	1.87846e+06	1.77692e+06	1.72163e+06	4.09686e+06	2.76616e+06	3.32034e+06	3.28022e+06	2.32859e+06	307602	628359	448468	955773	276427	1.1508	0.000213241	0.284978	-1.81108	down	--	--	--	--	--	1.21663	0.000314801	0.165692	-2.59343	down	1.11888	0.00257345	0.178242	-2.48809	down	--	--	--	--	--	--	--	--
Quercetin-3-O-apiosyl(1→2)galactoside	Flavonoids	3.96743e+06	2.34346e+06	4.29736e+06	2.42186e+06	2.81706e+06	1.809e+06	2.2595e+06	2.03807e+06	1.56437e+06	1.96642e+06	4.35348e+06	2.86013e+06	3.51729e+06	2.92314e+06	3.51695e+06	351976	637861	415272	966623	302589	1.16456	3.52116e-05	0.277495	-1.84947	down	--	--	--	--	--	1.23315	9.99373e-05	0.155746	-2.68273	down	1.13449	0.00190605	0.168757	-2.56698	down	--	--	--	--	--	--	--	--
Isolariciresinol-9'-O-glucoside	Lignans and Coumarins	4.63086e+06	4.91294e+06	3.03445e+06	4.11936e+06	4.76582e+06	1.90864e+06	1.42268e+06	1.21652e+06	1.80563e+06	1.27959e+06	5.09899e+06	4.66488e+06	2.96741e+06	3.59193e+06	5.63665e+06	1.57855e+06	2.86469e+06	1.02616e+06	2.0263e+06	172426	--	--	--	--	--	--	--	--	--	--	--	--	--	--	--	--	--	--	--	--	1.35433	0.00309138	2.87694	1.52454	up	1.16955	0.000515816	0.355631
Dihydrodehydrodiconiferyl alcohol-4-O-glucoside	Lignans and Coumarins	4.72224e+06	4.63894e+06	3.18323e+06	4.16003e+06	4.92057e+06	1.83841e+06	1.41468e+06	1.30364e+06	1.8673e+06	1.23249e+06	5.17883e+06	5.22258e+06	3.13305e+06	3.3497e+06	5.75817e+06	1.58771e+06	2.73609e+06	1.06948e+06	1.96079e+06	196163	--	--	--	--	--	--	--	--	--	--	--	--	--	--	--	--	--	--	--	--	1.35334	0.0039772	2.95726	1.56426	up	1.17933	0.000285458	0.354059
1-O-Galloyl-4,6-(S)-HHDP-β-D-glucose	Phenolic acids	13428.7	4608.46	9715.69	10259.8	4273.4	3162.16	9	9	9	9	13015.2	11980.1	8558.7	5961.66	11182.8	5788.63	9073.47	1134.27	6266.02	3376.62	1.04011	0.0251953	8.0168	3.00303	up	--	--	--	--	--	--	--	--	--	--	--	--	--	--	--	1.25212	0.000618985	15.8524	3.98663	up	1.05296	0.00857707	0.0756316
3-O-Galloyl-4,6-(S)-HHDP-β-D-glucose	Phenolic acids	13428.7	4608.46	9715.69	10259.8	4273.4	3162.16	9	9	9	9	13015.2	11980.1	8558.7	5961.66	11182.8	5788.63	9073.47	1134.27	6266.02	3376.62	1.04011	0.0251953	8.0168	3.00303	up	--	--	--	--	--	--	--	--	--	--	--	--	--	--	--	1.25212	0.000618985	15.8524	3.98663	up	1.05296	0.00857707	0.0756316
Apigenin-7-O-neohesperidoside (Rhoifolin)	Flavonoids	197080	98055.1	174850	137247	153725	167969	87403.6	149216	149438	157290	72395.8	113595	77637.9	107154	90667.1	45473.3	29534.2	32829.5	68414.4	35733	1.15213	0.000797365	0.298017	-1.74654	down	--	--	--	--	--	1.08466	0.00166251	0.459388	-1.12222	down	1.11532	0.0014451	0.278576	-1.84386	down	--	--	--	--	--	--	--	--
Kaempferol-3-O-neohesperidoside	Flavonoids	1.60651e+06	2.45791e+06	1.56622e+06	1.38284e+06	1.52725e+06	718466	972128	675513	815701	781458	4.01889e+06	3.53611e+06	3.66129e+06	3.05393e+06	3.02918e+06	333798	638962	299459	728941	127841	--	--	--	--	--	1.24334	0.000182908	2.02552	1.01829	up	1.19777	4.4935e-06	0.123068	-3.02248	down	1.02774	0.000900042	0.249276	-2.00418	down	1.43953	6.85553e-05	4.36494	2.12596	up	1.12985	0.00713754	0.464043
Luteolin-7-O-neohesperidoside (Lonicerin)	Flavonoids	1.90803e+06	2.98121e+06	1.68999e+06	1.55326e+06	1.96199e+06	907843	1.30768e+06	772482	1.04181e+06	828872	4.57225e+06	4.09304e+06	4.01281e+06	3.49976e+06	3.76256e+06	400170	719326	378760	841737	156845	--	--	--	--	--	--	--	--	--	--	1.20414	7.67543e-07	0.125215	-2.99752	down	1.03259	0.00179241	0.247347	-2.01539	down	1.42837	5.09385e-06	4.10407	2.03706	up	1.07477	0.010969	0.481321
Kaempferol-3-O-glucorhamnoside	Flavonoids	1.79845e+06	2.78826e+06	1.68611e+06	1.72001e+06	1.99858e+06	911747	1.20995e+06	750356	977672	849780	4.86481e+06	4.19863e+06	4.16469e+06	3.57911e+06	3.72666e+06	352670	766492	406095	940189	147733	--	--	--	--	--	1.25557	0.000125023	2.05515	1.03925	up	1.19007	3.71975e-06	0.127262	-2.97413	down	1.01255	0.000549072	0.261542	-1.93488	down	1.43342	4.67343e-05	4.36938	2.12743	up	1.12509	0.00445723	0.470354
Kaempferol-3-O-glucoside-7-O-rhamnoside	Flavonoids	1.57397e+06	2.45068e+06	1.47421e+06	1.47486e+06	1.68754e+06	812178	1.0868e+06	691786	780067	763556	4.2088e+06	3.58584e+06	3.7759e+06	2.94396e+06	3.12966e+06	295412	677352	345887	813702	132766	--	--	--	--	--	1.23937	0.000322814	2.03714	1.02654	up	1.1904	1.59539e-05	0.128378	-2.96153	down	1.0152	0.000678209	0.261523	-1.93499	down	1.4283	0.000130177	4.26765	2.09344	up	1.11973	0.00553873	0.477343
Kaempferol-3-O-rutinoside(Nicotiflorin)	Flavonoids	1.55055e+06	2.70139e+06	1.42172e+06	1.44116e+06	1.56309e+06	856430	953462	669008	779550	799026	3.96094e+06	3.50303e+06	3.56092e+06	3.0863e+06	3.19406e+06	325342	640264	329511	747849	143830	--	--	--	--	--	--	--	--	--	--	1.20654	6.29312e-07	0.126366	-2.98432	down	1.03047	0.0034151	0.251996	-1.98853	down	1.44141	2.3197e-05	4.26503	2.09256	up	1.09728	0.0178177	0.467564
Quercetin-3-O-robinobioside	Flavonoids	2.53376e+06	3.18977e+06	2.9933e+06	1.91015e+06	2.82985e+06	1.64981e+06	1.82075e+06	1.11444e+06	1.7367e+06	1.40127e+06	6.07934e+06	5.16047e+06	5.25961e+06	4.69648e+06	3.82025e+06	550556	738508	482523	1.0892e+06	193240	--	--	--	--	--	--	--	--	--	--	1.20264	7.94062e-05	0.122082	-3.03408	down	1.05767	0.000112989	0.22695	-2.13956	down	1.40408	0.000327011	3.23919	1.69563	up	--	--	--
Quercetin-3-O-glucoside-7-O-rhamnoside	Flavonoids	2.34696e+06	2.29959e+06	2.48424e+06	1.65279e+06	2.26771e+06	1.20018e+06	1.41794e+06	914548	1.09499e+06	1.10391e+06	4.32625e+06	3.98723e+06	4.191e+06	3.41425e+06	3.30137e+06	467982	623272	353448	801156	162016	--	--	--	--	--	--	--	--	--	--	1.20852	6.23207e-06	0.125279	-2.99678	down	1.0766	1.90927e-05	0.217882	-2.19838	down	1.42526	4.94069e-05	3.35338	1.74562	up	--	--	--
Quercetin-3-O-rutinoside (Rutin)	Flavonoids	3.00731e+06	3.03045e+06	3.08586e+06	2.09511e+06	2.98337e+06	1.7424e+06	1.98188e+06	1.14535e+06	1.79311e+06	1.44966e+06	6.81333e+06	5.23477e+06	5.45839e+06	4.81014e+06	5.33441e+06	527710	838236	458144	1.11369e+06	212212	--	--	--	--	--	--	--	--	--	--	1.21471	1.93174e-05	0.11392	-3.13391	down	1.07115	2.15057e-05	0.221798	-2.17268	down	1.41095	7.7311e-05	3.40849	1.76913	up	--	--	--
Quercetin-3-O-(4''-O-glucosyl)rhamnoside	Flavonoids	2.80843e+06	3.13602e+06	2.85273e+06	2.14989e+06	3.12092e+06	1.70257e+06	1.97684e+06	1.236e+06	1.61959e+06	1.42792e+06	6.33406e+06	5.47258e+06	5.64249e+06	4.82253e+06	4.87064e+06	543870	848758	465874	1.22755e+06	181996	--	--	--	--	--	--	--	--	--	--	1.19207	2.29397e-06	0.120404	-3.05404	down	1.03943	2.70711e-05	0.232304	-2.10592	down	1.4233	2.6896e-05	3.40859	1.76917	up	--	--	--
2-α-Linolenoyl-glycerol-1-O-glucoside	Lipids	2865.4	3412.46	4335	1576.8	6128.24	10160.3	11467.7	10872.9	18039	14158.4	15053.4	13896.9	23966.1	38282.5	17901.1	9	8140.25	3344.22	11037.6	1572.08	--	--	--	--	--	1.23396	0.0143721	5.95593	2.57433	up	--	--	--	--	--	--	--	--	--	--	--	--	--	--	--	1.09342	0.0012306	3.53198
1-α-Linolenoyl-glycerol-3-O-glucoside	Lipids	2860.11	2254.15	5960.71	1905.42	4896.18	12615.8	13848.2	16397.8	25367.7	17601.3	23333.1	23144.4	40805.4	56868.3	23404	5453.86	7846.82	3757.02	12499.6	2433.19	--	--	--	--	--	1.27686	0.0109773	9.37289	3.22849	up	1.1199	0.0139203	0.190925	-2.38892	down	--	--	--	--	--	--	--	--	--	--	1.13332	0.00227576	4.8013
Tamarixetin-3-O-glucoside-7-O-rhamnoside	Flavonoids	1.14919e+06	2.545e+06	1.15329e+06	919737	1.3461e+06	424097	645067	434362	524344	514179	1.24265e+06	965142	979181	904873	976741	240108	527380	286952	833741	113533	--	--	--	--	--	--	--	--	--	--	--	--	--	--	--	--	--	--	--	--	--	--	--	--	--	1.08104	0.033167	0.357365
Isorhamnetin-3-O-neohesperidoside	Flavonoids	1.05814e+06	2.22715e+06	1.04907e+06	897367	1.32519e+06	387433	668597	382761	503948	450806	1.11556e+06	872505	971918	806219	891806	207766	487518	230996	612054	70146.7	--	--	--	--	--	--	--	--	--	--	--	--	--	--	--	--	--	--	--	--	--	--	--	--	--	1.08396	0.0235966	0.365041
Isorhamnetin-3-O-rutinoside (Narcissin)	Flavonoids	4.14093e+06	8.85215e+06	4.14166e+06	3.68623e+06	5.23948e+06	1.77968e+06	2.44501e+06	1.51535e+06	2.21798e+06	1.83403e+06	4.81697e+06	3.77098e+06	3.89018e+06	3.49719e+06	4.27888e+06	957251	2.03385e+06	1.11525e+06	2.68043e+06	387065	--	--	--	--	--	--	--	--	--	--	1.00852	0.00119526	0.35419	-1.4974	down	--	--	--	--	--	1.36065	0.000122462	2.06843	1.04854	up	1.08919	0.0250954	0.375744
Tricin-7-O-rutinoside	Flavonoids	9	9	9	9	9	4378.62	9	4868.87	5436.07	4720.48	24828.3	11252.1	18509.2	12711.4	19077.5	9	9	6494.58	9283.8	3985.31	--	--	--	--	--	1.34949	0.00209975	1919.52	10.9065	up	--	--	--	--	--	--	--	--	--	--	--	--	--	--	--	1.01922	0.0169703	431.401
Tricin-7-O-neohesperidoside	Flavonoids	9	9	9	9	9	3790.07	4896.39	2979.78	8677.28	3006.51	22058.4	14096.2	15441.4	9932.94	18554.3	4736.87	8890.31	14753.2	3537.77	5014.76	--	--	--	--	--	1.35009	0.00144891	1779.63	10.7974	up	--	--	--	--	--	1.2088	0.0227554	820.732	9.68077	up	1.29254	0.00266266	3.42968	1.77808	up	1.22815	0.011749	518.89
Kaempferol-3-O-(4''-O-p-Coumaroyl)rhamnoside	Flavonoids	475693	1.59941e+06	1.29054e+06	275319	409088	3.87363e+06	4.5671e+06	5.93467e+06	6.18118e+06	5.28711e+06	6.61265e+06	3.74412e+06	4.55308e+06	5.17802e+06	6.45742e+06	2.391e+06	6.47334e+06	3.14467e+06	4.74638e+06	2.52879e+06	--	--	--	--	--	1.22033	0.000384962	6.55431	2.71244	up	--	--	--	--	--	1.02544	0.0142007	4.76147	2.25141	up	--	--	--	--	--	1.1207	7.19638e-05	6.38108
Kaempferol-3-O-(3''-O-p-Coumaroyl)rhamnoside	Flavonoids	491126	1.48092e+06	1.30047e+06	272325	408402	3.81504e+06	4.26483e+06	5.80153e+06	6.65777e+06	5.43399e+06	6.30921e+06	3.92235e+06	4.42768e+06	4.96804e+06	6.24793e+06	2.39327e+06	6.27669e+06	3.15978e+06	4.65578e+06	2.45482e+06	--	--	--	--	--	1.22796	0.000187546	6.54529	2.71046	up	--	--	--	--	--	1.03243	0.0129042	4.79108	2.26035	up	--	--	--	--	--	1.12424	0.00030862	6.57007
Kaempferol-3-O-sophoroside-7-O-rhamnoside	Flavonoids	235227	647957	162874	175190	411919	38914.6	78672.3	51761.5	56803.8	34387.4	388684	320938	82299.4	111650	312522	61674.4	137001	53650.4	174728	24955.9	--	--	--	--	--	--	--	--	--	--	--	--	--	--	--	--	--	--	--	--	1.19816	0.0349931	4.66759	2.22268	up	1.1093	0.0400494	0.15953
Kaempferol-3-O-neohesperidoside-7-O-glucoside	Flavonoids	238207	680331	158127	174716	342961	44071.7	79147.2	40027.4	49967.9	41001	352191	310019	121856	66752.6	316991	73395	104415	47553.3	171189	21180.6	--	--	--	--	--	--	--	--	--	--	--	--	--	--	--	--	--	--	--	--	1.18001	0.0337868	4.59379	2.19968	up	1.11327	0.0489991	0.159448
Isorhamnetin-3-O-sophoroside-7-O-rhamnoside	Flavonoids	93148.5	186854	36998.3	59137.4	131088	12886.5	35940.5	12624.9	24999.4	12559.1	80267.9	64788.8	24230.1	24228.5	79853.5	21269.5	25616.5	21806	54848.6	8923.95	--	--	--	--	--	--	--	--	--	--	--	--	--	--	--	--	--	--	--	--	1.02676	0.0494941	2.76101	1.4652	up	1.04472	0.036277	0.1952
Hydroxypyruvic acid	Organic acids	90047.8	105355	57113.9	75169.2	75529.1	3713.07	5641.73	3698.64	9025.82	1493.98	488051	139128	71056.7	275837	324521	123360	142775	62423	68102.5	48051.5	1.21971	0.0103792	18.8651	4.23765	up	--	--	--	--	--	--	--	--	--	--	--	--	--	--	--	1.38719	0.0250934	55.0877	5.78366	up	1.18773	0.000598794	0.0584632
Tartronate semialdehyde	Organic acids	82071.5	120642	52398.9	52873.3	73010	8221.63	2596.85	4050.54	9981.99	2213.43	484259	156579	80368.4	291024	405320	109056	167432	41330.9	90839.4	35250.8	1.1904	0.026021	16.4019	4.03579	up	1.02435	0.0496864	3.72064	1.89555	up	--	--	--	--	--	--	--	--	--	--	1.38668	0.0206952	52.3769	5.71086	up	1.16584	0.00451106	0.071036
2,3-Dihydroxypropanal	Others	38866.7	61218.1	28223.8	58790.4	28748.5	3246.32	4802.99	1587.17	8634.22	1641.91	22328.4	13322.4	78796	169292	25967.1	6553.18	2640.44	2118.64	4910	1641.91	--	--	--	--	--	--	--	--	--	--	1.10054	0.116116	0.0576812	-4.11576	down	1.13881	0.00483264	0.082763	-3.59487	down	1.23588	0.117989	15.5532	3.95914	up	1.15208	0.00472734	0.0922531
L-Lactic Acid	Organic acids	26578.5	53769	25561.6	60045.3	32158.2	1067.06	3162.39	9	18114.9	1096.79	24208.8	13322.4	77092.5	171959	14900.3	7495.49	4338.75	7726.16	3282.69	3703.24	--	--	--	--	--	--	--	--	--	--	1.02983	0.143415	0.0880526	-3.50549	down	1.13833	0.00845793	0.133996	-2.89974	down	1.03215	0.140153	12.8563	3.6844	up	--	--	--
Fumaric acid	Organic acids	539527	346420	461530	502596	339170	55512.1	9	9	9	9	989960	341090	647275	1.09485e+06	858215	1.45611e+06	2.0175e+06	1.06982e+06	624626	511372	1.13538	0.0153003	102.244	6.67587	up	--	--	--	--	--	--	--	--	--	--	--	--	--	--	--	1.28101	0.00431398	70.7745	6.14516	up	1.08031	0.000261551	0.0253732
Maleic acid	Organic acids	539527	346420	461530	502596	339170	55512.1	9	9	9	9	989960	341090	647275	1.09485e+06	858215	1.45611e+06	2.0175e+06	1.06982e+06	624626	511372	1.13538	0.0153003	102.244	6.67587	up	--	--	--	--	--	--	--	--	--	--	--	--	--	--	--	1.28101	0.00431398	70.7745	6.14516	up	1.08031	0.000261551	0.0253732
Succinic acid	Organic acids	1.03639e+07	1.19855e+07	1.04813e+07	1.49939e+07	1.3537e+07	956990	130423	242503	2.14891e+06	112121	3.85308e+06	1.55664e+07	2.46467e+07	1.0864e+07	2.394e+06	510243	785281	326395	478517	336470	--	--	--	--	--	--	--	--	--	--	1.16996	0.0542063	0.042511	-4.55602	down	1.20306	0.000174271	0.0397139	-4.65421	down	1.22366	0.0571819	15.9635	3.99671	up	1.11882	4.12193e-05	0.0585212
Methylmalonic acid	Organic acids	1.04652e+07	5.94537e+06	1.05742e+07	1.49472e+07	1.30918e+07	976451	146554	248235	2.16391e+06	99372	3.88404e+06	1.59143e+07	2.47028e+07	1.07859e+07	2.50491e+06	648018	733803	310005	524033	331746	--	--	--	--	--	--	--	--	--	--	1.16482	0.0536913	0.0440823	-4.50366	down	1.18935	0.00224741	0.0463	-4.43284	down	1.22348	0.0564203	15.9008	3.99103	up	1.10293	0.00177724	0.0660537
3-Dehydro-L-Threonic Acid	Others	2.393e+07	1.96426e+07	2.84705e+07	2.09958e+07	1.9522e+07	543346	458796	339414	373151	355682	5.03132e+07	22883912	4.34632e+06	2.46651e+07	4.7955e+07	6.50128e+06	8.07002e+06	1.99154e+06	6.20826e+06	1.27036e+06	1.1634	0.0304922	11.6121	3.53755	up	--	--	--	--	--	--	--	--	--	--	1.02779	4.81831e-05	0.213586	-2.22711	down	1.38845	0.0260017	72.5292	6.18049	up	1.23117	0.000195545	0.0183935
L-Malic acid	Organic acids	7.1038e+07	5.65074e+07	7.17668e+07	5.71207e+07	5.70385e+07	1.55509e+06	1.46613e+06	1.26257e+06	1.69035e+06	1.03954e+06	114329363	6.05345e+07	1.48799e+07	6.53796e+07	1.1236e+08	2.01129e+07	2.75621e+07	5.80939e+06	1.99632e+07	3.01743e+06	1.12164	0.0409445	10.9023	3.44656	up	--	--	--	--	--	--	--	--	--	--	--	--	--	--	--	1.40197	0.0175957	52.3954	5.71137	up	1.23202	6.58332e-05	0.0223742
1-Aminocyclopropane-1-carboxylic acid	Organic acids	78653.7	56944.7	51367.2	39504.2	51806.6	30075.3	13562.7	23042.5	19640.7	17282.2	30914.1	42226.5	22149.1	44390.8	50696.2	46216.7	37551.2	65608.8	26360.6	48708.4	1.02247	0.0165241	2.1664	1.1153	up	--	--	--	--	--	--	--	--	--	--	--	--	--	--	--	--	--	--	--	--	1.09783	0.00323186	0.372304
L-Azetidine-2-carboxylic acid	Alkaloids	239005	178211	185991	183851	190100	83294.6	74095.6	105893	71079.8	86241.4	122040	165161	93844.1	135999	170709	173908	124720	183419	131245	200224	--	--	--	--	--	--	--	--	--	--	--	--	--	--	--	--	--	--	--	--	--	--	--	--	--	1.17942	9.55833e-05	0.430436
L-Aspartic Acid	Amino acids and derivatives	938111	2.36871e+06	380809	1.48443e+06	1.16054e+06	276600	229644	455272	297311	183617	786645	1.23625e+06	303008	283748	1.33361e+06	602130	2.10301e+06	687186	464020	636773	--	--	--	--	--	--	--	--	--	--	--	--	--	--	--	--	--	--	--	--	--	--	--	--	--	1.01116	0.0402893	0.227781
Iminodiacetic acid	Organic acids	96498.7	275006	29242.1	152616	137667	29438.4	23749.5	45417.8	35421.2	18396.2	86392.5	148395	23080.4	37395.3	147194	68826.7	220585	81094.9	65943.5	76078.9	1.04144	0.0713011	3.36254	1.74955	up	--	--	--	--	--	--	--	--	--	--	--	--	--	--	--	--	--	--	--	--	--	--	--
2-Hydroxyisobutyric acid	Organic acids	71350.3	106666	57023.3	62819.1	74198.9	23564	31514.8	39182	60648	35526	47470.5	37457.4	161249	290898	55328.3	116097	140937	287413	126815	256083	1.16504	0.0136688	4.86962	2.28381	up	--	--	--	--	--	--	--	--	--	--	--	--	--	--	--	--	--	--	--	--	--	--	--
2-Hydroxybutyric Acid	Organic acids	65444.3	21030	43810.9	53585.6	71303.7	20383.5	32563.6	44987.9	36035.4	33842	52001.1	46138.6	143133	269210	35005.8	120650	122782	254533	135380	254615	1.18384	0.00982245	5.29138	2.40364	up	--	--	--	--	--	--	--	--	--	--	1.02049	0.0137084	3.47981	1.79901	up	--	--	--	--	--	--	--	--
L-Homoserine	Amino acids and derivatives	1.00443e+06	1.20667e+06	538486	974130	1.04618e+06	223191	224398	279418	201128	258859	495629	903292	387771	459082	772543	343992	366809	522243	249696	422481	--	--	--	--	--	--	--	--	--	--	--	--	--	--	--	1.05635	0.00436107	0.399426	-1.324	down	1.28627	0.0203546	2.54282	1.34643	up	1.17693	0.00277445	0.248851
L-Threonine	Amino acids and derivatives	1.1595e+06	1.35536e+06	585041	1.14339e+06	1.19162e+06	457158	394200	437161	301899	402760	436047	991364	283200	426678	736651	444123	492933	650641	338651	603512	--	--	--	--	--	--	--	--	--	--	--	--	--	--	--	--	--	--	--	--	--	--	--	--	--	1.11233	0.0054293	0.366736
DL-Xylose	Others	341515	591364	280080	314840	365584	114047	115981	129537	254552	105157	292964	222231	346192	304308	228989	238538	313800	123664	263126	234211	--	--	--	--	--	--	--	--	--	--	--	--	--	--	--	--	--	--	--	--	--	--	--	--	--	1.06599	0.0091117	0.379888
D-Arabinose	Others	337048	570435	251325	289440	400093	99749.3	107610	162667	261662	98257.8	290836	253138	301658	310538	243133	233474	348878	128721	268692	224630	--	--	--	--	--	--	--	--	--	--	--	--	--	--	--	--	--	--	--	--	--	--	--	--	--	1.01475	0.0121267	0.394919
D-Arabitol	Others	289937	590701	277303	249333	308737	63193.4	77610.2	174291	220087	75832.5	694855	102510	357824	435878	424269	4.41364e+06	2.51732e+06	6.53317e+06	5.81926e+06	5.8485e+06	1.24986	0.00234995	41.1314	5.36217	up	--	--	--	--	--	1.20255	0.00271378	12.4703	3.64043	up	1.18656	0.00271249	14.6455	3.87239	up	1.02117	0.038323	3.29834	1.72174	up	--	--	--
Ribitol	Others	318872	691973	304438	315303	402980	54248.3	87774.4	186990	252287	72780.8	752404	126721	333592	558648	484190	5.23465e+06	2934590	7.66289e+06	7.19e+06	7.10293e+06	1.24518	0.00252525	46.0571	5.52535	up	--	--	--	--	--	1.20971	0.00292623	13.3559	3.73941	up	1.1847	0.00294392	14.8139	3.88888	up	1.04598	0.0353508	3.44843	1.78594	up	--	--	--
Glutaric acid	Organic acids	1.07704e+06	1.38168e+06	1.73161e+06	1.17729e+06	1.43099e+06	102752	126666	127914	1.397e+06	204766	1.84144e+06	1.7025e+06	2.26293e+06	1.76851e+06	1.61654e+06	226023	912147	330043	540105	357866	--	--	--	--	--	--	--	--	--	--	1.188	3.53889e-05	0.25742	-1.9578	down	1.0511	0.000695066	0.348039	-1.52268	down	1.24519	0.00247054	4.69192	2.23018	up	--	--	--
2-Methylsuccinic acid	Organic acids	4.57245e+06	6.60788e+06	4.39495e+06	4.84541e+06	6.02225e+06	86944.5	107128	122739	1.22131e+06	113250	5.72197e+06	3.96088e+06	5.0032e+06	5.96868e+06	4.96221e+06	2.8531e+06	3.35097e+06	4.30054e+06	2.03559e+06	6.0282e+06	1.15878	0.00582831	11.2442	3.49111	up	--	--	--	--	--	--	--	--	--	--	--	--	--	--	--	1.3564	1.06648e-05	15.5125	3.95536	up	1.14517	5.55364e-05	0.0624503
Dimethylmalonic acid	Organic acids	433801	656801	438644	492665	589499	8883.07	13701.5	7355.82	105670	5751.12	520314	416717	498064	562034	376560	269529	325069	363458	203010	519426	1.15863	0.00278233	11.8879	3.57143	up	--	--	--	--	--	--	--	--	--	--	--	--	--	--	--	1.35106	1.86329e-05	16.7917	4.06967	up	1.14621	8.22077e-05	0.0541321
3-Methylmalic acid	Organic acids	473111	380668	453634	507754	530358	150221	111799	114542	2.1378e+06	93575.4	9	614383	2.31793e+06	771949	257970	153661	260617	179366	182575	140377	--	--	--	--	--	--	--	--	--	--	--	--	--	--	--	1.14998	3.32569e-05	0.390785	-1.35555	down	--	--	--	--	--	--	--	--
2-Hydroxyglutaric Acid	Organic acids	1.9648e+06	2.39126e+06	316426	1.71232e+06	283671	131330	90332.1	116426	1.89604e+06	99097.2	1.45174e+06	2.41853e+06	3.49245e+06	3.25647e+06	1.16177e+06	93789.2	207417	140894	137369	167813	--	--	--	--	--	--	--	--	--	--	1.2586	0.00904697	0.0634314	-3.97866	down	--	--	--	--	--	1.20032	0.0134406	5.04921	2.33606	up	--	--	--
D-Arabinono-1,4-lactone	Others	645029	348135	129397	365841	206624	26223.1	8824.56	9	9	9	9	9	9	9	9	668919	436998	259417	521119	235777	1.04544	0.00671328	60.506	5.91901	up	1.34873	0.0184686	2.65483e-05	-15.201	down	1.30109	0.00641664	47160.7	15.5253	up	--	--	--	--	--	--	--	--	--	--	1.01459	0.0196443	0.0206927
2-Methylglutaric acid	Organic acids	265174	965572	691959	782290	791722	187854	225554	212901	282916	191768	315926	480892	684386	832596	571971	2.15528e+06	1.32277e+06	4.36817e+06	1.61625e+06	3.54047e+06	1.22762	0.0150676	11.8102	3.56196	up	--	--	--	--	--	1.13982	0.0247529	4.50588	2.17181	up	--	--	--	--	--	1.28545	0.0140886	2.62106	1.39015	up	1.0529	0.0142974	0.314865
Adipic Acid	Organic acids	265174	965572	691959	782290	791722	187854	225554	212901	282916	191768	315926	480892	684386	832596	571971	2.15528e+06	1.32277e+06	4.36817e+06	1.61625e+06	3.54047e+06	1.22762	0.0150676	11.8102	3.56196	up	--	--	--	--	--	1.13982	0.0247529	4.50588	2.17181	up	--	--	--	--	--	1.28545	0.0140886	2.62106	1.39015	up	1.0529	0.0142974	0.314865
3-Hydroxy-3-Methyl-2-Oxopentanoic Acid	Organic acids	9	10186.2	6795.53	9	4696.49	9	9	71846.3	14505.4	7213.37	9436.67	9	12733.5	15763.1	11051.1	533060	161618	747628	222423	607959	--	--	--	--	--	--	--	--	--	--	--	--	--	--	--	1.00176	0.0163244	104.75	6.71081	up	--	--	--	--	--	--	--	--
Mono-Methyl Glutarate	Organic acids	9	9	9	9	9	10647.6	1295.59	66942.9	14078.1	11613.9	9828.8	9801.49	12780.4	17029.8	7237.76	533911	162045	671078	240444	589201	1.12422	0.0136006	21.0052	4.39267	up	1.35093	0.00247927	1259.52	10.2987	up	1.26276	0.0130085	38.757	5.27639	up	1.2138	0.0119096	48815.1	15.575	up	--	--	--	--	--	1.20305	0.148733	2323.96
D-Glucoronic acid	Others	2.23763e+06	4.77294e+06	2.78974e+06	2.96031e+06	2.74418e+06	1.7739e+06	689324	850801	425417	818623	4.13892e+06	592271	1.63436e+06	3.30841e+06	3.482e+06	1.07881e+06	7.30342e+06	1.15517e+06	1.58774e+06	1.39847e+06	--	--	--	--	--	--	--	--	--	--	--	--	--	--	--	--	--	--	--	--	--	--	--	--	--	1.06576	0.00421778	0.293978
D-Saccharic acid	Others	1.81403e+06	1.77646e+06	1.19982e+06	1.47015e+06	1.16503e+06	227724	253958	217087	219768	226676	387888	840144	325770	275585	346456	1.79539e+06	1.60049e+06	491926	806996	804890	1.16059	0.0261004	4.80233	2.26373	up	1.21362	0.000384168	0.293023	-1.77091	down	--	--	--	--	--	--	--	--	--	--	--	--	--	--	--	1.22094	0.000779605	0.154227
D-Galactaric acid	Others	1.3381e+06	1.55471e+06	1.04582e+06	1.20539e+06	1.02529e+06	279185	248643	195464	193539	209234	354573	583849	282389	347697	649535	1.69146e+06	1.55551e+06	527321	618850	723576	1.14185	0.0321011	4.54389	2.18393	up	1.22612	0.000279396	0.359528	-1.47582	down	--	--	--	--	--	--	--	--	--	--	--	--	--	--	--	1.21535	0.000403524	0.182527
D-Galactose	Others	4.14103e+06	3.41059e+06	4.33295e+06	3.67389e+06	3.91123e+06	2.01632e+06	1.182e+06	1.2409e+06	1.52881e+06	1.04619e+06	3.28857e+06	3.20537e+06	1.62648e+06	1.12845e+06	4.07779e+06	2.18794e+06	2.85043e+06	1.25063e+06	2.60343e+06	2.19006e+06	--	--	--	--	--	--	--	--	--	--	--	--	--	--	--	--	--	--	--	--	--	--	--	--	--	1.17164	6.1053e-06	0.360263
D-Fructose	Others	5.11078e+06	3.91374e+06	5.0956e+06	4.53588e+06	4.48228e+06	2.75736e+06	1.29227e+06	1.34877e+06	2.05976e+06	1.07039e+06	3.7389e+06	3.59444e+06	1.83626e+06	1.28915e+06	4.67306e+06	2.69675e+06	3.04429e+06	1.38809e+06	2.77153e+06	2.48305e+06	--	--	--	--	--	--	--	--	--	--	--	--	--	--	--	--	--	--	--	--	--	--	--	--	--	1.11353	0.000102029	0.36859
D-Glucose	Others	4.58753e+06	3.74443e+06	4.71744e+06	4.44908e+06	4.57179e+06	2.58849e+06	1.21239e+06	1.26638e+06	2.1215e+06	1.0102e+06	3.1131e+06	3.08531e+06	1.61537e+06	1.49553e+06	4.04802e+06	2.51254e+06	3.23331e+06	1.3173e+06	2.77448e+06	692687	--	--	--	--	--	--	--	--	--	--	--	--	--	--	--	--	--	--	--	--	--	--	--	--	--	1.10877	0.000161994	0.371493
D-Mannose	Others	4.98866e+06	3.2757e+06	5.24039e+06	4.32149e+06	4.0298e+06	2.86667e+06	1.22155e+06	1.20033e+06	1.54337e+06	1.08679e+06	3.55512e+06	3294760	1.48769e+06	1.00918e+06	4.83556e+06	1.91648e+06	3.1075e+06	1.05243e+06	2.25468e+06	1.79876e+06	--	--	--	--	--	--	--	--	--	--	--	--	--	--	--	1.01695	0.00129086	0.46348	-1.10942	down	--	--	--	--	--	1.09837	0.000413545	0.362312
L-Leucine	Amino acids and derivatives	7.69369e+07	1.16282e+08	3.94759e+07	7.81824e+07	9.09544e+07	1.26091e+06	1.08436e+06	2.10686e+06	1.52871e+06	1.67924e+06	2.9754e+07	5.87691e+07	8.9588e+06	1.70792e+07	6.05731e+07	6.66388e+06	5.14815e+06	2.36208e+06	5.02446e+06	1.02045e+07	1.08666	0.0268444	3.83848	1.94053	up	--	--	--	--	--	1.04811	0.0507907	0.167889	-2.57442	down	1.16426	0.0037192	0.0731727	-3.77255	down	1.37075	0.0341426	22.8632	4.51496	up	1.21938	0.00316307	0.019063
L-Isoleucine	Amino acids and derivatives	7.17259e+07	1.14325e+08	3.70835e+07	7.37082e+07	8.69334e+07	1.04371e+06	851191	546906	1.22478e+06	1.27486e+06	2.82968e+07	5.50932e+07	1.43969e+06	1.52922e+07	5.91179e+07	5.75835e+06	4.46492e+06	2.01585e+06	4.31874e+06	8.92646e+06	1.13283	0.0215974	5.15725	2.3666	up	--	--	--	--	--	--	--	--	--	--	1.16546	0.00442537	0.0664041	-3.91258	down	1.22569	0.0507012	32.2253	5.01012	up	1.2208	0.00373511	0.0128759
L-Norleucine	Amino acids and derivatives	5.13942e+07	7.00105e+07	1.72847e+07	3.79531e+07	5.9574e+07	896248	1.38906e+06	990980	1.09184e+06	810145	3.5258e+07	2.93362e+07	3.54645e+06	7.58628e+06	7.08189e+07	3.00752e+06	6.05484e+06	4.3326e+06	5.81248e+06	3.72286e+06	1.20861	0.00338448	4.42818	2.14671	up	--	--	--	--	--	--	--	--	--	--	1.1468	0.00942491	0.0970732	-3.36478	down	1.28272	0.078479	28.3002	4.82274	up	1.21252	0.00720499	0.0219217
D-Fructose 6-Phosphate	Others	962075	355407	772673	562022	406772	9	9	9	9	9	814012	460294	315360	667026	619105	9	9	9	9	9	--	--	--	--	--	--	--	--	--	--	1.29995	0.00260586	1.56478e-05	-15.9637	down	1.21512	0.00577695	1.47109e-05	-16.0528	down	1.45531	0.00260586	63906.6	15.9637	up	1.23344	0.00577695	1.47109e-05
D-Glucose 6-phosphate	Others	769256	471138	865752	840309	509626	9	9	9	9	9	908141	510446	218693	758320	927528	9	9	9	9	9	--	--	--	--	--	--	--	--	--	--	1.29857	0.00773371	1.35415e-05	-16.1723	down	1.2162	0.00117428	1.30205e-05	-16.2289	down	1.45355	0.00773371	73847.3	16.1723	up	1.23454	0.00117428	1.30205e-05
Dulcitol	Others	7.49295e+06	9.11717e+06	7.80993e+06	7.00298e+06	6.38998e+06	3.55247e+06	804373	3.0946e+06	1.03584e+06	822409	1.2807e+07	3.86562e+06	3.00476e+06	4.03249e+06	8.73662e+06	6.67081e+06	3.40621e+06	4.76031e+06	5.61251e+06	4.42923e+06	--	--	--	--	--	--	--	--	--	--	--	--	--	--	--	--	--	--	--	--	1.04225	0.0671513	3.48524	1.80126	up	1.05641	9.62238e-05	0.246203
D-Mannitol	Others	1.64498e+06	2.15402e+06	1663830	1.74076e+06	1.3697e+06	751053	199536	677324	230014	179632	3.07942e+06	813755	630839	868339	1.99476e+06	1.59585e+06	839683	1.13702e+06	1.31964e+06	1.05364e+06	1.01998	0.00241721	2.91812	1.54504	up	--	--	--	--	--	--	--	--	--	--	--	--	--	--	--	1.03078	0.082885	3.62548	1.85817	up	1.07018	8.22489e-05	0.237664
3-Methyl-L-Histidine	Amino acids and derivatives	65717.8	56565.9	60786	95596.6	79002.4	24092.2	27265.5	41467.7	41068.1	34037.4	78183.2	80085.3	65922.2	68815.6	70605.3	51514.3	70966.5	42994.1	57361.5	47705.1	--	--	--	--	--	--	--	--	--	--	--	--	--	--	--	--	--	--	--	--	1.35505	3.23259e-05	2.16524	1.11453	up	1.09283	0.00324208	0.469515
1-Methylhistidine	Amino acids and derivatives	106351	96837.2	73924	147087	155889	40003.8	37952.7	49552.6	142106	92385.1	93931.4	141280	213350	191955	171782	61326	101586	82423.5	55547.8	88978.7	--	--	--	--	--	--	--	--	--	--	1.06396	0.011895	0.479949	-1.05905	down	--	--	--	--	--	1.09759	0.0143459	2.24392	1.16602	up	--	--	--
2-Propylsuccinic acid	Organic acids	88338.2	103907	72059.9	105982	106022	70837.1	36820.7	69565.9	33466.2	36533.9	30127.5	20951.3	39877	56767.9	30698.3	182753	194225	274300	196995	268994	1.18958	0.000323049	4.51925	2.17608	up	1.21814	0.000175388	0.374593	-1.4166	down	1.2446	0.000361634	6.26193	2.64661	up	1.12803	0.00181472	2.34567	1.23	up	--	--	--	--	--	--	--	--
2-Propylmalic Acid	Organic acids	2.24565e+07	2.36164e+07	29795180	2.49763e+07	2.62181e+07	65333.2	23262.2	33104.2	403677	1.96071e+06	4.98827e+06	1.17817e+06	1.16448e+06	1.97405e+06	4.47485e+06	3.39438e+06	5.45777e+06	490495	787997	240647	--	--	--	--	--	1.26821	1.65495e-06	0.108449	-3.20491	down	--	--	--	--	--	1.06309	8.26015e-07	0.0816236	-3.61487	down	1.1041	0.0496759	5.54277	2.47061	up	1.12417	1.32183e-05	0.0195659
3-Isopropylmalic Acid	Organic acids	2.24565e+07	2.36164e+07	29795180	2.49763e+07	2.62181e+07	65333.2	23262.2	33104.2	403677	1.96071e+06	4.98827e+06	1.17817e+06	1.16448e+06	1.97405e+06	4.47485e+06	3.39438e+06	5.45777e+06	490495	787997	240647	--	--	--	--	--	1.26821	1.65495e-06	0.108449	-3.20491	down	--	--	--	--	--	1.06309	8.26015e-07	0.0816236	-3.61487	down	1.1041	0.0496759	5.54277	2.47061	up	1.12417	1.32183e-05	0.0195659
N-Monomethyl-L-arginine	Amino acids and derivatives	185249	217047	168903	197199	167755	20831.6	17856.6	26075.5	42311.8	19675.7	533694	105298	132392	118585	352877	73841.4	84291.9	80662.8	80928.9	78789.4	1.21118	7.51907e-05	3.14407	1.65263	up	--	--	--	--	--	--	--	--	--	--	1.19892	0.000229041	0.425694	-1.23211	down	1.30419	0.0575375	9.8054	3.29358	up	1.20562	5.80558e-06	0.135396
Arginine methyl ester	Amino acids and derivatives	195928	204730	172980	182479	196307	15961.5	3229.49	33648.5	55693.2	21048.9	577559	90955.3	157034	112586	420324	59972.5	77524.8	64314.1	86689.5	62279.3	--	--	--	--	--	--	--	--	--	--	--	--	--	--	--	1.18832	2.8641e-07	0.368303	-1.44104	down	1.18538	0.0634643	10.4834	3.39004	up	1.06008	1.46657e-06	0.136055
3,4-Dihydroxybenzoic acid (Protocatechuic acid)	Phenolic acids	1.70476e+07	1.87726e+07	3.99601e+07	3.13087e+07	3.72829e+07	8.69057e+06	6.72604e+06	8.27522e+06	4.5467e+07	5.99156e+06	9.99771e+07	6.06744e+07	7.84606e+07	9.33343e+07	7.23533e+07	2.92427e+07	4.48157e+07	1.8205e+07	1.85488e+07	1.28293e+07	--	--	--	--	--	1.20055	0.000496669	2.80387	1.48742	up	1.14933	0.000318446	0.305439	-1.71104	down	--	--	--	--	--	1.2943	0.000230319	5.38653	2.42936	up	--	--	--
2,5-Dihydroxybenzoic acid; Gentisic Acid	Phenolic acids	6.65728e+06	7.53788e+06	1.74317e+07	1.34855e+07	1.68376e+07	3.41277e+06	2.53919e+06	3.26413e+06	2.00183e+07	2.26169e+06	5.53649e+07	2.83709e+07	4.18498e+07	5.19671e+07	3.53567e+07	1.20924e+07	1.94754e+07	7.26341e+06	7.39729e+06	4.44333e+06	--	--	--	--	--	1.19974	0.00198807	3.43679	1.78106	up	1.15214	0.00121464	0.237997	-2.07098	down	--	--	--	--	--	1.30303	0.000547449	6.75987	2.757	up	--	--	--
2,3-Dihydroxybenzoic Acid	Phenolic acids	1.70201e+07	1.8499e+07	4.00453e+07	3.17231e+07	3.85816e+07	8.82362e+06	7.05007e+06	8.50598e+06	4.74318e+07	6.23656e+06	1.01233e+08	5.97703e+07	7.93704e+07	9.26889e+07	7.38571e+07	2.9099e+07	45127448	1.84532e+07	1.92633e+07	1.29423e+07	--	--	--	--	--	1.19145	0.00055186	2.78962	1.48007	up	1.14952	0.000350439	0.306904	-1.70414	down	--	--	--	--	--	1.28881	0.000297811	5.21371	2.38231	up	--	--	--
L-Glycyl-L-isoleucine	Amino acids and derivatives	200455	461024	107586	263636	299417	9	9	17999.1	9	9	301611	43305	71441.8	211413	253683	35725.9	54407.8	134412	28558.4	116862	1.07541	0.0304113	20.5137	4.35852	up	--	--	--	--	--	--	--	--	--	--	--	--	--	--	--	1.26408	0.0270824	48.8744	5.61101	up	1.09733	0.0107954	0.0135387
N-Glycyl-L-leucine	Amino acids and derivatives	227857	528784	135127	306005	355189	3359.24	9986.72	21228.8	14731.8	20178.1	378981	53456.9	79093.2	274460	320064	46543.8	65421.2	133958	30471	136041	1.02905	0.0354191	5.93562	2.5694	up	--	--	--	--	--	--	--	--	--	--	--	--	--	--	--	1.27327	0.0339273	15.918	3.99258	up	1.16063	0.0108107	0.0447433
N,N'-Dimethylarginine;SDMA	Amino acids and derivatives	256351	299737	177090	254017	315515	26609.4	22368.9	30785	72043.5	23038.6	195593	180097	106078	123519	187539	60389.2	74059.7	102044	49389.3	105579	--	--	--	--	--	--	--	--	--	--	1.07002	0.0078904	0.493755	-1.01813	down	1.13328	0.000608712	0.300498	-1.73457	down	1.34175	0.000956625	4.53444	2.18092	up	1.17828	0.000269742	0.134217
NG,NG-Dimethyl-L-arginine	Amino acids and derivatives	225899	238053	169133	262970	337443	25054.4	11267.5	22131.4	36371.5	15307.8	147457	160351	71264.3	87321.7	181603	53854.3	68941.1	47188.3	47587.2	123865	1.054	0.0300727	3.10022	1.63237	up	--	--	--	--	--	--	--	--	--	--	1.12726	0.00115242	0.276803	-1.85307	down	1.34234	0.0064313	5.88379	2.55674	up	1.19449	0.00102565	0.0892848
4-Methylbenzaldehyde	Others	15524.3	25310.1	17993.3	37116.4	26032	9374.87	42076	29800.5	17193.4	11197.3	162646	46315.3	58479.4	164300	187264	24262.5	51161.7	17767.6	31496.3	17335.9	--	--	--	--	--	1.13758	0.0275061	5.07481	2.34335	up	1.06839	0.0303599	0.229439	-2.12382	down	--	--	--	--	--	1.20442	0.0245091	5.64569	2.49715	up	--	--	--
3-Methylbenzaldehyde	Others	15917.9	14231.3	5054.89	7889.32	9530.12	17292.6	15822.1	22432.5	15144.6	11167.6	172883	168344	284321	254532	137338	8903.9	20838.9	8996.22	27309.1	3938.5	--	--	--	--	--	1.31781	0.00226215	19.3339	4.27306	up	1.20989	0.00219832	0.0687885	-3.86169	down	--	--	--	--	--	1.42395	0.00255214	12.4288	3.63562	up	--	--	--
4-Hydroxyphenylacetic acid	Phenolic acids	12338.7	28335.6	53230.2	20553.2	20116.6	143375	294318	625668	81492.9	85529.8	567686	76405.1	482053	883356	736966	64695.5	213615	75080.4	106974	49345.3	--	--	--	--	--	1.20272	0.0187837	20.4086	4.3511	up	--	--	--	--	--	--	--	--	--	--	--	--	--	--	--	1.04299	0.0990413	9.14279
3-hydroxyphenylacetic acid	Phenolic acids	17917.4	3857.57	47497	15156.9	19294.1	144094	255842	559545	66527.8	101083	473971	91349.8	443025	727591	692650	72554.1	214533	76319.1	107390	40228.2	--	--	--	--	--	1.21125	0.0148645	23.4142	4.54931	up	--	--	--	--	--	--	--	--	--	--	--	--	--	--	--	1.03496	0.0837714	10.8664
Methyl 4-hydroxybenzoate	Phenolic acids	570437	515253	662125	534857	617054	265742	287137	208880	294513	266997	129202	586090	188290	216241	197096	624374	1.29828e+06	989954	519094	1.26394e+06	1.13953	0.0132588	3.54852	1.82722	up	1.05668	0.0152519	0.454153	-1.13875	down	1.07709	0.00953971	3.56563	1.83416	up	--	--	--	--	--	--	--	--	--	--	1.19535	3.77604e-05	0.456343
Vanillin; 4-Hydroxy-3-Methoxybenzaldehyde	Phenolic acids	3.91944e+06	3.55839e+06	4.3711e+06	3.50618e+06	4.0571e+06	1.67493e+06	1.74946e+06	1.31518e+06	1.84749e+06	1.5929e+06	750635	3.5155e+06	1.41071e+06	1.39765e+06	997839	3.74443e+06	8.74769e+06	6.77995e+06	3.35066e+06	7.85229e+06	1.13629	0.0146063	3.72557	1.89746	up	1.08283	0.00763953	0.415838	-1.26591	down	1.07802	0.0108527	3.77524	1.91657	up	--	--	--	--	--	--	--	--	--	--	1.20588	1.29724e-05	0.421382
3-(4-Hydroxyphenyl)-propionic acid	Phenolic acids	2.46701e+06	5.78443e+06	2.26022e+06	4.61855e+06	3.43003e+06	218953	598596	491492	2.2679e+06	1.83655e+06	1.23629e+07	7.7947e+06	1.11094e+07	1.46969e+07	9.72987e+06	553969	1.84564e+06	124485	472609	157681	--	--	--	--	--	1.19218	0.00123321	3.0007	1.5853	up	1.19349	0.000517479	0.0566379	-4.14209	down	1.00835	0.00644854	0.169954	-2.55679	down	1.32967	0.000478991	10.288	3.36288	up	--	--	--
DL-3-Phenyllactic acid	Organic acids	1.34025e+06	3.10604e+06	1.36661e+06	2.68128e+06	2.20994e+06	109021	334955	314010	1.33395e+06	1.03108e+06	8.35756e+06	4.73519e+06	6.49745e+06	9.85337e+06	5.74766e+06	338908	1.05031e+06	96813.4	271694	90947.2	--	--	--	--	--	1.20258	0.00388736	3.28763	1.71705	up	1.20398	0.00156565	0.0525323	-4.25065	down	1.01894	0.00425645	0.172707	-2.5336	down	1.32532	0.00159082	11.2684	3.49421	up	--	--	--
2,6-Dimethoxybenzaldehyde	Phenolic acids	1.54806e+06	3.62706e+06	1.45849e+06	2.86996e+06	2.1944e+06	106579	395965	358388	1.5183e+06	1.10904e+06	8.31973e+06	4.80818e+06	7.26122e+06	9.82366e+06	5.92204e+06	356143	1.21871e+06	116304	319899	111326	--	--	--	--	--	1.19022	0.00280892	3.08898	1.62713	up	1.20338	0.00109746	0.0587349	-4.08964	down	1.01693	0.00609097	0.181431	-2.46251	down	1.31091	0.00108776	10.3589	3.3728	up	--	--	--
4-Hydroxyphenyllactic Acid	Phenolic acids	294057	290659	600420	328848	446290	229848	1.44233e+06	906888	2.66393e+06	2.70645e+06	5.01466e+06	3.56994e+06	5.24723e+06	6.75234e+06	3.61379e+06	242878	646247	155866	269246	70349.5	--	--	--	--	--	1.3274	0.00156469	12.3442	3.62576	up	1.22072	0.00127381	0.0572192	-4.12736	down	--	--	--	--	--	1.07509	0.00304686	3.04398	1.60596	up	--	--	--
Methyl 2,4-dihydroxyphenylacetate	Phenolic acids	247048	301665	541137	321271	412963	176599	1.2558e+06	777673	2.41412e+06	2.45749e+06	4.83666e+06	3.34311e+06	5.11441e+06	6.47423e+06	3.49861e+06	202730	546136	123424	232472	65095.1	--	--	--	--	--	1.32728	0.00164581	12.7554	3.67304	up	1.2294	0.0013562	0.0502796	-4.31388	down	--	--	--	--	--	1.08173	0.002509	3.28553	1.71612	up	--	--	--
Indole-5-carboxylic acid	Alkaloids	912911	1.61768e+06	964294	1.14285e+06	1.15091e+06	71311.2	30220.3	21482.4	292870	20720.6	578920	261130	780426	588148	508738	147034	161144	583657	145418	496259	--	--	--	--	--	1.10336	0.00457343	0.46943	-1.09102	down	--	--	--	--	--	1.0463	0.00078139	0.264918	-1.91638	down	1.23251	0.00271382	6.22385	2.63781	up	1.12705	0.000366033	0.0754244
Indole-3-carboxylic acid	Alkaloids	1.55328e+06	2.72518e+06	1.66797e+06	2.04228e+06	1.85488e+06	112093	85288.5	47522.9	516443	21600.7	977889	454768	1.37585e+06	1.0228e+06	824123	263551	333959	1.02592e+06	234436	895014	--	--	--	--	--	1.10078	0.0043672	0.47294	-1.08027	down	--	--	--	--	--	1.03829	0.000815995	0.279662	-1.83824	down	1.20627	0.0035177	5.94603	2.57193	up	1.11573	0.000307271	0.0795388
2-Hydroxycinnamic acid	Phenolic acids	349550	566222	360025	384835	392001	646717	310405	893714	578903	286145	8.83715e+06	8.13702e+06	1.39038e+07	9.49522e+06	5.52608e+06	235424	728314	291107	841854	125157	--	--	--	--	--	1.3366	0.00296132	22.3612	4.48292	up	1.22379	0.00285714	0.0484072	-4.36863	down	--	--	--	--	--	1.40367	0.0030423	16.9003	4.07898	up	--	--	--
α-Hydroxycinnamic Acid	Phenolic acids	405673	433902	302685	402283	398617	686478	385333	1.13978e+06	831674	406787	9.29048e+06	8.50781e+06	1.4607e+07	1.30751e+07	7.59729e+06	323184	594893	277325	885358	188713	--	--	--	--	--	1.34152	0.00169691	27.3152	4.77163	up	1.2495	0.00165361	0.0427575	-4.54768	down	--	--	--	--	--	1.41016	0.00178991	15.3846	3.94342	up	--	--	--
3-Hydroxycinnamic Acid	Phenolic acids	307647	529283	305993	350101	393105	554093	348447	752573	532591	284595	1.02053e+07	7.97307e+06	1.40753e+07	9.34888e+06	5.39657e+06	317535	609226	269053	837898	158203	--	--	--	--	--	1.33556	0.00316622	24.9183	4.63913	up	1.23751	0.00314204	0.0466373	-4.42237	down	--	--	--	--	--	1.41554	0.00328286	19.0103	4.24871	up	--	--	--
3,4-Methylenedioxy cinnamyl alcohol	Lignans and Coumarins	78312.5	90609.9	88042	52899.1	71527.5	58335.9	92455.8	97069.1	55637.1	76982.5	330161	251152	256547	279734	198201	66566.4	56334.5	43403.6	87344.6	31022.2	--	--	--	--	--	1.31289	0.000502118	3.44999	1.78659	up	1.2114	0.000182042	0.216349	-2.20857	down	--	--	--	--	--	1.38119	0.000371561	3.45825	1.79004	up	--	--	--
p-Coumaric acid methyl ester	Phenolic acids	466419	532209	867167	672171	726625	691352	672626	698394	635198	688864	1.89048e+06	773433	748511	718936	602866	367111	434874	313546	345823	300017	--	--	--	--	--	--	--	--	--	--	1.09633	0.0663468	0.372051	-1.42643	down	--	--	--	--	--	--	--	--	--	--	--	--	--
3-Methyl-4,8-dihydroxy-3,4-dihydroisocoumarin	Phenolic acids	193894	214381	119025	197762	158075	8889.91	15452.3	14356.4	6983.99	15618.3	195115	42325.6	84689.6	278829	179928	20231.9	127283	22364.8	32294.8	39175	--	--	--	--	--	--	--	--	--	--	--	--	--	--	--	1.04365	0.0013252	0.273286	-1.87152	down	1.32276	0.0264423	12.7386	3.67113	up	1.20896	0.000597616	0.0694126
Vanillin acetate	Phenolic acids	731800	1.03626e+06	385653	624732	647092	95801.1	88467.4	125621	119288	93213.1	227611	155431	385230	229861	241269	364070	529733	319124	9	9	--	--	--	--	--	1.17356	0.0111167	0.361812	-1.46669	down	--	--	--	--	--	--	--	--	--	--	1.26547	0.0174377	2.37256	1.24644	up	1.19127	0.00510827	0.152499
Dimethyl phthalate	Phenolic acids	1.18844e+06	1.3439e+06	1.20099e+06	1.48108e+06	1.336e+06	983638	1.68012e+06	1.13666e+06	1.30969e+06	1.52101e+06	2.15349e+06	3.26329e+06	2.39925e+06	2.10184e+06	2.33867e+06	1.15854e+06	1.21957e+06	1.01232e+06	1.35208e+06	1.15994e+06	--	--	--	--	--	--	--	--	--	--	1.21366	0.00285437	0.481576	-1.05416	down	--	--	--	--	--	--	--	--	--	--	--	--	--
N-Phenylacetylglycine	Amino acids and derivatives	173008	212694	82162.5	121021	110897	93837.6	101706	119607	122760	105437	150138	73700.3	390034	431275	133709	157313	359987	289205	338415	213224	1.11781	0.0122486	2.49959	1.32169	up	--	--	--	--	--	--	--	--	--	--	--	--	--	--	--	--	--	--	--	--	--	--	--
N-(2-Methylbenzoyl)glycine	Amino acids and derivatives	68349.2	65993.1	27622.7	29127.1	48656.1	30503.3	25132.5	45371.7	42233.3	44180.3	65688.2	18427.3	131959	156722	46535.7	76083.4	119568	141039	102056	56549.3	1.10503	0.0128876	2.64269	1.40201	up	--	--	--	--	--	--	--	--	--	--	--	--	--	--	--	--	--	--	--	--	--	--	--
Inosine	Nucleotides and derivatives	82028.7	100607	138980	163118	197941	59511.7	71591.6	157239	52710.2	141704	585941	512646	304735	150320	649233	291385	242803	348423	494990	472641	1.10748	0.00297241	3.83267	1.93835	up	1.04357	0.0289026	3.22683	1.69012	up	--	--	--	--	--	1.03703	0.0062277	2.71028	1.43844	up	1.20366	0.0189328	4.56313	2.19002	up	--	--	--
9-(Arabinosyl)hypoxanthine	Nucleotides and derivatives	37594.4	205344	63997.5	130869	136431	29374.7	32063.9	18491	25935.2	140881	413199	558522	172707	284159	710633	358091	119354	431170	447907	486765	1.11581	0.00602165	7.47039	2.90118	up	1.03767	0.0278878	3.72534	1.89737	up	--	--	--	--	--	--	--	--	--	--	1.30341	0.014948	8.66973	3.11599	up	--	--	--
Eugenol	Phenolic acids	1.62467e+06	1.37943e+06	2.36136e+06	2.18138e+06	2.39355e+06	683126	571769	644296	656529	592123	303745	520804	324977	448373	448598	114530	263598	76354.8	53013.1	166487	1.16642	1.93857e-05	0.214109	-2.22358	down	1.30586	0.00121468	0.205877	-2.28015	down	1.09228	0.00116945	0.329335	-1.60237	down	1.17558	0.000659222	0.0678024	-3.88252	down	--	--	--	--	--	1.18947	0.00257102	0.316672
Isoeugenol	Phenolic acids	916943	799867	1.28771e+06	1.31433e+06	1.31307e+06	328623	301685	303089	361200	286202	76944.4	257400	123649	153260	117980	9	139740	9	9	9	1.08758	0.000116627	0.0884211	-3.49947	down	1.29401	0.00055167	0.129482	-2.94917	down	1.07195	0.0215183	0.191675	-2.38326	down	1.07292	0.000363782	0.0248185	-5.33244	down	1.18862	0.0028523	0.461307	-1.1162	down	1.20132	0.00173101	0.280686
Propyl 4-hydroxybenzoate	Phenolic acids	14294.3	23577	11401.3	13903.3	7382.59	8894.52	8899.74	8199.53	10807.5	7342.41	9315.73	7677.3	9831.5	8745.09	8605.17	9	9	9	9	9	1.27251	0.000102814	0.0010194	-9.93807	down	--	--	--	--	--	1.29972	1.68475e-05	0.00101868	-9.93908	down	1.21245	0.00614031	0.000637769	-10.6147	down	--	--	--	--	--	--	--	--
3,4-Dimethoxyphenyl acetic acid	Phenolic acids	11996.1	19293.9	10237.2	39496.3	14224.6	25576	5732.92	38015.9	19966.7	5162.37	37745.5	13554.7	94778.2	77575.6	16483.5	209723	182201	165896	222552	96813.4	1.15466	0.00137922	9.28693	3.2152	up	--	--	--	--	--	1.04233	0.00205497	3.65285	1.86902	up	1.15478	0.00152985	9.20948	3.20312	up	--	--	--	--	--	--	--	--
Hydroxytyrosol acetate	Phenolic acids	9	9	9	9	9	9	11979.7	18464.5	37652.3	17449.3	131022	39236.5	68091.3	47083.1	31425.7	9	22076.5	9	9	9	--	--	--	--	--	1.35024	0.0243699	7041.29	12.7816	up	1.11895	0.0284962	0.0697869	-3.8409	down	--	--	--	--	--	--	--	--	--	--	1.00237	0.0484927	1901.22
Eudesmic acid (3,4,5-trimethoxybenzoic acid)	Phenolic acids	20531.7	19334.9	12301.2	16226.3	16873.1	17267	33711.3	25587.4	14090.7	20719.1	81443.4	20813.8	33382.1	36075.1	44588.2	131008	187797	214034	196036	319176	1.21152	0.00344961	9.41006	3.2342	up	1.05783	0.0626904	2.53676	1.34299	up	1.15655	0.00390714	4.8453	2.27659	up	1.18802	0.00326781	12.2914	3.61957	up	--	--	--	--	--	--	--	--
2'-Deoxyguanosine	Nucleotides and derivatives	549124	1.77116e+06	155862	361631	471250	8963.89	18430.3	28732.9	25937.3	13040.5	4.19021e+06	180329	295762	469991	993864	171039	145592	360663	50873.4	512428	1.11156	0.0508109	13.0445	3.70537	up	--	--	--	--	--	--	--	--	--	--	--	--	--	--	--	1.31214	0.18468	64.4567	6.01026	up	1.1525	0.0872041	0.0287411
Adenosine	Nucleotides and derivatives	2.17212e+07	3.00619e+07	3.86481e+07	2.00498e+07	4.41386e+07	3.16043e+06	1.25752e+06	2.09586e+06	2.31645e+06	1.72831e+06	1.06048e+08	6.25131e+07	2.81661e+07	2.32585e+07	9.2871e+07	2.59995e+07	2.33675e+07	2.20004e+07	2.75871e+07	2.94704e+07	1.25617	3.40956e-05	12.1631	3.60444	up	--	--	--	--	--	--	--	--	--	--	--	--	--	--	--	1.39233	0.022077	29.6306	4.88902	up	1.20123	0.00345542	0.0682873
Vidarabine	Nucleotides and derivatives	2.25963e+07	3.16981e+07	3.78573e+07	1.93223e+07	4.40924e+07	3.3398e+06	1.3761e+06	2.06429e+06	2.29691e+06	1.76761e+06	1.0465e+08	6.2492e+07	2.81102e+07	2.26278e+07	9.16752e+07	2.68179e+07	2.33726e+07	2.23062e+07	2.80168e+07	2.95679e+07	1.25718	3.3256e-05	11.9949	3.58435	up	--	--	--	--	--	--	--	--	--	--	--	--	--	--	--	1.39133	0.0220207	28.5443	4.83513	up	1.2019	0.00321642	0.0697112
Guanosine	Nucleotides and derivatives	4.21622e+06	1.98295e+07	2.42456e+06	4.79793e+06	5.66777e+06	512238	299562	390942	489135	323913	4.51269e+07	8.72381e+06	5.44031e+06	5.49448e+06	3.60493e+07	3.98324e+06	4.15874e+06	2.36873e+06	1.92905e+06	3.394e+06	1.23788	0.00313471	7.85486	2.97359	up	--	--	--	--	--	--	--	--	--	--	--	--	--	--	--	1.35543	0.0802054	50.0225	5.6445	up	1.14946	0.0912931	0.0545753
8-Hydroxy-2-deoxyguanosine	Nucleotides and derivatives	9	5094.26	9	9	9	9	9	9	9	9	29064.9	4802.74	8129.85	25687	6596.01	9431.48	20241.2	20469.2	18745.2	10914.2	1.27042	0.00263048	1773.36	10.7923	up	1.14313	0.0541439	14.4789	3.85588	up	--	--	--	--	--	1.05619	0.00173541	15.555	3.95931	up	1.43913	0.0452842	1650.68	10.6888	up	--	--	--
3'-Adenylic Acid	Nucleotides and derivatives	11424.5	10221.8	17958.6	9331.33	11589.7	3656.53	4856.36	5304.6	5939.9	3862.16	37265.4	51860	103883	162947	81011.3	10276.9	16970.2	13343.1	18870.1	7952.75	1.14402	0.011117	2.85412	1.51305	up	1.23708	0.0270364	7.2195	2.8519	up	1.16131	0.0285019	0.154275	-2.69642	down	--	--	--	--	--	1.40712	0.0201883	18.5002	4.20947	up	1.12919	0.0066148	0.390239
γ-Glutamyl-L-valine	Amino acids and derivatives	53127.2	101955	35995	57551.6	74606.7	9	9	9	9	9	9	9	9	9	9	170590	61814.7	117116	53710.1	104146	1.27379	0.00855683	11275	13.4608	up	1.35052	0.00443037	0.000139218	-12.8104	down	1.29833	0.00855683	11275	13.4608	up	--	--	--	--	--	--	--	--	--	--	1.23308	0.00443037	0.000139218
L-Isoleucyl-L-Aspartate	Amino acids and derivatives	128228	316312	88740.7	154802	185620	9	9	9	7640.27	9	346626	62257.4	77284.3	373807	275568	39084.9	78961.7	116501	27135.9	98443.6	1.15334	0.014211	46.9143	5.55196	up	--	--	--	--	--	--	--	--	--	--	--	--	--	--	--	1.33266	0.0271303	147.929	7.20876	up	1.12742	0.0110826	0.0087859
6-Hydroxy-4-methylcoumarin	Lignans and Coumarins	124569	32580.1	133903	28117.4	46204.2	30785.9	40989.9	16949.4	39955.9	24112.1	87103.4	79089.1	118475	83556.3	67331.5	59314.9	66265.2	42899.6	55199.6	65566.6	--	--	--	--	--	--	--	--	--	--	--	--	--	--	--	--	--	--	--	--	1.31077	0.00101697	2.85062	1.51128	up	--	--	--
Methoxyindoleacetic acid	Alkaloids	110406	209704	89409.3	138531	138628	754.755	1963.1	744.37	2298.59	5786.65	35061.3	118497	24669	24447.5	146435	4308.58	1119.23	8245.84	2620.95	7748.86	--	--	--	--	--	--	--	--	--	--	1.12237	0.066794	0.0688707	-3.85997	down	1.15765	0.002789	0.0350142	-4.83592	down	1.34193	0.060365	30.2326	4.91803	up	1.1948	0.00263655	0.0168164
1-Methoxy-indole-3-acetamide	Alkaloids	1.52735e+07	3.04953e+07	1.3903e+07	2.02601e+07	2.017e+07	301109	249756	300885	439907	260354	7.78758e+06	2.21161e+07	3.92532e+06	3.07932e+06	2.3821e+07	955664	620160	1.55784e+06	925960	1.12638e+06	1.18611	0.00789993	3.34147	1.74048	up	--	--	--	--	--	1.12086	0.0688958	0.0853954	-3.5497	down	1.19168	0.0028239	0.0518072	-4.2707	down	1.3734	0.0580764	39.1294	5.29018	up	1.22711	0.00248852	0.0155043
L-Tryptophan	Amino acids and derivatives	2.48534e+06	3.77523e+06	2.59479e+06	4.39277e+06	3.37947e+06	90441.9	89430.5	86054.4	109659	87404.9	426537	2.03615e+06	338071	275839	1.63691e+06	226551	152755	348265	201516	295641	1.16608	0.0112047	2.64525	1.40341	up	1.08045	0.0017324	0.283475	-1.81871	down	--	--	--	--	--	1.19477	0.000954754	0.0736563	-3.76305	down	1.26136	0.0837811	10.1806	3.34774	up	1.23132	0.000845048	0.0278447
Eugenyl formate	Others	65618	79677.6	106302	65626.7	145243	58576.8	64664.9	78996.1	92350.6	64963.5	358612	319904	215147	195060	369068	9	9	9	9	9	1.2726	0.00029829	0.000125156	-12.964	down	1.21737	0.00324807	3.1522	1.65636	up	1.29954	0.00131399	3.08686e-05	-14.9835	down	1.21499	0.00363096	9.73042e-05	-13.3271	down	1.38955	0.00334606	4.05446	2.01951	up	--	--	--
Sinapinaldehyde	Phenolic acids	1.53296e+06	1.18932e+06	3.43779e+06	1.69217e+06	1.44998e+06	4.9677e+06	3.88603e+06	3.34906e+06	4.39139e+06	2.90667e+06	5.13955e+06	1.13315e+07	6.24218e+06	3.87358e+06	4.45841e+06	2.53189e+06	9.22724e+06	2.74262e+06	2.20036e+06	2.54865e+06	--	--	--	--	--	1.16392	0.028768	3.3374	1.73873	up	--	--	--	--	--	--	--	--	--	--	--	--	--	--	--	--	--	--
3,4-Dimethoxycinnamic acid	Phenolic acids	9	29627	9	9	9	42713	49117.1	39001.9	23703.7	45914.2	29757	39740.7	56575.5	59596	52224.9	28775.6	23000	24227.8	33230.9	44163.5	--	--	--	--	--	1.12217	0.000926299	8.01989	3.00358	up	--	--	--	--	--	1.00001	0.0102362	5.17135	2.37054	up	--	--	--	--	--	1.02772	0.00209682	6.75757
Ethyl caffeate	Phenolic acids	1.01259e+06	1.52686e+06	784378	1.07965e+06	1.19204e+06	27820.1	23300.6	64193.1	94360.9	19849.7	3.52376e+06	73271.1	475195	504603	466608	10473.8	128582	9	9	9	--	--	--	--	--	--	--	--	--	--	1.01077	0.196673	0.0275769	-5.1804	down	--	--	--	--	--	1.14637	0.203371	21.9734	4.45769	up	1.1917	0.000827142	0.0410194
Ferulic acid methyl ester	Phenolic acids	66390.6	80028.9	78934.2	66411	82527.7	155274	135832	167773	172954	138523	78312.5	186180	111689	82413.8	106387	35291.9	75246.6	25185	78726.2	14250.2	1.04838	0.000297657	0.296876	-1.75207	down	--	--	--	--	--	--	--	--	--	--	--	--	--	--	--	--	--	--	--	--	1.19525	0.000102721	2.05817
3,4'-Dihydroxy-3',5'-dimethoxypropiophenone	Phenolic acids	5.08125e+06	1.98604e+06	4.25891e+06	4.73503e+06	2.59158e+06	629328	270694	232584	79457.9	193412	2.30266e+06	3.81023e+06	449079	390230	3.04595e+06	176432	316232	81628.8	375439	29732.6	--	--	--	--	--	--	--	--	--	--	--	--	--	--	--	1.10436	0.00420492	0.0525103	-4.25126	down	1.056	0.0662769	7.11372	2.8306	up	1.14806	0.00440058	0.0753492
3-Hydroxy-1-(4-hydroxy-3,5-dimethoxyphenyl)propan-1-one	Phenolic acids	5.19502e+06	5.58551e+06	4.21881e+06	5.93149e+06	7.08468e+06	1.78531e+06	1.58229e+06	1.91213e+06	1.80655e+06	1.56952e+06	4.22048e+06	1.64399e+06	7.60635e+06	7.4046e+06	3.79397e+06	988678	2.98928e+06	2.4168e+06	1.64194e+06	2.58766e+06	--	--	--	--	--	--	--	--	--	--	--	--	--	--	--	1.06703	0.000466184	0.379231	-1.39885	down	1.0811	0.0479023	2.85004	1.51098	up	1.20612	0.00102066	0.308964
2'-O-Methyladenosine	Nucleotides and derivatives	2.0053e+06	5.7925e+06	568397	1.6012e+06	2.1069e+06	28236.5	11385.9	11507.6	40746.6	16595.2	1.08527e+07	410745	1.24264e+06	1.18794e+06	2.26308e+06	182829	478388	163229	110007	170581	1.17995	0.0380461	10.1873	3.3487	up	--	--	--	--	--	1.0606	0.200124	0.0692502	-3.85204	down	1.06424	0.068561	0.0915196	-3.44978	down	1.35773	0.177235	147.109	7.20074	up	1.19003	0.0542368	0.00898369
N6-methyladenosine	Nucleotides and derivatives	168368	511316	60541.2	129002	154541	39511.7	27079.4	22757.5	45807.8	15782.6	3.22451e+06	746834	365420	135774	1.48998e+06	207934	310768	42713.2	155025	30289.4	--	--	--	--	--	--	--	--	--	--	--	--	--	--	--	--	--	--	--	--	1.29152	0.105455	39.5028	5.30388	up	1.04052	0.0911369	0.147435
1-O-p-Cumaroylglycerol	Phenolic acids	9	15085.4	9	9	9	28868	40074	46699.7	55570.5	27885.5	116870	22276.7	167182	163029	84029	9	44364.3	9	9	9	1.04661	0.0218045	0.223008	-2.16483	down	1.1754	0.0157071	36.5964	5.19363	up	1.10336	0.0164781	0.0802337	-3.63965	down	--	--	--	--	--	--	--	--	--	--	1.05838	0.000744124	13.1667
3,4,5-Trimethoxycinnamic acid	Phenolic acids	4169.29	9537.37	8922.69	6682.86	8370.33	9149.08	7740.25	11878.7	943.845	5745.59	115449	4551.19	21106.3	17844.4	84802.6	20686.2	48189	16969.2	35173.5	14600.2	--	--	--	--	--	--	--	--	--	--	--	--	--	--	--	1.029	0.0360992	3.59896	1.84758	up	--	--	--	--	--	--	--	--
Methyl sinapate	Phenolic acids	17581.8	11640.5	13539.8	10048.8	17111	30559.3	31567.5	40270.2	35319.4	33579.3	31182.9	33141.9	23967	25606.6	31034.6	7580.69	19939.2	7867.9	10894.5	4490.76	1.12436	0.000136133	0.296406	-1.75435	down	1.23553	0.000217283	2.07278	1.05157	up	1.10603	0.000597868	0.350321	-1.51325	down	--	--	--	--	--	--	--	--	--	--	1.16297	2.19268e-05	2.44981
D-Trehalose	Others	500214	263806	627153	426062	330502	1.20731e+06	1.31579e+06	712142	649908	1.59241e+06	279412	606135	222763	193374	408144	378975	415535	235063	554066	241916	1.08342	0.0128423	0.333279	-1.5852	down	--	--	--	--	--	--	--	--	--	--	--	--	--	--	--	1.21556	0.0105582	0.312152	-1.67968	down	1.00489	0.0178773	2.55038
Melibiose	Others	497108	346866	733522	476745	366115	1.16339e+06	1.29209e+06	700109	642616	1.57365e+06	308570	727275	238082	221325	508789	338463	465645	233526	531331	282028	1.0913	0.013967	0.344572	-1.53712	down	--	--	--	--	--	--	--	--	--	--	--	--	--	--	--	1.13416	0.0151177	0.373063	-1.42251	down	--	--	--
Galactinol	Others	3.03574e+06	1.34994e+06	3.67945e+06	2.22244e+06	1.71438e+06	6.66779e+06	5.56485e+06	4.04901e+06	3.84799e+06	5.28054e+06	1.43235e+06	3.30985e+06	1.131e+06	1.63274e+06	2.31025e+06	2.2391e+06	2.03785e+06	1.6284e+06	2.9448e+06	1.68981e+06	1.14993	0.00243832	0.414793	-1.26954	down	--	--	--	--	--	--	--	--	--	--	--	--	--	--	--	1.23586	0.00164829	0.386309	-1.37217	down	--	--	--
D-Cellobiose	Others	38137.7	49155.7	79060.9	79348.3	63760.3	386747	1.54769e+06	317946	87782.5	1.98379e+06	126082	50432.8	86333.7	52324.2	84195.4	74925.3	85134.9	209039	92845.6	286914	--	--	--	--	--	--	--	--	--	--	--	--	--	--	--	--	--	--	--	--	1.10382	0.10608	0.0923617	-3.43656	down	--	--	--
D-Sucrose	Others	1.39642e+06	649653	1.75284e+06	1.24162e+06	851064	2.54389e+06	2.32443e+06	1.38431e+06	1.35808e+06	2.52299e+06	369474	1.71873e+06	510249	741362	980972	1.1421e+06	913562	995107	1.57992e+06	1.0954e+06	--	--	--	--	--	--	--	--	--	--	--	--	--	--	--	--	--	--	--	--	1.06661	0.0123263	0.426379	-1.22979	down	--	--	--
Trehalose 6-phosphate	Others	102620	78091.1	89943.1	85022.6	74018.9	250003	116647	169247	209085	148228	34573.8	102761	95925	68944.7	100782	154863	195179	178310	227965	202783	--	--	--	--	--	--	--	--	--	--	1.09859	0.000255166	2.37997	1.25095	up	1.15684	0.000369535	2.23204	1.15836	up	1.10972	0.00965058	0.451167	-1.14827	down	1.0741	0.0150082	2.0787
2-O-Galloyl-D-glucose	Phenolic acids	334217	449343	386234	358674	309811	45617.4	9	9	9	9	875135	494009	548994	367844	771013	133548	253357	73677.4	205455	9510.56	1.05471	0.0438804	14.7973	3.88727	up	--	--	--	--	--	--	--	--	--	--	--	--	--	--	--	1.28293	0.00276274	66.961	6.06525	up	1.08243	2.83993e-05	0.0248349
Gallic acid-4-O-glucoside	Phenolic acids	678780	1.42897e+06	389701	459798	1.49806e+06	109600	66751.4	30074.8	49403.3	35042.4	1.43553e+06	988479	179688	292389	1.47452e+06	64215.4	96275.1	8696.1	74838.1	10306.9	--	--	--	--	--	--	--	--	--	--	1.08393	0.0398964	0.0581914	-4.10305	down	1.06244	0.0242528	0.0570851	-4.13074	down	1.27345	0.0410233	15.0259	3.90938	up	1.15459	0.0250139	0.0652866
2-Feruloyl-sn-glycerol	Phenolic acids	51511.1	96520.6	78107.1	76222.8	82571.4	24405.5	36984.4	30199.1	23233.8	30193.4	54797.8	23576.3	142654	76966.5	53047.1	63655.1	53030.3	88943.7	57349.4	75769.5	1.16131	0.00244335	2.33593	1.224	up	--	--	--	--	--	--	--	--	--	--	--	--	--	--	--	--	--	--	--	--	1.15275	0.00167303	0.376731
1-Feruloyl-sn-glycerol	Phenolic acids	35859.2	57630.7	17632.7	25352.7	29503.5	12573.8	9	9	9	9	81694.5	66557.3	60876.1	66287.4	80368	179603	53448.9	129894	50818.1	128259	1.12365	0.0125507	42.9843	5.42574	up	1.11086	0.0023628	2.14355	1.1	up	--	--	--	--	--	--	--	--	--	--	1.26831	3.6749e-06	28.2148	4.81838	up	1.04658	0.00791774	0.0759723
Salicylic acid-2-O-glucoside	Phenolic acids	959246	749518	1.03632e+06	699167	922795	120875	104657	86000.3	98264.2	83855.1	638531	827916	132524	121259	502880	515975	611784	107553	544535	116557	--	--	--	--	--	--	--	--	--	--	--	--	--	--	--	--	--	--	--	--	1.06361	0.0683249	4.50339	2.17101	up	1.2246	0.000241505	0.11304
4-O-Glucosyl-4-hydroxybenzoic acid	Phenolic acids	5.71336e+06	3.8765e+06	2.86819e+06	3.10671e+06	2.48684e+06	115666	173144	48937.4	82721.1	69581.3	1.23335e+06	1.3736e+06	199228	521708	1.54718e+06	328382	109128	172013	392929	125405	--	--	--	--	--	1.05449	0.00673426	0.270063	-1.88863	down	--	--	--	--	--	1.15464	0.00392803	0.0624796	-4.00047	down	1.2645	0.0279461	9.94811	3.31442	up	1.21266	0.00355891	0.0271472
Vanillic acid-4-O-glucoside	Phenolic acids	77910.2	120641	56573.1	118948	75757.2	12698.9	15245.5	19360.5	26995.4	49947.9	78458.8	68396.6	17530.5	42980.5	79570.5	64057.2	112409	9	60349.6	33209.3	--	--	--	--	--	--	--	--	--	--	--	--	--	--	--	--	--	--	--	--	--	--	--	--	--	1.06661	0.00389631	0.276212
1-O-Vanilloyl-D-Glucose	Phenolic acids	65048.5	76183.2	65335.3	52634.9	55293.2	9	9	9	9	17237.9	77636.2	64516.9	41469.1	52471.7	99284.8	25233.8	52634.9	9	96300.2	9	--	--	--	--	--	--	--	--	--	--	--	--	--	--	--	--	--	--	--	--	1.26542	0.00196951	19.4154	4.27913	up	1.06152	5.61361e-06	0.0549257
N-Feruloylputrescine	Alkaloids	627822	476981	221572	373481	1.76253e+06	76484	77771.1	55128.2	148430	13982.3	128252	123247	129389	105052	1.40917e+06	9	9	9	9	9	1.26081	0.0270719	0.000121034	-13.0123	down	--	--	--	--	--	1.28807	0.215132	2.37453e-05	-15.362	down	1.21105	0.0658779	1.29968e-05	-16.2315	down	--	--	--	--	--	1.03593	0.0882052	0.107381
L-Valyl-L-Phenylalanine	Amino acids and derivatives	144820	266906	70074.6	180584	207711	2511.51	3822.09	1694.12	1683.43	4156.92	86584.2	29056.8	15278.4	34905.5	98528.7	58203.4	65545.8	192801	21685.8	216611	1.17536	0.0507036	40.0089	5.32225	up	1.01712	0.0167291	0.303821	-1.7187	down	--	--	--	--	--	--	--	--	--	--	1.34848	0.0393405	19.062	4.25263	up	1.21122	0.00638897	0.0159386
Vanilloloside	Phenolic acids	1.6944e+06	4.97037e+06	5.1119e+06	3.75786e+06	6.24393e+06	569581	311042	144595	53085.5	146104	3.41464e+06	2.92631e+06	476556	496039	3.23075e+06	1.17205e+06	1.28408e+06	151645	922600	80000	--	--	--	--	--	--	--	--	--	--	--	--	--	--	--	--	--	--	--	--	1.11552	0.0483734	8.61175	3.10631	up	1.13775	0.00571244	0.056221
3,4-dihydroxyphenylethanol-β-D-glucopyranoside	Phenolic acids	447410	204655	231572	234943	418604	79678.1	18593	39821.7	24645.7	25411.7	271410	306887	84845.4	45486.1	387199	92130.5	51291.1	9	52527.6	34930.7	--	--	--	--	--	--	--	--	--	--	--	--	--	--	--	--	--	--	--	--	1.10041	0.0501317	5.82422	2.54206	up	1.14566	0.00550811	0.122399
5-(2-Hydroxyethyl)-2-O-glucosylphenol	Phenolic acids	2.77043e+07	2.58923e+07	2.20141e+07	1.55279e+07	3.25081e+07	3.02084e+06	1.1559e+06	845128	1.02708e+06	1.19149e+06	4.34904e+07	4.90021e+07	8.3625e+06	5.74485e+06	4.48506e+07	1.03689e+07	9.42885e+06	582920	1.35907e+07	325408	--	--	--	--	--	--	--	--	--	--	--	--	--	--	--	--	--	--	--	--	1.29117	0.0389459	20.9173	4.38662	up	1.1976	0.00108137	0.0585575
Leonuriside A	Phenolic acids	194604	124730	241325	241240	182335	9	9	9	9	9	136004	128005	16701.3	27677.9	151888	9	71624	9	9	9	--	--	--	--	--	--	--	--	--	--	1.06388	0.0532473	0.155689	-2.68326	down	1.04429	0.000213721	0.0728078	-3.77976	down	1.44206	0.0331394	10228.4	13.3203	up	1.23472	0.000810041	4.57208e-05
3',4',7-Trihydroxyflavone	Flavonoids	36217.7	32188.5	19467.1	17788.8	31009.7	41871.8	38273.4	58021.5	45459	51950.2	44538.4	41619	83963.7	74777.2	56010.3	116387	140623	90456.4	114843	60078.3	1.10608	0.0117905	2.21749	1.14893	up	1.09505	0.0130358	2.20169	1.13861	up	--	--	--	--	--	1.13089	0.00367858	3.8222	1.9344	up	--	--	--	--	--	--	--	--
Apigenin; 4',5,7-Trihydroxyflavone	Flavonoids	487196	392604	251774	265892	454125	567726	534134	714168	723046	661343	700752	739058	1.35759e+06	1.17324e+06	878441	936793	2.08402e+06	1.75759e+06	1.75283e+06	861558	1.05024	0.0255471	2.30995	1.20786	up	1.17974	0.00669438	2.61887	1.38894	up	--	--	--	--	--	1.10574	0.00948265	3.99268	1.99736	up	--	--	--	--	--	--	--	--
3,5,7,4'-Tetrahydroxy-Coumaronochromone	Others	1.06182e+06	752599	966244	480724	733111	1.12905e+06	786844	1.04787e+06	1.14244e+06	855136	1.39714e+06	871171	926218	1.13021e+06	1.06486e+06	170104	292278	151800	363068	83662	1.14507	4.31673e-05	0.213836	-2.22542	down	--	--	--	--	--	1.18123	0.000147137	0.196844	-2.34487	down	1.03596	0.00217096	0.265593	-1.91271	down	--	--	--	--	--	--	--	--
Quercetin	Flavonoids	342151	381884	221811	149719	218507	2.00999e+06	2.20891e+06	3.20549e+06	3.00612e+06	2.84922e+06	1.84618e+06	1.93126e+06	3.40302e+06	5.45711e+06	2.84673e+06	180135	366259	247638	202151	175526	1.25313	0.000395138	0.0882329	-3.50254	down	1.29258	0.0124121	11.7834	3.55869	up	1.25665	0.0120376	0.0756708	-3.72412	down	--	--	--	--	--	--	--	--	--	--	1.20813	0.000380013	10.1058
Catechin	Flavonoids	4.49335e+07	2.40704e+07	4.38321e+07	4.26215e+07	4.2722e+07	5.56451e+07	5.47884e+07	4.75472e+07	5.91055e+07	5.664e+07	5.26402e+07	5.88194e+07	6.31124e+07	6.09742e+07	5.5972e+07	3.52384e+06	1.31818e+07	5.4404e+06	1.17973e+07	1.86232e+06	1.15285	2.98004e-07	0.130809	-2.93447	down	--	--	--	--	--	1.18006	1.76223e-07	0.122825	-3.02532	down	1.05439	0.000273857	0.180673	-2.46855	down	--	--	--	--	--	--	--	--
Epicatechin	Flavonoids	1.19296e+06	631270	1.17046e+06	1.08044e+06	970718	1.49169e+06	1.41858e+06	1.22986e+06	1.54026e+06	1.5241e+06	1.37315e+06	1.34821e+06	1.6175e+06	1.59123e+06	1.34969e+06	108979	332596	149557	289202	49419.6	1.16028	2.35814e-07	0.129052	-2.95398	down	--	--	--	--	--	1.18382	3.2759e-07	0.127717	-2.96898	down	1.05977	0.000368299	0.184261	-2.44018	down	--	--	--	--	--	--	--	--
3',4,4',5,7-Pentahydroxyflavan (Luteoforol)	Flavonoids	318327	243332	300579	240473	297972	200151	196004	211104	310307	295220	261362	353711	277399	302242	290577	9	36839	9	9	9	1.1268	0.000371953	0.0304052	-5.03954	down	--	--	--	--	--	1.15703	4.84101e-06	0.0248268	-5.33196	down	1.07927	7.97673e-06	0.0263265	-5.24734	down	--	--	--	--	--	--	--	--
Hydroxyindesteolide	Others	319472	445872	102391	211284	336051	229220	245870	295491	268407	246083	137100	114060	159191	164583	182944	428516	689178	335740	393635	474562	--	--	--	--	--	--	--	--	--	--	1.20726	0.00587282	3.06333	1.6151	up	--	--	--	--	--	--	--	--	--	--	--	--	--
Lindenenol E	Terpenoids	319472	445872	102391	211284	336051	229220	245870	295491	268407	246083	137100	114060	159191	164583	182944	428516	689178	335740	393635	474562	--	--	--	--	--	--	--	--	--	--	1.20726	0.00587282	3.06333	1.6151	up	--	--	--	--	--	--	--	--	--	--	--	--	--
Phenylpropionic acid-O-β-D-glucopyranoside	Phenolic acids	1.23429e+06	1.487e+06	783833	710831	779874	104546	84384	58874.9	53765.1	73478.6	1.41868e+06	1.51971e+06	228350	160472	1.57562e+06	285071	268690	32387.8	197787	29606.2	--	--	--	--	--	--	--	--	--	--	--	--	--	--	--	--	--	--	--	--	1.20848	0.0482183	13.0725	3.70847	up	1.2064	0.00376676	0.0750724
1-O-p-Coumaroyl-β-D-glucose	Phenolic acids	5367.15	9	9	5963.79	11304.8	57005.8	39913.3	48954.8	185113	35805	96348.9	77906.5	94287.8	70786	78505.8	9	9	9	9	9	1.26304	0.0598592	0.000122685	-12.9928	down	--	--	--	--	--	1.29972	7.49232e-05	0.000107698	-13.1807	down	--	--	--	--	--	--	--	--	--	--	--	--	--
p-Coumaric acid-4-O-glucoside	Phenolic acids	1.15365e+06	1.38869e+06	676281	621822	685291	105837	96256.9	86096.7	72453.4	122740	1.35651e+06	1.36759e+06	222421	203062	1.50993e+06	272569	267063	48309.2	186315	13197.8	--	--	--	--	--	--	--	--	--	--	--	--	--	--	--	--	--	--	--	--	1.1998	0.0471829	9.63938	3.26894	up	1.19659	0.00627925	0.106808
Syringaldehyde-4-O-glucoside	Phenolic acids	371307	223086	245143	223909	304806	9	9	9	9	9	128355	197971	19227.2	14242.8	130104	68093.2	123263	9	131858	35496	1.03347	0.0467672	7971.55	12.9606	up	--	--	--	--	--	--	--	--	--	--	--	--	--	--	--	1.43617	0.0507535	10886.7	13.4103	up	1.23449	0.000666038	3.28887e-05
Dihydrocaffeoylglucose	Phenolic acids	427106	227950	258240	231808	327454	9	9	9	9	9	132181	215440	23924	22319.9	183420	70045.5	118947	75328.4	149659	13399.4	1.2677	0.0211664	9497.33	13.2133	up	--	--	--	--	--	--	--	--	--	--	--	--	--	--	--	1.44064	0.0446282	12828.6	13.6471	up	1.23427	0.00144138	3.05591e-05
Acacetin	Flavonoids	248640	243888	389856	121682	193728	283321	273095	383214	380380	331650	741165	532057	1.36755e+06	787596	634707	949358	1.85758e+06	1.27112e+06	1.32768e+06	871434	1.21127	0.00569864	3.80052	1.9262	up	1.18062	0.0144991	3.39213	1.76219	up	--	--	--	--	--	1.13659	0.00336948	5.24061	2.38973	up	1.25331	0.0286066	2.46	1.29866	up	--	--	--
6-Demethoxy-7-methylcapillarisin	Others	9	9	23096.9	9	9	8897.98	8748.61	16470	13242.9	13413.9	31203.7	12126.9	34297.3	16078	12688.2	16276.3	26865.4	24126.3	8549.89	11552.4	--	--	--	--	--	1.09709	0.0362934	4.59926	2.2014	up	--	--	--	--	--	--	--	--	--	--	--	--	--	--	--	--	--	--
Capillarisin	Others	2.42086e+06	5.47472e+06	816129	1.54075e+06	1.65022e+06	4.82123e+06	6.44225e+06	8.55356e+06	8.81356e+06	9.42759e+06	2.29571e+06	1.83221e+06	3.88303e+06	5.05378e+06	2.13727e+06	263746	1.35654e+06	610947	695948	373893	1.21431	0.000936131	0.0867374	-3.5272	down	--	--	--	--	--	1.12559	0.0154453	0.217147	-2.20326	down	--	--	--	--	--	1.20339	0.00319794	0.399441	-1.32395	down	1.01166	0.00224983	3.19745
Isorhamnetin; 3'-Methoxy-3,4',5,7-Tetrahydroxyflavone	Flavonoids	3.60713e+06	5.99128e+06	1.25885e+06	2.55264e+06	2.45868e+06	7.89742e+06	9.72359e+06	1.21299e+07	1.23274e+07	1.16381e+07	3.29511e+06	2.89117e+06	5.34355e+06	6.33252e+06	2.87597e+06	458066	2.16719e+06	979014	1.26509e+06	617179	1.21563	0.000122404	0.102139	-3.29139	down	--	--	--	--	--	1.10699	0.00935968	0.26456	-1.91833	down	--	--	--	--	--	1.2855	0.000379532	0.386071	-1.37306	down	1.07568	0.000189821	3.38508
Rhamnetin; 3,5,3',4'-Tetrahydroxy-7-Methoxyflavone	Flavonoids	70146.7	69423.3	68695	29352.2	65130.7	109520	143560	181877	179747	212719	120264	68995	177102	132833	60686.3	30650.5	120927	72147.7	41647.8	27499.9	1.03693	0.00265249	0.353957	-1.49835	down	--	--	--	--	--	--	--	--	--	--	--	--	--	--	--	--	--	--	--	--	1.0846	0.00218433	2.73305
1-O-p-Coumaroylquinic acid	Phenolic acids	165247	252682	77127.7	35227.8	116479	304614	85213.9	166396	429789	31136.7	612906	369631	446772	419094	501023	127480	278741	53492	256551	44304.4	--	--	--	--	--	1.13548	0.000309806	3.63259	1.861	up	--	--	--	--	--	--	--	--	--	--	--	--	--	--	--	--	--	--
4-O-p-Coumaroylquinic acid	Phenolic acids	607076	577892	547874	478476	628559	331300	142753	72037.2	377459	83576.8	2.71701e+06	1.98088e+06	2.1604e+06	2.09369e+06	2.28645e+06	85518.3	216881	32708.8	277165	9666.05	--	--	--	--	--	1.34097	0.000125846	3.95737	1.98454	up	1.14327	1.28299e-05	0.0553404	-4.17552	down	--	--	--	--	--	1.36819	8.20088e-06	11.1589	3.48012	up	--	--	--
1-Caffeoylquinic acid	Phenolic acids	954853	743553	697411	537772	851805	789112	322485	375244	1.04568e+06	165018	3.48073e+06	2.69713e+06	2.59901e+06	2.53413e+06	2.56167e+06	158345	416957	39787.1	402043	18638.5	--	--	--	--	--	1.32324	0.000104495	3.66479	1.87373	up	1.12001	1.78201e-05	0.0746626	-3.74347	down	--	--	--	--	--	1.29393	1.61688e-05	5.14271	2.36253	up	--	--	--
8-C-glucosyl-noreugenin	Others	22038.6	32359	9436.64	21220.7	22100.6	14189.3	9065.08	16957.1	20271.1	20720.5	61416	40550.4	53682.1	56000.8	53914.6	9	9	9	21430.9	9	1.01204	0.0477229	0.264361	-1.91942	down	1.14051	0.000227196	2.4783	1.30935	up	1.0915	2.71057e-05	0.0808352	-3.62887	down	--	--	--	--	--	1.35879	5.10767e-05	3.27037	1.70945	up	--	--	--
Scopoletin-7-O-glucoside (Scopolin)	Lignans and Coumarins	2.66575e+06	2.30399e+06	1.413e+06	1.49833e+06	2.06103e+06	575548	288741	157902	194586	263161	3.99712e+06	3.38725e+06	1.67765e+06	1.29911e+06	3.72442e+06	894173	3.197e+06	462928	4.14845e+06	263164	--	--	--	--	--	--	--	--	--	--	--	--	--	--	--	--	--	--	--	--	1.3492	0.00991603	9.51766	3.25061	up	1.16043	0.00128236	0.148856
Homovanilloylquinic acid	Phenolic acids	9	9	9	9	9	168268	144791	164194	219549	166940	668466	390742	200041	367082	437020	22454	92833.1	9	49229.3	6720.9	--	--	--	--	--	1.35182	0.00543154	45852.2	15.4847	up	--	--	--	--	--	--	--	--	--	--	1.18712	0.0324561	2.38885	1.25632	up	1.23479	0.000156334	19194.3
Ferulic acid-4-O-glucoside	Phenolic acids	1.44017e+06	9	9	9	9	1.18681e+06	534468	551442	1.51414e+06	263617	4.32271e+06	3.02936e+06	3.20179e+06	3.3102e+06	3.09975e+06	226947	636567	75064.8	634816	57249.5	--	--	--	--	--	1.14313	4.06319e-05	11.7787	3.55811	up	1.14055	2.25078e-05	0.0961248	-3.37895	down	--	--	--	--	--	1.26932	5.35753e-05	4.1881	2.0663	up	--	--	--
4-O-β-D-glucopyranosylferulic acid	Phenolic acids	297801	236783	241079	159868	185975	716035	339086	323529	758885	193252	1.72592e+06	1.5127e+06	1.6101e+06	1.5526e+06	1.43557e+06	148732	299950	58722.2	316800	11216.4	--	--	--	--	--	1.34032	4.03658e-07	6.98783	2.80484	up	1.07375	1.84753e-07	0.106601	-3.22971	down	--	--	--	--	--	1.27517	0.00019613	3.36234	1.74946	up	--	--	--
1-O-Feruloyl-β-D-glucose	Phenolic acids	1.00158e+07	7.43681e+06	1.13371e+07	8.94631e+06	1.00997e+07	2.65852e+06	878860	867171	2.22418e+06	414930	9.08111e+06	9057300	8.9537e+06	9.3845e+06	1.03196e+07	830874	1.42209e+06	285749	2.03711e+06	107324	--	--	--	--	--	--	--	--	--	--	1.11576	1.98575e-07	0.100075	-3.32084	down	1.0492	1.9636e-05	0.0979007	-3.35254	down	1.32306	2.29395e-06	6.64374	2.732	up	1.12295	1.71961e-05	0.147247
16-Hydroxyhexadecanoic acid	Lipids	21058.1	94122.7	89830.8	24974.9	84053.8	9	9	9	9	9	56148.2	9	15035.8	13298.7	37784.8	77785.8	43298.7	70736.6	39150.7	150125	1.2688	0.0187479	8468.83	13.0479	up	--	--	--	--	--	--	--	--	--	--	--	--	--	--	--	1.16419	0.0705241	2717.26	11.4079	up	1.22697	0.0183894	0.000143294
2-Hydroxyhexadecanoic acid	Organic acids	43779.1	73444.6	48748.2	49360.1	52022.2	6472.59	7922.37	6701.37	11274.9	6939.95	11843.2	4914.4	8771.5	8560.98	10143.1	27467.5	63228.2	30283.6	34532	17970.2	1.17106	0.0240255	4.41303	2.14177	up	1.31065	0.00071282	0.165448	-2.59555	down	1.13634	0.0267532	3.92197	1.97158	up	--	--	--	--	--	--	--	--	--	--	1.21321	0.000740439	0.147038
10,16-Dihydroxypalmitic acid	Lipids	80546.2	166301	51687.3	117206	153032	45220.1	46955.3	47183.7	80322.3	46432.3	122497	172843	189517	96182.8	173228	2.96429e+06	2.00279e+06	282811	5.47605e+06	130342	1.08038	0.0973764	40.7957	5.35034	up	--	--	--	--	--	--	--	--	--	--	--	--	--	--	--	1.3314	0.00332547	2.83439	1.50304	up	--	--	--
9,16-Dihydroxypalmitic acid	Lipids	3.7152e+06	7.92171e+06	1.88959e+06	5.83848e+06	5.94681e+06	1.76016e+06	1.96549e+06	2.06629e+06	3.57619e+06	1.85752e+06	5.08209e+06	7.5493e+06	7.63851e+06	3.48762e+06	7.0729e+06	4.97617e+06	1.34804e+07	2.87097e+06	3.43815e+06	2.09698e+06	--	--	--	--	--	--	--	--	--	--	--	--	--	--	--	--	--	--	--	--	1.28116	0.00575222	2.74643	1.45756	up	--	--	--
N-[7'-(4'-Methoxyphenyl)ethyl]-2-methoxybenzamide	Alkaloids	2.60257e+06	6.27456e+06	1.32964e+06	1.71314e+06	5.50064e+06	3266584	2.27825e+06	2.7246e+06	6.87907e+06	3.17373e+06	1.36082e+07	7.88535e+06	1.19948e+07	1.12394e+07	1.0513e+07	620081	5.31362e+06	2.23052e+06	4.75753e+06	1.462e+06	--	--	--	--	--	1.11508	0.000601173	3.17102	1.66495	up	1.07354	0.000260554	0.260382	-1.9413	down	--	--	--	--	--	1.30421	0.000387396	3.01496	1.59214	up	--	--	--
Coclaurine	Alkaloids	2.69992e+06	7.46494e+06	1.6034e+06	1.78788e+06	5.4505e+06	3.56253e+06	1.82271e+06	2.24115e+06	7.46714e+06	3.72352e+06	1.24095e+07	9.42018e+06	1.21829e+07	1.21116e+07	1.22026e+07	726876	6.10908e+06	2.50633e+06	5.33466e+06	1.80774e+06	--	--	--	--	--	1.12282	0.000935871	3.06876	1.61766	up	1.0685	0.000347945	0.282626	-1.82303	down	--	--	--	--	--	1.27991	0.000363131	3.09968	1.63212	up	--	--	--
3-O-Feruloylquinic acid	Phenolic acids	201510	158903	67908.8	96856.1	104893	260199	139476	287010	345089	112501	597029	363076	549205	466011	434510	95142.4	218340	35119.1	201076	7068.31	--	--	--	--	--	1.24666	0.000225109	3.8247	1.93535	up	--	--	--	--	--	--	--	--	--	--	1.11905	0.00316815	2.10599	1.0745	up	--	--	--
1-O-Feruloylquinic acid	Phenolic acids	4.37157e+06	4.6606e+06	4.13826e+06	3.16448e+06	4.46538e+06	884546	253404	334993	920092	137642	4.74473e+06	3.42549e+06	3.65987e+06	3.75924e+06	4.38341e+06	315527	590087	97284.5	624473	19850.3	--	--	--	--	--	--	--	--	--	--	1.09122	1.24836e-05	0.0824735	-3.59993	down	1.02606	1.76355e-05	0.0791923	-3.6585	down	1.32313	7.14323e-06	7.89225	2.98044	up	1.12656	9.74646e-06	0.121665
Chlorogenic acid methyl ester	Phenolic acids	831226	1.02536e+06	771992	574126	1.0185e+06	144395	65464.3	118915	181595	111434	1.46721e+06	1.44251e+06	722007	485070	593022	64844.5	148237	77621.7	268333	36423.3	--	--	--	--	--	--	--	--	--	--	1.14	0.0167471	0.126429	-2.9836	down	1.09162	0.000279554	0.141064	-2.82558	down	1.35084	0.0181114	7.57445	2.92114	up	1.18183	0.000726982	0.147305
Laurolitsine	Alkaloids	323258	941648	211724	191832	718599	588628	339142	437242	708867	508035	1.27099e+06	891957	1.2476e+06	2.37441e+06	2.80553e+06	636592	7.04778e+06	1.16143e+06	961129	849116	--	--	--	--	--	1.05436	0.0244034	3.59877	1.8475	up	--	--	--	--	--	--	--	--	--	--	1.24185	0.0299389	3.32718	1.7343	up	--	--	--
N-Methylcoclaurine	Alkaloids	6.1856e+06	6.73435e+06	2.08374e+06	2.12747e+06	4.43233e+06	4.83601e+06	2.80328e+06	3.18553e+06	8.84803e+06	4.25184e+06	1.58745e+07	1.28249e+07	1.56303e+07	1.68339e+07	2.55222e+07	1.26919e+06	4.96328e+06	2.27587e+06	4.10451e+06	1.4904e+06	--	--	--	--	--	1.19157	0.00189767	4.02003	2.00721	up	1.2014	0.00148894	0.162694	-2.61977	down	--	--	--	--	--	1.31943	0.00210344	3.62328	1.8573	up	--	--	--
Methylcoclaurine	Alkaloids	3.3829e+06	3.7117e+06	1.01253e+06	1.1318e+06	2.13541e+06	2.83292e+06	1.51232e+06	1.74306e+06	4.87241e+06	2.36751e+06	8.87983e+06	7.1232e+06	8.67269e+06	9.07136e+06	1.37367e+07	718133	2.59587e+06	1.28956e+06	2.22016e+06	788995	--	--	--	--	--	1.19035	0.00123985	4.17464	2.06165	up	1.20718	0.00114229	0.160322	-2.64095	down	--	--	--	--	--	1.31524	0.00155503	3.56265	1.83295	up	--	--	--
Punicic acid (9Z,11E,13Z-octadecatrienoic acid)	Lipids	1.12135e+07	2.2061e+07	5.47484e+06	1.36209e+07	1.26715e+07	752045	854267	1.10231e+06	1.859e+06	1.0103e+06	2.29552e+06	3.00481e+06	2.65763e+06	1.27148e+06	2.67577e+06	6.29145e+06	1.27233e+07	8.0423e+06	9.50524e+06	6.51118e+06	1.23423	0.00275197	7.72214	2.949	up	1.23333	0.0159214	0.18304	-2.44977	down	1.18813	0.00493942	3.61803	1.8552	up	--	--	--	--	--	1.14949	0.00971884	2.13435	1.0938	up	1.17744	0.0110214	0.085759
α-Linolenic Acid	Lipids	3.54162e+06	6.50278e+06	2.12221e+06	3.64527e+06	3.61264e+06	1.08442e+06	1.05157e+06	1.58265e+06	2.28689e+06	1.1573e+06	7.34928e+06	2.04393e+06	5.37092e+06	6.94506e+06	5.66631e+06	1.55592e+06	4.58228e+06	2.16206e+06	3.85569e+06	1.48667e+06	--	--	--	--	--	--	--	--	--	--	--	--	--	--	--	--	--	--	--	--	1.24275	0.0107336	3.82188	1.93428	up	1.02734	0.0234291	0.368752
13S-Hydroxy-9Z,11E,15Z-octadecatrienoic acid	Lipids	2.80054e+06	9.01973e+06	1.18629e+06	3.2208e+06	2.34502e+06	273428	279512	379911	743010	294194	681636	801356	946285	472425	740294	1.36079e+06	3.69227e+06	859060	2.52607e+06	764366	1.05864	0.0600157	4.67122	2.2238	up	1.12427	0.094578	0.196097	-2.35036	down	--	--	--	--	--	--	--	--	--	--	--	--	--	--	--	1.10019	0.0722214	0.106074
9-Oxo-10E,12Z-octadecadienoic acid	Lipids	160698	404264	67265.7	133966	164560	9	9	9	37320.9	9	116359	96113.1	122943	101959	131533	157854	418969	228393	250633	172607	1.13988	0.00633246	32.8843	5.03933	up	--	--	--	--	--	1.03928	0.0465196	2.15932	1.11058	up	--	--	--	--	--	1.26185	5.77066e-06	15.229	3.92875	up	1.06871	0.0347998	0.0401361
Machilusolide D	Others	5.85202e+06	1.22812e+07	3.14765e+06	6.67757e+06	6.74456e+06	270256	365120	1.13083e+06	520865	1.03044e+06	701207	2.91013e+06	919181	1.98268e+06	1.2582e+06	1.66691e+06	1.07039e+07	2.06017e+06	2.38808e+06	1.56459e+06	--	--	--	--	--	1.14982	0.0199884	0.22394	-2.15881	down	--	--	--	--	--	--	--	--	--	--	--	--	--	--	--	1.13517	0.0129956	0.0955972
17-Hydroxylinolenic acid	Lipids	2.40758e+06	5.80514e+06	1.07397e+06	2.35452e+06	2.38327e+06	264776	272110	327301	762327	267648	929695	895704	1.02112e+06	629839	1.01431e+06	1.22435e+06	2.44117e+06	1.21336e+06	1.57684e+06	939012	1.14851	0.0105	3.90396	1.96494	up	1.07214	0.0734361	0.320201	-1.64295	down	--	--	--	--	--	--	--	--	--	--	1.22516	0.00306724	2.37079	1.24537	up	1.11196	0.0368955	0.135061
2R-hydroxy-9Z,12Z,15Z-octadecatrienoic acid	Lipids	2.46017e+06	5.2343e+06	1.19397e+06	2.75696e+06	2.9362e+06	182860	159740	182716	511529	197115	513052	662353	645460	389752	671154	785170	1.85859e+06	1.04939e+06	1.07659e+06	751854	1.16168	0.0101425	4.4747	2.16179	up	1.23042	0.0230137	0.197631	-2.33912	down	--	--	--	--	--	--	--	--	--	--	1.20193	0.00539009	2.33539	1.22366	up	1.16248	0.0147749	0.0846245
9-Hydroperoxy-10E,12,15Z-octadecatrienoic acid	Lipids	261370	792231	122206	334275	196134	47217.8	62594.9	68595.5	115942	52985.5	83319.8	108805	117694	80292.7	107323	205092	700131	298544	531965	225268	1.14875	0.0280191	5.64583	2.49719	up	1.03421	0.109968	0.291542	-1.77822	down	1.12952	0.0383302	3.94223	1.97901	up	--	--	--	--	--	--	--	--	--	--	1.0207	0.0825215	0.203571
13S-Hydroperoxy-6Z,9Z,11E-octadecatrienoic acid	Lipids	65339.4	152554	37601.2	63315.4	71361.3	9	9	9	9	9	14448.6	9	9	13357.3	9	16634.9	20609.2	9	9	15115.6	--	--	--	--	--	1.00742	0.0194732	0.0713351	-3.80924	down	--	--	--	--	--	--	--	--	--	--	--	--	--	--	--	1.23157	0.0161314	0.000115334
9-Hydroxy-12-oxo-10(E),15(Z)-octadecadienoic acid	Lipids	568639	1.01607e+06	266359	597342	650774	13774.7	19671.8	21066.1	32272.7	18825	35678.3	52934.6	43418.5	45013.5	47826.3	268376	401976	417803	425729	295448	1.26148	0.000470773	17.1322	4.09864	up	1.31548	0.00858853	0.0725583	-3.78472	down	1.28462	0.000631757	8.04609	3.00829	up	--	--	--	--	--	1.29999	0.000445508	2.12925	1.09035	up	1.20818	0.00743959	0.0340769
Manninotriose	Others	31901.8	53653.3	26017.7	36239.8	41908	495152	687617	376300	285060	1.10138e+06	102557	51916.6	113185	55772.4	61139.2	50996.1	251691	45749.3	148896	45475.2	1.08295	0.0268217	0.184283	-2.44	down	1.02782	0.0353214	2.02704	1.01937	up	--	--	--	--	--	--	--	--	--	--	1.35576	0.0236986	0.130562	-2.9372	down	1.18929	0.0189104	15.5255
Raffinose	Others	124795	97702.8	297948	205380	186753	1.28201e+06	1.12705e+06	773911	988860	1.92115e+06	110411	399527	165771	134179	344013	126767	330135	119050	406267	79222.4	1.12772	0.00472959	0.174207	-2.52112	down	--	--	--	--	--	--	--	--	--	--	--	--	--	--	--	1.29996	0.00537166	0.189382	-2.40063	down	1.15915	0.00531444	6.67667
D-Panose	Others	60765.6	33594.6	75956.5	80230.3	66485.6	650846	1.14313e+06	483941	328754	2.33966e+06	102228	117030	158530	66513.2	171303	54271	223314	32150.8	249752	47120.6	1.05853	0.0752873	0.122638	-3.02752	down	--	--	--	--	--	--	--	--	--	--	--	--	--	--	--	1.26575	0.0760754	0.124457	-3.00628	down	1.13756	0.063833	15.602
12,13-Epoxy-9-Octadecenoic Acid	Lipids	63395.4	161155	42106.3	68387.8	66507.3	8359.34	10470.2	13328.2	18161.2	9736.43	55068.2	27877.7	40683.8	45534.2	51199.8	102047	114514	96838.2	91403.4	73291.3	1.25819	0.000134864	7.96088	2.99293	up	--	--	--	--	--	1.15572	0.000391168	2.16957	1.11741	up	--	--	--	--	--	1.35609	0.00135655	3.66934	1.87552	up	1.1468	0.0298956	0.149558
9(10)-EpOME;(9R,10S)-(12Z)-9,10-Epoxyoctadecenoic acid	Lipids	122227	217934	58596.1	112266	123857	4893.88	5474.18	8672.57	11961.5	7654.51	45290.6	27294.6	37714.3	34410.9	41601.9	133862	119477	89411.6	112914	58794.7	1.25591	0.00183767	13.3084	3.73427	up	1.19026	0.024497	0.293461	-1.76876	down	1.18342	0.00635093	2.76127	1.46533	up	--	--	--	--	--	1.38844	0.000226663	4.81967	2.26894	up	1.19171	0.00964866	0.0608881
9-Hydroxy-12-oxo-15(Z)-octadecenoic acid	Lipids	827422	2.75794e+06	550660	1.05288e+06	1.3347e+06	91836.5	106423	109430	322461	78638.8	75202.8	211251	189138	74598.2	142323	9	517608	9	129141	9	--	--	--	--	--	1.24159	0.038745	0.106155	-3.23575	down	--	--	--	--	--	--	--	--	--	--	--	--	--	--	--	1.12145	0.0387302	0.10865
9-Hydroxy-13-oxo-10-octadecenoic Acid	Lipids	2.21024e+06	4.27873e+06	1.83746e+06	2.78864e+06	3.56571e+06	69342.4	71711.3	69830.1	119591	63638	83812.8	152916	121995	45949.8	76082.5	169098	402556	305144	220617	275423	1.16855	0.00636221	3.48336	1.80048	up	1.32357	0.00305779	0.0327473	-4.93248	down	1.07388	0.00729281	2.85558	1.51378	up	1.18421	0.00377984	0.0935126	-3.41869	down	--	--	--	--	--	1.2228	0.00300784	0.0268455
5S,8R-DiHODE; (5S,8R,9Z,12Z)-5,8-Dihydroxyoctadeca-9,12-dienoate	Lipids	789070	3.00946e+06	514497	1.13621e+06	1.27118e+06	110883	115454	143658	368438	97035.3	59610.1	263185	127402	28250.9	77544.2	9	431425	9	9	9	--	--	--	--	--	1.20288	0.0473916	0.0827317	-3.59542	down	--	--	--	--	--	1.03414	0.0436935	0.0642015	-3.96125	down	--	--	--	--	--	1.0953	0.0539429	0.124318
13S-Hydroperoxy-9Z,11E-octadecadienoic acid	Lipids	4.40099e+06	1.00544e+07	2.25164e+06	5.34545e+06	5.46022e+06	226847	259483	274526	745655	220465	207905	701017	352997	158805	431700	558641	1.37892e+06	1.1196e+06	947030	703491	1.04383	0.0117939	2.72597	1.44677	up	1.27452	0.0156064	0.0673298	-3.89261	down	--	--	--	--	--	1.09729	0.0227295	0.17111	-2.54701	down	--	--	--	--	--	1.17328	0.0153335	0.0627701
9-Hydroperoxy-9Z,11E-Octadecadienoic Acid	Lipids	376401	1.09206e+06	183966	537378	457871	16722.3	15267	9	9	9	91669.1	22915.9	43333.4	49339.8	62346.7	324835	518113	528445	445800	274616	1.04268	0.00123767	65.3358	6.0298	up	1.2319	0.0352609	0.101827	-3.29581	down	1.21634	0.00156687	7.75879	2.95583	up	--	--	--	--	--	1.05121	0.0111547	8.42088	3.07397	up	1.03173	0.0264426	0.0120922
11-Octadecanoic acid(Vaccenic acid)	Lipids	1.99648e+07	3.34261e+07	1.56517e+07	2.12282e+07	2.06584e+07	3.18864e+06	3.27842e+06	5.0129e+06	5.72795e+06	3.9182e+06	3.15738e+07	6.44364e+06	1.64405e+07	2.55021e+07	1.81854e+07	2.78783e+07	2.98693e+07	3.85065e+07	3.2693e+07	1.81105e+07	1.24955	0.00146141	6.96094	2.79928	up	--	--	--	--	--	--	--	--	--	--	--	--	--	--	--	1.24801	0.0219431	4.64569	2.21589	up	1.185	0.00336206	0.190447
Elaidic Acid	Lipids	1.99648e+07	3.34261e+07	1.56517e+07	2.12282e+07	2.06584e+07	3.18864e+06	3.27842e+06	5.0129e+06	5.72795e+06	3.9182e+06	3.15738e+07	6.44364e+06	1.64405e+07	2.55021e+07	1.81854e+07	2.78783e+07	2.98693e+07	3.85065e+07	3.2693e+07	1.81105e+07	1.24955	0.00146141	6.96094	2.79928	up	--	--	--	--	--	--	--	--	--	--	--	--	--	--	--	1.24801	0.0219431	4.64569	2.21589	up	1.185	0.00336206	0.190447
9,10,13-Trihydroxy-11-Octadecenoic Acid	Lipids	1.23884e+07	2.00017e+07	6.04963e+06	1.35883e+07	1.25616e+07	1.26467e+06	1.10569e+06	1.26556e+06	1.68105e+06	1.11792e+06	3.927e+06	3.53218e+06	4.36358e+06	1.52569e+06	2.74626e+06	1.51314e+06	4.6123e+06	2.16379e+06	2.18794e+06	1.73672e+06	--	--	--	--	--	1.18839	0.0105027	0.249184	-2.00472	down	--	--	--	--	--	1.10885	0.00764618	0.1891	-2.40278	down	1.21091	0.0166515	2.50117	1.3226	up	1.19557	0.00625085	0.099627
9,10,11-Trihydroxy-12-octadecenoic acid	Lipids	1.31997e+06	2.13814e+06	717624	1.48281e+06	1.38066e+06	109193	122457	158403	159247	100355	415776	279446	376944	208705	220304	338787	489069	263069	327010	308847	1.18227	0.00335656	2.658	1.41034	up	1.24826	0.00725942	0.213259	-2.22932	down	--	--	--	--	--	1.12142	0.00858429	0.245309	-2.02733	down	1.24991	0.0124505	2.31073	1.20835	up	1.20115	0.0047803	0.0922909
9,12,13-TriHOME; 9(S),12(S),13(S)-Trihydroxy-10(E)-octadecenoic acid	Lipids	2.34244e+06	5.37678e+06	896994	2.73882e+06	2.80205e+06	85965.2	92696.6	125613	140055	110215	593942	246752	494945	283145	507987	233360	1.21899e+06	224301	179573	107798	--	--	--	--	--	1.20622	0.0288638	0.150227	-2.73479	down	--	--	--	--	--	1.02562	0.02545	0.138731	-2.84964	down	1.32982	0.00919556	3.83517	1.93929	up	1.19079	0.0197649	0.0391708
9,10-Dihydroxy-12,13-epoxyoctadecanoic acid	Lipids	281855	661665	131095	320265	362267	16172.3	17665	20262.5	29862.8	30168.1	143099	69442.3	172620	70074.9	107147	41874	299832	65175.2	55903.8	36587.8	--	--	--	--	--	1.05124	0.0495457	0.320055	-1.64361	down	--	--	--	--	--	--	--	--	--	--	1.34467	0.0108688	4.92753	2.30087	up	1.17887	0.0193009	0.0649524
5,7,8,4'-Tetramethoxyflavone	Flavonoids	16694.8	7035.47	23788.5	13160.1	14196.7	11894.1	14639.1	17178.4	14935	17723.3	8137.68	16143.3	31467	14276.8	23169.9	9	9	9	5072.96	9	1.09621	9.7227e-06	0.0668976	-3.9019	down	--	--	--	--	--	1.10765	0.0100151	0.0548203	-4.18915	down	1.03893	0.00460289	0.0682327	-3.87339	down	--	--	--	--	--	--	--	--
5,6,7,4'-Tetramethoxyflavone	Flavonoids	9	9	9	9	9	7224.11	11014.5	50858.5	8513.19	9897.84	4657.8	6128.79	4302.21	30569.9	49713.5	80877.6	68804.9	21005.5	23373.1	26409.6	--	--	--	--	--	1.31855	0.104849	2119.38	11.0494	up	--	--	--	--	--	1.21195	0.0257172	4899.35	12.2584	up	--	--	--	--	--	1.22522	0.104651	1944.63
Boldine	Alkaloids	1.67103e+06	3.23184e+06	445160	502216	1.96442e+06	1.15847e+06	977656	1.36634e+06	1.1822e+06	1.13619e+06	4.78845e+06	4.9425e+06	3.09087e+06	5.32697e+06	4.04564e+06	918237	3.83162e+06	649310	927511	555416	--	--	--	--	--	1.02782	0.00261041	2.8401	1.50594	up	1.0717	0.00444204	0.310082	-1.68928	down	--	--	--	--	--	1.4205	0.000993911	3.81291	1.93089	up	--	--	--
LysoPE 14:0	Lipids	137644	265036	144019	151180	185925	61706.1	103359	185522	82219.1	148596	384966	101431	120480	493178	166838	44115.9	37813.3	67543.4	37118.7	70098.4	--	--	--	--	--	--	--	--	--	--	1.09775	0.0613023	0.202614	-2.3032	down	1.12476	0.00442634	0.290437	-1.7837	down	--	--	--	--	--	--	--	--
Kaempferol-3-O-arabinoside	Flavonoids	3.04048e+07	3.03466e+07	2.03407e+07	17677242	2.31314e+07	1.90641e+07	2.14502e+07	2.50659e+07	28745678	2.46776e+07	3.05501e+07	2.34754e+07	2.7314e+07	2.72621e+07	3.08025e+07	3.4899e+06	7.95583e+06	6.15258e+06	9.70688e+06	4.35458e+06	1.18051	4.91926e-05	0.266041	-1.91028	down	--	--	--	--	--	1.23018	2.24733e-06	0.227108	-2.13855	down	1.11115	0.000994277	0.259717	-1.94499	down	--	--	--	--	--	--	--	--
Coniferyl ferulate	Phenolic acids	147095	134740	128339	127844	144353	141459	137123	145112	149155	136792	181488	185289	208595	174637	210053	30715.4	70510.1	36668.5	36709.4	32844.5	1.2177	6.11596e-05	0.292328	-1.77434	down	--	--	--	--	--	1.26017	4.85639e-07	0.216078	-2.21038	down	1.15532	2.28549e-05	0.304011	-1.71781	down	--	--	--	--	--	--	--	--
Dehydrodiisoeugenol	Lignans and Coumarins	705272	811029	273633	295256	420696	422276	419498	576028	814425	511016	142679	154606	326498	260462	271229	63587.9	279401	91054.7	154460	76631.1	1.12265	0.00218357	0.242463	-2.04416	down	--	--	--	--	--	--	--	--	--	--	--	--	--	--	--	1.2133	0.00823483	0.421207	-1.2474	down	--	--	--
Dehydrodiconiferyl alcohol	Lignans and Coumarins	1.18436e+06	987122	1.17682e+06	1.29018e+06	1.36039e+06	1.04891e+06	788665	944470	944591	797140	1.21419e+06	1.35576e+06	1.80998e+06	1.69365e+06	1.36424e+06	207564	570817	279887	325421	151154	1.11531	0.000238944	0.339284	-1.55944	down	--	--	--	--	--	1.20504	5.66825e-05	0.206357	-2.27679	down	1.11161	1.65481e-05	0.255855	-1.9666	down	--	--	--	--	--	--	--	--
Isolariciresinol	Lignans and Coumarins	524593	765083	508946	695342	659835	886500	911727	1.00871e+06	793283	839572	231878	231167	884723	531121	228117	160687	501152	305775	279662	233330	1.17913	5.98097e-05	0.333486	-1.5843	down	--	--	--	--	--	--	--	--	--	--	1.00966	0.00228252	0.469467	-1.0909	down	1.10503	0.0203472	0.474574	-1.0753	down	--	--	--
Lariciresinol	Lignans and Coumarins	63390.9	70349.2	77014	65736.5	75001	61608.2	72846	87094	76504.9	65890.9	91475	89932.8	105131	83310	86172.3	30652.7	9	9	9	9	1.04831	3.85779e-05	0.0843226	-3.56794	down	--	--	--	--	--	1.08334	1.04801e-05	0.0672968	-3.89332	down	1.00913	0.000132807	0.08731	-3.51771	down	--	--	--	--	--	--	--	--
4-Oxoretinol	Others	10804.6	16604.7	13353.9	7254.06	11345.8	13148.3	10198.2	21461.7	15698.1	18735.3	9	11993.8	9	9	9	23091.9	28282.8	24644.6	23453	18212.7	--	--	--	--	--	1.08292	0.0131982	0.202648	-2.30296	down	1.10789	0.000159803	9.78281	3.29025	up	--	--	--	--	--	1.18656	0.00276786	0.151811	-2.71965	down	--	--	--
Dehydroabietic acid	Terpenoids	262794	231038	374062	532686	435400	510189	767750	339732	427511	746680	817729	671726	435987	354765	901926	1.68604e+06	1.33549e+06	1.13785e+06	1.79995e+06	1.21146e+06	1.13158	0.000874345	2.56846	1.36091	up	--	--	--	--	--	1.0871	0.00166781	2.25346	1.17214	up	1.14164	0.000482249	3.9057	1.96558	up	--	--	--	--	--	--	--	--
LysoPE 15:1	Lipids	10838.9	18715.3	12240	11426.9	14449	28166.4	23941	23957	40535.1	28925.8	105124	53670.3	23611.7	22601.7	43255.6	9	9	9	9	12153.3	1.10919	0.000162674	0.0837604	-3.57759	down	1.10425	0.074395	3.66873	1.87528	up	1.14399	0.0340934	0.0490982	-4.34819	down	1.02284	0.00657216	0.180128	-2.47291	down	--	--	--	--	--	1.10129	0.00407328	2.15051
LysoPE 15:0(2n isomer)	Lipids	9963.06	11336.6	23539.5	16645.6	18424.8	31017.1	30441.9	45807.4	46199.2	40256.4	71042.3	50837.9	38906.8	54754.1	78523.7	32095.6	16098.8	65173.7	18630.3	44288.1	--	--	--	--	--	1.24009	0.00243747	3.67997	1.87969	up	--	--	--	--	--	--	--	--	--	--	--	--	--	--	--	1.07467	0.000915748	2.42427
Vnilloylcaffeoyltartaric acid	Phenolic acids	122792	141798	96599.7	120632	163272	40031.2	43867.2	17420.7	12392.1	49214	97211.7	89425.7	42581	49400.9	93349.9	11964.1	56214.5	30019.2	63632.4	9	--	--	--	--	--	--	--	--	--	--	--	--	--	--	--	--	--	--	--	--	1.01119	0.0202958	2.28307	1.19097	up	1.08282	0.00018506	0.25256
Luteolin-7-O-glucuronide	Flavonoids	1.02918e+07	5.91197e+06	7.0053e+06	6.29957e+06	7.68787e+06	3.63687e+06	2.68258e+06	3.48452e+06	3.55702e+06	3.46332e+06	1.46329e+07	1.29404e+07	1.44085e+07	1.71365e+07	1.66697e+07	575716	1.41749e+06	954802	2.21508e+06	509884	1.06901	0.000703443	0.337189	-1.56837	down	1.24549	0.000107199	2.03751	1.0268	up	1.24644	8.56007e-06	0.0748532	-3.73979	down	1.12194	0.000509408	0.152514	-2.71299	down	1.44133	6.23679e-05	4.50467	2.17142	up	1.13943	0.00527674	0.45231
Quercetin-4'-O-glucuronide	Flavonoids	1.9602e+06	1.32778e+06	1.93544e+06	1.11796e+06	1.88535e+06	963081	678164	874800	904216	826334	2.77895e+06	2.19589e+06	2.61405e+06	2.80345e+06	3.13615e+06	120309	274740	193979	440925	83079.8	1.10163	7.40388e-05	0.2621	-1.93181	down	--	--	--	--	--	1.23382	1.43448e-05	0.0822732	-3.60343	down	1.11559	0.000610513	0.135295	-2.88582	down	1.42323	0.000111432	3.18573	1.67162	up	--	--	--
3,4-Digalloylshikimic acid	Phenolic acids	36584	33077.6	30650.1	34871.6	28079.9	81044.4	71653.1	24297.7	49649.2	49475.2	130329	50093.6	78422.2	174505	208161	9	9	9	9	9	1.27075	0.00505206	0.000162973	-12.5831	down	1.14405	0.030701	3.92931	1.97427	up	1.29751	0.0118299	7.01469e-05	-13.7993	down	1.21618	2.69394e-05	0.000275629	-11.825	down	--	--	--	--	--	--	--	--
Kaempferol-3-O-rhamnoside (Afzelin)(Kaempferin)	Flavonoids	3.97564e+07	3.69771e+07	3.21562e+07	2.66752e+07	3.19985e+07	2.71377e+07	3.12417e+07	3.32094e+07	3.31612e+07	3.16788e+07	3.11084e+07	2.95434e+07	2.99149e+07	2.8397e+07	2.85408e+07	8.77587e+06	2.16485e+07	1.39649e+07	1.7455e+07	8.92538e+06	1.09564	0.00101776	0.452408	-1.1443	down	--	--	--	--	--	1.10154	0.00291422	0.479779	-1.05956	down	1.04423	0.00043429	0.422346	-1.2435	down	--	--	--	--	--	--	--	--
Kaempferol-7-O-rhamnoside	Flavonoids	4.04211e+07	3.70547e+07	3.13695e+07	2.73219e+07	3.12618e+07	2.8276e+07	3.27336e+07	3.42928e+07	3.29862e+07	3.42643e+07	3.11045e+07	2.82847e+07	2.96815e+07	2.65337e+07	3.06182e+07	8.20198e+06	2.0366e+07	1.34388e+07	1.7028e+07	8.65319e+06	1.12255	0.000436618	0.416405	-1.26394	down	--	--	--	--	--	1.11216	0.00152309	0.46291	-1.1112	down	1.056	0.000315493	0.404278	-1.30658	down	--	--	--	--	--	--	--	--
Luteolin-6-C-glucoside (Isoorientin)	Flavonoids	27328.2	40182.5	13282.8	29155.6	26103.3	9	9	9	9	9	19702.3	11577.9	23737.2	23360.8	22246.8	9	40967	9	22173	9	--	--	--	--	--	--	--	--	--	--	--	--	--	--	--	--	--	--	--	--	1.45366	0.000865679	2236.11	11.1268	up	1.23255	0.00315545	0.000330755
Quercetin-3-O-rhamnoside(Quercitrin)	Flavonoids	1.34636e+07	1.05214e+07	1.02872e+07	8.35085e+06	1.08938e+07	9.57442e+06	9.86235e+06	1.09775e+07	1.11188e+07	1.13239e+07	9.58975e+06	7.95931e+06	1.03117e+07	9.68471e+06	1.20287e+07	2.17859e+06	4.13095e+06	2.99635e+06	4.24387e+06	1.86752e+06	1.19244	3.52031e-06	0.29168	-1.77754	down	--	--	--	--	--	1.19916	5.07893e-05	0.310994	-1.68504	down	1.12381	0.000132847	0.288083	-1.79544	down	--	--	--	--	--	--	--	--
Isorhamnetin-3-O-arabinoside	Flavonoids	2.8361e+06	4.46133e+06	3.10733e+06	1.63356e+06	2.3955e+06	2.00386e+06	1.91508e+06	2.66974e+06	2.78017e+06	2.55925e+06	2.45527e+06	1.37962e+06	1.93746e+06	1.93342e+06	2.13266e+06	554893	1.02265e+06	1.12705e+06	1.36634e+06	597867	1.10907	0.000299895	0.391412	-1.35324	down	--	--	--	--	--	1.06086	0.00234058	0.474547	-1.07538	down	1.03162	0.0110835	0.323462	-1.62833	down	--	--	--	--	--	--	--	--
Myricetin-3-O-rhamnoside (Myricitrin)	Flavonoids	40300.7	17842.9	28316.6	15856.3	37518.5	49197.5	58765.3	59708.5	48797.1	53829.7	85307.5	54569	85831.9	94050.7	63922.3	19308.1	80655.7	42426.1	393004	29397.5	--	--	--	--	--	1.18433	0.00097761	2.74381	1.45618	up	--	--	--	--	--	--	--	--	--	--	--	--	--	--	--	--	--	--
Naringenin-4'-O-glucoside	Flavonoids	305715	100570	130716	120966	143426	451086	461633	495840	507364	462291	554767	546612	495121	486478	464153	352903	501961	859165	669401	175455	--	--	--	--	--	1.24686	0.000184432	3.17838	1.66829	up	--	--	--	--	--	--	--	--	--	--	--	--	--	--	--	1.12123	0.000601699	2.9676
3,4,2',4',6'-Pentahydroxychalcone-4'-O-glucoside	Flavonoids	1.2902e+06	1.74959e+06	1.01262e+06	1.1604e+06	2.1466e+06	916837	931498	609888	647298	830448	2.71696e+06	2.0385e+06	2.00553e+06	1.20793e+06	2.28509e+06	345299	1.00864e+06	1.00458e+06	1.13929e+06	62032	--	--	--	--	--	--	--	--	--	--	--	--	--	--	--	--	--	--	--	--	1.30111	0.00537576	2.60521	1.3814	up	--	--	--
Aromadendrin-7-O-glucoside	Flavonoids	1.2902e+06	1.74959e+06	1.01262e+06	1.1604e+06	2.1466e+06	916837	931498	609888	647298	830448	2.71696e+06	2.0385e+06	2.00553e+06	1.20793e+06	2.28509e+06	345299	1.00864e+06	1.00458e+06	1.13929e+06	62032	--	--	--	--	--	--	--	--	--	--	--	--	--	--	--	--	--	--	--	--	1.30111	0.00537576	2.60521	1.3814	up	--	--	--
Taxifolin-3-O-rhamnoside (Astilbin)	Flavonoids	2.49689e+06	2.46083e+06	2.32028e+06	1.47523e+06	2.17099e+06	2.84108e+06	2.74137e+06	2.83519e+06	2.93783e+06	2.74795e+06	2.08808e+06	1.85997e+06	2.09758e+06	1.80857e+06	2.24197e+06	749011	1.54141e+06	954050	1.58356e+06	578426	1.11724	0.000867301	0.383344	-1.38329	down	--	--	--	--	--	--	--	--	--	--	--	--	--	--	--	--	--	--	--	--	--	--	--
Phloretin-4'-O-glucoside (Trilobatin)	Flavonoids	124824	88100.9	161726	72673.5	97396.3	9	298457	404572	282895	275810	343938	428541	728555	480704	351951	104300	68408.3	97020.8	119307	97264.4	--	--	--	--	--	1.26788	0.00592784	4.28419	2.09902	up	1.23137	0.0059184	0.208383	-2.26269	down	--	--	--	--	--	--	--	--	--	--	--	--	--
Phloretin-2'-O-glucoside (Phlorizin)	Flavonoids	2.78986e+06	1.58409e+06	2.69552e+06	1.51748e+06	2.26273e+06	2.68445e+06	2.05661e+06	1.77106e+06	1.9811e+06	2.10307e+06	3.4233e+06	2.84559e+06	2.19079e+06	2.39526e+06	3.08125e+06	569213	685230	494727	1.00256e+06	332195	1.16143	7.32255e-05	0.291038	-1.78072	down	--	--	--	--	--	1.21366	0.000144679	0.221289	-2.176	down	1.08107	0.00249568	0.284241	-1.81481	down	--	--	--	--	--	--	--	--
Dihydrocharcone-4'-O-glucoside	Flavonoids	4.64902e+06	2.71706e+06	4.31508e+06	2.71635e+06	3.67762e+06	4.57805e+06	3.69214e+06	3.45236e+06	3.24519e+06	3.87249e+06	5.9105e+06	5.22625e+06	3.91322e+06	4.06613e+06	5.65409e+06	950772	1.18425e+06	779146	1.76784e+06	586484	1.17101	2.25627e-05	0.27964	-1.83836	down	--	--	--	--	--	1.21361	0.000160071	0.212695	-2.23314	down	1.08503	0.00126554	0.291477	-1.77855	down	--	--	--	--	--	--	--	--
Epicatechin glucoside	Flavonoids	537802	470414	385071	400204	500540	779880	821592	501537	655784	986355	525115	690417	269746	289593	538358	62434.3	142885	44883.5	412598	11432.3	1.00797	0.000517023	0.180029	-2.4737	down	--	--	--	--	--	--	--	--	--	--	--	--	--	--	--	--	--	--	--	--	--	--	--
Sieboldin	Flavonoids	527040	236583	418383	274258	488972	613472	413636	540767	611351	533455	9	316672	9	9	9	108237	204925	110067	136163	89644.3	1.21556	4.69857e-05	0.23926	-2.06335	down	1.09354	0.00528533	0.162812	-2.61872	down	1.02765	0.36502	2.04932	1.03515	up	1.06496	0.00821523	0.333654	-1.58357	down	1.19527	0.000466326	0.116751	-3.0985	down	--	--	--
LysoPE 16:1(2n isomer)	Lipids	112005	166393	150531	73799.3	137431	170280	178344	749840	1.07924e+06	285733	1.12861e+06	300786	693953	1.87825e+06	816002	111700	112031	215205	225906	186894	--	--	--	--	--	1.21233	0.0340068	7.52564	2.91181	up	1.12896	0.0395625	0.176796	-2.49984	down	--	--	--	--	--	--	--	--	--	--	--	--	--
LysoPE 16:1	Lipids	146426	222751	175186	127203	200842	277798	175255	1.0756e+06	1.23247e+06	387027	1.45449e+06	394686	825117	2.4871e+06	1.23751e+06	127863	160187	257702	263974	215566	--	--	--	--	--	1.21014	0.0347836	7.33477	2.87475	up	1.1469	0.0377119	0.160229	-2.64179	down	--	--	--	--	--	--	--	--	--	--	--	--	--
LysoPE 16:0(2n isomer)	Lipids	244908	400327	417081	230123	382125	873662	660526	948744	1.31405e+06	891306	2.83652e+06	1.55907e+06	1.50047e+06	1.53478e+06	2.18829e+06	118939	213280	211287	210821	109189	1.2079	0.00148204	0.184186	-2.44076	down	1.30229	0.00332786	5.74426	2.52212	up	1.27146	0.00247211	0.0897707	-3.47761	down	--	--	--	--	--	1.2096	0.0158704	2.05174	1.03685	up	1.12565	0.00292264	2.7997
LysoPE 16:0	Lipids	3.32536e+06	5.28948e+06	3.37497e+06	2.69999e+06	3.49147e+06	2.13061e+06	1.57312e+06	2.52458e+06	3.16894e+06	2.10908e+06	1.56529e+07	3.02107e+06	2.99675e+06	2.67617e+06	5.03581e+06	346813	675825	607999	623674	316605	1.18732	0.00169304	0.223435	-2.16207	down	--	--	--	--	--	1.19208	0.0965952	0.0874975	-3.51461	down	1.16732	0.0016998	0.141405	-2.8221	down	--	--	--	--	--	--	--	--
Isorhamnetin-3-O-rhamnoside	Flavonoids	3.70016e+06	6.11176e+06	2.9127e+06	2.09779e+06	3.18175e+06	2.03697e+06	2.52427e+06	2.65232e+06	2.95253e+06	2.83725e+06	2.77966e+06	2.09534e+06	2.38255e+06	2.279e+06	2.82204e+06	784550	1.48296e+06	1.70589e+06	1.34836e+06	522300	1.0092	0.00106745	0.449428	-1.15384	down	--	--	--	--	--	1.0228	0.00180667	0.472874	-1.08047	down	--	--	--	--	--	--	--	--	--	--	--	--	--
1-O-Galloyl-6-O-p-Coumaroyl-β-D-glucose	Phenolic acids	11097.6	26815.4	14021.6	15753.1	16168.2	11093.7	9	9	9	9	33710.4	20840.9	14968.7	25877.1	33686.3	9	9	9	9	9	--	--	--	--	--	--	--	--	--	--	1.2995	0.00211463	0.000348612	-11.4861	down	1.21419	0.00326373	0.000536634	-10.8638	down	1.22427	0.00108261	11.5982	3.53582	up	1.02355	0.00323966	0.132723
LysoPE 17:1	Lipids	25512.6	34785.7	89527.8	46292	82448.7	44591.6	60541.9	113146	29768.2	133379	9	9	9	107036	9	86577.1	40451.6	65069.9	91635.9	70924.6	--	--	--	--	--	1.05257	0.214589	0.384368	-1.37944	down	1.04026	0.0823696	3.31234	1.72785	up	--	--	--	--	--	1.1506	0.0983898	0.280715	-1.83282	down	--	--	--
Quercetin-3-O-(6''-O-acetyl)galactoside	Flavonoids	434203	652502	483625	258424	1.00607e+06	85019.2	31077.8	40750.6	77032	35577.4	390838	810164	622878	620313	533274	10737.8	9	9	12997.3	9	--	--	--	--	--	--	--	--	--	--	1.07486	0.000968404	0.00798064	-6.96928	down	1.01032	0.0112698	0.00838222	-6.89845	down	1.41003	0.00115315	11.0499	3.46596	up	1.15669	0.0151102	0.0950526
Quercetin-3-O-(6''-O-acetyl)glucoside	Flavonoids	46004.9	56434.1	18329.3	27004.5	33458.7	244287	197498	212146	272051	228545	1.35961e+06	506316	762959	982436	999522	66066.1	119851	95682.5	143007	38699.2	1.03902	0.000451291	0.401296	-1.31726	down	1.31966	0.00326515	25.4417	4.66912	up	1.22907	0.0039012	0.100482	-3.31499	down	--	--	--	--	--	1.36025	0.00786717	3.99371	1.99773	up	1.18456	1.0457e-05	6.37045
1-O-Galloyl-6-O-Feruloyl-β-D-glucose	Phenolic acids	44993.7	38624.4	50695.6	34862.8	39513.5	5170.9	2890.73	1272.54	7164.58	1225.16	39919	51581.4	78762.9	103557	32156.3	9	6409.78	4177.92	9288.93	2526.52	--	--	--	--	--	--	--	--	--	--	--	--	--	--	--	--	--	--	--	--	1.36143	0.0117876	17.2635	4.10965	up	1.15826	3.26929e-05	0.0849293
Limocitrin-3-O-galactoside	Flavonoids	47281.2	64402	19656.2	32611.9	53557.7	48076.9	29836.3	49931.3	48203.9	44245.3	82687.7	37103.3	35725.8	54603.5	76337.6	9	9	9	9	9	1.27271	0.000277692	0.000204273	-12.2572	down	--	--	--	--	--	1.29962	0.00413821	0.000157091	-12.6361	down	1.21224	0.00524204	0.000206888	-12.2389	down	--	--	--	--	--	--	--	--
Limocitrin-3-O-glucoside	Flavonoids	47281.2	64402	19656.2	32611.9	53557.7	48076.9	29836.3	49931.3	48203.9	44245.3	82687.7	37103.3	35725.8	54603.5	76337.6	9	9	9	9	9	1.27271	0.000277692	0.000204273	-12.2572	down	--	--	--	--	--	1.29962	0.00413821	0.000157091	-12.6361	down	1.21224	0.00524204	0.000206888	-12.2389	down	--	--	--	--	--	--	--	--
LysoPE 18:3(2n isomer)	Lipids	889579	1.61509e+06	695273	708558	1.04281e+06	2.08844e+06	2.24095e+06	2.90081e+06	4.33618e+06	2.94896e+06	13988895	4.30315e+06	3.0616e+06	9.04752e+06	9.93406e+06	280994	735103	361265	811729	143621	1.12918	0.00232466	0.160707	-2.6375	down	1.2361	0.0231563	8.14637	3.02616	up	1.20254	0.0184439	0.0578331	-4.11196	down	--	--	--	--	--	1.05269	0.0586721	2.7788	1.47446	up	1.09846	0.00569374	2.93161
LysoPE 18:3	Lipids	1.02948e+06	1.98243e+06	837360	825530	1.24232e+06	2.41505e+06	2.53545e+06	3.32371e+06	4.50996e+06	3.66388e+06	1.71752e+07	4.91038e+06	4.0386e+06	1.2232e+07	1.70006e+07	361670	909295	427771	1.03217e+06	221547	1.13953	0.00101858	0.179502	-2.47793	down	1.22586	0.0250487	9.35535	3.22579	up	1.20697	0.0208568	0.053335	-4.22877	down	--	--	--	--	--	1.09644	0.0511599	3.36555	1.75084	up	1.09317	0.00273111	2.77974
LysoPE 18:2(2n isomer)	Lipids	31059	51539.1	25318.5	26679.7	33223.8	119104	95064.9	134225	157347	103827	224169	157390	133804	285051	298365	24708.2	32245	39523.2	28825.9	21893.9	1.22058	0.000702339	0.241476	-2.05005	down	1.28999	0.00445564	6.54736	2.71091	up	1.2597	0.00430814	0.133963	-2.90009	down	--	--	--	--	--	--	--	--	--	--	1.17479	0.000531483	3.63227
LysoPE 18:2	Lipids	1.55938e+06	2.44745e+06	1.41535e+06	1.28312e+06	1.77284e+06	6.26443e+06	4.82626e+06	6.00302e+06	8.40819e+06	5.89212e+06	2.4771e+07	9.49186e+06	8.1122e+06	1.69833e+07	1.61788e+07	1.07767e+06	1.72763e+06	1.99069e+06	1.86039e+06	1.00192e+06	1.19822	0.000627507	0.243941	-2.03539	down	1.29717	0.0107687	8.90964	3.15537	up	1.24842	0.0103226	0.101384	-3.30209	down	--	--	--	--	--	1.14911	0.0403656	2.4061	1.2667	up	1.18376	0.000740897	3.70294
LysoPC 15:1	Lipids	26137	55739.8	30996	24635.8	34790.9	178372	127326	135296	206453	117366	798024	235599	133403	147380	233294	21705.1	67214.7	24745.4	46356.7	18567.1	1.14272	0.000805105	0.233507	-2.09846	down	1.22557	0.0906178	8.98262	3.16714	up	1.14969	0.091575	0.11539	-3.11541	down	--	--	--	--	--	--	--	--	--	--	1.17216	0.00129608	4.43886
LysoPE 18:1(2n isomer)	Lipids	46921.4	62796	55838.1	28975.7	46974.8	35645.9	36323	71012.5	66186.4	43343.8	395304	108931	135440	308240	305157	25846.4	21475.9	35706.8	37239.6	22030.8	--	--	--	--	--	1.20532	0.0208626	5.18857	2.37534	up	1.22083	0.0155108	0.113561	-3.13847	down	--	--	--	--	--	1.27363	0.0213243	4.96243	2.31105	up	--	--	--
LysoPE 18:1	Lipids	60208	75417.8	75758.1	33381.7	77503.4	39621.7	53155.6	85735.6	96869	55661.5	462221	147481	206838	807146	405320	35809.9	32513.3	59666.6	52976.8	29326.5	--	--	--	--	--	1.18368	0.0423971	6.296	2.65444	up	1.19328	0.0351646	0.103643	-3.2703	down	--	--	--	--	--	1.2637	0.0429099	6.12912	2.61568	up	--	--	--
LysoPC 15:0(2n isomer)	Lipids	17597.6	40614.9	28453.6	27253.6	30148.9	61588.2	70910.5	58008.7	71999.5	70287.2	141209	91686.6	73996	208862	243320	31696.7	71588.9	46310.8	47732.3	34960.6	--	--	--	--	--	1.2153	0.0193144	5.26883	2.39748	up	1.093	0.0306232	0.306017	-1.70832	down	--	--	--	--	--	1.08489	0.0594189	2.28091	1.18961	up	1.12007	5.48591e-05	2.30997
LysoPE 18:0(2n isomer)	Lipids	646.38	1214.92	637.22	9	637.25	9	538.56	9	9	9	8043.59	1777.65	1776.05	5985.19	3712.18	9	9	9	9	9	--	--	--	--	--	--	--	--	--	--	1.29104	0.02548	0.00211321	-8.88635	down	--	--	--	--	--	1.31152	0.0272756	37.0625	5.21189	up	--	--	--
Stachyose	Others	11678.1	9352.49	8665.34	13493.9	9909.25	304752	634305	291802	127913	1.16685e+06	22061.5	5619.7	38316.2	11427.6	29527.7	26384.8	55468.2	20410.9	52218.6	29290.4	1.16147	0.0642405	0.0727634	-3.78064	down	--	--	--	--	--	--	--	--	--	--	1.07518	0.0210045	3.46094	1.79117	up	1.33108	0.0588482	0.042347	-4.5616	down	1.18269	0.0554071	47.5644
D-Maltotetraose	Others	21515.1	12388.7	23886.4	19027.5	14091	266666	994415	361964	43614.9	2.34616e+06	36863.2	29025.4	47368.1	51712.1	96589.7	28272.3	69760.8	17138.6	28852.3	42324	1.02425	0.140333	0.0464381	-4.42855	down	1.09927	0.0427808	2.87716	1.52464	up	--	--	--	--	--	--	--	--	--	--	1.07028	0.146346	0.0651807	-3.93941	down	1.05197	0.133085	44.1412
LysoPC 16:2(2n isomer)	Lipids	59142.4	65613.6	70353.4	71707.5	62839	392349	559069	330662	287792	327639	498747	448135	172598	444457	347593	137577	152965	101394	163791	155033	1.19257	0.00656078	0.374575	-1.41667	down	1.29638	0.00540389	5.79856	2.53569	up	1.10878	0.013117	0.371828	-1.42729	down	1.13981	0.00182472	2.15607	1.1084	up	--	--	--	--	--	1.20874	0.00278162	5.75603
LysoPC 16:2	Lipids	16913.4	9	27646.3	28757.9	13023.2	352551	575190	223247	231134	294478	178549	272594	102654	145095	107170	107681	19976.5	67600.6	114947	88976.4	1.04769	0.0145048	0.23809	-2.07042	down	--	--	--	--	--	--	--	--	--	--	--	--	--	--	--	1.04315	0.0524372	0.480771	-1.05658	down	--	--	--
LysoPC 16:1(2n isomer)	Lipids	46171.8	132129	71651.5	46361.4	53262.7	309437	241571	322878	470497	255346	2.02082e+06	508323	336137	756898	827243	109922	356265	146549	227312	113145	--	--	--	--	--	1.25722	0.050223	12.7281	3.66994	up	1.07458	0.0768839	0.214228	-2.22278	down	--	--	--	--	--	--	--	--	--	--	1.14618	0.00197272	4.57619
LysoPC 16:1	Lipids	81541.9	142619	92981.7	44879.4	79650.8	482412	270713	324265	476632	267078	2.60143e+06	521188	389946	812209	898605	121266	370804	163632	248832	120579	--	--	--	--	--	1.24192	0.0750983	11.8263	3.56393	up	1.06766	0.103639	0.196255	-2.3492	down	--	--	--	--	--	--	--	--	--	--	1.13554	0.00312003	4.12319
LysoPC 16:0(2n isomer)	Lipids	193671	320180	188030	152067	233812	376058	261547	424807	556768	298122	4.85082e+06	610825	633044	574173	966491	74461.4	296158	139363	200685	65578.8	--	--	--	--	--	1.09025	0.191473	7.01934	2.81133	up	1.08827	0.175382	0.101665	-3.29811	down	--	--	--	--	--	--	--	--	--	--	--	--	--
LysoPC 16:0	Lipids	84519.6	132008	95972.1	65310.7	103757	191793	142571	218090	283706	185708	3.27067e+06	359363	340528	368555	614030	35947	129266	64773.3	101468	39088.9	1.04142	0.00256364	0.362614	-1.4635	down	1.1396	0.193124	10.2855	3.36254	up	1.12042	0.184508	0.0748097	-3.74063	down	--	--	--	--	--	--	--	--	--	--	1.0639	0.00633782	2.12196
3,5-Dicaffeoylquinic acid	Phenolic acids	611544	1.06162e+06	386386	408544	451148	69978.9	64109.3	57033.9	244792	23213.4	1.13503e+06	642006	768005	1.0213e+06	1.06786e+06	85829.4	419189	26152.1	410983	11079.4	--	--	--	--	--	--	--	--	--	--	--	--	--	--	--	--	--	--	--	--	1.34285	0.000328548	10.0935	3.33536	up	1.07462	0.0147213	0.157276
Isochlorogenic acid B	Phenolic acids	8.61806e+07	8.81979e+07	6.65595e+07	5.49565e+07	8.24534e+07	6.51698e+07	3.91721e+07	6.00271e+07	7.51527e+07	4.44083e+07	1.41398e+08	9.57045e+07	1.22895e+08	1.09939e+08	1.27859e+08	1.22779e+07	2.10871e+07	1.58767e+07	1.9613e+07	3.51777e+06	1.03893	0.00142063	0.254896	-1.97202	down	--	--	--	--	--	1.18907	4.13229e-05	0.121066	-3.04614	down	1.05496	0.000166494	0.191286	-2.3862	down	1.28842	0.000311705	2.10543	1.07412	up	--	--	--
LysoPE 20:3(2n isomer)	Lipids	2468.86	3369.37	2019.56	1440.41	3129.91	4216.68	5968.18	3743.05	7508.47	4921.59	98974.5	15356.4	16564.3	25039.3	26874.9	9	9	9	9	9	1.2696	0.00144435	0.00170726	-9.1941	down	1.2564	0.0967341	14.7093	3.87866	up	1.29516	0.0812774	0.000246158	-11.9881	down	1.21101	0.00219627	0.00362082	-8.10947	down	1.24697	0.118161	6.93564	2.79403	up	--	--	--
LysoPE 20:3	Lipids	2848.76	3925.27	1200.39	1242.06	1858.58	3280.4	3484.47	5187.17	7718.26	4382.13	92999.6	16673.6	16415.8	15674.7	19444.5	9	9	9	9	9	1.2676	0.00392265	0.00187091	-9.06204	down	1.2364	0.119469	14.556	3.86354	up	1.29417	0.101324	0.000279142	-11.8067	down	1.20485	0.0133292	0.00406318	-7.94317	down	1.2195	0.145531	6.70237	2.74467	up	--	--	--
4,5-O-Dicaffeoylquinic Acid Methyl Ester	Phenolic acids	159724	219186	65144.5	71355.3	91276.1	55225	39299.6	122758	61050.6	44233.4	180759	92456	110315	109984	161939	9	9	9	36650.7	9	1.05631	0.0150624	0.113734	-3.13627	down	--	--	--	--	--	1.10287	0.000816245	0.0559714	-4.15917	down	1.02847	0.0165168	0.0604706	-4.04762	down	1.07495	0.0193001	2.032	1.0229	up	--	--	--
Kaempferol-3-O-sambubioside	Flavonoids	693028	859471	473439	598580	517468	323850	386301	472994	365272	347577	613924	543472	731899	723128	592856	99015.5	557087	197704	303039	126440	--	--	--	--	--	--	--	--	--	--	1.02497	0.00658124	0.400366	-1.32061	down	--	--	--	--	--	--	--	--	--	--	--	--	--
Dehydrodiconiferyl alcohol-gamma'-O-glucoside	Phenolic acids	441016	344048	383093	465029	394388	121133	112190	57104.8	151732	94445.3	511702	537818	251420	254702	776761	30883.7	74992.4	16548.3	59997	3812.43	--	--	--	--	--	--	--	--	--	--	1.11297	0.0115732	0.0798463	-3.64663	down	1.05648	2.60348e-06	0.0918505	-3.44457	down	1.28591	0.0209996	4.34659	2.11989	up	1.17076	7.13393e-06	0.264654
Pinoresinol-4-O-glucoside	Lignans and Coumarins	1.40538e+06	1.94327e+06	1.38626e+06	1.79784e+06	1.71667e+06	1.5821e+06	1.71255e+06	1.11327e+06	1.57262e+06	1.66284e+06	4.06567e+06	3.95217e+06	3.07593e+06	2.57023e+06	4.11173e+06	680268	1.98348e+06	453843	1.14488e+06	99732.3	--	--	--	--	--	1.23755	0.00219052	2.15478	1.10754	up	--	--	--	--	--	--	--	--	--	--	1.35213	0.00170199	2.32564	1.21763	up	--	--	--
Matairesinol-4'-O-glucoside (Matairesinoside)	Lignans and Coumarins	2.0579e+06	2.62044e+06	1.55338e+06	1.64712e+06	2.16116e+06	2.19026e+06	1.70078e+06	1.10162e+06	1.5531e+06	1.62483e+06	5.65541e+06	4.23114e+06	2.08636e+06	2.08337e+06	5.64321e+06	569651	1.58692e+06	488845	1.43274e+06	124907	--	--	--	--	--	--	--	--	--	--	--	--	--	--	--	--	--	--	--	--	1.09049	0.0433627	2.41102	1.26965	up	--	--	--
1-Hydroxypinoresinol-4'-O-Glucoside	Lignans and Coumarins	129893	292065	159166	193880	225505	43275.5	113058	90807.4	67723.7	77700.9	374250	190328	86720.2	104975	314419	92782.3	243684	66133.8	154640	12734.3	--	--	--	--	--	--	--	--	--	--	--	--	--	--	--	--	--	--	--	--	1.00259	0.0742273	2.72742	1.44754	up	1.04532	0.00902198	0.392366
1-Hydroxypinoresinol-1-O-Glucoside	Lignans and Coumarins	129893	292065	159166	193880	225505	43275.5	113058	90807.4	67723.7	77700.9	374250	190328	86720.2	104975	314419	92782.3	243684	66133.8	154640	12734.3	--	--	--	--	--	--	--	--	--	--	--	--	--	--	--	--	--	--	--	--	1.00259	0.0742273	2.72742	1.44754	up	1.04532	0.00902198	0.392366
Olivil-4'-O-glucoside	Lignans and Coumarins	97974.3	183141	109878	130737	116067	66721.8	78555.4	49716.7	100864	57439.9	506172	406689	184855	161378	485626	63441.5	147104	8934.88	51631.8	11554.8	--	--	--	--	--	1.04348	0.038434	2.73554	1.45182	up	1.02975	0.0136942	0.162013	-2.62582	down	--	--	--	--	--	1.30145	0.0190179	4.93838	2.30404	up	--	--	--
Cycloolivil-6-O-glucoside	Lignans and Coumarins	74617.3	159254	75723.4	126173	88727.9	61199.4	95437.8	38761.9	76153.1	72230.4	444644	368688	170367	119471	354526	38234.7	88200.9	29599.8	82292.9	8483.29	--	--	--	--	--	1.01674	0.0378997	2.77924	1.47469	up	1.04367	0.0158398	0.169316	-2.56221	down	--	--	--	--	--	1.24985	0.0224168	4.24017	2.08412	up	--	--	--
LysoPC 18:3(2n isomer)	Lipids	8064.39	19079.6	7420.24	6687.65	10616.3	33917.1	32259.2	41664	64911.2	40220.4	201439	67511.6	38079.5	106680	9	5979.27	20058.8	7627.55	17479.3	6976.35	1.10617	0.00339033	0.272906	-1.87353	down	--	--	--	--	--	--	--	--	--	--	--	--	--	--	--	--	--	--	--	--	1.13494	0.0033333	4.10602
LysoPC 18:3	Lipids	2.27053e+06	5.83688e+06	1.60859e+06	1.95407e+06	3.35491e+06	9.94123e+06	9.15548e+06	1.22865e+07	1.70775e+07	1.08692e+07	5.36132e+07	1.75646e+07	1.24447e+07	8.19912e+06	3.79007e+07	2.21057e+06	6.66799e+06	2.50299e+06	5.57747e+06	1.56083e+06	1.05627	0.00195176	0.312151	-1.67968	down	1.1707	0.0554837	8.63377	3.10999	up	1.08658	0.060263	0.142765	-2.80828	down	--	--	--	--	--	--	--	--	--	--	1.11168	0.00131321	3.94874
LysoPC 18:2(2n isomer)	Lipids	9528.61	21209.7	7830.97	8141.79	12153.3	51478.8	33471.2	53052.9	67459.1	46456.5	258690	82166.2	66883.4	118054	129838	22880.7	44844.5	27413.7	35010.2	20676.6	--	--	--	--	--	1.28099	0.0241911	11.138	3.47742	up	1.15513	0.0400959	0.230047	-2.12	down	1.01682	0.0100481	2.56226	1.35741	up	1.10604	0.075112	2.60255	1.37993	up	1.14936	0.000905479	4.27964
LysoPC 18:2	Lipids	338035	600848	295088	283142	419022	1.79502e+06	1.30722e+06	1.74021e+06	2.42419e+06	1.56223e+06	1.02423e+07	2.70627e+06	3.01435e+06	8.06368e+06	7.56001e+06	623075	1.42511e+06	906526	1.42987e+06	642980	--	--	--	--	--	1.28875	0.016068	16.3143	4.02806	up	1.16453	0.0225306	0.159167	-2.65139	down	1.00304	0.0231042	2.5967	1.37668	up	1.18112	0.0366446	3.57766	1.83902	up	1.18088	0.00102895	4.56005
LysoPC 18:1(2n isomer)	Lipids	77742.9	170112	76913.4	62885.8	103121	37572.3	27906.3	55500.7	57682.4	37847.2	1.29211e+06	216816	568688	5.25584e+06	4.42455e+06	80463.8	107705	107266	167006	90921.6	1.12524	0.00800646	2.55584	1.3538	up	1.1099	0.0959251	23.958	4.58244	up	1.07364	0.0972312	0.0470625	-4.40928	down	--	--	--	--	--	1.29387	0.0904445	54.3073	5.76307	up	--	--	--
LysoPC 18:1	Lipids	77742.9	170112	76913.4	62885.8	103121	37572.3	27906.3	55500.7	57682.4	37847.2	1.29211e+06	216816	568688	5.25584e+06	4.42455e+06	80463.8	107705	107266	167006	90921.6	1.12524	0.00800646	2.55584	1.3538	up	1.1099	0.0959251	23.958	4.58244	up	1.07364	0.0972312	0.0470625	-4.40928	down	--	--	--	--	--	1.29387	0.0904445	54.3073	5.76307	up	--	--	--
Isovitexin-2''-O-rhamnoside	Flavonoids	66915.9	36939.9	51223.9	38708.6	98205.5	83972.6	125520	219146	174732	194349	80036.6	159170	105067	101273	62511.5	29538.9	28866.6	21565.9	63732.1	12731	1.11486	0.00425136	0.196102	-2.35032	down	--	--	--	--	--	1.04498	0.00863368	0.307907	-1.69944	down	--	--	--	--	--	--	--	--	--	--	1.01445	0.0104294	2.73197
Vitexin-2''-O-glucoside	Flavonoids	165843	159111	67465.1	108596	96960	40635.6	34096.5	60016.3	25459.2	55164.5	86154.2	60799.2	130843	85076.8	88308.9	75479.1	113615	109233	106893	42445.3	--	--	--	--	--	--	--	--	--	--	--	--	--	--	--	--	--	--	--	--	1.14612	0.0100603	2.0949	1.06688	up	1.0305	0.0122753	0.360169
Apigenin-6,8-di-C-glucoside (Vicenin-2)	Flavonoids	580695	503276	199717	309551	289403	132761	126372	132689	145261	110317	281158	195294	316259	236412	258815	362131	323792	369147	349376	130614	1.07076	0.0160379	2.37111	1.24556	up	--	--	--	--	--	--	--	--	--	--	--	--	--	--	--	--	--	--	--	--	1.0719	0.025208	0.343879
Quercetin-3-O-(2''-O-rhamnosyl)galactoside	Flavonoids	284152	387592	250177	156750	238882	151136	135520	88851.7	132671	117484	274601	211735	103636	80679.9	259528	75937.1	129281	72533.5	131154	12902.4	--	--	--	--	--	--	--	--	--	--	--	--	--	--	--	--	--	--	--	--	--	--	--	--	--	1.01712	0.018466	0.474867
Orientin-2''-O-galactoside	Flavonoids	194963	441480	133730	127543	255069	73412.3	107257	56739.4	79317.2	46721	434250	292202	105829	109184	321509	70554.8	200102	109182	280036	27196.1	--	--	--	--	--	--	--	--	--	--	--	--	--	--	--	--	--	--	--	--	1.12862	0.0468698	3.47499	1.79701	up	1.01193	0.0507243	0.315277
Kaempferol-3,7-O-diglucoside	Flavonoids	545250	1.19474e+06	337887	311918	816899	196780	283310	146845	235516	122987	1.17871e+06	847087	276692	242675	959061	233561	557328	273994	783032	67765.6	--	--	--	--	--	--	--	--	--	--	--	--	--	--	--	--	--	--	--	--	1.07162	0.0543473	3.55601	1.83026	up	--	--	--
Orientin-7-O-glucoside	Flavonoids	2.97351e+06	2.63281e+06	2.77543e+06	1.91357e+06	2.82512e+06	1.58317e+06	1.74198e+06	1.08006e+06	1.42996e+06	1.12915e+06	5.62994e+06	4.76338e+06	5.46331e+06	3.8117e+06	4.85319e+06	594039	741491	437638	1.16821e+06	206901	--	--	--	--	--	--	--	--	--	--	1.19909	2.38625e-05	0.128388	-2.96141	down	1.0527	4.43315e-05	0.239952	-2.05918	down	1.40687	0.000119687	3.52102	1.81599	up	--	--	--
Kaempferol-3-O-galactoside-4'-O-glucoside	Flavonoids	24729.9	101534	24780.6	29811.2	77653.6	131149	192808	162880	134219	186238	184442	111754	226374	238829	135647	16318.3	62823.7	33189.9	88763.3	9186.62	1.02725	0.000321724	0.260477	-1.94077	down	1.11385	0.00360775	3.47008	1.79497	up	1.04296	0.00247167	0.234415	-2.09286	down	--	--	--	--	--	--	--	--	--	--	1.0251	0.000780617	3.12288
Quercetin-3-O-(2''-O-galactosyl)glucoside	Flavonoids	411038	292584	223476	149314	215845	182135	168043	177631	194909	109930	644442	259269	318087	207598	613021	39483.2	87477	24831.2	113878	9	--	--	--	--	--	--	--	--	--	--	--	--	--	--	--	--	--	--	--	--	1.07944	0.0568534	2.45292	1.2945	up	--	--	--
5'-Methoxyisolariciresinol-9'-O-glucoside	Lignans and Coumarins	635800	587868	414948	601037	525217	287994	227469	231810	243778	207243	904741	778328	564155	531044	928006	205948	362806	165450	276410	40632.4	--	--	--	--	--	--	--	--	--	--	1.00861	0.00113283	0.28364	-1.81787	down	--	--	--	--	--	1.37958	0.00340248	3.09296	1.62899	up	1.1779	0.000651228	0.433399
Lyoniresinol-9'-O-xyloside (Lyoniside)	Lignans and Coumarins	8.34098e+06	4.45828e+06	6.21731e+06	6.38969e+06	4.61857e+06	4.88198e+06	3.81652e+06	4.40369e+06	3.8082e+06	3.93353e+06	3.79017e+06	4.9737e+06	5.07518e+06	4.55848e+06	5.05434e+06	2.02606e+06	2.91457e+06	2.56274e+06	2.91521e+06	1.04243e+06	--	--	--	--	--	--	--	--	--	--	1.0253	0.000771636	0.488703	-1.03297	down	1.01308	0.00349063	0.381718	-1.38942	down	--	--	--	--	--	--	--	--
LysoPC 19:2(2n isomer)	Lipids	30279.3	61870.8	12790.4	36201	51058.3	9	9	9	9	19156.3	103454	63907.4	60171.7	225188	253402	172045	317539	303314	372013	220848	1.1393	0.00146298	72.204	6.17401	up	--	--	--	--	--	--	--	--	--	--	1.12268	0.00198128	7.21	2.85	up	1.2803	0.02817	36.792	5.20132	up	1.02736	0.0112963	0.0998559
LysoPC 19:2	Lipids	9	9	9	9	9	10572.9	9	12203.5	16118.3	9	64539.6	33879.6	40462.4	144168	160267	79087.7	114656	172445	182696	130016	--	--	--	--	--	1.34284	0.0289108	9851.49	13.2661	up	--	--	--	--	--	1.21464	0.00203889	15086.7	13.881	up	--	--	--	--	--	--	--	--
Rhamnazin 3-Glucosyl-Arabinofuranoside	Flavonoids	6.76287e+06	1.59396e+07	7.80148e+06	5.79906e+06	8.32953e+06	3.02154e+06	4.65658e+06	2.8518e+06	3.27914e+06	3.13976e+06	5.79526e+06	6.01365e+06	5.83953e+06	4.28185e+06	5.4607e+06	2.36054e+06	5.33748e+06	2.20928e+06	6.63609e+06	842140	--	--	--	--	--	--	--	--	--	--	--	--	--	--	--	--	--	--	--	--	--	--	--	--	--	1.05949	0.0362585	0.379741
1-O-Cinnamoyl-4,6-(S)-HHDP-β-D-glucose	Phenolic acids	63656.7	75548.4	77758.7	54080.2	88728.6	33678.3	52804.2	37034.2	46994.9	33544.4	138497	138613	145353	123690	124836	15437	18946.8	19645	25496.5	6340.22	--	--	--	--	--	--	--	--	--	--	1.2263	5.08635e-08	0.127969	-2.96614	down	1.08166	0.000180337	0.238666	-2.06693	down	1.42313	2.26053e-07	3.28826	1.71732	up	--	--	--
3-O-Cinnamoyl-4,6-(S)-HHDP-β-D-glucose	Phenolic acids	24964.2	24652.1	11749.8	9659.9	16452.1	12484.2	7411.75	5551.52	9	15804	45093.2	33323.4	69372.2	52004.2	46994.9	9	9	9	9	9	1.07005	0.0399002	0.00109063	-9.84062	down	1.16393	0.00286412	2.82114	1.49628	up	1.29859	0.00109367	0.000182343	-12.4211	down	1.21152	0.0053437	0.000514415	-10.9248	down	--	--	--	--	--	--	--	--
1,6-Di-O-galloyl-2-O-p-coumaroyl-β-D-glucose	Phenolic acids	4552.35	3989.26	3929.01	3417.52	2867.34	24206.1	32996.9	12029.4	14229.6	23053.9	61386.8	5071.5	33476.6	56097.5	62896.2	9	7912.1	9	9	9	1.10377	0.00397217	0.074619	-3.74431	down	1.13243	0.0221177	11.6728	3.54508	up	1.13469	0.0179299	0.0363045	-4.78371	down	--	--	--	--	--	--	--	--	--	--	1.16889	0.00945614	5.67919
Procyanidin B1	Tannins	3.43129e+07	1.88396e+07	3.30607e+07	2.94553e+07	3.15373e+07	2.61003e+07	2.2486e+07	2.49666e+07	2.71361e+07	2.34392e+07	2.09651e+07	2.67618e+07	2.70962e+07	2.50353e+07	2.23323e+07	4.04523e+06	3.49117e+06	1.91361e+06	6.71276e+06	1.06311e+06	1.15574	2.22526e-07	0.138775	-2.84918	down	--	--	--	--	--	1.17232	1.30362e-06	0.140975	-2.82649	down	1.11226	0.000313787	0.117019	-3.09518	down	--	--	--	--	--	--	--	--
Procyanidin B3	Tannins	1.3608e+07	1.01497e+07	1.38381e+07	1.26697e+07	1.24286e+07	9.67077e+06	1.24021e+07	1.23996e+07	1.12961e+07	1.58064e+07	5.35703e+06	5.75503e+06	6.36722e+06	5.63424e+06	4.44585e+06	2.7373e+06	2.12397e+06	2.18726e+06	3.97115e+06	1.26398e+06	1.19042	0.000172083	0.199491	-2.3256	down	1.29599	9.03436e-05	0.439585	-1.18579	down	1.06275	0.000744647	0.445716	-1.1658	down	1.14431	4.00442e-06	0.19593	-2.35159	down	1.36977	0.00157989	0.447575	-1.1598	down	--	--	--
Procyanidin B4	Tannins	8.89644e+06	5.71115e+06	8.87435e+06	6.82163e+06	8.29013e+06	6.68393e+06	5.68479e+06	6.01919e+06	6.36413e+06	6.63103e+06	5.23076e+06	6.54212e+06	5.34313e+06	5.315e+06	5.27408e+06	1.09114e+06	1.09382e+06	889008	1.61346e+06	549242	1.21704	3.84293e-08	0.166863	-2.58326	down	--	--	--	--	--	1.23045	1.38918e-06	0.189015	-2.40343	down	1.16545	0.000242808	0.135687	-2.88164	down	--	--	--	--	--	--	--	--
Apigenin-7-O-(6''-p-Coumaryl)glucoside	Flavonoids	230039	178327	175768	203438	204456	212076	204966	222440	294762	214841	84490.8	118141	145461	138047	101227	35928	53114.8	69283.8	75766.4	27252.2	1.18007	6.11398e-05	0.227438	-2.13646	down	--	--	--	--	--	1.03746	0.00233857	0.444943	-1.16831	down	1.11856	5.18923e-06	0.263446	-1.92442	down	--	--	--	--	--	--	--	--
Kaempferol-3-O-(4''-p-coumaroyl)rhamnoside	Flavonoids	40612.6	51331.5	47368.3	58146.3	42781.5	437410	423379	566728	654329	320397	640854	429428	404837	595758	676435	146551	596141	270973	398305	124269	--	--	--	--	--	1.33529	0.000821043	11.4357	3.51547	up	--	--	--	--	--	1.08419	0.0411058	6.3946	2.67685	up	--	--	--	--	--	1.21554	0.00175443	9.99934
1,6-Di-O-galloyl-2-O-Feruloyl-β-D-glucose	Phenolic acids	31005.5	20185.4	16328.8	13515.8	15778.9	40523.8	12390.4	7399.38	18706.8	9428.61	187094	48764.1	128287	210429	240338	1721.44	5692.88	3385.42	3868.42	577.416	--	--	--	--	--	1.22924	0.013103	8.41727	3.07335	up	1.2298	0.00922405	0.0187082	-5.74018	down	1.03548	0.00479643	0.157472	-2.66683	down	1.28707	0.0119128	9.21336	3.20373	up	--	--	--
1,6-Di-O-galloyl-3-O-Feruloyl-β-D-glucose	Phenolic acids	25041.7	17598.7	2237.13	21954	22446.9	35461.7	12520.6	2808.12	30282.5	6719.71	198031	35133.8	131690	251558	211071	9	9	9	9	9	1.24619	0.0539067	0.000512572	-10.93	down	1.08904	0.0171357	9.26856	3.21235	up	1.29501	0.0119668	5.43818e-05	-14.1665	down	1.19717	0.0119652	0.000504041	-10.9542	down	1.19787	0.0164378	9.42543	3.23656	up	--	--	--
8,8'-Methylenebiscatechin	Flavonoids	123965	93679.5	125356	110949	154116	152971	142870	126501	150871	129643	119720	145208	134043	126046	144003	37712.6	41064.3	40676.4	52066.4	31223.6	1.24051	1.52e-06	0.288456	-1.79358	down	--	--	--	--	--	1.26236	1.03509e-06	0.303045	-1.7224	down	1.16076	0.000624989	0.333423	-1.58457	down	--	--	--	--	--	--	--	--
Procyanidin A6	Tannins	234538	191744	294954	233605	314608	288131	228830	234759	281638	193413	228258	268765	249284	235960	219006	67564.4	76777.5	85640.3	91824.1	58053.4	1.22226	0.000291251	0.309642	-1.69133	down	--	--	--	--	--	1.26244	9.07674e-07	0.316214	-1.66103	down	1.16636	0.000877407	0.299232	-1.74066	down	--	--	--	--	--	--	--	--
Luteolin-7-O-(2''-O-rhamnosyl)rutinoside	Flavonoids	295637	183269	307121	269359	357677	227231	218300	200772	239782	209300	149786	235468	253552	266846	239831	131522	114703	70932.6	110888	61713.8	1.11152	0.000212048	0.447111	-1.16129	down	--	--	--	--	--	1.09068	0.00113878	0.427557	-1.22581	down	1.08392	0.00135998	0.346594	-1.52868	down	--	--	--	--	--	--	--	--
Kaempferol-3-O-rutinoside-7-O-rhamnoside	Flavonoids	58313.7	66338	71252.8	85846.7	57292.2	25449.8	39080.4	25477.8	56024	25336	143553	141786	102055	92050	116530	12670	97468.9	21905.8	33722.9	9320.64	--	--	--	--	--	--	--	--	--	--	1.04368	0.00344692	0.293785	-1.76717	down	--	--	--	--	--	1.36254	0.000286936	3.47774	1.79815	up	--	--	--
Apigenin-7-O-glucoside-4'-O-rutinoside	Flavonoids	242723	107633	220504	163558	223288	125952	57861	85114.8	142357	80879.5	88659.2	91037.7	98624.1	106672	111166	30009	25351.9	14655.9	34142.8	18501.1	1.13512	0.00762784	0.249227	-2.00447	down	--	--	--	--	--	1.22471	1.36929e-06	0.24722	-2.01613	down	1.16275	0.00226959	0.128078	-2.96491	down	--	--	--	--	--	--	--	--
Quercetin-3-O-(2''-O-Rhamnosyl)rutinoside	Flavonoids	97643.6	106168	130928	93576.8	87353.4	57170	86131.2	99440.6	146026	67693	337841	303988	329395	318028	338018	31754.8	41330.5	20971	59575.6	9125.47	--	--	--	--	--	1.33188	2.38851e-08	3.15564	1.65793	up	1.20496	1.06316e-08	0.100019	-3.32166	down	--	--	--	--	--	1.38168	2.05443e-05	3.56497	1.83389	up	--	--	--
Kaempferol-3-O-rutinoside-7-O-glucoside	Flavonoids	29046.2	10650.2	37632.1	19741.3	24828.7	11672.8	22697.7	14130	16660.4	16690.8	64883.6	46966.9	32989.9	38313.7	44801.6	5637.76	14551.1	7471.6	14227.9	5012.38	--	--	--	--	--	--	--	--	--	--	1.19794	0.00137927	0.205745	-2.28107	down	--	--	--	--	--	1.33919	0.0039425	2.78499	1.47767	up	--	--	--
Quercetin-3-O-rutinoside-7-O-rhamnoside	Flavonoids	43572.4	94380.8	33592.2	31686.3	60577.6	24559.7	43655	30924.4	38819.4	25957	343610	252621	309999	200621	292164	21751.2	22455.3	4931.52	22530.8	9	--	--	--	--	--	1.27139	0.000213342	5.30313	2.40684	up	--	--	--	--	--	--	--	--	--	--	1.42974	0.000465855	8.53497	3.09339	up	--	--	--
Quercetin-3-O-sophoroside-7-O-rhamnoside	Flavonoids	376502	496379	211294	176546	319228	85212.3	104545	43410.6	74687.8	36534.3	379384	312990	104617	105423	360973	76951.7	105922	39129.8	170754	18599.3	--	--	--	--	--	--	--	--	--	--	--	--	--	--	--	--	--	--	--	--	1.12094	0.0383492	3.66848	1.87518	up	1.10234	0.0114284	0.217975
Quercetin-3-O-rutinoside-7-O-glucoside	Flavonoids	40688.7	46752.4	40215.3	36018.4	59115.8	37907.6	24981.3	52908.6	37735.1	42388.8	120333	97207.8	114639	162902	122210	11410.7	12154.3	14602.9	31229.6	9	--	--	--	--	--	1.28513	0.000947688	2.77073	1.47026	up	--	--	--	--	--	--	--	--	--	--	1.36656	0.000604778	3.15071	1.65568	up	--	--	--
Malonic acid	Organic acids	682446	758056	556412	482795	631595	238050	226251	201896	303286	237295	3.12071e+06	1.26151e+06	617568	2.95196e+06	3.63406e+06	1.6004e+06	1.96878e+06	625557	898400	466071	1.12923	0.0393852	4.60665	2.20372	up	1.02889	0.0434105	3.72378	1.89677	up	--	--	--	--	--	--	--	--	--	--	1.32187	0.0234745	9.60061	3.26313	up	1.17875	0.000684564	0.387869
Dihydroxyacetone phosphate	Others	309198	421204	598767	530343	584458	40744.2	31864.6	65077.9	66146.1	26372.8	187253	146938	483130	344771	59538.8	45597.1	25225.7	50767.9	19163.9	60964.1	--	--	--	--	--	--	--	--	--	--	1.05315	0.0535855	0.165122	-2.59839	down	1.1754	0.00105203	0.0825373	-3.59881	down	1.15152	0.057976	5.3067	2.40781	up	1.19554	0.00109003	0.0941932
DL-Glyceraldehyde-3-phosphate	Organic acids	235213	244779	376054	387432	323145	66024.1	66626.6	85059.1	62058.6	81640.7	119979	138948	233739	301899	170226	38852.8	42320.9	56695.4	52119.1	68888.2	--	--	--	--	--	--	--	--	--	--	1.19495	0.012574	0.268324	-1.89795	down	1.19454	0.00100165	0.165245	-2.59732	down	1.27751	0.0217357	2.66953	1.41658	up	1.2021	0.00144676	0.230693
Cinnamtannin D1	Tannins	3.49189e+06	2.83538e+06	2.42101e+06	2.17418e+06	3.04619e+06	1.18501e+06	1.03029e+06	816355	1.08625e+06	947619	853883	1.14903e+06	1.15044e+06	1.22899e+06	1.1105e+06	436962	434191	309015	512092	303867	1.18299	8.50783e-05	0.394061	-1.34351	down	1.28667	0.00123845	0.393227	-1.34657	down	1.21459	4.57297e-05	0.363405	-1.46035	down	1.18816	0.000388286	0.1429	-2.80692	down	--	--	--	--	--	1.1844	0.00102258	0.362636
Cinnamtannin B1	Tannins	1.25349e+06	809457	850614	604160	1.05288e+06	484192	9	9	9	9	402625	384092	9	470540	552804	9	9	162046	9	9	--	--	--	--	--	--	--	--	--	--	--	--	--	--	--	1.0433	0.000818807	0.0354619	-4.81759	down	--	--	--	--	--	1.02592	0.000572925	0.105944
L-Asparagine	Amino acids and derivatives	4.13076e+06	5.85705e+06	2.19195e+06	9.00571e+06	8.35674e+06	2.05578e+06	1.29742e+06	1.11429e+06	1.12751e+06	1.19148e+06	515364	4.24549e+06	328652	242238	1.9199e+06	1.60211e+06	1.72636e+06	351761	561919	364517	--	--	--	--	--	1.00659	0.0216749	0.245467	-2.0264	down	--	--	--	--	--	1.02776	0.0156244	0.155935	-2.68098	down	--	--	--	--	--	1.07514	0.0227005	0.229722
3-Ureidopropionic Acid	Organic acids	98922.3	300743	99530.3	368330	368887	43661.3	21545.7	29164.9	31603.5	20523.8	17261.3	117859	14179	11792.1	48783.3	44645.7	53059.1	14086.9	23258.6	13466.1	--	--	--	--	--	1.09006	0.0261355	0.169745	-2.55856	down	--	--	--	--	--	1.05723	0.0236369	0.120119	-3.05746	down	--	--	--	--	--	1.12	0.0239812	0.118487
3-Hydroxybutyric acid	Organic acids	1.54489e+06	2.84071e+06	1.51039e+06	1.56895e+06	2.26435e+06	76536.8	139318	106563	1.79287e+06	157752	531977	307435	554829	837740	505429	427806	364010	272823	209122	456911	--	--	--	--	--	1.23715	0.00439534	0.281357	-1.82952	down	--	--	--	--	--	1.16171	0.00326529	0.177882	-2.491	down	--	--	--	--	--	1.00513	0.00882388	0.233629
2-Aminoisobutyric acid	Organic acids	3.37083e+06	3.87829e+06	2.38352e+06	3.50008e+06	3.2304e+06	30677.5	43911.7	104580	581353	63564	2.10628e+06	1.64172e+06	2.12421e+06	1.87498e+06	1.62454e+06	700561	736950	688358	827537	569127	1.07299	0.00440158	4.27447	2.09575	up	--	--	--	--	--	1.25759	0.000133518	0.375868	-1.4117	down	1.19054	0.000383023	0.215273	-2.21576	down	1.32474	3.26733e-06	11.3723	3.50745	up	1.14552	5.13916e-05	0.0503624
N,N-Dimethylglycine	Amino acids and derivatives	1.63446e+06	1.86641e+06	1.5441e+06	1.86365e+06	1.72458e+06	27362.8	12999.2	27335.3	20285.7	13416.3	428665	462593	226563	140192	315768	86264.7	118650	102254	112671	120348	1.21809	1.8611e-05	5.32733	2.41341	up	1.27042	2.24027e-07	0.182294	-2.45566	down	1.10155	0.0263484	0.343241	-1.5427	down	1.2165	1.19455e-05	0.0625709	-3.99836	down	1.39637	0.00813734	15.5207	3.95612	up	1.22706	1.08243e-05	0.0117453
Methyl 3-aminopropanoate	Amino acids and derivatives	3.24305e+06	3.81005e+06	2.18457e+06	3.31274e+06	3.01259e+06	124268	62076.9	135337	330503	77730.9	2.06427e+06	1.55976e+06	2.08687e+06	1.83741e+06	1.62773e+06	660167	752704	618180	635215	621470	1.16658	8.04405e-05	4.50427	2.17129	up	--	--	--	--	--	1.27904	0.000261902	0.358295	-1.48078	down	1.19573	0.000717112	0.211253	-2.24295	down	1.39482	1.45334e-05	12.5714	3.65207	up	1.19377	0.000276912	0.0469007
γ-Aminobutyric acid	Organic acids	2.21876e+06	2.55856e+06	2.09646e+06	2.80694e+06	2.39623e+06	34860.6	21117.2	29591.4	29752	19439.7	495408	553633	192902	68201	366483	95065.1	130324	121699	150222	113096	1.23493	0.00022384	4.52955	2.17937	up	1.20641	2.0756e-06	0.138829	-2.84862	down	--	--	--	--	--	1.21326	4.91889e-05	0.0505431	-4.30634	down	1.30413	0.0275917	12.4415	3.63709	up	1.2314	4.4472e-05	0.0111585
L-Homocysteine	Amino acids and derivatives	24640.8	32708.7	30953.4	29239.9	35522.2	9	9	9	9	9	23479.8	13244.6	22552.4	67733.3	20956	9	9	19382.9	9	9	--	--	--	--	--	--	--	--	--	--	1.07492	0.05492	0.131239	-2.92973	down	1.00744	0.000962068	0.126867	-2.97861	down	1.44991	0.0380822	3288.14	11.6831	up	1.23486	7.31168e-05	0.000293993
S-Methyl-L-cysteine	Amino acids and derivatives	754267	878474	703810	860303	1.24906e+06	29435.7	18241.1	37183.3	32029.1	24356.3	371669	768140	173410	337999	1.10165e+06	65773.9	36207.9	74565.9	51907.3	65754.9	1.06785	0.00691878	2.08297	1.05864	up	--	--	--	--	--	1.17161	0.0435426	0.106874	-3.22602	down	1.19716	0.000936511	0.0661754	-3.91756	down	1.3792	0.036462	19.4899	4.28466	up	1.22412	0.000836827	0.0317698
β-Hydroxyisovaleric acid	Organic acids	1.4089e+06	2.15599e+06	1.45825e+06	1.35863e+06	1.84611e+06	1.6735e+06	1.9428e+06	1.81595e+06	703025	3.19843e+06	1.24575e+06	893516	1.82297e+06	1.52495e+06	1.09638e+06	673045	1.10162e+06	440752	567933	488188	1.00638	0.0356361	0.350508	-1.51248	down	--	--	--	--	--	1.01694	0.0126217	0.496926	-1.0089	down	1.06822	0.00112849	0.397617	-1.33055	down	--	--	--	--	--	--	--	--
2-Hydroxy-2-methylbutyric acid	Organic acids	20495	53183	24845	36614.3	43093.1	9	11909	5361.37	26278.9	30146	19190	10080.8	48347.1	113818	13338.2	1598.31	23401.6	1552.21	966.992	3139.78	--	--	--	--	--	--	--	--	--	--	--	--	--	--	--	1.0276	0.00471741	0.172018	-2.53936	down	--	--	--	--	--	--	--	--
D-Ribose	Others	517689	637022	374491	468840	520494	42654.5	51948.3	56273.3	277685	44103.1	373263	253563	466596	431826	218214	77660.6	107815	28898.9	59916	36911.2	--	--	--	--	--	--	--	--	--	--	1.17952	0.00299542	0.178496	-2.48604	down	1.15135	0.000208759	0.123564	-3.01667	down	1.21397	0.00528466	3.68859	1.88307	up	1.10049	0.000184367	0.187674
L-Valine	Amino acids and derivatives	3.93887e+07	5.03307e+07	2.43098e+07	3.81207e+07	4.19702e+07	505095	587338	799039	681229	589651	7.31549e+06	1.39377e+07	3.36437e+06	4.54771e+06	1.28326e+07	1.85767e+06	1.76293e+06	2.76847e+06	1.862e+06	2.46829e+06	1.22474	0.00115826	3.38968	1.76115	up	1.19936	0.000685283	0.21635	-2.20856	down	1.08643	0.0428123	0.255236	-1.9701	down	1.20324	0.00093694	0.0552203	-4.17866	down	1.38731	0.0221851	13.2806	3.73125	up	1.22883	0.000814525	0.0162907
2-Deoxyribose-1-phosphate	Nucleotides and derivatives	3.99982e+06	2.22542e+06	4.82141e+06	3.09069e+06	2.44901e+06	35978.4	37568.4	26955.4	87861.3	20255.3	1.726e+06	2.57855e+06	1.29677e+06	923606	1.48096e+06	2.32938e+06	1.93291e+06	1.25134e+06	1.29684e+06	932710	1.25782	0.00399513	37.1164	5.21399	up	1.01521	0.020492	0.48268	-1.05086	down	--	--	--	--	--	--	--	--	--	--	1.42638	0.00487363	38.3757	5.26212	up	1.21746	0.00251927	0.0125778
2-Deoxyribose-5'-phosphate	Nucleotides and derivatives	192259	152333	392492	261579	199132	39458.8	37476.4	48987	75459.7	54956.2	72678	87740	75669.7	116493	83604	277557	264498	125980	153319	107392	1.15724	0.0182663	3.62313	1.85724	up	1.19277	0.0210621	0.364156	-1.45737	down	1.01205	0.049061	2.12925	1.09035	up	--	--	--	--	--	--	--	--	--	--	1.15509	0.0102433	0.214008
Xylitol	Others	234317	548663	235750	190365	265028	62334.4	44575.6	135687	177662	39968.8	497423	68755	239364	336958	325214	3.02403e+06	1.71632e+06	4.13267e+06	4.28428e+06	4.29658e+06	1.24073	0.00246007	37.9245	5.24506	up	--	--	--	--	--	1.19152	0.00285738	11.8919	3.57191	up	1.17367	0.00290072	11.8402	3.56562	up	--	--	--	--	--	--	--	--
Adenine	Nucleotides and derivatives	7.19719e+06	2.59164e+07	4.45897e+06	9.40505e+06	1.3319e+07	875722	500922	678284	1.34387e+06	790901	2.79631e+07	1.1163e+07	4.0947e+06	3.43508e+06	1.8825e+07	2.23647e+06	4.48554e+06	1.21113e+06	1.36245e+06	1.06824e+06	--	--	--	--	--	--	--	--	--	--	1.01773	0.0761555	0.158273	-2.65952	down	1.01667	0.0554676	0.171881	-2.54052	down	1.30129	0.0576824	15.629	3.96615	up	1.15551	0.0403543	0.0694848
2-Aminopurine	Nucleotides and derivatives	464369	742318	812622	375541	982451	76470	23124.9	43829.2	33290.4	44420.8	4.67198e+06	1.28337e+06	563097	344394	2.96273e+06	415022	354877	324057	442744	434424	1.23262	2.66255e-05	8.91365	3.15602	up	--	--	--	--	--	--	--	--	--	--	--	--	--	--	--	1.32836	0.0786378	44.4324	5.47354	up	1.18587	0.00479097	0.0654769
Isoguanine	Nucleotides and derivatives	746005	1.80316e+06	236323	963071	1.07673e+06	124755	159036	169478	148961	268806	3.23298e+06	407872	476140	290927	906439	455191	437989	171916	165318	240560	--	--	--	--	--	--	--	--	--	--	--	--	--	--	--	--	--	--	--	--	1.0771	0.183025	6.10119	2.60909	up	1.03363	0.0355037	0.180515
Guanine	Nucleotides and derivatives	2.10755e+06	9.2954e+06	591745	3.44871e+06	5.35941e+06	158134	204513	282157	249917	381770	1.56116e+07	1.30712e+06	1.45208e+06	907913	4.06417e+06	823909	692210	353607	303233	336225	--	--	--	--	--	--	--	--	--	--	--	--	--	--	--	--	--	--	--	--	1.21161	0.189108	18.2868	4.19273	up	1.07768	0.0602797	0.0613615
4-Hydroxypyridine	Alkaloids	9	9	9	9	9	37347.9	24436.8	29162.3	39904.4	31360.6	138897	55998.7	92338.4	133771	71311.2	36370.4	90147.3	31468.7	32939	25861.9	--	--	--	--	--	1.35112	0.00398129	10940.4	13.4174	up	--	--	--	--	--	1.21258	0.0214385	4817.5	12.2341	up	1.28435	0.0152309	3.03502	1.6017	up	1.23463	0.000313268	3604.71
3-Hydroxypyridine	Alkaloids	9	9	9	9	9	37347.9	24436.8	29162.3	39904.4	31360.6	138897	55998.7	92338.4	133771	71311.2	36370.4	90147.3	31468.7	32939	25861.9	--	--	--	--	--	1.35112	0.00398129	10940.4	13.4174	up	--	--	--	--	--	1.21258	0.0214385	4817.5	12.2341	up	1.28435	0.0152309	3.03502	1.6017	up	1.23463	0.000313268	3604.71
Thymine	Nucleotides and derivatives	345351	575468	258987	533568	575625	24946.5	25842.4	24307.3	84079.5	41372.4	712625	171821	563779	859030	310269	19794.9	78697.7	26981.5	11378	51167.3	--	--	--	--	--	--	--	--	--	--	1.19925	0.018006	0.071831	-3.79925	down	1.14421	0.00255902	0.0821404	-3.60576	down	1.34477	0.0183605	13.0519	3.70618	up	1.17882	0.00267203	0.0876138
4-Oxopentanoic Acid	Organic acids	9	9	9	9	9	20232.2	16411.6	28006.3	391521	21842.9	73808.9	54192.5	118721	69919.9	53902.4	112325	96795.6	126909	124819	111666	--	--	--	--	--	1.35036	0.00334483	8234.34	13.0074	up	--	--	--	--	--	1.21663	2.96007e-05	12722.6	13.6351	up	--	--	--	--	--	1.20961	0.266027	10622.5
3-Methyl-2-Oxobutanoic acid	Organic acids	9	9	9	9	9	123817	115321	154480	1.90034e+06	131212	503026	327237	591163	376271	356838	572405	502487	675158	556697	579107	--	--	--	--	--	1.3514	0.0010005	47878.6	15.5471	up	--	--	--	--	--	1.2165	3.24914e-05	64130.1	15.9687	up	--	--	--	--	--	1.21993	0.242389	53892.7
2-Oxovaleric acid	Organic acids	9	9	9	9	9	9	9	9	52906	9	9228.54	8746.67	12345.3	8873.9	9452.97	15185.8	11425.1	15242.8	19183.2	17837.5	--	--	--	--	--	1.35085	0.00012809	1081.05	10.0782	up	--	--	--	--	--	1.21581	0.00029067	1752.76	10.7754	up	--	--	--	--	--	--	--	--
Ethylmalonic acid	Organic acids	60267.3	46934.9	85850.9	60761.3	57836.9	9	9	9	49490.4	9	59314.8	61650.8	74970	65131.7	54869.3	9	42876	9	9	9	--	--	--	--	--	--	--	--	--	--	1.09504	0.00168846	0.135825	-2.88018	down	1.02146	0.00128961	0.137692	-2.86048	down	1.22087	0.00395798	6.37915	2.67336	up	1.02415	0.00314225	0.158916
2-Hydroxy-2-methyl-3-oxobutanoic acid	Organic acids	452008	693768	434097	543510	620764	5493.79	9985.88	10485.8	120026	7556.63	589831	420164	541281	625406	512553	276098	366910	423215	233197	570915	1.15653	0.00273848	12.1808	3.60653	up	--	--	--	--	--	--	--	--	--	--	--	--	--	--	--	1.34946	7.64619e-06	17.5139	4.13043	up	1.13883	0.000115335	0.0559549
L-Citramalic acid	Organic acids	2.80138e+06	3.42186e+06	1.71374e+06	2.27195e+06	2.12737e+06	9	9	9	9	9	1.67706e+06	2.98496e+06	3.44316e+06	3.70703e+06	1.62853e+06	814030	96777.4	189841	502425	139375	1.27364	0.0631146	38721.1	15.2408	up	--	--	--	--	--	1.10914	0.00432002	0.129639	-2.94742	down	1.05287	0.000803201	0.141246	-2.82372	down	1.45633	0.0035807	298683	18.1883	up	1.23437	0.00112235	3.64777e-06
cis-4-Hydroxy-D-proline	Amino acids and derivatives	673548	759798	333154	553393	659354	9	9	9	9	76576.1	81190.3	56358.8	48679.5	41088.9	66988.6	35391.7	32893.7	38291.5	16309.9	52025	--	--	--	--	--	1.31734	0.00176075	0.0987854	-3.33956	down	--	--	--	--	--	1.18652	0.00151831	0.0587101	-4.09025	down	1.17994	0.0441523	3.84151	1.94167	up	1.07538	0.00106011	0.0257152
N-acetyl-beta-alanine	Amino acids and derivatives	31253.6	24117.1	32906.4	34930	40531.5	9	9	9	15667.7	9	23304.8	28699.7	31199.9	15863.6	25448.1	9	9	9	9	9	--	--	--	--	--	--	--	--	--	--	1.29796	0.000697731	0.000361399	-11.4341	down	1.21628	0.000252379	0.000274828	-11.8292	down	1.23303	0.000783242	7.92908	2.98715	up	1.05053	0.000104868	0.0959073
L-threo-3-Methylaspartate	Amino acids and derivatives	244995	217472	185269	235424	225987	141183	68663.8	181480	103488	95218.1	204034	283546	94535.4	163549	199102	318102	198138	466492	343599	412808	1.10382	0.00461663	2.94753	1.55951	up	--	--	--	--	--	--	--	--	--	--	--	--	--	--	--	--	--	--	--	--	--	--	--
O-Acetylserine	Amino acids and derivatives	524469	590893	459892	823218	734349	87045.7	72593.7	84646.2	169230	77530.8	136938	591224	411852	104692	95490.5	251287	244348	262425	122423	210269	1.06129	0.00598202	2.22128	1.15139	up	--	--	--	--	--	--	--	--	--	--	1.10464	0.00213229	0.34817	-1.52214	down	--	--	--	--	--	1.19384	0.00091651	0.156743
L-Glutamic acid	Amino acids and derivatives	7.27734e+06	3.33116e+06	3.64981e+06	4.29611e+06	4.27289e+06	4.17852e+06	3.24099e+06	4.76429e+06	4.10243e+06	3.42648e+06	4.41815e+06	7.82139e+06	2.55603e+06	5.11611e+06	6.36297e+06	1.43097e+07	7.1551e+06	1.43188e+07	8.46344e+06	1.10117e+07	1.18194	0.00754737	2.8032	1.48708	up	--	--	--	--	--	--	--	--	--	--	1.04631	0.00794797	2.42073	1.27544	up	--	--	--	--	--	--	--	--
2,2-Dimethylsuccinic acid	Organic acids	13783.6	14400.3	9024.51	12150.1	12531.3	1209.62	9	8105.27	2454.45	3990.58	8163.64	993.61	2052.04	4884.12	5741.77	21106.6	17984.2	30442.4	14613.7	40389.9	--	--	--	--	--	1.02446	0.00134305	0.352807	-1.50305	down	1.07567	0.00989682	5.70349	2.51185	up	--	--	--	--	--	--	--	--	--	--	--	--	--
2-Acetyl-2-Hydroxybutanoic Acid	Organic acids	9	15428.9	17371.5	19326	12433.2	9	9	9	9	9	13752.7	11530.9	14828.6	16552.3	15080.6	50184.6	30688.1	95976.9	38354	80337.1	1.2705	0.00913348	6567.57	12.6811	up	--	--	--	--	--	1.16481	0.0230094	4.11932	2.04241	up	--	--	--	--	--	1.45602	6.71817e-05	1594.33	10.6387	up	1.01258	0.0195689	0.000696933
1,6-anhydro-β-D-glucose	Others	540274	546088	363958	461377	404976	139116	121573	146439	194938	104835	125641	84556.5	208521	51891	119894	543099	773940	549728	1.56728e+06	782170	1.20077	0.0200845	5.96437	2.57637	up	1.23289	9.03033e-05	0.254893	-1.97204	down	1.19601	0.0175855	7.14004	2.83593	up	--	--	--	--	--	--	--	--	--	--	1.18023	0.000304671	0.305136
3-Hydroxy-3-methylpentane-1,5-dioic acid	Amino acids and derivatives	2.55372e+06	2.36012e+06	2.05528e+06	2.46333e+06	1.96012e+06	93852.5	69889.7	91024.9	311183	83157.3	1.08039e+06	455243	4.96404e+06	2.45989e+06	976009	741965	957386	975719	595505	763363	1.20092	0.000107547	6.21459	2.63566	up	--	--	--	--	--	--	--	--	--	--	1.17304	1.80342e-05	0.354085	-1.49783	down	1.28113	0.0847479	15.3065	3.93607	up	1.1987	8.43095e-06	0.0569764
Cycloleucine	Amino acids and derivatives	3.33901e+07	4.19832e+07	1.89896e+07	2.54614e+07	2.8903e+07	1.30724e+06	796732	1.69074e+06	3.58343e+06	1.28728e+06	2.29697e+07	1.66832e+07	1.7558e+07	1.04972e+07	1.70432e+07	5.3237e+06	6.42001e+06	5.31666e+06	5.71734e+06	4.32298e+06	1.1346	0.000389614	3.12745	1.64499	up	--	--	--	--	--	1.22512	0.00381887	0.319767	-1.64491	down	1.17447	0.00311775	0.182217	-2.45627	down	1.38639	0.00108777	9.78041	3.2899	up	1.19123	0.0017477	0.0582638
L-Pipecolic Acid	Organic acids	5.88739e+06	1.22177e+07	3.78372e+06	5.9184e+06	7.46095e+06	377987	322063	344320	582781	378183	4.96204e+06	3.55519e+06	3.16312e+06	2.64996e+06	4.17624e+06	915293	1.03671e+06	669850	1.08233e+06	479277	1.06647	0.0153305	2.08617	1.06086	up	--	--	--	--	--	1.21882	0.00135053	0.226053	-2.14527	down	1.14572	0.0116084	0.118619	-3.0756	down	1.43242	0.00109746	9.22867	3.20612	up	1.20655	0.00931983	0.0568596
N-Methyl-Trans-4-Hydroxy-L-Proline	Amino acids and derivatives	2.11355e+06	2.49389e+06	1.17908e+06	2.04834e+06	1.83923e+06	209927	111403	90839.2	969035	146879	2.41002e+06	2.33735e+06	2.29977e+06	1.03647e+06	2.38841e+06	338291	904147	178195	225015	227193	--	--	--	--	--	--	--	--	--	--	1.16646	0.0012127	0.178843	-2.48324	down	1.09459	0.000573307	0.193593	-2.3689	down	1.28659	0.000833385	6.85304	2.77674	up	1.08539	0.000431679	0.157956
4-Acetamidobutyric acid	Organic acids	2.51579e+06	2.83719e+06	5.53287e+06	3.65341e+06	3.52824e+06	9	9	9	624781	9	4.1341e+06	1.32731e+06	2.50682e+06	2.21248e+06	4.40313e+06	311893	423845	316292	378567	260502	1.04986	0.1647	2.70655	1.43646	up	--	--	--	--	--	1.24446	0.0116536	0.115957	-3.10834	down	1.19581	0.00330334	0.0935989	-3.41736	down	1.2583	0.00780042	23.341	4.54479	up	1.06759	0.0020127	0.0345823
DL-2-Aminoadipic acid	Alkaloids	1.17652e+06	973118	753968	894882	919729	162264	186046	235663	1.13646e+06	188970	968438	889986	843407	860740	949522	964589	689692	834939	668403	835258	--	--	--	--	--	--	--	--	--	--	--	--	--	--	--	--	--	--	--	--	1.1247	0.050542	2.36309	1.24067	up	--	--	--
6-Hydroxyhexanoic acid	Organic acids	271708	528089	346718	298765	336760	43266.4	50097.4	100615	76738.9	66794.7	98861.6	52607.9	200202	196584	104958	43702.3	146686	79193.6	128532	82697.3	--	--	--	--	--	1.11585	0.00416034	0.366554	-1.4479	down	--	--	--	--	--	1.09748	0.00254255	0.26981	-1.88999	down	--	--	--	--	--	1.17298	0.00237632	0.189396
2-Hydroxyisocaproic acid	Organic acids	5.37374e+06	1.5267e+07	4.25608e+06	1.10961e+07	9.52025e+06	267207	564050	738059	2.29525e+06	3.10609e+06	1.40533e+07	8.22832e+06	1.25084e+07	1.23288e+07	1.04129e+07	848016	5.83282e+06	304840	519127	331712	--	--	--	--	--	--	--	--	--	--	1.13167	0.000144184	0.136212	-2.87607	down	--	--	--	--	--	1.30008	9.48609e-05	8.2534	3.04499	up	1.02607	0.0157906	0.153157
2-Hydroxy-4-methylpentanoic acid	Organic acids	1.73911e+06	3.70197e+06	2.37678e+06	2.68749e+06	2.82031e+06	17070.1	9	9	63164.1	9	813706	613586	780102	539369	734542	9	9	9	9	9	--	--	--	--	--	1.29763	0.00311693	0.261248	-1.93651	down	1.29977	0.000177711	1.29262e-05	-16.2393	down	1.21586	0.00112752	3.37695e-06	-18.1758	down	1.18984	0.000113499	43.3747	5.43878	up	1.05414	0.00114247	0.00602306
Mevalonic acid	Organic acids	1.15735e+06	1.49484e+06	868758	9	1.1483e+06	97693.4	218603	132600	1.6414e+06	99554.5	1.00836e+06	445296	1.24512e+06	1.60574e+06	1.82595e+06	445829	841215	129875	9	173059	--	--	--	--	--	--	--	--	--	--	--	--	--	--	--	--	--	--	--	--	1.03916	0.0772408	2.79949	1.48516	up	--	--	--
2,3-Dihydroxy-3-methylpentanoic acid	Organic acids	116448	199476	67015.8	86236.4	115189	6671.82	8330.22	11188.3	23333.1	6894.09	104081	71331.3	71052.4	111286	67978.9	37669.9	75059.7	28528.2	64991.6	23331.5	1.09232	0.0248652	4.06932	2.02479	up	--	--	--	--	--	--	--	--	--	--	--	--	--	--	--	1.38595	0.000717577	7.54605	2.91572	up	1.16687	0.00903769	0.0965451
D-Fucose	Others	49986.8	19785.3	91913.4	70506	63659.6	152057	127528	111658	138489	97242.9	59408.4	193024	143086	114911	21038.9	146097	351470	322018	543593	247056	1.00568	0.039504	2.56826	1.36079	up	--	--	--	--	--	--	--	--	--	--	1.04981	0.0150899	5.44272	2.44433	up	--	--	--	--	--	--	--	--
6-Aminocaproic acid	Organic acids	1.52177e+06	2.2735e+06	585561	1.24043e+06	1.69365e+06	33189.5	24789.6	40672.6	23415.8	26369.5	449773	706035	116739	130875	535251	105779	93859.1	132952	62805.3	131983	1.17553	0.00344947	3.55288	1.82899	up	1.03107	0.0140766	0.26503	-1.91577	down	--	--	--	--	--	1.16647	0.00796567	0.0720964	-3.79393	down	1.3196	0.0360938	13.0606	3.70714	up	1.21277	0.00661663	0.0202924
D-Sorbitol	Others	4.25888e+06	5.50326e+06	4.7733e+06	4.42472e+06	3.54011e+06	1.83952e+06	434473	1.70626e+06	517463	485456	8.30657e+06	2071905	1.60214e+06	1.8491e+06	5.31734e+06	3.71879e+06	1.89572e+06	2.42582e+06	3.27882e+06	2.7591e+06	--	--	--	--	--	--	--	--	--	--	--	--	--	--	--	--	--	--	--	--	1.0166	0.0958707	3.84234	1.94199	up	1.07392	5.48931e-05	0.221472
Isonicotinic acid	Others	32833.8	38877.9	30639.5	46411	27052.7	9329.66	4615.1	10578	15266.4	10532.7	81328.1	35300.9	44678.9	51058.4	59454.3	25723.8	35357.4	13650.4	22252.4	15326.4	--	--	--	--	--	--	--	--	--	--	1.07154	0.0110615	0.413179	-1.27516	down	--	--	--	--	--	1.35201	0.00396588	5.40163	2.4334	up	1.11334	0.0006365	0.286221
Nicotinic acid (Vitamin B3)	Others	465399	936771	531571	630989	686198	71157.4	38027.3	64874.1	147118	66736.1	6.17272e+06	4.84738e+06	6.10768e+06	3.47943e+06	5.66413e+06	469281	730865	734768	428677	704863	1.2193	0.000895746	7.91016	2.98371	up	1.31734	0.000652954	8.08118	3.01457	up	1.28292	0.000669713	0.116799	-3.09791	down	--	--	--	--	--	1.4401	0.000496351	67.7248	6.08161	up	1.17634	0.00163343	0.119324
2-Picolinic acid	Organic acids	183916	220035	123349	151995	209766	40278	20480.6	19698.7	87632.8	32756.6	1.33169e+06	980988	1.24311e+06	601359	1.01864e+06	171897	212971	317817	135640	285077	1.16113	0.00368572	5.59333	2.48371	up	1.30011	0.00226143	5.82164	2.54143	up	1.22862	0.00223994	0.217049	-2.20391	down	--	--	--	--	--	1.41484	0.00134888	25.7699	4.68761	up	1.10284	0.000381071	0.225909
Nicotinamide	Others	196227	401605	488811	207066	361793	121619	91217.5	168548	121825	152332	5.05151e+06	3.40567e+06	799607	851797	5.16545e+06	811300	497343	399230	713058	660564	1.22317	0.00242894	4.70069	2.23287	up	1.13896	0.047122	9.22623	3.20574	up	--	--	--	--	--	--	--	--	--	--	1.3385	0.0384091	23.2999	4.54225	up	1.01186	0.0224226	0.395977
Acetylpyrazine	Alkaloids	239618	400215	162630	259360	207720	112891	61359.5	153161	97467.1	82742.2	146647	98222.4	153228	196255	155357	163132	199793	156169	245025	140992	--	--	--	--	--	--	--	--	--	--	--	--	--	--	--	--	--	--	--	--	--	--	--	--	--	1.02313	0.015545	0.399846
7-Methylguanine	Nucleotides and derivatives	94308.5	222901	83484.7	167363	163759	4331.73	6255.26	3432.07	22507.7	14384.7	444145	203716	329148	55440	219413	31507.5	58155.9	15236.5	24573.8	13745.5	--	--	--	--	--	--	--	--	--	--	1.11798	0.0265812	0.114405	-3.12778	down	1.07013	0.00808201	0.195704	-2.35326	down	1.33959	0.0209546	24.589	4.61994	up	1.15103	0.00570381	0.0695688
6-O-methylguanine	Nucleotides and derivatives	230043	505421	149703	304912	402169	24766.9	16681.7	9205.13	59200.9	8675.4	976567	496795	733179	131377	504532	69200	117063	42288.6	66136.7	38079.1	--	--	--	--	--	--	--	--	--	--	1.13849	0.0228455	0.117071	-3.09455	down	1.06977	0.0142783	0.208992	-2.25848	down	1.33889	0.0176499	23.9809	4.58381	up	1.14408	0.00866653	0.0744419
Erythorbic Acid; Isoascorbic Acid	Others	667671	1.26216e+06	720579	875220	958024	61625.3	29022.9	9	34342.3	60757.3	394619	416113	451098	428985	414955	60999.1	49437.9	136020	68716.1	155863	--	--	--	--	--	1.24381	0.0104109	0.469655	-1.09033	down	1.21722	1.85689e-05	0.223688	-2.16044	down	1.16738	0.00123774	0.105056	-3.25077	down	--	--	--	--	--	--	--	--
D-Glucurono-6,3-lactone	Others	170670	257610	176383	198752	210443	56708.4	67537	80582.2	114263	74201.5	216032	304273	256362	261627	141047	93473.4	142132	157835	154869	213335	--	--	--	--	--	--	--	--	--	--	--	--	--	--	--	--	--	--	--	--	1.33986	0.00300251	2.99863	1.58431	up	1.14705	0.000307235	0.387917
L-Ascorbic acid (Vitamin C)	Others	118135	56307.3	144001	54650.4	82661.4	43739.7	29583.5	29443.7	58798.2	37889.5	355771	1.32845e+06	480049	390035	94789.3	9	9	9	9	97584.8	1.01999	0.364477	0.489439	-1.0308	down	1.05464	0.104497	5.81254	2.53917	up	1.13042	0.0714326	0.0368507	-4.76217	down	1.01121	0.0260789	0.214196	-2.223	down	1.29331	0.0796657	13.2817	3.73137	up	--	--	--
Citric Acid	Organic acids	2.70387e+07	3.19399e+07	3.53014e+07	3.05964e+07	3.16501e+07	304912	282013	195791	373415	183078	3.39937e+07	3.23974e+07	3.51232e+07	2.21151e+07	3.19887e+07	5.37354e+06	6.72561e+06	862177	5.29344e+06	602024	1.0866	0.0505773	14.0805	3.81563	up	--	--	--	--	--	1.09914	3.90746e-05	0.121174	-3.04485	down	1.03972	3.91907e-07	0.12047	-3.05325	down	1.4507	0.00018467	116.202	6.86048	up	1.23213	1.95776e-05	0.0085558
Isocitric Acid	Organic acids	6.01974e+07	7.68058e+07	6.22536e+07	5.63917e+07	6.58001e+07	3.39414e+06	5.08424e+06	2.12559e+06	2.4617e+06	2.9321e+06	6.39298e+07	6.24958e+07	6.13588e+07	4.63993e+07	7.0139e+07	1.87156e+07	2.44023e+07	4.11844e+06	1.6275e+07	3.07543e+06	--	--	--	--	--	--	--	--	--	--	1.05721	3.45949e-05	0.218803	-2.1923	down	1.00635	1.71785e-05	0.207146	-2.27128	down	1.43828	0.00010299	19.0228	4.24966	up	1.22345	4.72089e-05	0.0497678
2-Isopropylmalic Acid	Organic acids	2.24565e+07	2.36164e+07	29795180	2.49763e+07	2.62181e+07	65333.2	23262.2	33104.2	403677	1.96071e+06	4.98827e+06	1.17817e+06	1.16448e+06	1.97405e+06	4.47485e+06	3.39438e+06	5.45777e+06	490495	787997	240647	--	--	--	--	--	1.26821	1.65495e-06	0.108449	-3.20491	down	--	--	--	--	--	1.06309	8.26015e-07	0.0816236	-3.61487	down	1.1041	0.0496759	5.54277	2.47061	up	1.12417	1.32183e-05	0.0195659
L-Cyclopentylglycine	Amino acids and derivatives	1.78323e+06	2.55884e+06	1.5947e+06	1.8184e+06	2.05176e+06	77061.2	53681.3	77380.5	453367	39805.8	3.70722e+06	1.65793e+06	2.20097e+06	2.05405e+06	2.23228e+06	985138	1.10916e+06	751104	1.8335e+06	588728	1.14524	0.0102012	7.51127	2.90906	up	--	--	--	--	--	1.01745	0.0159435	0.444433	-1.16996	down	--	--	--	--	--	1.36231	0.00244707	16.9008	4.07902	up	1.15068	8.27892e-05	0.0715102
1-Methylpiperidine-2-carboxylic acid	Organic acids	1.93061e+06	2.85293e+06	1.67769e+06	1.82187e+06	1844142	158855	268918	475768	708571	143916	2.94228e+06	1.55356e+06	2.85521e+06	2.5314e+06	4.9754e+06	1.23689e+07	9.47758e+06	6.85422e+06	2.18728e+07	4.88189e+06	1.22826	0.022498	31.5801	4.98094	up	--	--	--	--	--	1.07755	0.0512804	3.7324	1.9001	up	1.11118	0.0379098	5.47587	2.45309	up	1.32695	0.00840516	8.46106	3.08084	up	1.11779	0.000416892	0.173396
2-Hydroxybenzaldehyde (Salicylaldehyde)	Phenolic acids	41187.5	79779.6	32665	39414.8	38629.2	25460.2	34486.9	22661	28839.3	32594.4	71631.8	43238.2	77990	108078	84638.1	74242.7	61569.6	99343.2	75483	104274	1.20388	0.00183402	2.8805	1.52632	up	--	--	--	--	--	--	--	--	--	--	--	--	--	--	--	1.30101	0.00880778	2.67684	1.42053	up	--	--	--
4-Hydroxybenzaldehyde	Phenolic acids	782469	1.06933e+06	1.28165e+06	879332	974346	524969	616054	1.05911e+06	1.94889e+06	739108	1.38285e+06	3.72692e+06	2.01193e+06	1.52478e+06	1.5287e+06	4.39664e+06	5.40621e+06	5.81904e+06	3.51713e+06	4.71072e+06	1.19012	0.000107723	4.87911	2.28662	up	1.03435	0.0752041	2.04029	1.02878	up	1.10685	0.0017525	2.34391	1.22892	up	1.18574	0.000510394	4.78227	2.25769	up	1.02067	0.0786017	2.08161	1.0577	up	--	--	--
Benzoic acid	Phenolic acids	314909	258360	390701	232707	310214	120638	33670.5	74714.7	173642	51527.3	124599	101362	191919	203702	94472	93549.5	408887	339590	577670	244087	--	--	--	--	--	1.11801	0.00230655	0.475186	-1.07343	down	--	--	--	--	--	--	--	--	--	--	--	--	--	--	--	1.03602	0.000482014	0.30141
4-Hydroxybenzoic acid	Phenolic acids	1.59885e+07	3.52116e+07	1.10224e+07	1.29122e+07	1.37583e+07	927664	1.19053e+06	1.39771e+06	4.46795e+06	1.12388e+06	5.60136e+07	1.54671e+07	4.32057e+07	5.52756e+07	4.85286e+07	1.352e+07	2.63608e+07	1.07872e+07	1.08998e+07	9.80674e+06	1.18643	0.0141703	7.83669	2.97024	up	--	--	--	--	--	1.04286	0.0130924	0.326671	-1.61409	down	--	--	--	--	--	1.3892	0.00473553	23.9895	4.58433	up	1.14235	0.0218763	0.102457
Salicylic acid	Phenolic acids	539844	589134	762378	403826	398318	697896	689845	790694	1.03436e+06	783728	1.47714e+06	2.56374e+06	1.71358e+06	2.56208e+06	3.03733e+06	4.57863e+06	6.00482e+06	4.6072e+06	4.38049e+06	3.09694e+06	1.25722	0.00112671	5.67194	2.50384	up	1.26948	0.0032191	4.21529	2.07563	up	--	--	--	--	--	1.19391	0.000846091	8.41585	3.07311	up	1.3547	0.00623356	2.84094	1.50637	up	--	--	--
2,5-Dihydroxybenzaldehyde	Phenolic acids	9	9	9	9	9	9	9	37160.3	9	9	18843.1	16707.7	48817.4	98278.8	28778.4	34021.9	71576.3	33581.3	34341.3	63512.2	1.03003	0.0073091	6.37248	2.67186	up	1.34163	0.0488846	4698.34	12.1979	up	--	--	--	--	--	1.2115	0.00469188	5267.4	12.3629	up	1.16096	0.0852815	5.68404	2.50692	up	--	--	--
2,4-Dihydroxybenzaldehyde	Others	9	9	9	9	11282.8	9	9	5916.43	9	9	17783.8	14638.9	32732.1	12339.1	20319.6	30284.5	19817.3	68290.4	67790.3	44801.9	1.11819	0.00953055	38.805	5.27817	up	1.13153	0.00489551	8.6417	3.11131	up	--	--	--	--	--	1.05149	0.00941831	20.4072	4.35101	up	1.24299	0.00481509	16.4325	4.03848	up	--	--	--
2,4-Dihydroxybenzoic acid	Phenolic acids	356198	590547	357229	422931	685328	2.67275e+06	1.2538e+06	2.04646e+06	425035	819284	838822	801886	2.23656e+06	2.04846e+06	1.2477e+06	993594	1.2028e+06	1.65805e+06	933433	1.16785e+06	--	--	--	--	--	1.0943	0.0322806	2.97377	1.57229	up	--	--	--	--	--	1.08166	0.00258371	2.46897	1.30391	up	--	--	--	--	--	--	--	--
Salicylamide	Alkaloids	9	9	9	9	9	5518.11	1715.47	3004.1	23885.2	10231.9	71567.6	45100.9	80949.8	62319.9	33715.2	9	9	9	24574	9	--	--	--	--	--	1.35147	0.00241711	6525.63	12.6719	up	1.08572	0.00134586	0.0838063	-3.5768	down	--	--	--	--	--	1.25476	0.00229331	6.62055	2.72695	up	1.21107	0.0925197	985.663
4-Aminobenzoic acid	Phenolic acids	9	52660.5	9	9	9	145261	101896	696905	1.06049e+06	261097	318315	165478	219369	443802	120427	9	9	9	9	9	1.2602	0.0703405	1.98619e-05	-15.6196	down	1.16522	0.0127137	24.0508	4.58801	up	1.2978	0.0118929	3.5506e-05	-14.7816	down	--	--	--	--	--	--	--	--	--	--	1.07402	0.0747088	42.9943
Salicyl Alcohol	Phenolic acids	385710	804915	186182	402539	313030	108478	10898.5	170067	356667	7860.91	432139	215779	961253	939943	310780	13881.5	70365.9	7028.91	16332.5	8254.04	--	--	--	--	--	--	--	--	--	--	1.20105	0.0254577	0.040513	-4.62547	down	1.12257	0.0185154	0.0553738	-4.17465	down	--	--	--	--	--	--	--	--
4-Hydroxybenzyl Alcohol	Phenolic acids	44699.4	16204.2	91107.6	4955.81	2060.11	81994.6	104943	55576.9	177651	112297	54170.8	67321.9	315067	517252	75922.7	9722.59	25823.4	42021.5	5657.6	32911	1.04624	0.0121727	0.218111	-2.19686	down	--	--	--	--	--	1.0112	0.116909	0.112783	-3.14838	down	--	--	--	--	--	--	--	--	--	--	--	--	--
3,4-dihydroxy phenylethanol	Phenolic acids	72929.1	70335.6	68881.7	36057.3	75063.6	9	9	14310.4	11602.6	9	158248	146042	23510.5	20353	144931	9	9	9	9	44114.5	--	--	--	--	--	--	--	--	--	--	1.09893	0.0436583	0.0895394	-3.48133	down	1.03278	0.00134022	0.136576	-2.87223	down	1.10687	0.0404883	19.0087	4.24859	up	--	--	--
Hydroxytyrosol	Phenolic acids	274068	239324	246149	213993	216619	1.55449e+06	4.23099e+06	8.02431e+06	7.87968e+06	4.3309e+06	7.88955e+06	3.4034e+06	1.88322e+07	1.7154e+07	5.4385e+06	230554	1.14376e+06	60447.4	804456	71282.8	1.05779	0.0170232	0.0887957	-3.49337	down	1.30608	0.0302747	44.2948	5.46906	up	1.13216	0.0321868	0.0438278	-4.51201	down	--	--	--	--	--	--	--	--	--	--	1.18604	0.0155338	21.863
3,4-Dimethoxyphenol	Phenolic acids	9	9	9	9	9	45124.4	58278.4	74552	63076	64380.9	107377	9	151872	82619	63241.5	1.98231e+06	303542	340804	377566	315087	1.16592	0.141657	10.8683	3.44206	up	1.08822	0.0320303	9002.65	13.1361	up	--	--	--	--	--	1.21513	0.114466	73762.5	16.1706	up	--	--	--	--	--	1.23475	0.000217939	6786.92
Dopamine	Alkaloids	878933	366972	655225	407738	478767	192357	73406.6	71555.1	398953	68756.4	1.97331e+06	2.83514e+06	2.52317e+06	1.08701e+06	1.41736e+06	48548.8	75719.2	38618.2	110873	64270.6	--	--	--	--	--	1.2021	0.0104342	3.52844	1.81903	up	1.26921	0.00434504	0.0343666	-4.86285	down	1.1604	0.00613156	0.121261	-3.04382	down	1.35377	0.00453782	12.2182	3.61096	up	--	--	--
Vanillylamine	Alkaloids	225842	300321	168787	176762	234512	9283.16	4975.17	11257.8	18921.5	7817.36	779457	714378	735868	353217	512479	9035.94	23907.2	12320.3	15492.1	23225.7	--	--	--	--	--	1.21111	0.00616802	2.79817	1.48448	up	1.287	0.00171477	0.027131	-5.20391	down	1.19418	0.000883323	0.0759171	-3.71943	down	1.43406	0.00165289	59.2364	5.88841	up	1.2044	0.000814915	0.0472373
2-n-Propyl-2-pentenoic acid	Organic acids	2.02402e+06	1.07424e+06	1.65232e+06	1.45995e+06	1.57534e+06	3.03768e+06	3.40587e+06	3.40593e+06	3.07625e+06	3.36973e+06	2.8933e+06	2992908	2.72016e+06	3.59464e+06	2.91056e+06	1.64136e+06	2.46456e+06	1.45636e+06	2.06138e+06	2.33254e+06	--	--	--	--	--	--	--	--	--	--	--	--	--	--	--	--	--	--	--	--	--	--	--	--	--	1.14771	5.65245e-05	2.09296
Suberic Acid	Organic acids	89350.8	185959	77669.8	92561	91535.3	43234.4	45417.6	47789.5	54252.2	30755.5	149093	89903.8	189103	151000	90965.5	602988	269063	572628	449707	412825	1.2586	0.00219292	10.4187	3.3811	up	--	--	--	--	--	1.18763	0.00387705	3.44326	1.78377	up	1.14211	0.00272652	4.29587	2.10295	up	1.31348	0.00841148	3.02582	1.59733	up	1.05715	0.0319463	0.412323
2-Propylglutaric acid	Organic acids	4.09219e+07	6.95781e+07	4.22025e+07	5.37567e+07	5.47316e+07	266190	218525	91348.9	1.52652e+06	182725	1.81384e+07	1.39479e+07	1.52594e+07	1.36607e+07	1.52417e+07	77945.1	78223.6	26907.3	47447.8	19890.3	--	--	--	--	--	1.3133	0.00179567	0.291925	-1.77633	down	1.28305	4.34376e-05	0.0032842	-8.25024	down	1.20469	0.000548576	0.00095874	-10.0266	down	1.39253	1.23986e-05	33.3644	5.06024	up	1.19965	0.000553361	0.00874958
N-Acetyl-D-glucosamine	Others	798109	878838	755731	842580	708389	287703	250202	209109	332833	268697	738011	990622	818008	594079	701679	514731	596074	546317	559096	388109	--	--	--	--	--	--	--	--	--	--	--	--	--	--	--	--	--	--	--	--	1.40019	0.000990729	2.84929	1.5106	up	1.20729	1.78397e-06	0.33852
N-Acetyl-D-mannosamine	Others	218704	165307	180051	187576	179664	43664.2	39818.9	52084.2	51707.6	29478	145705	103377	71751.9	102236	89179	185898	243269	213607	152189	237561	1.23315	0.000414469	4.7636	2.25205	up	--	--	--	--	--	1.09844	0.00142826	2.01567	1.01126	up	--	--	--	--	--	1.29077	0.00621157	2.36328	1.24079	up	1.2069	1.0032e-05	0.232742
N6-Acetyl-L-lysine	Amino acids and derivatives	77526.5	156971	70184.8	119689	145874	15964	10783.9	14450.8	16062.6	13830.9	201426	91276.5	78941	293189	177960	84810.7	38125.1	72269.7	58101.4	66750.5	1.23786	0.00285404	4.50202	2.17057	up	--	--	--	--	--	--	--	--	--	--	--	--	--	--	--	1.39151	0.0169513	11.855	3.56742	up	1.19883	0.0046365	0.124669
Phthalic acid	Phenolic acids	92516.5	162943	75157.8	74656.6	86956.7	39475.7	86578	81932.8	61577	64331.9	207955	133928	208092	326755	232731	188489	138837	268296	187844	232490	1.15732	0.00197904	3.04274	1.60537	up	1.10155	0.0122832	2.25395	1.17245	up	--	--	--	--	--	1.0113	0.00596064	2.06399	1.04543	up	1.31571	0.00599508	3.32278	1.73239	up	--	--	--
Terephthalic acid	Phenolic acids	826289	1.72145e+06	798963	795247	818572	706041	1.1343e+06	1.84146e+06	791454	1.67473e+06	2.93677e+06	2.1355e+06	2.78394e+06	4.61598e+06	3.15843e+06	2.45212e+06	2.52041e+06	3.38055e+06	2.40441e+06	3.84704e+06	1.03554	0.00216805	2.3755	1.24823	up	1.21815	0.00389216	3.151	1.65581	up	--	--	--	--	--	1.10481	0.000960701	2.94415	1.55785	up	1.2072	0.00617809	2.5424	1.34619	up	--	--	--
(S)-2-Phenyloxirane	Phenolic acids	1.61687e+07	1.43507e+07	1.69044e+07	1.32862e+07	1.66728e+07	216870	82864	123064	378590	111931	1.41795e+07	8.81001e+06	1.1032e+07	3.48074e+06	8.1835e+06	334987	714760	143944	434185	124619	--	--	--	--	--	--	--	--	--	--	1.22556	0.00745012	0.0383598	-4.70426	down	1.18053	2.05611e-05	0.0226471	-5.46453	down	1.41056	0.00703415	50.0216	5.64448	up	1.21778	2.49994e-05	0.0118026
4-Hydroxyacetophenone	Phenolic acids	422951	901272	429287	467486	424991	2.50612e+06	1.47781e+06	3.64932e+07	1.28468e+07	5.57142e+06	2.1615e+06	1.87176e+06	3.18649e+06	2.78463e+06	1.16391e+06	1.19429e+06	2.30079e+06	411158	814574	406729	--	--	--	--	--	1.23663	0.0069289	4.22084	2.07753	up	--	--	--	--	--	--	--	--	--	--	--	--	--	--	--	1.03782	0.158085	22.2584
Phenyl acetate	Phenolic acids	426333	816885	409547	404480	434586	2.72569e+06	1.51213e+06	37298664	1.23962e+07	5.67063e+06	2.24659e+06	1.70058e+06	3.51144e+06	2.47655e+06	1.23254e+06	1.18893e+06	2.35696e+06	430310	811763	386873	--	--	--	--	--	1.24786	0.00969225	4.48173	2.16406	up	--	--	--	--	--	--	--	--	--	--	--	--	--	--	--	1.05271	0.159487	23.9195
2-Methylbenzoic acid	Phenolic acids	9583.6	5835.38	14582.3	933.066	9	570255	205415	2.06043e+06	2.08214e+06	645832	644420	164546	671725	151309	75501.8	3397.38	7100.24	2316.04	11418.7	1702.8	1.21075	0.0497843	0.00466119	-7.74509	down	1.06865	0.0616148	55.1816	5.78611	up	1.20831	0.0611251	0.015189	-6.04083	down	--	--	--	--	--	--	--	--	--	--	1.04937	0.0499114	179.815
3,5-Dihydroxyacetophenone	Phenolic acids	9	9	9	9	9	27872.9	32826.9	38206.7	6111.16	17271.9	30943.7	15085.5	27871.6	77445.3	74557.7	9	18560.7	9	9	9	1.06131	0.019522	0.152071	-2.71718	down	1.34131	0.0246669	5020.09	12.2935	up	1.10742	0.0296316	0.0823213	-3.60259	down	--	--	--	--	--	--	--	--	--	--	1.22707	0.0130606	2717.54
Isovanillin	Phenolic acids	529747	475595	509941	468242	537044	188328	152893	98488.7	234625	157610	166045	473141	272056	277726	204045	360398	716807	620499	328633	655147	1.12131	0.00802505	3.22315	1.68847	up	--	--	--	--	--	--	--	--	--	--	--	--	--	--	--	--	--	--	--	--	1.16614	5.87691e-06	0.330062
Anisic acid; 4-Methoxybenzoic acid	Phenolic acids	86377.1	118972	72845.5	71502.4	79006.1	29064.3	23528.5	30842	27967.3	25341.7	42571	21477.9	76779.5	81842.5	40664.9	203619	249879	73243.7	119588	31944.9	1.03413	0.0549792	4.96018	2.31039	up	--	--	--	--	--	--	--	--	--	--	--	--	--	--	--	--	--	--	--	--	1.18947	0.00230047	0.318971
3-Methoxybenzoic acid	Phenolic acids	705479	2.35246e+06	933362	399791	604077	146564	221172	257350	181808	566798	444705	109755	764328	1.06359e+06	400989	3.36617e+06	1.38743e+07	2.78344e+06	1.19474e+07	2.84507e+06	1.18049	0.0523571	25.3451	4.66363	up	--	--	--	--	--	1.11363	0.0588941	12.5087	3.64486	up	--	--	--	--	--	--	--	--	--	--	--	--	--
2',6'-Dihydroxyacetophenone	Phenolic acids	339317	349359	444722	445820	426069	175645	195218	224933	152965	215331	267227	180390	385944	491170	284972	88836.7	216721	231522	193450	67509.5	--	--	--	--	--	--	--	--	--	--	--	--	--	--	--	--	--	--	--	--	--	--	--	--	--	1.16356	0.000195805	0.480775
3,4-Dihydroxybenzeneacetic acid	Phenolic acids	372535	263520	350402	275774	168015	773625	845751	1.42605e+06	1.58284e+06	679516	1.77289e+06	1.51953e+06	5.7665e+06	4.53628e+06	1.36631e+06	693691	1.71584e+06	792455	736799	525037	--	--	--	--	--	1.24345	0.0402546	10.4608	3.38692	up	--	--	--	--	--	1.02688	0.0438556	3.12102	1.64202	up	--	--	--	--	--	1.1137	0.0124661	3.7111
Gallacetophenone	Phenolic acids	251640	135190	78974.8	206153	267000	13534.9	9	7743.87	20367.5	17033	41517.4	68846.8	45426.7	17884.8	43734.9	9	14025.5	19223.2	9	16752.8	--	--	--	--	--	1.15358	0.0138059	0.231545	-2.11064	down	--	--	--	--	--	--	--	--	--	--	--	--	--	--	--	--	--	--
Vanillic acid	Phenolic acids	919412	2.01053e+06	405915	755872	699819	271846	207900	350035	421330	251617	1.23692e+06	437996	1.23906e+06	3.26591e+06	1.93113e+06	1.19151e+06	3.31352e+06	1.23906e+06	957685	1.61417e+06	1.16471	0.0325626	5.5339	2.4683	up	--	--	--	--	--	--	--	--	--	--	--	--	--	--	--	1.21291	0.0491608	5.39753	2.4323	up	--	--	--
3-Hydroxy-4-methoxybenzoic acid; Isovanillic Acid	Phenolic acids	235414	352038	122688	212455	200147	106451	31636.4	137626	134113	47218.7	361804	138151	349159	981622	564265	253984	751012	261669	180401	332978	1.00131	0.0585151	3.89468	1.96151	up	--	--	--	--	--	--	--	--	--	--	--	--	--	--	--	1.14767	0.0522383	5.24019	2.38962	up	--	--	--
Protocatechuic Acid Methyl Ester	Phenolic acids	594090	621681	679490	439148	485113	1.61131e+06	1.87695e+06	2.08143e+06	1.75466e+06	2.05614e+06	1.30643e+06	1.00215e+06	1.52686e+06	1.6899e+06	1.34415e+06	959921	1.1429e+06	939276	1.13051e+06	699817	--	--	--	--	--	1.2633	0.00110864	2.4364	1.28475	up	--	--	--	--	--	--	--	--	--	--	--	--	--	--	--	1.21086	1.41948e-05	3.32698
5-Methoxysalicylic acid	Phenolic acids	764175	837495	1.39184e+06	800626	1.24425e+06	503787	251126	706330	108619	353129	267998	121259	510119	641395	247973	5.43453e+06	4.53834e+06	2.18448e+06	7.59081e+06	1.8036e+06	1.14048	0.0210236	11.2074	3.48638	up	1.07474	0.00440227	0.355023	-1.49401	down	1.19847	0.0206139	12.0485	3.59079	up	1.0432	0.0360574	4.27752	2.09677	up	--	--	--	--	--	--	--	--
2',4',6'-Trihydroxyacetophenone	Phenolic acids	72475.1	71164.7	56238.7	67723	52665.9	663987	570642	774186	652218	531782	541341	156822	1.39855e+06	997759	322296	119654	47519.1	46734.7	252502	32639.2	1.11784	1.61755e-05	0.156304	-2.67758	down	1.1859	0.0530695	10.6685	3.41528	up	--	--	--	--	--	--	--	--	--	--	--	--	--	--	--	1.22854	0.00014999	9.96921
4-Methoxysalicylic Acid	Phenolic acids	9	9	9	9	9	62806	49855.3	51557.8	70481.9	46488	20307.7	20774.9	34126.6	32663.2	12373.5	96314.3	40545.8	27428.5	52260.3	28039.2	--	--	--	--	--	1.35021	0.00423735	2672.13	11.3838	up	--	--	--	--	--	1.21599	0.0182821	5435.29	12.4081	up	1.23058	0.000757199	0.427634	-1.22555	down	1.23449	0.000234522	6248.65
Methyl gallate	Phenolic acids	38973.4	69537.2	39009.3	24331.3	23928.1	69196.5	63324.6	143006	46037.8	63796.5	79904.9	27005.5	190929	250605	68729	108696	359888	154673	934276	146058	--	--	--	--	--	--	--	--	--	--	--	--	--	--	--	1.02142	0.123149	8.70158	3.12128	up	--	--	--	--	--	--	--	--
4-O-Methylgallic Acid	Phenolic acids	10862.3	69196.3	35749.9	16062.7	31065.4	27526.6	67910.8	37020.8	48619.5	36888.6	70704.4	13880.3	55486.5	75662.5	67470.7	100770	65072.4	114265	131347	129396	1.09181	0.00308622	2.48135	1.31113	up	--	--	--	--	--	--	--	--	--	--	--	--	--	--	--	--	--	--	--	--	--	--	--
2,4,6-Trihydroxybenzoic acid methyl ester	Phenolic acids	7899.69	18576.9	10396.9	8833.9	15809.4	5787.84	6269.8	15515.9	10280.7	13761.6	10945.3	5551.04	6431.49	17157.6	14136.2	553867	135672	31177.5	297752	18027.2	1.02689	0.120379	20.081	4.32776	up	--	--	--	--	--	1.03603	0.1211	19.116	4.25671	up	--	--	--	--	--	--	--	--	--	--	--	--	--
Pyridoxal	Others	116187	180071	131387	145516	162017	21478.5	15998.4	46345.8	39525.3	26310.2	175241	30953.5	47881.8	185926	146311	59169.3	61699.5	72824.3	63705.2	71881.5	1.07361	0.00140854	2.20021	1.13764	up	--	--	--	--	--	--	--	--	--	--	1.16458	0.00139607	0.447892	-1.15878	down	1.03302	0.0540089	3.91768	1.97	up	1.15907	9.38898e-05	0.203568
2-Amino-3-methoxybenzoic acid	Phenolic acids	61071.2	120401	124010	138608	107242	4256.38	16251	24794.2	16840.5	19846.5	142293	34819.3	38758.9	110640	103716	35280.8	54827.6	66268.8	46898	41337.2	1.00794	0.00157721	2.98349	1.577	up	--	--	--	--	--	--	--	--	--	--	1.03238	0.00692706	0.443675	-1.17242	down	1.17734	0.0291016	5.2474	2.3916	up	1.1152	0.00150289	0.14871
4,5,6-Trihydroxy-2-cyclohexen-1-ylideneacetonitrile	Alkaloids	68119.4	175056	45720.3	99231.7	138363	9	9	9	9	9	26376.3	53887.9	13345.4	34421.4	56589.2	17289.1	3702.24	15742.1	10340.9	14163.5	1.26987	0.00728491	1360.84	10.4103	up	--	--	--	--	--	--	--	--	--	--	1.08491	0.0160067	0.116313	-3.10391	down	1.45318	0.0108512	4102.67	12.0023	up	1.23196	0.010787	8.54717e-05
2-Methoxy-4-ethenylphenol	Phenolic acids	478690	684265	330922	217583	370302	110650	9	160568	281513	105686	2.83236e+06	2.63913e+06	3.02018e+06	1.40517e+06	2.24386e+06	262525	420955	212722	365496	166305	--	--	--	--	--	1.27326	0.00146721	5.83194	2.54397	up	1.2446	0.00145253	0.117621	-3.08778	down	--	--	--	--	--	--	--	--	--	--	--	--	--
4'-Hydroxypropiophenone	Phenolic acids	192629	140477	221317	264155	238481	48897.6	66918.9	69802.1	130805	45766.6	180849	121161	322998	225626	130265	13770	55289.7	15944.2	17838.7	25940.1	1.00482	0.0352941	0.355567	-1.49181	down	--	--	--	--	--	1.21517	0.008727	0.131291	-2.92917	down	1.16503	0.000419869	0.121831	-3.03705	down	1.17796	0.0245664	2.70824	1.43736	up	1.09501	0.000977507	0.342639
Hydrocinnamic acid	Phenolic acids	26551.4	46351.5	48499.9	40482.2	40088.9	37266.6	30076.2	26017.7	14409	23711.2	9	9	9	9	9	9	15754.9	9	9	9	1.08175	0.00163562	0.1201	-3.05769	down	1.35159	0.000456144	0.000222801	-12.132	down	--	--	--	--	--	1.04792	8.27239e-05	0.0781827	-3.67701	down	1.45649	0.0022017	0.000342256	-11.5126	down	--	--	--
4-Allylcatechol	Phenolic acids	60916.9	30764.1	162264	109954	70189.9	1.00349e+06	808848	1.06382e+06	411648	1.0273e+06	102927	141575	146222	78322.7	139553	7520.3	111862	4391.85	13838.1	8318.86	1.19726	0.00200417	0.0338188	-4.88603	down	--	--	--	--	--	1.05248	0.0074547	0.239783	-2.0602	down	--	--	--	--	--	1.39792	0.00342041	0.141039	-2.82583	down	1.14951	0.00258213	9.94062
3,4-Dimethylbenzoic acid	Phenolic acids	7734.52	14005.6	11944.6	10720.6	10631.2	10062	13919	16407.3	15302.9	13035	12116.7	11393.5	16251.3	13663.6	9384.84	5371.14	1996.98	4791.42	3459.78	3956.62	1.15812	0.000187226	0.28484	-1.81178	down	--	--	--	--	--	1.16557	0.000564501	0.31167	-1.68191	down	1.06422	0.000752171	0.35569	-1.49131	down	--	--	--	--	--	--	--	--
2-Hydroxy-3-phenylpropanoic acid	Phenolic acids	1.77639e+06	3.84426e+06	1.32001e+06	2.85973e+06	2.10833e+06	96479	370000	293783	1.34508e+06	1.03731e+06	8.39582e+06	5.04743e+06	7.05156e+06	9.91395e+06	5.85024e+06	334775	1.02708e+06	83942.1	315355	91219.6	--	--	--	--	--	1.18315	0.00260407	3.04475	1.60632	up	1.20096	0.00110564	0.0510873	-4.29089	down	1.02108	0.0076531	0.155548	-2.68457	down	1.32119	0.00106689	11.5377	3.52828	up	--	--	--
4'-Hydroxy-3'-methoxyacetophenone (Acetovanillone)	Phenolic acids	4955.81	16058.5	9	7074.33	6504.11	11828.4	8678.78	242233	57234.6	17529.8	17764.4	16498.7	31230	25622.6	11334.8	9	14783	9	9	9	1.06495	0.221247	0.0439074	-4.50939	down	--	--	--	--	--	1.08862	0.00547149	0.144645	-2.78941	down	--	--	--	--	--	--	--	--	--	--	--	--	--
Ethylparaben	Phenolic acids	711402	1.63215e+06	347639	621289	565565	13081.7	6495.8	11997.7	11700	10359	476997	20591.4	50827.7	88666.5	45837.3	9	39001	9	9	9	--	--	--	--	--	1.07739	0.0423384	0.176099	-2.50554	down	1.09641	0.208155	0.0571618	-4.1288	down	1.09591	0.0259324	0.0100662	-6.63434	down	1.12707	0.2163	12.7329	3.67049	up	1.2106	0.0262962	0.0138302
3,4-Dimethoxybenzoic acid; Veratric acid	Phenolic acids	9	9	9	9	9	1.88899e+06	1.13738e+06	919842	30252.1	1.21096e+06	9	9	9	9	18525.8	505822	390839	141480	615419	144948	--	--	--	--	--	--	--	--	--	--	1.16687	0.020107	96.8931	6.59832	up	1.21452	0.0194981	39966.9	15.2865	up	1.30911	0.0259968	0.00357823	-8.12654	down	1.21495	0.0257115	115276
Vanillic acid methyl ester	Phenolic acids	148667	282425	123406	156922	115401	42967.7	43496.2	39747.6	44794.9	55709.2	128593	43489	30381.5	41763	69647.2	21696.5	29981.7	24610.3	24782.7	15818.4	--	--	--	--	--	1.0496	0.0242692	0.379616	-1.39739	down	--	--	--	--	--	1.16559	0.00919289	0.141372	-2.82243	down	--	--	--	--	--	1.15042	0.0162929	0.274201
4-Hydroxy-3-methoxymandelate	Organic acids	9	178310	9	9	9	60146.3	138980	63246.7	132546	163250	9	9	101100	9	9	65235.2	99749.6	121632	46521.2	58301.1	--	--	--	--	--	--	--	--	--	--	1.05358	0.0496749	3.87042	1.95249	up	--	--	--	--	--	1.19541	0.0139653	0.181193	-2.4644	down	--	--	--
Syringic acid	Phenolic acids	408469	541498	277432	411328	390683	1.20089e+06	613953	1.91994e+06	1.09585e+06	503691	1.40354e+06	592143	2.94657e+06	2.91096e+06	1.38461e+06	1.8449e+06	3.02218e+06	973937	1.7449e+06	1.3871e+06	--	--	--	--	--	1.1229	0.0358891	4.55197	2.18649	up	--	--	--	--	--	1.12057	0.014961	4.4215	2.14454	up	--	--	--	--	--	--	--	--
Gallic Acid Ethyl Ester; Ethyl gallate	Phenolic acids	9	9	9	9	9	4971.46	5106.3	2533.54	4668.76	3055.05	4632.09	1538.17	11604.7	128362	36148.5	62764.9	12999.3	146385	46789.6	64295.8	1.17017	0.0464282	16.3871	4.03449	up	1.28661	0.199901	4050.8	11.984	up	--	--	--	--	--	1.20915	0.0386469	7405.21	12.8543	up	--	--	--	--	--	1.23099	0.00157312	451.892
L-Tyrosine	Amino acids and derivatives	1.77946e+07	1.80106e+07	1.71312e+07	1.9838e+07	2.99015e+07	749824	550845	979738	946116	689458	8.37239e+06	1.98287e+07	4.29856e+06	9.54222e+06	2.39907e+07	1.8019e+06	904990	2.32615e+06	1.66116e+06	2.10937e+06	1.0557	0.0131356	2.24811	1.16872	up	--	--	--	--	--	1.14746	0.0367702	0.133322	-2.90702	down	1.18567	0.00131631	0.0857413	-3.54387	down	1.38307	0.0287508	16.8623	4.07573	up	1.22506	0.00114999	0.0381392
N-(2-Hydroxy-4-methoxyphenyl)acetamide	Alkaloids	6.47619e+06	7.30671e+06	6.24357e+06	7.18431e+06	1.16202e+07	163875	126537	201358	201421	125175	3.08622e+06	7.63298e+06	1.35127e+06	3.28511e+06	8.8556e+06	502656	230136	541891	481383	558655	1.13314	0.00587157	2.82847	1.50002	up	--	--	--	--	--	1.16389	0.0384478	0.0956055	-3.38676	down	1.19063	0.00172419	0.0596102	-4.0683	down	1.39551	0.0315372	29.5848	4.88678	up	1.22765	0.0015113	0.0210751
1-beta-D-Arabinofuranosyluracil	Nucleotides and derivatives	508448	1.23924e+06	278032	379903	515802	68464.9	63534.2	56026.8	58474.2	54144.3	2.81642e+06	633795	235696	291118	1.50771e+06	556132	697921	410017	431993	619933	1.25616	0.000900172	9.03392	3.17535	up	--	--	--	--	--	--	--	--	--	--	--	--	--	--	--	1.27315	0.100006	18.2433	4.18929	up	1.16896	0.0365151	0.10291
Uridine	Nucleotides and derivatives	141592	350375	55475	103688	156964	8483.7	7771.38	7576.35	11409	14640.8	354121	89681.3	19738.6	50848.5	341087	217986	158077	152982	134543	158373	1.26763	0.00036323	16.4784	4.0425	up	--	--	--	--	--	--	--	--	--	--	--	--	--	--	--	1.20179	0.0917144	17.1503	4.10016	up	1.16389	0.0394178	0.0617271
4-Hydroxy-3,5-dimethoxybenzyl alcohol	Phenolic acids	3444.3	17358.8	6392.64	5129.84	4278.03	30250.3	13116.4	36412.2	33442.7	23656.2	17585.5	17787.6	46564.3	35490.4	15345.8	4315.49	26447.8	8581.72	13723.3	7247.54	--	--	--	--	--	1.08133	0.0322261	3.62734	1.85891	up	--	--	--	--	--	--	--	--	--	--	--	--	--	--	--	1.04142	0.004989	3.73946
Antiarol; 3,4,5-Trimethoxyphenol	Phenolic acids	724913	470761	1.01291e+06	727424	708462	1.45226e+06	1.53625e+06	2.04411e+06	1.94389e+06	1.51247e+06	3.28454e+06	3.49766e+06	5.33638e+06	5.02427e+06	2.79343e+06	1.02347e+06	1.58715e+06	669479	837480	473328	--	--	--	--	--	1.30052	0.00253272	5.47028	2.45161	up	1.17661	0.00212471	0.230279	-2.11854	down	--	--	--	--	--	1.30899	0.00888417	2.34849	1.23173	up	1.12077	0.000312954	2.32928
Cytidine	Nucleotides and derivatives	1.02033e+06	2.41676e+06	323463	697242	806495	54908.4	52208.7	40144.9	34809.8	66567.8	1.26326e+07	660157	346506	430936	4.53638e+06	478614	692957	339183	160778	487794	1.18335	0.0121889	8.68456	3.11845	up	--	--	--	--	--	--	--	--	--	--	--	--	--	--	--	1.23605	0.19518	74.8336	6.22562	up	1.1668	0.0491666	0.0472313
Cytarabine	Nucleotides and derivatives	1.55621e+06	7.81263e+06	713435	1.5779e+06	2.42328e+06	25843	21995.9	33733.4	37009.6	25021.3	3.09197e+07	1.43006e+06	947382	1.42118e+06	1.26078e+07	431968	377622	372909	150539	419638	1.2378	0.00324825	12.205	3.6094	up	--	--	--	--	--	1.02098	0.190955	0.037034	-4.75501	down	--	--	--	--	--	1.34233	0.178864	329.562	8.3644	up	1.19144	0.094569	0.0101966
Umbelliferone	Lignans and Coumarins	1.14171e+06	1.10447e+06	935960	749102	1.01596e+06	701928	394483	702389	637775	418234	1.40801e+06	993729	1.27097e+06	1.13433e+06	1.44488e+06	177892	272024	183943	244279	84789.3	1.0741	0.00281652	0.3373	-1.5679	down	--	--	--	--	--	1.23328	6.62185e-05	0.154021	-2.6988	down	1.1319	7.07767e-05	0.194641	-2.36111	down	1.28291	0.000290585	2.18996	1.13091	up	--	--	--
4-Hydroxycoumarin	Lignans and Coumarins	46612.2	86221.5	46328.8	62147.2	37848	9	9	9	18136.3	9	26448.8	15889.8	43823	40238	25094.5	9	9	42228.9	10330.3	20559.3	--	--	--	--	--	--	--	--	--	--	--	--	--	--	--	--	--	--	--	--	1.23058	0.00366382	8.33657	3.05945	up	1.06302	0.00193127	0.0650967
Esculetin (6,7-Dihydroxycoumarin)	Lignans and Coumarins	543105	806218	390291	470908	479733	2.50334e+06	2.01509e+06	5.85758e+06	3.0755e+06	1.47589e+06	4.56235e+06	1.31882e+06	2.04767e+06	3.17965e+06	3.32418e+06	1.04164e+06	2.93663e+06	1.56834e+06	2.29903e+06	840067	--	--	--	--	--	1.24011	0.0131419	5.3648	2.42352	up	--	--	--	--	--	1.01161	0.0364186	3.22858	1.6909	up	--	--	--	--	--	1.12985	0.0325862	5.5487
3,7-Dihydroxychromen-4-one	Others	280505	125117	439154	304640	352881	31929.8	19681.6	68207.6	15043.8	17624.5	147743	124658	55866.7	48334.7	135313	103805	32259.6	108278	78419.6	79949.4	--	--	--	--	--	1.03756	0.0147756	0.340755	-1.55319	down	--	--	--	--	--	1.01045	0.0111371	0.268064	-1.89935	down	1.11663	0.0222377	3.3571	1.74722	up	1.1386	0.00558586	0.101503
Daphnetin	Lignans and Coumarins	60931.6	162962	93309.4	91499.3	109147	263321	255447	404066	210950	238363	530740	269718	533673	524288	466814	388029	504936	397031	475414	295341	--	--	--	--	--	1.25599	0.00114617	4.49017	2.16677	up	--	--	--	--	--	1.1466	0.000367806	3.97944	1.99257	up	--	--	--	--	--	1.08901	0.00411924	2.6497
5,7-Dihydroxychromone	Others	34854.1	55835.8	32457	39827.4	40572	54951.9	54203.1	70081.1	45733.5	55698.9	48999.8	22329.8	118031	83372.7	51128.5	108288	327841	195368	101532	112017	1.03841	0.0591291	3.01084	1.59017	up	--	--	--	--	--	--	--	--	--	--	1.07405	0.0409218	4.15162	2.05367	up	--	--	--	--	--	--	--	--
4,6-Dihydroxyquinoline	Alkaloids	43246.4	43597.9	50084.2	36128.5	62076.3	9	3884.42	9	9	4595.28	9	22388.8	11194.6	9	9848.94	7698.53	12270.4	3271.24	14889.4	9	--	--	--	--	--	--	--	--	--	--	--	--	--	--	--	--	--	--	--	--	--	--	--	--	--	1.01537	0.000307877	0.0361782
2,4-Dihydroxyquinoline	Alkaloids	43246.4	43597.9	50084.2	36128.5	62076.3	9	3884.42	9	9	4595.28	9	22388.8	11194.6	9	9848.94	7698.53	12270.4	3271.24	14889.4	9	--	--	--	--	--	--	--	--	--	--	--	--	--	--	--	--	--	--	--	--	--	--	--	--	--	1.01537	0.000307877	0.0361782
Indole-2-carboxylic acid	Alkaloids	13957.6	23512.8	15646.5	17963.7	12432.1	9	9	9	15696.2	9	20146.8	19333.2	45040.5	11513.2	5605.28	9	9	9	9	9	--	--	--	--	--	--	--	--	--	--	1.28735	0.0392176	0.000442744	-11.1412	down	1.21516	0.000991836	0.00053884	-10.8579	down	1.19854	0.0625593	6.46056	2.69166	up	1.01564	0.00861297	0.188381
p-Coumaraldehyde	Phenolic acids	56900.8	15394.2	132069	48339.4	25901.3	10560.1	8761.42	4956.22	15608.9	6623.48	16033.2	9652.62	15310	16602.2	11802.3	33496.7	33780.8	17341	16915	14467.1	1.0227	0.0279474	2.49409	1.31852	up	--	--	--	--	--	--	--	--	--	--	--	--	--	--	--	--	--	--	--	--	1.00215	0.086014	0.16694
Cinnamic acid	Phenolic acids	310115	639824	288490	267894	521870	270749	194541	242995	222259	435457	94518.4	160545	219918	201541	90492.5	60850.7	106173	36431.2	25354.5	43310.2	1.15869	0.0048197	0.199209	-2.32765	down	1.08309	0.0239355	0.378176	-1.40287	down	1.01555	0.0164923	0.354777	-1.49501	down	1.12595	0.00816551	0.134168	-2.89788	down	--	--	--	--	--	--	--	--
Phenylpyruvic acid	Organic acids	134467	130440	76210	120082	129609	18681.4	29632.7	73503.5	151874	73165.4	408124	473938	329309	361426	383648	157128	13941.9	478392	56184.4	349481	--	--	--	--	--	1.30303	8.69412e-05	3.31147	1.72747	up	--	--	--	--	--	--	--	--	--	--	1.2985	1.24226e-05	5.64049	2.49582	up	--	--	--
p-Coumaric acid	Phenolic acids	175658	267395	173022	143214	264702	159416	153578	225786	168486	68323.9	1.54635e+06	620058	609028	1.51606e+06	1.7568e+06	625966	337050	201586	316878	119076	--	--	--	--	--	1.23561	0.0147618	5.90659	2.56232	up	1.02428	0.0193315	0.264629	-1.91795	down	--	--	--	--	--	1.32848	0.012523	7.79831	2.96316	up	--	--	--
Caffeic aldehyde	Phenolic acids	242706	561902	346355	191167	369588	230106	167259	277188	243006	276833	1.80492e+06	839128	864740	1.90917e+06	2.32755e+06	802759	472388	828059	978650	168528	--	--	--	--	--	1.19067	0.0140139	4.52499	2.17792	up	--	--	--	--	--	--	--	--	--	--	1.36473	0.0115462	6.4849	2.69708	up	--	--	--
Methyl Cinnamate	Phenolic acids	399189	388268	1.16625e+06	952541	1.04459e+06	516989	727558	671512	671342	620784	1.18087e+06	1.60023e+06	1.58334e+06	986255	1.22754e+06	231904	280778	159200	183168	133597	1.19897	1.43442e-05	0.308164	-1.69823	down	--	--	--	--	--	1.2564	0.000517618	0.150291	-2.73417	down	1.04909	0.0221652	0.250237	-1.99863	down	1.34011	0.00357465	2.05045	1.03594	up	--	--	--
Tryptophol	Alkaloids	14269.4	19502.6	19922.9	20122.8	18763.8	6416.74	4848.06	9	21442.7	4884.11	23665.6	33504.4	55428.3	15617	11477.8	594.632	1756.77	565.017	2305.01	573.795	--	--	--	--	--	--	--	--	--	--	1.21543	0.0267379	0.0414854	-4.59125	down	1.16634	2.67195e-05	0.062596	-3.99779	down	--	--	--	--	--	--	--	--
5-Hydroxytryptophol	Alkaloids	9	9	9	9	9	117868	69453.3	34584.1	608346	27821.1	71830.9	26541.3	140429	162573	43856.6	9	9	9	9	9	1.24729	0.194877	5.24431e-05	-14.2189	down	1.34356	0.0290849	9894.02	13.2723	up	1.29239	0.0290849	0.000101071	-13.2723	down	--	--	--	--	--	--	--	--	--	--	1.21517	0.194877	19068.3
Tryptamine	Alkaloids	9.29626e+06	1.37192e+07	8.03925e+06	7.25945e+06	8.67213e+06	309021	140634	178911	652329	145667	904653	501017	706726	329756	524603	33361.7	60607.3	94651.8	141997	57107.4	--	--	--	--	--	1.32279	0.00140637	0.0631408	-3.98528	down	1.21128	0.00549819	0.13069	-2.93578	down	1.20114	0.00118471	0.00825186	-6.92106	down	--	--	--	--	--	1.20096	0.00123359	0.0303612
N-Hydroxytryptamine	Alkaloids	3.41369e+06	2.83292e+06	1.33144e+06	1.19235e+06	3.41508e+06	309757	75479.8	105660	1.28309e+06	10059.5	3.85249e+06	2.10577e+06	4.02923e+06	1.62346e+06	2.65337e+06	9	9	9	9	9	1.23074	0.206539	2.52236e-05	-15.2749	down	--	--	--	--	--	1.29915	0.00383689	3.15473e-06	-18.2741	down	1.21363	0.00773514	3.69292e-06	-18.0468	down	1.15941	0.00346668	7.99549	2.99919	up	--	--	--
2'-Deoxyinosine	Nucleotides and derivatives	24140.7	94174.5	23343.3	24331.4	44748.7	9	9	9	18716.4	9	250466	25094.6	40262.9	18127.2	44841.3	18561.3	16396.3	47479.3	17054.2	30889.5	1.08253	0.016605	6.95274	2.79758	up	--	--	--	--	--	--	--	--	--	--	--	--	--	--	--	1.23747	0.176871	20.1996	4.33626	up	1.0409	0.0456653	0.0889842
Xanthosine	Nucleotides and derivatives	166197	172022	144286	180665	128897	60079	21187.8	28592.1	46370.6	23504.6	809101	1.14249e+06	744573	110483	355266	56160.1	144175	101253	9	93512.9	--	--	--	--	--	--	--	--	--	--	--	--	--	--	--	--	--	--	--	--	1.30715	0.0298516	17.5922	4.13686	up	1.15269	1.14696e-05	0.226918
Cyclic 3',5'-Adenylic acid	Nucleotides and derivatives	155288	44529.8	126062	182462	115051	562999	341510	323390	707263	342188	1.42876e+06	4.31725e+06	936361	849531	3.92326e+06	827910	1.49121e+06	205081	731630	79657	--	--	--	--	--	1.23718	0.0456079	18.3755	4.19971	up	--	--	--	--	--	--	--	--	--	--	1.17696	0.0717849	5.03004	2.33057	up	1.04314	0.0103545	3.65315
Guanosine 3',5'-cyclic monophosphate	Nucleotides and derivatives	9	26489.6	9	9	9	974108	293090	514153	1.11101e+06	261701	1.29641e+06	4.43968e+06	677086	514488	4.69645e+06	277106	532844	171362	579586	36195.6	--	--	--	--	--	1.23066	0.0664064	438.222	8.77552	up	--	--	--	--	--	1.07437	0.0392679	60.2094	5.91192	up	--	--	--	--	--	1.11439	0.023239	118.906
Benzylacetone	Others	245295	321763	103915	208876	266105	149343	161059	181385	186576	145051	473955	359463	261047	507999	477841	173408	218107	117253	217188	88921.9	--	--	--	--	--	--	--	--	--	--	1.08906	0.00272132	0.391711	-1.35214	down	--	--	--	--	--	1.3452	0.00493744	2.52644	1.33711	up	--	--	--
2'-Deoxyinosine-5'-monophosphate	Nucleotides and derivatives	4.54305e+06	2.91027e+06	5.73727e+06	4.77139e+06	5.17115e+06	1.31425e+07	1.13077e+07	1.34595e+07	1.66116e+07	1.32933e+07	1.92884e+06	5.36555e+06	6.0974e+06	3.99237e+06	2.12145e+06	1.59149e+07	1.58124e+07	1.97929e+07	1.67173e+07	1.91167e+07	--	--	--	--	--	--	--	--	--	--	1.20654	2.97524e-06	4.47841	2.16299	up	1.17091	6.73681e-06	3.77615	1.91692	up	1.28535	4.11474e-05	0.287631	-1.79771	down	1.16655	7.6596e-05	2.93149
N6-Isopentenyladenine	Nucleotides and derivatives	143413	161118	263487	173695	207805	21565.9	9069.29	12959.7	13004.3	23948.1	85027.4	95417.5	198763	262202	90657.6	16230.2	82892.7	32410.4	54345.8	25337	--	--	--	--	--	--	--	--	--	--	1.01825	0.0408631	0.28852	-1.79326	down	1.08739	0.000753424	0.222446	-2.16848	down	1.3599	0.0217111	9.08868	3.18407	up	1.19898	0.00107322	0.0848296
2'-Deoxyadenosine	Nucleotides and derivatives	155538	208393	103915	140391	155651	115659	78190.2	67287.4	126012	61762.4	1.63177e+07	910487	711559	622897	4.26732e+06	408204	472660	432845	241533	605785	1.19315	0.0034937	4.81394	2.26722	up	1.10815	0.217266	29.8866	4.90143	up	--	--	--	--	--	1.07041	0.00707228	2.82898	1.50028	up	1.24472	0.211967	50.8564	5.66836	up	--	--	--
8-Hydroxyguanosine	Nucleotides and derivatives	9	9	9	9	9	9	9	9	14224.4	9	233056	30000.7	101865	190390	94351.1	24375.2	115947	66668	65394.9	22621.8	1.12189	0.029467	20.6871	4.37066	up	1.34455	0.0231512	14437	13.8175	up	--	--	--	--	--	1.20962	0.0261752	6555.7	12.6785	up	1.29201	0.0245918	45.5571	5.5096	up	--	--	--
L-Tyrosine methyl ester	Amino acids and derivatives	89182.1	131642	100487	47319.2	147636	9	9	9	9	9	25886.1	22841.6	30628.9	31686.9	46289.3	9	9	9	9	9	--	--	--	--	--	1.17803	0.0131765	0.304751	-1.7143	down	1.29875	0.00146341	0.000286018	-11.7716	down	1.21305	0.00411128	8.71643e-05	-13.4859	down	1.4551	0.00146341	3496.28	11.7716	up	1.23206	0.00411128	8.71643e-05
Thymidine	Nucleotides and derivatives	123141	255547	30914.9	69601.6	93107.2	9	9	9	9	9	958986	39377.9	36611.3	53559.9	165911	43649.6	33411.7	36636.8	17562	56676.7	1.27013	0.0042145	4176.37	12.028	up	--	--	--	--	--	--	--	--	--	--	--	--	--	--	--	1.42752	0.232879	27876.6	14.7668	up	1.22742	0.0405897	7.86285e-05
5-Methyluridine	Nucleotides and derivatives	48798.7	82928.6	20544.1	51854.5	42105.2	9	9	9	9	9	48368.6	21767.1	29487.8	27789	38013.8	9	10880.8	9	9	9	--	--	--	--	--	--	--	--	--	--	1.13169	0.00112109	0.0659922	-3.92156	down	1.06519	0.00822627	0.0443358	-4.49539	down	1.45355	0.0020152	3676.14	11.844	up	1.23153	0.00802225	0.000182755
2'-Deoxyadenosine-5'-monophosphate	Nucleotides and derivatives	119359	186368	137655	102375	189587	82976.4	51339	67467.3	58015	72273.1	249538	192594	67909.1	241496	427237	50880.7	64291.2	34677.6	60929.6	45184	--	--	--	--	--	--	--	--	--	--	1.09722	0.0328397	0.217143	-2.20328	down	1.10895	0.00403663	0.348086	-1.52248	down	1.14598	0.0425522	3.54977	1.82773	up	1.07997	0.00802806	0.451586
Guanosine 5'-monophosphate	Nucleotides and derivatives	61943.2	49176.9	87711.9	69549.7	63871.2	91862.8	50008.8	73375.5	20726.9	59326.4	254693	449104	736418	223611	720532	175063	240675	125597	155751	90223.5	--	--	--	--	--	1.23697	0.0200155	7.17633	2.84325	up	--	--	--	--	--	1.02745	0.020707	2.36961	1.24465	up	1.29628	0.0185662	8.07435	3.01335	up	--	--	--
5-Methyl-2'-Deoxycytidine	Nucleotides and derivatives	52119.7	111646	20273.3	36228.6	45256.7	9	9	9	9	9	1.22966e+06	25047.2	24265.8	84746.2	357034	18906.7	26845.3	24913.8	17336.4	31122.1	1.27067	0.000729547	2647.21	11.3703	up	--	--	--	--	--	--	--	--	--	--	--	--	--	--	--	1.41519	0.208524	38238.9	15.2228	up	1.2292	0.0270575	0.000169476
Adenosine 5'-diphosphate	Nucleotides and derivatives	61210.4	47846.2	140289	68253.9	109319	9	7574.9	9	9	9	9	9	9	9	9	37592.9	27412.5	27949.7	20229.8	15203.8	1.0914	0.00170241	16.8691	4.07631	up	1.34887	0.00758902	0.000105406	-13.2117	down	1.30033	0.00251636	2853.08	11.4783	up	1.02998	0.0235414	0.300733	-1.73344	down	--	--	--	--	--	1.11437	0.00787812	0.0178275
cis-Citral	Organic acids	46381.4	56407.3	40542.8	34835	33950.1	15112.3	14343.3	12975.1	20859.2	17515.8	81058.3	51112.5	43619.6	48845.7	88430.9	26014.9	36169.6	24950.7	27161.2	28301.8	--	--	--	--	--	--	--	--	--	--	1.14023	0.0190698	0.455488	-1.13451	down	--	--	--	--	--	1.37615	0.00667336	3.87432	1.95394	up	1.15529	0.00199648	0.38095
Argininosuccinic acid	Organic acids	9	388599	9	9	9	389724	323847	320053	296214	315121	84657.8	100834	110673	100691	9	1.6938e+06	697046	827468	909131	871815	1.19404	0.0190115	3.03914	1.60366	up	--	--	--	--	--	--	--	--	--	--	1.03325	0.00394402	12.8636	3.68523	up	--	--	--	--	--	1.00841	0.0303484	4.23266
Sebacic acid	Organic acids	6551.24	2339.59	8130.24	9712.44	10003	8574.11	4259.8	6203.78	10032.3	7837.08	7221.93	19363.2	23500.2	7889.84	2042.96	29840.9	21224.5	8920	18165.8	22619.2	1.04891	0.0173181	2.73038	1.4491	up	--	--	--	--	--	--	--	--	--	--	--	--	--	--	--	--	--	--	--	--	--	--	--
2,6-Dimethyl-7-octene-2,3,6-triol	Others	472272	932623	483208	703983	631955	139605	159515	141120	157272	121839	429231	436610	551141	202134	294662	1.87733e+06	2.07199e+06	2.05693e+06	2.25989e+06	1.64685e+06	1.27248	5.58495e-05	13.7805	3.78455	up	--	--	--	--	--	1.2469	6.0836e-06	5.1798	2.3729	up	1.1569	1.1096e-05	3.07471	1.62045	up	1.2655	0.0166106	2.66043	1.41166	up	1.1976	0.00391916	0.223121
L-Lysine-Butanoic Acid	Amino acids and derivatives	601150	505953	927502	327774	442563	64772.5	30273.9	1.87041e+06	1.06181e+07	22278	565840	357355	448091	1.0098e+06	2.40165e+06	1.04227e+07	1.23246e+07	8.05266e+06	1.2154e+07	3.65209e+06	--	--	--	--	--	--	--	--	--	--	1.18116	0.00546668	9.74464	3.28461	up	1.17831	0.00548398	16.6157	4.05447	up	--	--	--	--	--	--	--	--
1-Decanol	Others	3.74737e+06	2.6843e+06	2.61571e+06	2.79968e+06	2.57706e+06	2.68495e+06	3.10232e+06	2.95539e+06	3.14464e+06	2.76648e+06	2.15372e+06	2.7636e+06	2.4709e+06	2.46727e+06	2.98737e+06	1.29941e+07	4.49263e+06	1.26487e+07	1.22143e+07	1.26944e+07	1.16601	0.00771232	3.7563	1.90931	up	--	--	--	--	--	1.20455	0.00648987	4.28596	2.09962	up	1.10568	0.00719504	3.81611	1.9321	up	--	--	--	--	--	--	--	--
Spermine	Alkaloids	2.55466e+07	2.73801e+07	2.32666e+07	2.37153e+07	2.45583e+07	7.13125e+06	7.22669e+06	7.46516e+06	1.23908e+07	7.22093e+06	3.6318e+07	2.91991e+07	2.88099e+07	32736714	3.82429e+07	1.85473e+07	2.23574e+07	1.51193e+07	1.97665e+07	1.65905e+07	1.18606	0.000279691	2.22955	1.15675	up	--	--	--	--	--	--	--	--	--	--	--	--	--	--	--	1.42007	1.99234e-05	3.98955	1.99623	up	1.19126	2.58044e-06	0.332898
3-Indoleacetonitrile	Alkaloids	105068	118681	64502.5	89031.2	85774.1	4620.62	9	9	9	9	14625.3	65084.4	6918.11	5824.66	37552	1927.18	1119.23	12454.8	8478.92	9626.19	1.00811	0.0579566	7.2169	2.85138	up	1.04835	0.00202945	0.280753	-1.83263	down	--	--	--	--	--	1.10205	0.000476483	0.0725749	-3.78438	down	1.24277	0.0909579	27.9182	4.80314	up	1.12587	0.00052035	0.0100563
6-MethylCoumarin	Lignans and Coumarins	9	38868.3	9	9	9	40296.2	90113.6	102603	43201.1	91364.8	99466.4	32572.9	110418	119321	82427.8	35882.8	129308	69034.9	91846.3	83162	--	--	--	--	--	1.13339	0.00340365	11.4179	3.51323	up	--	--	--	--	--	1.02566	0.00499241	10.519	3.39492	up	--	--	--	--	--	1.03886	0.00424489	9.44827
Sideretin (5,7,8-Trihydroxy-6-methoxycoumarin)	Lignans and Coumarins	40419.3	54068.8	47062.3	44137.2	49486.6	1.59101e+06	1.65604e+06	2.34523e+06	633307	1.50852e+06	833401	284039	3.02219e+06	1.54696e+06	543396	224119	431960	225903	266320	181855	1.19229	0.00865021	0.171986	-2.53964	down	1.25187	0.0713169	26.4909	4.72743	up	--	--	--	--	--	1.17779	0.00728665	5.65604	2.49979	up	--	--	--	--	--	1.21712	0.0053274	32.8867
Echinopsine	Alkaloids	647253	589626	254416	239445	658957	69684.9	13036	25734.8	48234.5	9	888021	391670	822664	353744	625071	9	9	9	9	9	1.03075	0.0657061	0.000287174	-11.7658	down	--	--	--	--	--	1.29903	0.00475969	1.46048e-05	-16.0632	down	1.21294	0.00734713	1.88308e-05	-15.6965	down	--	--	--	--	--	--	--	--
1-Methoxy-3-indolealdehyde	Alkaloids	41472.8	12213.4	64475.6	35799	52161.2	13215.3	14362.9	17971.5	37840.8	16055.9	89475.4	55278.1	113083	100424	69057.6	22376.2	97117.5	44013.4	36319.5	25275.3	--	--	--	--	--	--	--	--	--	--	--	--	--	--	--	--	--	--	--	--	1.34285	0.00164967	4.29697	2.10332	up	--	--	--
5-Hydroxyindole-3-acetic acid	Alkaloids	9	9	9	9	9	91799.8	23132.1	59418.5	103377	58747.5	43592.1	34798	23072.1	124843	52767.6	11576.6	41966.9	129420	48319.6	28018	--	--	--	--	--	1.34705	0.0358522	6201.61	12.5984	up	--	--	--	--	--	1.20482	0.0638014	5762.25	12.4924	up	--	--	--	--	--	1.23159	0.00887212	7477.23
Sinapic acid	Phenolic acids	40263.9	36966.1	28684.1	46897.7	25373.4	1.40112e+06	1.45226e+06	2.04028e+06	515146	1.18057e+06	708807	230603	2.56819e+06	1.42283e+06	450366	171574	370634	188616	205225	151161	1.18805	0.010304	0.164994	-2.59951	down	1.24817	0.0699382	30.1978	4.91637	up	--	--	--	--	--	1.16072	0.0095834	6.10157	2.60918	up	--	--	--	--	--	1.21204	0.0064529	36.9805
N-Acetyl-L-phenylalanine	Amino acids and derivatives	1.05227e+06	1.47064e+06	1.07542e+06	1.26375e+06	1.21047e+06	36160.5	31344.7	25872.6	53736.9	39662	1.01573e+06	711381	496767	168347	734417	82801	183553	119521	79808.5	108473	1.14262	0.0126852	3.07402	1.62013	up	--	--	--	--	--	1.12478	0.0216221	0.183633	-2.4451	down	1.20012	6.73634e-05	0.0945493	-3.40279	down	1.37502	0.0139602	16.74	4.06523	up	1.22861	9.40223e-05	0.0307575
N-Acetyl-L-tyrosine	Amino acids and derivatives	169928	134082	210055	178804	247668	9	14533.2	3913.31	112717	12264.4	240563	361873	404073	409971	269994	15645.5	45777.9	20601.6	19608.9	30055.6	--	--	--	--	--	--	--	--	--	--	1.27297	0.000731548	0.0780857	-3.6788	down	1.17846	0.000658416	0.140015	-2.83634	down	1.04835	0.000172647	11.7576	3.55552	up	--	--	--
Nicotinate D-ribonucleoside	Others	1.63878e+06	2.06153e+06	1.06404e+06	1.25681e+06	1.28773e+06	41212	32131.4	20466.8	45304.9	40307.4	850583	455091	434981	1.91611e+06	1.24988e+06	654302	513424	1.25915e+06	407350	1.19995e+06	1.2378	0.0121323	22.4842	4.49084	up	--	--	--	--	--	--	--	--	--	--	--	--	--	--	--	1.40485	0.0270451	27.3469	4.7733	up	1.22317	0.00126442	0.0245485
Methyleugenol	Phenolic acids	963952	577429	601023	847547	789466	87467.6	95248	124856	112787	119064	62456.3	197161	86641.7	87189.3	135147	220788	399048	20923.1	100004	14232.9	--	--	--	--	--	1.28958	0.000490008	0.150445	-2.73269	down	--	--	--	--	--	--	--	--	--	--	--	--	--	--	--	1.21682	0.000864079	0.142727
5'-Deoxy-5'-(methylthio)adenosine	Nucleotides and derivatives	2.18035e+06	3.32687e+06	2.37682e+06	1.28493e+06	2.61186e+06	149359	146128	331380	144896	188303	4.55957e+06	2.33061e+06	1.68968e+06	2.73465e+06	4.17026e+06	138602	59842.7	272351	141222	139470	--	--	--	--	--	--	--	--	--	--	1.25395	0.00566583	0.0485307	-4.36496	down	1.16012	0.00248182	0.063789	-3.97055	down	1.40838	0.00595714	16.1289	4.01157	up	1.19207	0.00265491	0.0814938
N7-Methylguanosine	Nucleotides and derivatives	39897.9	171404	15867.4	45053.9	42054.5	3694.07	9	9	9	9	513747	36139.9	85560.2	61912.7	176955	6886.97	9	20287	11370	21948.6	--	--	--	--	--	--	--	--	--	--	--	--	--	--	--	--	--	--	--	--	1.31877	0.118943	234.396	7.87281	up	1.10732	0.0878239	0.0118687
Cyclo(Pro-Leu)	Amino acids and derivatives	3317.58	8483.38	1923.84	9	2032.43	2587.83	2659.32	9	8072.03	9	116885	59988.6	91689.8	56176.9	82002.9	19363.9	58325.8	13166.6	27677.7	12270.9	--	--	--	--	--	1.07887	0.00194611	25.7984	4.68921	up	1.06914	0.00482931	0.321591	-1.6367	down	--	--	--	--	--	1.15448	0.00189063	30.4969	4.93059	up	--	--	--
S-(Methyl)glutathione	Amino acids and derivatives	39889.7	76454	48063.7	32744.1	62651.7	12563.6	9592.51	9373.64	9229.19	5041.73	117664	112727	59918	58295.4	172157	52385.3	78826.6	18508.8	50470.2	24519.1	1.10856	0.0294044	4.90626	2.29462	up	--	--	--	--	--	--	--	--	--	--	--	--	--	--	--	1.38955	0.0107821	11.3702	3.50719	up	1.16469	0.00512313	0.17629
L-γ-Glutamyl-L-leucine	Amino acids and derivatives	111968	348884	55668.3	274043	148378	4334.92	12873.5	20283.1	25553.8	17561	113737	64872.1	119159	227090	130402	1.44643e+06	297218	661782	324064	611397	1.22771	0.0349878	41.447	5.3732	up	--	--	--	--	--	1.10571	0.0605919	5.09858	2.3501	up	--	--	--	--	--	1.31942	0.0117122	8.12913	3.0231	up	1.0947	0.0332295	0.0858481
Undecanedioic acid	Lipids	131000	228723	81203.5	128918	172208	39975.7	42033.2	50789.3	69452	49459.1	88170.6	120466	148242	58126.3	86074.8	251260	437111	248327	283541	226222	1.2423	0.00301021	5.74655	2.5227	up	--	--	--	--	--	1.15831	0.00506588	2.88669	1.52941	up	--	--	--	--	--	--	--	--	--	--	1.08898	0.0151455	0.339207
L-Valyl-L-Leucine	Amino acids and derivatives	361295	873673	194973	530793	574127	8375.1	3187.98	38797.3	9167	6722.48	163270	70092.5	84867.8	139266	280834	122427	154149	602875	98125.2	598714	1.12805	0.0610042	23.7931	4.57247	up	1.0728	0.0310683	0.291271	-1.77957	down	--	--	--	--	--	--	--	--	--	--	1.28903	0.0218253	11.1446	3.47828	up	1.16219	0.0120896	0.0261355
Undecylic Acid	Lipids	1.00824e+06	940783	1.0703e+06	967913	939583	982428	1.07437e+06	1.29659e+06	1.43505e+06	960893	783742	1.30177e+06	909114	1.06685e+06	1.00288e+06	2.99463e+06	3.35095e+06	3.75753e+06	2.41623e+06	3.38272e+06	1.22174	0.000306362	2.7659	1.46775	up	--	--	--	--	--	1.24971	0.000248547	3.13999	1.65076	up	1.19073	0.000573554	3.22765	1.69048	up	--	--	--	--	--	--	--	--
3-Indoleacrylic acid	Alkaloids	6.38443e+06	1.17979e+07	5.50201e+06	7.94077e+06	7.69925e+06	152808	104264	157789	197252	115222	2.7789e+06	7.92008e+06	1.46851e+06	1.08418e+06	8.19729e+06	386859	274355	552575	447547	439016	1.18449	0.0022492	2.88774	1.52994	up	--	--	--	--	--	1.10997	0.0686867	0.0979233	-3.3522	down	1.19701	0.00229018	0.0534109	-4.22672	down	1.35918	0.0570588	29.4898	4.88214	up	1.22544	0.00201598	0.0184958
3-amino-2-naphthoic acid	Alkaloids	3.30224e+06	6.74596e+06	2.61978e+06	3.81403e+06	3.74078e+06	40415.6	34162.7	30409.5	67710.9	31930	1.56745e+06	3.89198e+06	749736	551920	4.34281e+06	143712	100434	226199	143788	160716	1.19825	0.00340104	3.78661	1.92091	up	--	--	--	--	--	1.15305	0.060322	0.0697817	-3.84101	down	1.19462	0.00533097	0.0383156	-4.70592	down	1.38731	0.0519793	54.2636	5.76191	up	1.22515	0.00481589	0.0101187
Lumichrome	Alkaloids	8214.1	12609	14684.5	20410.9	11600	9	9	9	11971.5	9	27772.3	31420.1	27938.5	25477.5	25426.6	72659.4	63551.2	166753	72288	174072	1.15403	0.0120197	45.7486	5.51565	up	1.16324	0.000770115	2.0444	1.03168	up	1.14866	0.02938	3.9796	1.99262	up	1.13054	0.0175102	8.13591	3.0243	up	1.25662	0.000110464	11.4958	3.52303	up	1.01813	0.00789653	0.17784
5,6,7-Trimethoxycoumarin	Lignans and Coumarins	18594.2	29042.6	12207.9	17224.5	25341.9	24559.1	26881.1	18814.2	22177.5	26432.3	12526.5	15649.4	25439.4	13442.2	12033.6	26124.4	119508	101627	129773	147892	1.01705	0.0181056	4.41617	2.1428	up	--	--	--	--	--	1.12086	0.0129419	6.63696	2.73052	up	1.00123	0.0153509	5.12565	2.35774	up	--	--	--	--	--	--	--	--
N-Acetyl-5-hydroxytryptamine	Alkaloids	68812.3	114684	68052.8	63164.2	136884	107565	52420.5	182924	178991	79192.7	1.10239e+06	340422	835468	2.61184e+06	3.845e+06	27233.4	39641.9	24569.2	43864.2	7544.83	--	--	--	--	--	1.20511	0.0626022	19.3427	4.27372	up	1.2103	0.0566416	0.0163539	-5.93422	down	--	--	--	--	--	1.26264	0.0657152	14.5321	3.86117	up	--	--	--
Ethyl ferulate	Phenolic acids	552721	976688	414124	538246	587519	37627.8	29744.5	30390.9	44098.4	30147.7	94429.8	32732.9	29743.6	34542.8	42638.2	17066.4	107425	43090.6	31560.6	33276.9	--	--	--	--	--	1.30074	0.00373045	0.0762674	-3.71279	down	--	--	--	--	--	1.15847	0.0035472	0.0757241	-3.7231	down	--	--	--	--	--	1.21925	0.00368417	0.0560419
Dimethyltryptamine	Alkaloids	17885.3	16555.6	4687.39	10886.5	8923.46	5249.24	2467.76	9	16971.9	853.98	56551.3	18062.1	24408.3	33738.3	37048.5	6104.98	12214.3	7244.74	10648.4	2502.62	--	--	--	--	--	1.05324	0.0244554	2.88112	1.52663	up	1.1015	0.014273	0.227993	-2.13294	down	--	--	--	--	--	--	--	--	--	--	--	--	--
L-Alanyl-L-Phenylalanine	Amino acids and derivatives	44828.8	96352.5	46758.2	100276	74915.3	9	9	9	9	9	120323	30837.2	17456.7	42068.8	83983.7	42786.9	53516.2	126709	19156.4	186728	1.25857	0.0503995	9531.05	13.2184	up	--	--	--	--	--	--	--	--	--	--	--	--	--	--	--	1.44593	0.0359516	6548.2	12.6769	up	1.23379	0.00351355	0.000123922
3,4'-Dihydroxy-3'-methoxybenzenepentanoic acid	Phenolic acids	9	14142.4	9	9	9	9	9	9	9	8960.99	15293.7	6200.48	9330.79	13567	10863.7	220134	48927.4	209410	15440.5	233881	1.125	0.0370421	80.8929	6.33794	up	1.0801	0.0426969	3.89717	1.96243	up	1.0408	0.0450876	13.1714	3.71933	up	1.06396	0.0377609	51.3312	5.68176	up	1.20494	0.00493958	6.14157	2.61861	up	--	--	--
Arbutin	Phenolic acids	111605	66026.1	71628.4	47172	109324	15452.8	9581.04	4542.7	1857.78	5648.53	183007	139063	7223.43	18165.8	209872	55519.4	45653.4	12010.6	59799.7	6935.99	--	--	--	--	--	--	--	--	--	--	--	--	--	--	--	--	--	--	--	--	1.04897	0.0679223	15.0294	3.90971	up	1.13123	0.00371989	0.091392
Phloroglucinol-1-O-β-D-glucopyranoside	Phenolic acids	78907.5	42329.7	81399.9	46737.6	61240.9	20374.1	9	9	9	9	160357	161872	9	28054.7	315687	12069.3	33497.6	151455	71301.4	38521.2	1.06027	0.0783581	15.034	3.91015	up	--	--	--	--	--	--	--	--	--	--	--	--	--	--	--	--	--	--	--	--	1.05361	0.000679097	0.0657086
Dihydrojasmonic acid	Organic acids	9	9	9	9	9	43807.6	32317.8	39726.4	56590.1	51133.6	44495.8	44757.6	32619.6	31506.9	52030.7	66713.3	722057	99855.7	369102	77474.6	--	--	--	--	--	1.35116	0.000471948	4564.68	12.1563	up	--	--	--	--	--	1.20354	0.102928	29671.2	14.8568	up	--	--	--	--	--	1.2346	0.000462779	4968.34
2-Dodecenedioic acid	Lipids	116748	258773	93343.1	118627	122740	13444.7	15539.1	9930.58	28319.7	15843.9	66776.5	71063.2	107489	23477.2	65780.5	71080.5	260828	58231.8	130336	33079.6	1.08256	0.0821499	6.6631	2.73619	up	--	--	--	--	--	--	--	--	--	--	--	--	--	--	--	1.23317	0.0177534	4.02739	2.00984	up	1.17726	0.0129725	0.116973
Rutinose	Others	39399.2	12577.3	18294.3	47868.3	41458.8	398813	435490	307817	337531	444289	73449.8	87534.9	56683	30775.3	58280.8	111276	169965	85380.4	219738	142091	1.15282	0.000164673	0.378624	-1.40116	down	--	--	--	--	--	1.02029	0.0187644	2.37494	1.24789	up	1.05492	0.00640511	4.56429	2.19039	up	1.39953	9.5612e-05	0.159425	-2.64905	down	1.17908	0.000102923	12.0549
L-Leucyl-L-Leucine	Amino acids and derivatives	112843	227573	44349.8	189176	127986	9	9	14133.5	9	9	149510	37405.3	43504	93314	194426	73338.4	86501.9	231411	65900.7	177895	1.11105	0.019393	44.818	5.48601	up	--	--	--	--	--	--	--	--	--	--	--	--	--	--	--	1.25961	0.029072	36.5687	5.19254	up	1.08644	0.0120267	0.0201865
Dodecanoic acid (Lauric acid)	Lipids	223183	263820	197392	227216	219060	205225	220146	269387	335288	219405	246734	379020	290581	249265	251159	887617	624457	996434	681054	632275	1.23146	0.00147355	3.05881	1.61297	up	--	--	--	--	--	1.23854	0.00189846	2.69759	1.43167	up	1.19135	0.00179651	3.38015	1.75709	up	--	--	--	--	--	--	--	--
12-Hydroxydodecanoic acid	Lipids	20891.6	40870.5	6987.14	17244.9	15024.5	9	9	9	8766.74	9	4582.75	8560.11	4322.76	14680.1	6998.55	13135.2	30483.8	9511.58	11028.7	90749.1	1.09433	0.130868	17.5977	4.13732	up	--	--	--	--	--	--	--	--	--	--	--	--	--	--	--	1.18993	0.0461959	4.44683	2.15278	up	1.04425	0.0280573	0.0871398
1-Acetyl-β-carboline	Alkaloids	9	9	9	9	9	17851	17308.2	22560.1	20434.3	20412.3	54940.5	31201.3	33367.8	30780.7	38483.8	11059.4	29525.8	26556.1	12780	18086.9	--	--	--	--	--	1.35172	0.00111419	4194.98	12.0344	up	--	--	--	--	--	1.21109	0.00590227	2177.96	11.0888	up	--	--	--	--	--	1.23513	3.30405e-05	2190.35
p-Coumaroylmalic acid	Phenolic acids	588087	522374	256920	309082	816835	51687.3	82020.7	57644	198095	11449.4	3.14919e+06	2.32601e+06	2.4843e+06	2.3044e+06	2.81994e+06	165867	142346	9	489450	45322.5	--	--	--	--	--	1.27571	1.46785e-05	5.24761	2.39166	up	--	--	--	--	--	--	--	--	--	--	1.37911	6.33701e-05	32.6365	5.02841	up	1.02632	0.011855	0.16079
N-Acetyl-L-Tryptophan	Amino acids and derivatives	35987.4	63185.1	17781.2	37913.8	28546.4	9	9	9	9	9	20248.5	9	17778.8	26923.2	9	4114.06	9	5631.61	8812.46	7159.84	1.05201	0.0268508	571.71	9.15914	up	--	--	--	--	--	--	--	--	--	--	--	--	--	--	--	--	--	--	--	--	1.23174	0.00813906	0.000245347
Glycyl-tryptophan	Amino acids and derivatives	25908.9	56627.8	14609.4	20078.7	25317.6	9	9	9	9	9	50516.5	12381.9	7810.24	29605.6	55245.7	9	9	17802.8	9	9	--	--	--	--	--	--	--	--	--	--	1.07543	0.043043	0.114675	-3.12438	down	--	--	--	--	--	1.44163	0.0319893	3456.89	11.7553	up	1.23043	0.0176466	0.000315696
L-Aspartyl-L-Phenylalanine	Amino acids and derivatives	85809	231064	54799.4	123357	122794	9	9	9	9	9	173705	36628	19194.2	102982	121095	13667.9	21500.2	47642	9	40547.7	1.02781	0.0473421	2741.49	11.4207	up	--	--	--	--	--	--	--	--	--	--	--	--	--	--	--	1.44363	0.0326817	10080.1	13.2992	up	1.23197	0.0142371	7.28363e-05
Phenyl-β-D-glucopyranoside	Phenolic acids	30947.2	36591.2	27560.5	19125.5	48812	9	9	9	9	9	116226	76847.9	18347.1	15402.4	138051	78058.1	33968.4	51358.8	35654.1	9	1.07141	0.0351514	4423.3	12.1109	up	--	--	--	--	--	--	--	--	--	--	--	--	--	--	--	1.43974	0.0428951	8108.31	12.9852	up	1.23288	0.00273638	0.000276012
4-O-Glucosyl-3,4-dihydroxybenzyl alcohol	Phenolic acids	524226	289358	403227	298039	358307	43392.6	9	9	9	9	255845	409257	93722	63814.6	309796	77163.6	66194.6	9	66824.6	14974.9	--	--	--	--	--	--	--	--	--	--	--	--	--	--	--	--	--	--	--	--	1.24057	0.0282628	26.0758	4.70464	up	1.08388	0.000779182	0.0231847
Vomifoliol	Terpenoids	9	9	9	17969.1	9	12586.2	10783.9	27946.1	56629.7	9	11457.3	58893.8	76298.1	51341.3	14130.4	126586	78691.6	313028	204667	104334	--	--	--	--	--	1.11021	0.035884	11.7811	3.55841	up	1.00582	0.0417635	3.90016	1.96353	up	1.06669	0.0186646	45.9483	5.52194	up	--	--	--	--	--	--	--	--
Tridecanoic Acid	Lipids	5090.45	7266.77	6416.62	10800.3	8428.18	9	9	9	6875.13	9	6638.33	9997.1	6449.78	6444.16	9637.25	13931.6	25914.9	20998	17050.6	21627.6	1.1234	0.000138059	14.4003	3.84803	up	--	--	--	--	--	1.1702	0.00241795	2.54101	1.3454	up	1.07719	0.00191548	2.61886	1.38894	up	1.21594	0.00574579	5.66718	2.50263	up	1.01847	0.00729104	0.181861
Brevifolin carboxylic acid	Phenolic acids	862848	477767	969099	877719	861187	1.16866e+06	1.18228e+06	912556	1.09311e+06	1.11124e+06	780249	957160	901682	923174	809062	369897	225181	291555	213620	442773	1.2134	2.23773e-06	0.2822	-1.82521	down	--	--	--	--	--	1.21491	1.08556e-05	0.352988	-1.50231	down	1.07572	0.00200558	0.381124	-1.39167	down	--	--	--	--	--	--	--	--
4-(3,4,5-Trihydroxybenzoxy)benzoic acid	Phenolic acids	8.29926e+06	4.68212e+06	7.62398e+06	7.12128e+06	7.65926e+06	1.0661e+07	1.06463e+07	7.79658e+06	9.80435e+06	9.90242e+06	6.9157e+06	8.55568e+06	7.6869e+06	7.5107e+06	6.51068e+06	534143	1.93699e+06	832550	2.05328e+06	283475	1.15816	2.35642e-06	0.115557	-3.11332	down	--	--	--	--	--	1.15203	1.61807e-06	0.151708	-2.72063	down	1.06795	0.000123598	0.159398	-2.6493	down	--	--	--	--	--	--	--	--
Resveratrol	Others	97718.8	86230.3	37435.3	57830.9	62097	254804	323660	323018	321053	296121	158958	177622	368849	482886	160653	99748.5	173889	261522	128393	210445	--	--	--	--	--	1.14717	0.0374059	3.9523	1.98269	up	--	--	--	--	--	--	--	--	--	--	--	--	--	--	--	1.17742	1.09829e-06	4.44946
3,3',5-Trihydroxybibenzyl	Phenolic acids	9	9	9	9	9	23941.4	19430.1	25035.7	17284.5	16000.4	22263.1	12813.9	43784.8	43879.1	15536.9	9965.09	15779.9	40654	9692.13	15751.7	--	--	--	--	--	1.34591	0.015133	3072.84	11.5854	up	--	--	--	--	--	1.20976	0.0327288	2040.95	10.995	up	--	--	--	--	--	1.23474	0.000342035	2259.82
Feruloylmalic acid	Phenolic acids	589899	696604	592741	698691	743713	224806	90331.6	227456	405592	53560.5	3.4409e+06	2.24424e+06	2.46023e+06	3.58677e+06	3.04873e+06	89266.1	114527	110944	199186	30378.5	--	--	--	--	--	1.32576	0.000880445	4.44986	2.15376	up	1.24839	0.000382822	0.0368247	-4.76318	down	1.09457	1.02606e-06	0.163865	-2.60942	down	1.36736	0.000305775	14.7551	3.88314	up	1.00193	0.000591919	0.301581
Succinyladenosine	Nucleotides and derivatives	6.4864e+06	7.98526e+06	5.0253e+06	7.49304e+06	7.79188e+06	384707	92413.2	147749	732595	72406.8	5.94342e+06	5.08858e+06	3.59464e+06	2.09301e+06	5.8628e+06	2.34394e+06	2.54388e+06	1.47328e+06	2.27097e+06	1.72314e+06	1.1431	0.000172833	7.24205	2.8564	up	--	--	--	--	--	--	--	--	--	--	1.15834	0.000372205	0.297718	-1.74798	down	1.33462	0.00408328	15.7934	3.98125	up	1.16612	0.000161786	0.0411096
γ-Glutamyltyrosine	Amino acids and derivatives	53201.5	54907.8	20869.1	47842.8	44081.4	5494.55	7171.38	13239.2	8243.32	15648.9	40623.4	21940.8	20228.3	58206.3	56786.4	37988.5	15765.6	43371	24315.1	45251.1	1.06837	0.0122168	3.34739	1.74304	up	--	--	--	--	--	--	--	--	--	--	--	--	--	--	--	1.23761	0.0203087	3.9718	1.98979	up	1.10384	0.00359519	0.225427
1-O-(3,4-Dihydroxy-5-methoxy-benzoyl)-glucoside	Phenolic acids	338092	178283	153127	43462.8	107253	90208.8	30896.3	17981.1	45361.8	9	350451	263164	33657.4	32893.3	252973	19081.4	26665.7	9249.24	34007.8	26005.3	--	--	--	--	--	--	--	--	--	--	--	--	--	--	--	1.03082	0.045282	0.140218	-2.83425	down	--	--	--	--	--	--	--	--
Methyl salicylate-2-O-glucoside	Phenolic acids	79231.6	54720.7	95465.2	62683.9	53626.4	32557.2	34915.7	16344.9	9206.23	15133.3	129246	132779	32470.5	8717.46	120155	112831	56352.1	35043.5	38863.9	16535.8	--	--	--	--	--	--	--	--	--	--	--	--	--	--	--	--	--	--	--	--	--	--	--	--	--	1.05095	0.00171557	0.31284
S-(5'-Adenosy)-L-homocysteine	Amino acids and derivatives	75933.8	240025	72997.3	77689.7	106169	9	4611.46	9	9	9	62908.9	47112.1	23163.5	39443.5	55881.3	18931.3	6871.02	23576	22971.5	19266.9	1.09719	0.00315448	19.7133	4.3011	up	--	--	--	--	--	--	--	--	--	--	1.07427	0.0390238	0.159941	-2.64439	down	1.30699	0.00264431	49.1687	5.61967	up	1.13609	0.0235772	0.00811337
Pyridoxine-5'-O-glucoside	Others	378491	529376	370313	245256	543803	21994.2	17019.8	8056.48	17675.9	9421.24	1.22931e+06	661946	170225	151733	1.13854e+06	54728.4	56364.7	14016.4	82039.8	4189.92	--	--	--	--	--	--	--	--	--	--	1.04488	0.0517398	0.0630534	-3.98728	down	1.01959	0.00188831	0.102233	-3.29007	down	1.35377	0.0459319	45.1916	5.49798	up	1.21121	0.00197689	0.0358776
Uridine-5'-Diphosphate-D-Xylose	Nucleotides and derivatives	305780	93638.1	357391	235243	206221	18073.3	17190.8	32226.3	13982.6	15309.1	51836	61012.2	37870.6	39403.2	78367	80335.4	21406.3	213455	46707.3	221100	--	--	--	--	--	1.19409	0.013693	0.224063	-2.15802	down	--	--	--	--	--	--	--	--	--	--	1.2675	0.00691	2.77416	1.47205	up	1.17687	0.00799551	0.0807679
1,14-Tetradecanedioic Acid	Lipids	51627.9	74407.3	32442.3	48201.8	55652.2	39740.9	52913.2	44052.4	86235.4	57496.6	49889.6	66868.3	62286	9	57963.7	117555	137050	118349	94610.7	134718	1.13856	0.0004289	2.14764	1.10275	up	--	--	--	--	--	--	--	--	--	--	1.08926	0.000166049	2.29588	1.19905	up	--	--	--	--	--	--	--	--
6,7-Dihydroxyflavone	Flavonoids	84604.1	163565	70217.8	73550.6	94053.5	24484.1	20717.9	44617.3	26822.6	19372.4	51760.2	17478.3	51067	89070.5	30945.3	9	9	9	59137.4	9	--	--	--	--	--	--	--	--	--	--	1.02306	0.0647463	0.246226	-2.02194	down	1.00398	0.00440648	0.121758	-3.03791	down	--	--	--	--	--	1.11031	0.0129833	0.27987
Kaempferol (3,5,7,4'-Tetrahydroxyflavone)	Flavonoids	207793	439209	132354	134980	173617	430462	541257	754864	785727	735415	686375	544792	963030	1.2731e+06	600564	60264.7	241450	102429	104084	55303.8	1.17131	0.00051724	0.173516	-2.52686	down	1.18245	0.00842796	3.73901	1.90265	up	1.20426	0.00541553	0.138532	-2.8517	down	--	--	--	--	--	--	--	--	--	--	1.06725	0.00150395	2.98517
Taxifolin(Dihydroquercetin)	Flavonoids	228295	273119	546679	254844	276731	1.93915e+06	3.21752e+06	1.37372e+06	721259	2.64106e+06	1.106e+06	619195	1.48041e+06	1.0288e+06	455408	766586	1.58008e+06	3.41426e+06	749704	848889	--	--	--	--	--	1.11767	0.0240428	2.96885	1.56991	up	--	--	--	--	--	1.01056	0.0855349	4.65891	2.21999	up	--	--	--	--	--	1.1098	0.0192281	6.26252
3,4'-Dihydroxy-5-methoxystilbene	Others	965751	1.11986e+06	262857	557457	712597	2.22478e+06	2.26143e+06	3.09885e+06	2.87024e+06	2.66011e+06	1.79173e+06	1.80547e+06	2.35231e+06	2.85972e+06	2.05748e+06	723425	2.42049e+06	1.37582e+06	1.19834e+06	927388	--	--	--	--	--	1.13557	0.00053415	3.00308	1.58644	up	--	--	--	--	--	--	--	--	--	--	--	--	--	--	--	1.09198	3.46861e-05	3.62453
Phloretin	Flavonoids	691294	762888	530099	461691	708403	1.59966e+06	2.09872e+06	4.10196e+06	3.24748e+06	1.33713e+06	464459	251773	6.37465e+06	3.11258e+06	451031	835996	523780	1.25051e+06	1.00707e+06	754661	1.01284	0.0353692	0.353011	-1.50222	down	--	--	--	--	--	--	--	--	--	--	--	--	--	--	--	--	--	--	--	--	1.1046	0.0235845	3.92627
Gallocatechin	Flavonoids	11292.5	12258.3	22636.4	5821.58	18645.5	42520.8	28097.6	28281.4	34647.2	14090.2	31534.8	77101.5	25302.2	95390.1	89117.7	9	9	9	24695.1	9	1.03806	0.00686108	0.167513	-2.57766	down	1.11281	0.0267181	4.5071	2.1722	up	1.08115	0.0134251	0.0776617	-3.68665	down	--	--	--	--	--	--	--	--	--	--	--	--	--
Stilbostemin B	Phenolic acids	51118.6	85781.7	41671.4	58987	64927.5	6337.4	5405.22	10038.5	7975.22	6916.73	88063.2	58047.2	73636.7	52084.8	70261.4	9	9	10458.4	9	9	1.00823	0.064902	0.28616	-1.80511	down	--	--	--	--	--	1.15095	0.00019682	0.0306769	-5.0267	down	1.06135	0.00089306	0.0346937	-4.84918	down	1.42978	0.000555578	9.32819	3.2216	up	1.20525	0.00189115	0.121239
Esculin (6,7-Dihydroxycoumarin-6-O-glucoside)	Lignans and Coumarins	1.45469e+06	1.54266e+06	1.03374e+06	952088	1.62458e+06	405705	236387	86327.2	146355	158230	2.02689e+06	2.773e+06	394002	250248	2.43723e+06	650026	2.16625e+06	170275	1.42157e+06	106806	--	--	--	--	--	--	--	--	--	--	--	--	--	--	--	--	--	--	--	--	1.08067	0.0593923	7.62957	2.9316	up	1.14668	0.000523552	0.156332
Lindenenone	Terpenoids	41379.2	56764.4	27114.5	39664.6	46877.2	66964.1	66377.2	119171	99093.8	81738.4	36034.4	59063.6	65734.9	46559.2	33778.3	9	9	9	9	11819.2	1.15008	0.00078896	0.0273575	-5.19192	down	--	--	--	--	--	1.14952	0.000921779	0.0491571	-4.34646	down	1.07319	0.000358522	0.0559738	-4.1591	down	--	--	--	--	--	1.03765	0.00811908	2.04601
Glucosyringic Acid	Phenolic acids	1.43394e+06	1.02195e+06	1.78844e+06	1.82537e+06	1.47515e+06	352903	248363	88001.3	194275	100032	1.51928e+06	1.37737e+06	427609	679242	1.38182e+06	463173	992385	66299.5	741115	43704.7	--	--	--	--	--	--	--	--	--	--	--	--	--	--	--	--	--	--	--	--	1.25257	0.014297	5.47526	2.45293	up	1.16278	0.000395905	0.130364
Lindenenol K	Terpenoids	84816.8	186445	110972	81640.6	107268	98861.9	69960.3	75957.8	69229.9	105923	152185	90165.9	156183	128982	169653	396972	315481	485323	386997	348814	1.24947	0.000252769	4.60452	2.20305	up	--	--	--	--	--	1.22088	0.000280231	2.77349	1.4717	up	1.15127	9.89815e-05	3.38547	1.75936	up	--	--	--	--	--	--	--	--
Riboprine	Nucleotides and derivatives	47579.6	134236	51481.9	86025.1	77909.8	30922.8	13875.7	6638.64	11579.1	19481	164438	61200	60891.3	30606.2	96953.4	13860.8	43684.3	9	14686.7	20969.9	--	--	--	--	--	--	--	--	--	--	--	--	--	--	--	--	--	--	--	--	1.19744	0.0433909	5.01943	2.32752	up	1.08129	0.0135065	0.20768
Ribosyladenosine	Nucleotides and derivatives	421822	437804	364248	368696	505509	44673.1	19087.2	8006.57	58528.7	8288.81	600589	385916	299066	211048	514065	88987.8	119362	101294	114809	32748.4	--	--	--	--	--	--	--	--	--	--	1.12077	0.010265	0.227386	-2.13679	down	1.10008	1.92983e-05	0.217914	-2.19817	down	1.33647	0.00558386	14.5087	3.85885	up	1.15541	2.3727e-05	0.066053
L-Leucyl-L-phenylalanine	Amino acids and derivatives	186166	110456	71671.1	233611	140793	9	1794.58	19819.9	8329.5	8136.32	157071	52988	34863.5	91829.6	175171	77332	72516.7	202351	78421.4	165931	--	--	--	--	--	--	--	--	--	--	--	--	--	--	--	--	--	--	--	--	1.01753	0.0262726	13.4401	3.74847	up	--	--	--
S-(5'-Adenosyl)-L-methionine	Amino acids and derivatives	158230	201722	139611	108212	162003	9	9	9	9	6002.23	30784.5	15735.6	21235.2	71453.8	43972.1	9	958.547	9	9	9	--	--	--	--	--	1.20332	0.000381738	0.237966	-2.07117	down	1.22618	0.0214268	0.0054293	-7.52502	down	1.16988	0.000546386	0.00129199	-9.59619	down	1.28482	0.0228963	30.3369	4.923	up	1.12713	0.000534028	0.00784412
Catalpol	Terpenoids	9	9	9	9	27793.5	16638.2	6153.45	10282.6	14706.3	3742.14	11759.7	9	17026.1	24509.6	4650.56	56591.3	136525	128843	40557.2	98196.6	1.15151	0.0122246	8.94192	3.16059	up	--	--	--	--	--	--	--	--	--	--	1.03574	0.00852657	16.5548	4.04918	up	--	--	--	--	--	--	--	--
Uridine 5'-diphospho-D-glucose	Nucleotides and derivatives	1.4773e+06	763432	1.42615e+06	1.3537e+06	885371	952371	691983	979480	312858	719477	2.89336e+06	1.43299e+06	1.19581e+06	2.15811e+06	2.69287e+06	541058	536010	854690	581800	716500	--	--	--	--	--	--	--	--	--	--	1.18571	0.0119773	0.311387	-1.68322	down	--	--	--	--	--	1.159	0.012899	2.83716	1.50445	up	--	--	--
3,3'-O-Dimethylellagic Acid	Tannins	9	9	9	9	9	189306	194048	180830	198677	208025	120307	169066	191526	134462	131822	95037.6	131073	83868.3	93626.7	80144.7	1.19937	7.88401e-05	0.498257	-1.00504	down	1.35136	0.000357878	16604.1	14.0192	up	--	--	--	--	--	1.21588	0.000431005	10750	13.3921	up	--	--	--	--	--	1.23498	1.80113e-06	21575.2
Dihydrokaempferide	Flavonoids	264964	267172	275738	202936	946320	197661	238724	252163	249911	243711	307685	347603	282736	307044	242437	45420.8	70365.9	70367.8	267577	30068.8	--	--	--	--	--	--	--	--	--	--	1.02789	0.0069641	0.325243	-1.62041	down	--	--	--	--	--	--	--	--	--	--	--	--	--
3'-O-Methyl-epicatechin	Flavonoids	872625	299706	803863	458186	539157	306237	281196	193770	370306	288015	241874	250724	374663	329950	217246	71353.9	70202.7	108647	91915.2	42688.6	1.16017	0.000810861	0.267316	-1.90338	down	--	--	--	--	--	1.19091	0.00120174	0.272054	-1.87804	down	1.13947	0.00816882	0.129411	-2.94997	down	--	--	--	--	--	--	--	--
5-O-Caffeoylshikimic acid	Phenolic acids	132560	229130	190024	9	175219	157419	106001	38136.7	162511	33868.9	328350	268562	331750	365318	339080	35276.7	88548.6	33675.6	78974.3	19242.7	--	--	--	--	--	--	--	--	--	--	1.197	1.30929e-06	0.156588	-2.67495	down	--	--	--	--	--	1.19517	0.00030252	3.27966	1.71355	up	--	--	--
Higenamine	Alkaloids	1.17098e+06	1.94751e+06	902841	732969	2.23547e+06	1.08238e+06	775555	646740	4.36865e+06	1.3667e+06	1.7882e+07	4.67744e+06	1.79898e+07	1.84224e+07	1.26133e+07	333435	2.36567e+06	664332	1.61755e+06	507242	--	--	--	--	--	1.24702	0.00770513	10.2414	3.35634	up	1.18869	0.00688546	0.0766674	-3.70524	down	--	--	--	--	--	1.29712	0.00706589	8.68746	3.11894	up	--	--	--
Quinacyl syringic acid	Phenolic acids	9	9	9	9	9	50701.7	75086.3	47354.6	128585	69927.4	527353	412801	433043	380816	442092	9	9	9	9	9	1.26913	0.00698873	0.00012108	-13.0118	down	1.35213	5.61386e-05	48802.3	15.5747	up	1.29999	5.61386e-05	2.04908e-05	-15.5747	down	--	--	--	--	--	1.40933	7.12532e-06	5.90899	2.56291	up	1.23211	0.00698873	8259
Coniferin	Phenolic acids	86510.9	80139.8	46424.8	48857.2	90142.4	29488.5	40648.5	56938.4	40414.9	27598.2	122990	136841	60734.2	71673.6	223789	49490.9	63205.1	15417.3	87405.9	9	--	--	--	--	--	--	--	--	--	--	--	--	--	--	--	--	--	--	--	--	1.18979	0.0429508	3.15768	1.65886	up	--	--	--
D-Threo-guaiacylglycerol-7-O-β-D-glucoside	Phenolic acids	278931	163578	323098	278822	239600	9	9	9	9	9	190052	240281	39325.1	48454.5	236031	47908.9	48519.5	9160.15	33036.6	8934.08	1.26677	0.0285288	3279.1	11.6791	up	--	--	--	--	--	--	--	--	--	--	1.09009	0.000546684	0.114919	-3.12131	down	1.44741	0.0276679	16758.8	14.0326	up	1.23463	0.000662126	3.50459e-05
2-(2-Phenylethyl)chromone	Others	44147.4	42897.9	17480.2	37905.9	36302.5	69535.2	77541.7	67044.8	72785	76057.9	29766.2	54544.1	37822.2	26535.8	61462.6	46865.4	84490	19291.4	36543.1	27933.1	--	--	--	--	--	--	--	--	--	--	--	--	--	--	--	--	--	--	--	--	--	--	--	--	--	1.03512	0.000669481	2.03075
Tricin (5,7,4'-Trihydroxy-3',5'-dimethoxyflavone)	Flavonoids	7485.02	9	9	9	9	12771	9786.24	17017.8	14025.5	14780.5	9	9	9	4728.41	9	25069.9	205180	8212.64	15514.7	8245.27	--	--	--	--	--	--	--	--	--	--	1.11504	0.250123	55.0378	5.78235	up	1.02684	0.254474	34.8653	5.12372	up	1.25018	4.28415e-05	0.0696744	-3.84323	down	1.04564	0.000266574	9.092
Phenethyl caffeate	Phenolic acids	19150.6	55577.6	10305.7	13537.6	19124.9	5288.86	5788.57	9525.93	10993.1	8185.2	20357.8	11416.3	20356.4	14500.9	11926.2	9	13720.5	9	9	9	1.0152	0.135349	0.3458	-1.53199	down	--	--	--	--	--	1.08262	0.00595383	0.175114	-2.51364	down	1.016	0.0621976	0.116881	-3.09689	down	--	--	--	--	--	--	--	--
3,3',5-Trihydroxy-4',7-dimethoxyflavanone	Flavonoids	1.15652e+06	1.43671e+06	9	9	1.60319e+06	4.48087e+06	4.49311e+06	4.98336e+06	5.26867e+06	5.27884e+06	1.97402e+06	1.66783e+06	2.23354e+06	1.53219e+06	2.28578e+06	4.33204e+06	1.70047e+07	5.79308e+06	5.38589e+06	3.94644e+06	--	--	--	--	--	--	--	--	--	--	1.07189	0.0942349	3.76155	1.91133	up	--	--	--	--	--	1.41266	1.69449e-06	0.395569	-1.338	down	--	--	--
Riboflavin (Vitamin B2)	Others	2.74758e+06	4.65329e+06	3.00882e+06	2.89787e+06	3.56028e+06	902632	527747	682286	2.62671e+06	577508	7.22304e+06	4.85401e+06	6.46252e+06	4.98535e+06	5.84992e+06	1.75198e+06	4.19167e+06	1.8514e+06	3.96104e+06	1.77698e+06	--	--	--	--	--	--	--	--	--	--	1.06162	0.00250915	0.460703	-1.11809	down	--	--	--	--	--	1.33497	4.50718e-05	5.52482	2.46593	up	1.03845	0.00244011	0.315208
Isofraxidin-7-O-glucoside	Lignans and Coumarins	242172	719030	68584.6	137058	378213	80345.3	140839	50147.1	69326.1	100696	461991	265034	209952	357077	690665	335109	1.12261e+06	111165	705717	122721	--	--	--	--	--	--	--	--	--	--	--	--	--	--	--	--	--	--	--	--	1.29305	0.0209246	4.49689	2.16893	up	--	--	--
Sinapoylglucuronic acid	Phenolic acids	153736	114536	74656.6	102022	115350	25463.8	9763.91	46555	75412.9	8778.35	56747.5	130997	169995	163442	163803	9	9	9	9	9	1.25437	0.0577191	0.000271127	-11.8487	down	--	--	--	--	--	1.29542	0.0029504	6.56949e-05	-13.8939	down	1.21518	0.000925887	8.0314e-05	-13.604	down	1.14684	0.00468197	4.12706	2.04511	up	--	--	--
Flavin Single Nucleotide(FMN)	Nucleotides and derivatives	87856.3	170933	91833.1	100701	137618	21638.4	12992	28082.6	35520.1	18425.6	107961	66498	130774	132036	75832.4	60159.7	46076	81920.6	62571.4	92879.9	1.1309	0.0030254	2.94541	1.55847	up	--	--	--	--	--	--	--	--	--	--	--	--	--	--	--	1.34017	0.00315421	4.39831	2.13695	up	1.15527	0.00317206	0.198082
Scopolamine	Alkaloids	84400.4	117733	95365.4	117244	96222.7	650534	592811	807566	657255	622235	803753	920018	1.03562e+06	884929	905838	356255	1.14618e+06	369074	469723	262741	--	--	--	--	--	1.34145	1.74966e-05	8.90502	3.15462	up	--	--	--	--	--	1.08856	0.0587131	5.09618	2.34942	up	--	--	--	--	--	1.22608	7.7935e-05	6.51786
1-O-Sinapoyl-β-D-glucose	Phenolic acids	191791	264042	133384	194511	241303	69392.4	107893	59248.8	60083.8	76116.4	287404	245463	106622	147472	256938	63790.8	172409	9	190737	15230.5	--	--	--	--	--	--	--	--	--	--	--	--	--	--	--	--	--	--	--	--	1.23679	0.0159543	2.80066	1.48576	up	1.13084	0.00265589	0.363632
Hyoscyamine	Alkaloids	242796	140866	265823	201626	192972	351101	289572	296950	370236	354920	171986	195273	193923	177192	131406	41311.2	84647.8	29454.1	56913.8	17675.3	1.18709	1.51631e-06	0.138324	-2.85388	down	--	--	--	--	--	1.13064	5.26121e-05	0.264437	-1.919	down	1.08029	0.000511413	0.220291	-2.18252	down	--	--	--	--	--	--	--	--
Uridine 5'-diphospho-N-acetylglucosamine	Nucleotides and derivatives	452309	437029	293094	286660	346132	113458	129647	149964	74398.2	105386	770366	168541	463937	1.44674e+06	807472	496583	374150	731332	540325	555840	1.21344	0.00136893	4.71016	2.23578	up	--	--	--	--	--	--	--	--	--	--	--	--	--	--	--	1.20872	0.0441498	6.38394	2.67445	up	1.15243	0.00111272	0.315583
6-Methoxy-2-(2-phenylethyl)chromone	Others	27367.7	34625.4	29324	25535.9	31579.7	20293.1	24919.9	26941.9	24098.6	26015.2	31521.2	28091.8	32566.8	34503.8	25931.3	9	9	9	9	9	1.27406	2.86009e-05	0.000368042	-11.4078	down	--	--	--	--	--	1.29954	3.92116e-05	0.00029486	-11.7277	down	1.21584	4.87878e-05	0.000303167	-11.6876	down	--	--	--	--	--	--	--	--
5,7,4'-Trimethoxyflavone	Flavonoids	13865.1	11311.9	10775.5	9221.38	6689.55	11086	11500.5	11294.2	11674.2	10805.4	9528.16	4862.5	18013.8	6594.59	6891.06	9	9	9	9	9	1.27393	2.02875e-07	0.000798433	-10.2905	down	--	--	--	--	--	1.29415	0.0170657	0.000980603	-9.99404	down	1.2144	0.000945028	0.000867663	-10.1706	down	--	--	--	--	--	--	--	--
(S)-3'-Hydroxy-N-methylcoclaurine	Alkaloids	83681.7	96300.5	39670.3	70458.6	86622.2	55989.9	38239.3	53041.3	79264.6	48906.7	178552	102281	167206	153248	184483	50176.9	38758.7	67305.9	67546.3	35947.4	--	--	--	--	--	1.08938	0.00244079	2.08574	1.06056	up	1.18604	0.000825059	0.330549	-1.59706	down	--	--	--	--	--	1.33624	0.000961172	2.85276	1.51236	up	--	--	--
Dobutamine	Alkaloids	9	9	9	9	9	16995.8	16645.4	20173.9	9	29376.2	26885.8	32143.2	9	34315.6	20175.9	17571.9	9	77731.8	19504.8	9	--	--	--	--	--	1.11858	0.0212975	2522.88	11.3009	up	--	--	--	--	--	--	--	--	--	--	--	--	--	--	--	1.01449	0.0248819	1848.9
Benzyl-(2''-O-xylosyl)glucoside	Phenolic acids	414577	531604	389433	462019	513457	96332	66607.3	20655.4	15481.5	72603.9	399515	350599	217472	265866	427476	97957	253381	55715.7	153511	13532.5	--	--	--	--	--	--	--	--	--	--	--	--	--	--	--	--	--	--	--	--	1.27241	0.00108765	6.11355	2.61201	up	1.12819	8.39977e-06	0.117555
2-Hydroxyphenol-1-O-glucosyl(6→1)rhamnoside	Phenolic acids	17256.8	37537.6	50244.5	34289.6	19723.4	11068.6	6818.91	10588.9	71958	3357.53	14544.7	23713.4	8946.33	18398.9	16090.9	9	24285.8	9	9	9	--	--	--	--	--	--	--	--	--	--	1.04931	0.0797748	0.297718	-1.74798	down	1.01296	0.00912339	0.152918	-2.70917	down	--	--	--	--	--	--	--	--
4-Oxo-9Z,11Z,13E,15E-Octadecatetraenoic Acid	Lipids	29996.1	64324.3	24947.7	29802.6	45239.3	9	9	9	9	9	3468.93	4789.62	5686.25	6026.63	8184.55	9	9	9	9	9	--	--	--	--	--	1.29558	0.00968888	0.144902	-2.78685	down	1.29622	0.00193212	0.00159824	-9.2893	down	1.21345	0.00577073	0.000231589	-12.0761	down	1.4545	0.00193212	625.688	9.2893	up	1.23264	0.00577073	0.000231589
Stearidonic acid	Lipids	162343	110995	181882	189176	148921	243854	185686	159780	175612	182842	167300	228768	159165	184787	138995	44997.9	25530.8	21259.6	50493.4	28918.5	1.21387	0.000124457	0.180634	-2.46886	down	--	--	--	--	--	1.22385	0.000288871	0.194764	-2.3602	down	1.14548	0.000308217	0.215803	-2.21221	down	--	--	--	--	--	--	--	--
12-Oxo-phytodienoic acid	Lipids	68578.3	193503	37866.1	50205.2	54249.8	9040.37	7205.56	9718.51	15643.8	6821.54	26719.3	12160.7	29343.6	35853.9	32549.6	77641	246983	93211	208623	74598.9	1.21634	0.0229839	14.4757	3.85556	up	--	--	--	--	--	1.1193	0.0356801	5.13117	2.35929	up	--	--	--	--	--	1.20336	0.00941146	2.82114	1.49628	up	1.12198	0.0672986	0.119756
9,12,13-Trihydroxy-10,15-octadecadienoic acid	Lipids	2.39208e+06	5.19084e+06	1.33684e+06	2.74567e+06	2.63897e+06	181151	166272	203155	229638	202025	967723	529169	765221	412717	534704	287191	916536	191534	450938	114309	--	--	--	--	--	1.20434	0.023932	0.224374	-2.15602	down	--	--	--	--	--	1.05977	0.0159932	0.137056	-2.86716	down	1.34585	0.0106697	3.26756	1.70821	up	1.19931	0.013642	0.0686671
12,13-DHOME; (9Z)-12,13-Dihydroxyoctadec-9-enoic acid	Lipids	118298	163682	97078.1	141723	137986	79102.5	65994.1	83262.7	127757	93449.9	119676	97575.8	151655	85405.8	112786	179446	417619	360435	197994	171554	1.10414	0.0255067	2.95184	1.56162	up	--	--	--	--	--	1.02724	0.0401321	2.34007	1.22655	up	--	--	--	--	--	--	--	--	--	--	--	--	--
4-Hydroxysphinganine	Lipids	1.14241e+07	1.69252e+07	9.33887e+06	1.16194e+07	1.44537e+07	427777	350211	264900	552760	301569	3.72008e+06	1.43764e+06	2.29194e+06	2.18309e+06	3.28296e+06	2.19705e+06	2.26425e+06	4.9995e+06	667482	4.74549e+06	1.09786	0.0347047	7.83978	2.97081	up	1.28503	0.000908204	0.202563	-2.30356	down	--	--	--	--	--	1.02993	0.000494082	0.233273	-2.09991	down	1.38549	0.00538634	6.80771	2.76717	up	1.2256	0.000719765	0.029755
7-Hydroxy-6-methoxy-2-[2-(4-methoxyphenyl)ethyl]chromone	Others	165822	169043	84194.7	88182.9	193345	84913.3	118862	96664.8	124721	130457	98634.2	116596	96473.3	67348	78443.3	9	146744	9	9	9	1.04222	0.0471769	0.264174	-1.92044	down	--	--	--	--	--	1.05343	0.101674	0.320833	-1.6401	down	--	--	--	--	--	--	--	--	--	--	--	--	--
Feruloyl syringic acid	Phenolic acids	633307	931311	590950	619898	872527	472170	475126	503790	514331	504421	975664	1.13068e+06	1.00559e+06	943884	1.17368e+06	369032	765822	409616	567622	316616	--	--	--	--	--	--	--	--	--	--	1.12859	0.000833108	0.464425	-1.10648	down	--	--	--	--	--	1.43915	0.000181384	2.11735	1.08226	up	--	--	--
Reticuline	Alkaloids	2.15222e+06	3.50712e+06	1.02397e+06	1.2792e+06	2.1742e+06	1.54067e+06	1.21285e+06	1.43182e+06	3.3601e+06	1.7922e+06	7.21934e+06	4.6273e+06	7.53463e+06	6.24864e+06	6.33615e+06	708625	6.00743e+06	1.63397e+06	2.04325e+06	960074	--	--	--	--	--	1.18923	0.000199451	3.1535	1.65695	up	1.02801	0.00896425	0.355169	-1.49342	down	--	--	--	--	--	1.34377	0.000140602	3.42335	1.77541	up	--	--	--
Anthranilate-1-O-Sophoroside	Phenolic acids	223072	240120	293026	284375	367425	479975	597346	478277	195192	830823	38749	172138	17531.5	101731	127509	375786	91671.2	744308	258745	942155	--	--	--	--	--	1.01479	0.00108919	0.325037	-1.62132	down	--	--	--	--	--	--	--	--	--	--	1.17232	0.0123699	0.177276	-2.49593	down	--	--	--
Byzantionoside A	Others	661939	585476	701005	565943	790687	68518.2	29388.9	33942.1	29002.6	28803.8	658416	662000	100536	82606.8	642259	109741	151123	28803.8	161379	30345	--	--	--	--	--	--	--	--	--	--	--	--	--	--	--	1.07607	7.6851e-06	0.145653	-2.77939	down	1.19996	0.0468692	11.3143	3.50007	up	1.21572	7.16801e-05	0.0573836
Methoxyanigorufone	Others	17491.1	12805.5	15238.5	14837.4	14856.6	16329.9	16184.6	22038.5	23764.3	19451.7	4547.61	5812.93	7824.13	6879.26	5230.87	2961.81	5558.96	2546.68	4192.17	3180.23	1.23318	0.000179043	0.188607	-2.40655	down	1.28635	1.82031e-05	0.402701	-1.31222	down	--	--	--	--	--	1.17438	3.78085e-06	0.245116	-2.02846	down	1.39189	0.000346493	0.309861	-1.6903	down	--	--	--
Caffeoyl(p-Hydroxybenzoyl)tartaric acid	Phenolic acids	438128	237526	389476	196135	471278	179213	138772	141243	92300.5	152625	61501.7	82927.3	92753.1	75793.5	87624.3	98191.2	69375.2	96279.8	97806.6	57549.6	--	--	--	--	--	1.26133	0.00807076	0.231221	-2.11266	down	--	--	--	--	--	1.10576	0.00812468	0.241958	-2.04717	down	--	--	--	--	--	1.0167	0.0179441	0.406428
Triacetylresveratrol	Others	100990	104553	106978	98991.6	112629	98404.6	105941	112466	114430	119264	118020	107037	85934.8	131732	139394	17484.6	71786.9	40822.7	43341.1	40835.5	1.10838	0.00060071	0.389226	-1.36132	down	--	--	--	--	--	1.1269	0.000440655	0.368088	-1.44188	down	1.03934	0.00133293	0.408803	-1.29052	down	--	--	--	--	--	--	--	--
4-Ketopinoresinol	Lignans and Coumarins	436381	391978	376827	326355	436780	256260	230098	264667	240312	233430	387275	435619	402893	344271	457425	84068.5	266532	47472.2	145767	70696.8	--	--	--	--	--	--	--	--	--	--	1.10279	0.000738351	0.303104	-1.72212	down	1.02856	0.000874792	0.312214	-1.67939	down	--	--	--	--	--	--	--	--
10-Formyltetrahydrofolic Acid	Alkaloids	543551	669239	487991	512225	558082	23031.5	9864.28	11577.3	67180.1	20065.4	644291	597308	607000	499263	707279	20182.3	31542.2	20641.6	39648.3	10605.9	--	--	--	--	--	--	--	--	--	--	1.26906	5.06292e-05	0.0401358	-4.63897	down	1.1859	5.2057e-05	0.0442499	-4.49818	down	1.40798	2.23929e-05	23.1945	4.53571	up	1.18569	2.04176e-05	0.0475331
Lauroscholtzine; N-Methyllaurotetanine	Alkaloids	4.20691e+07	7.07144e+07	2.60237e+07	4.06019e+07	5.29173e+07	3.55489e+07	2.37994e+07	3.36689e+07	3.97702e+07	3.45281e+07	7.52085e+07	5.45609e+07	5.81633e+07	6.08352e+07	6.23589e+07	5.71973e+06	1.34716e+07	9.28029e+06	8.301e+06	4.52915e+06	1.17547	0.000113771	0.24685	-2.0183	down	--	--	--	--	--	1.25953	1.55363e-05	0.132749	-2.91323	down	1.12196	0.00581718	0.177775	-2.49188	down	--	--	--	--	--	--	--	--
4'-Hydroxy-6,7-dimethoxyl-N,N-dimethyltetrahydroisoquinoline	Alkaloids	930694	1.55174e+06	466289	708021	907428	594176	500512	802138	909203	608587	2.10558e+06	1.42969e+06	2.00559e+06	1.75975e+06	1.66769e+06	320070	2.73204e+06	682030	667749	709044	--	--	--	--	--	--	--	--	--	--	--	--	--	--	--	--	--	--	--	--	1.36261	0.000134818	2.62645	1.39311	up	--	--	--
3',6-Dihydroxy-4',7-dimethoxyl-N,N-dimethyltetrahydroisoquinoline	Alkaloids	92294.9	130941	54445.3	21697.7	79963.4	132136	112298	107972	169461	152878	685893	475295	586572	586517	659891	32243.8	105477	56998.4	73285.5	37357.8	1.01724	0.00324759	0.45256	-1.14382	down	1.26178	1.65134e-05	7.89305	2.98058	up	1.26187	3.42875e-05	0.101986	-3.29356	down	--	--	--	--	--	1.42926	8.87465e-05	4.43747	2.14974	up	--	--	--
Cannabichromevarinic acid(CBCVA)	Phenolic acids	5434.92	6431.38	5023.52	7144.92	4556.14	4256.06	3250.44	2615.92	3104.61	3017.41	4949.66	4804.98	4194.65	4664.15	5293.42	12035.7	5309.65	10441.6	8249.57	18317.2	1.11685	0.0242547	3.34599	1.74243	up	--	--	--	--	--	1.01137	0.0486806	2.27356	1.18495	up	--	--	--	--	--	--	--	--	--	--	--	--	--
12-Hydroxyabietic Acid	Terpenoids	17823.1	29772.5	17329.1	19267.1	17801.1	9	9	9	9	9	9	9	9	9	9	26490.7	34800.5	27167.3	43905.8	33548.1	1.27243	0.000460935	3686.94	11.8482	up	1.35151	0.000996597	0.000441208	-11.1463	down	1.29873	0.000460935	3686.94	11.8482	up	--	--	--	--	--	--	--	--	--	--	1.23386	0.000996597	0.000441208
8,15-Dihydroxy-5,9,11,13-eicosatetraenoic acid	Lipids	39868.7	76515.7	55850.7	72757.1	72800	86276.1	135964	150512	142023	167167	172710	48903.8	129503	115398	120588	214597	190291	77303.3	227992	76576.8	--	--	--	--	--	--	--	--	--	--	--	--	--	--	--	--	--	--	--	--	--	--	--	--	--	1.04743	0.00314645	2.14587
5,6-DiHETrE [(±)5,6-dihydroxy-8Z,11Z,14Z-eicosatrienoic acid]	Lipids	9	9	9	9	9	9	9	9	9	13885	69132.3	33316.3	99792.6	143235	73497.3	202864	38134.1	54493.6	61720.1	9	--	--	--	--	--	1.34676	0.0100912	9310.52	13.1846	up	--	--	--	--	--	1.01849	0.107479	7938.24	12.9546	up	1.27874	0.0106527	30.0966	4.91153	up	--	--	--
1-Eicosanol	Lipids	70080.6	109975	57671.3	66269.4	78602.5	53186.8	58053.4	72282.9	99051	65037	278189	113902	145687	101684	287473	126549	333312	193316	185263	162443	1.12359	0.0189631	2.87932	1.52573	up	1.01696	0.053063	2.42273	1.27663	up	--	--	--	--	--	1.04339	0.022545	2.61601	1.38737	up	1.15127	0.0443376	2.66658	1.41499	up	--	--	--
2-Amino-1,3-eicosanediol	Others	931724	1.12856e+06	731498	955546	966315	549219	712923	612684	725950	669478	1.40603e+06	1.04128e+06	1.35287e+06	1.26478e+06	1.34646e+06	535511	186439	576465	646603	590200	--	--	--	--	--	--	--	--	--	--	1.07092	9.82951e-05	0.395422	-1.33853	down	--	--	--	--	--	--	--	--	--	--	--	--	--
Flavogallonic Acid Dilactone	Phenolic acids	258799	131795	275925	169379	222169	233112	169365	238343	210752	170791	156690	161857	168415	193625	167937	69154.5	83669.9	61903.1	89923.1	45209.6	1.18532	0.000180465	0.342207	-1.54706	down	--	--	--	--	--	1.19497	1.3733e-05	0.412316	-1.27818	down	1.09225	0.00480823	0.33066	-1.59658	down	--	--	--	--	--	--	--	--
Nicotinic acid adenine dinucleotide	Nucleotides and derivatives	108932	92861.9	149351	123030	170005	134312	117937	155235	92058.7	101086	111107	66134.6	100706	137108	73655	44353.2	25328.4	51908.9	39365.1	48179.3	1.18046	0.00114209	0.348193	-1.52204	down	--	--	--	--	--	1.10641	0.0094226	0.427932	-1.22455	down	1.12162	0.00207395	0.324653	-1.62303	down	--	--	--	--	--	--	--	--
1-Methyl-2-[(Z)-6-undecyl]-4(1H)-quinolone	Alkaloids	28077.7	70096.7	20444.7	35500.9	31588.6	10608.3	9051.25	9772.53	12477.3	9144.34	9015.92	6177.82	14752.7	11415.4	14012.2	21344.7	31499.8	28959.3	28736.4	24425.7	1.23318	0.00033894	2.64361	1.40251	up	1.16824	0.0375174	0.298177	-1.74576	down	1.14201	0.000181987	2.43735	1.28532	up	--	--	--	--	--	--	--	--	--	--	1.10576	0.0349537	0.274913
12-Hydroxymethylabietate	Terpenoids	1.9137e+06	975361	1.74496e+06	1.9491e+06	1.6721e+06	2.57371e+06	2.22606e+06	1.97217e+06	1.88606e+06	2.04313e+06	1.90855e+06	2.65126e+06	1.68495e+06	1.67767e+06	1.38697e+06	331152	182640	144729	401035	206854	1.22825	2.10055e-05	0.118344	-3.07895	down	--	--	--	--	--	1.22977	0.00125289	0.136036	-2.87794	down	1.14865	0.000885942	0.153407	-2.70456	down	--	--	--	--	--	--	--	--
1-Stearidonoyl-Glycerol	Lipids	80791.1	290128	62624.9	82205.1	115102	18525	17674	10209.2	26704.1	19566	9	41529	9	9	9	200158	428309	35352.7	369505	204641	1.11064	0.0300182	13.3577	3.7396	up	1.13151	0.0466669	0.0658871	-3.92386	down	1.12536	0.0256799	29.7838	4.89646	up	--	--	--	--	--	1.10864	0.295503	0.448488	-1.15686	down	1.1104	0.0617262	0.146909
LysoPE 16:3	Lipids	8351.08	9710.23	9931.68	10605.8	14884.4	5272.62	9236.48	7320.8	3010.01	5136.43	8428.9	8197.82	6236.16	66941.7	16889.8	6002.57	9	9	9	9	1.00171	0.0175529	0.201445	-2.31155	down	--	--	--	--	--	1.06639	0.156424	0.0565969	-4.14313	down	1.00321	0.000409576	0.112906	-3.14681	down	--	--	--	--	--	--	--	--
1-Oleoyl-Sn-Glycerol	Lipids	150002	232292	157043	134270	244122	252156	239042	298037	405702	301048	398800	337214	582861	414275	304278	192967	606352	131665	320073	159857	--	--	--	--	--	1.17173	0.0063702	2.22007	1.15061	up	--	--	--	--	--	--	--	--	--	--	--	--	--	--	--	--	--	--
Hesperetin-5-O-glucoside	Flavonoids	2.46553e+07	2.21892e+07	2.01183e+07	1.7658e+07	2.14609e+07	2.51703e+07	2.41953e+07	2.48626e+07	2.60389e+07	2.2777e+07	2.36955e+07	2.43711e+07	1.9469e+07	1.95323e+07	2.06976e+07	4.38216e+06	9.50866e+06	4.3764e+06	9.61742e+06	1.65665e+06	1.09423	0.000104042	0.240087	-2.05837	down	--	--	--	--	--	1.08598	7.57789e-05	0.274126	-1.86709	down	1.01079	8.01359e-05	0.278477	-1.84437	down	--	--	--	--	--	--	--	--
norcoclaurine-6-O-glucoside	Alkaloids	2.6579e+06	3.14669e+06	1.39701e+06	921466	2.61694e+06	1.99754e+06	1.02005e+06	790832	2.73495e+06	1.41644e+06	1.3453e+07	1.07218e+07	4.73089e+06	3.0864e+06	1.2301e+07	136468	285940	217292	2.70044e+06	26365.6	--	--	--	--	--	1.07898	0.0307327	4.12412	2.04409	up	1.07781	0.0152792	0.0760052	-3.71776	down	--	--	--	--	--	1.24148	0.0240886	5.5646	2.47628	up	--	--	--
3,4-Dihydrocatalposide	Terpenoids	54395.9	123052	36070	43788.4	36107.7	9	9	9	9	9	225825	58995.9	81482.2	99207.2	189545	31400.2	103602	62565.3	32193.8	25581.5	1.26826	0.0251575	5674.28	12.4702	up	--	--	--	--	--	--	--	--	--	--	--	--	--	--	--	1.45052	0.0156504	14556.8	13.8294	up	1.23071	0.0233914	0.000153367
Lyoniresinol	Lignans and Coumarins	1.29964e+06	1.34482e+06	742514	1.24825e+06	967946	964211	865203	1.08733e+06	761478	855750	868420	839890	1.76225e+06	1.0727e+06	857891	2.51838e+06	4.05198e+06	5.47354e+06	2.87915e+06	3.15404e+06	1.2033	0.0066337	3.98703	1.99532	up	--	--	--	--	--	1.17605	0.00653551	3.3469	1.74282	up	1.11371	0.00804483	3.22623	1.68985	up	--	--	--	--	--	--	--	--
6'-O-Feruloyl-D-sucrose	Phenolic acids	107159	139034	46427.9	75623	68058.4	32110.4	56189.8	51609.7	37253.2	43344	46733.2	42655.2	60592.6	65248.2	48632.5	11583.6	31873.9	10295.8	36216	6867.81	--	--	--	--	--	--	--	--	--	--	1.00513	0.00265941	0.367	-1.44615	down	1.01113	0.0106901	0.22195	-2.17169	down	--	--	--	--	--	--	--	--
LysoPG 16:0	Lipids	677722	1.80119e+06	450718	584248	1.06741e+06	562388	492107	1.23419e+06	954003	656033	9.45868e+06	1.74392e+06	3.28345e+06	1.54233e+07	1.07484e+07	840890	2.92084e+06	1.03823e+06	3.33288e+06	904812	--	--	--	--	--	1.12259	0.0449194	8.87476	3.14971	up	--	--	--	--	--	--	--	--	--	--	1.24949	0.0427702	10.4285	3.38246	up	--	--	--
Tricin-7-O-saccharic acid	Flavonoids	1.84572e+06	2.56491e+06	1.72783e+06	1.397e+06	1.97737e+06	1.12662e+06	1.04975e+06	698244	854111	976384	3.37295e+06	3.16262e+06	1.70344e+06	1.6711e+06	4.26257e+06	625048	1.82571e+06	557986	1.45438e+06	110750	--	--	--	--	--	--	--	--	--	--	--	--	--	--	--	--	--	--	--	--	1.27047	0.0189426	3.01219	1.59082	up	1.09026	0.00492634	0.494606
1'-O-(3,4-Dihydroxyphenethyl)-O-caffeoyl-glucoside	Phenolic acids	6.41931e+06	4.22523e+06	5.83232e+06	3.72277e+06	6.2413e+06	2.94662e+06	2.25126e+06	2.3605e+06	2.90903e+06	2.5853e+06	8.63755e+06	6.85152e+06	7.81399e+06	8.79057e+06	8.94796e+06	382965	991527	493349	1.24151e+06	251036	1.10445	5.75519e-05	0.257448	-1.95765	down	--	--	--	--	--	1.23458	3.35443e-06	0.0818777	-3.61039	down	1.12187	0.000546525	0.12709	-2.97607	down	1.43237	3.99088e-05	3.1443	1.65274	up	1.09811	0.00682797	0.493655
4'-Methoxycatalposide	Terpenoids	55743.4	96828.4	93906.6	83165.3	100711	33887.4	9	9	9	9	65763.6	67471.3	46706.3	62558.4	61471.2	9	9	9	9	9	--	--	--	--	--	--	--	--	--	--	1.29979	7.89411e-05	0.000148041	-12.7217	down	1.21584	0.000449172	0.000104565	-13.2233	down	1.2095	0.000372391	8.96051	3.16358	up	1.0453	8.20614e-05	0.0788265
LysoPE 18:4	Lipids	9	9505.7	9	9	9	9	5288.11	23470.2	1190.07	4831.03	30805.5	8965.41	17618.7	234036	64194.4	9	9	9	9	9	1.02388	0.177521	0.00129354	-9.59446	down	1.1489	0.173121	37.27	5.21994	up	1.27915	0.164081	0.00012654	-12.9481	down	--	--	--	--	--	--	--	--	--	--	--	--	--
Sinapoyl-p-coumaroyltartaric acid	Phenolic acids	87678.3	113631	26650.8	43593	61581.8	28784	43393.3	47825.1	53500.2	76216.8	74297.5	62079.5	106937	79960.4	44128.4	9	9	9	9	9	1.27157	0.00297089	0.000180202	-12.4381	down	--	--	--	--	--	1.29794	0.00210018	0.000122481	-12.9951	down	1.21074	0.0126736	0.000135081	-12.8539	down	--	--	--	--	--	--	--	--
Quercetin-7-O-(6''-malonyl)glucoside	Flavonoids	851577	982072	808203	778257	1.85966e+06	174412	130876	106984	191200	137621	704701	1.57821e+06	1.38687e+06	1.32573e+06	1.2633e+06	23175.7	19205.8	8989.75	47863.7	6405.12	1.12506	0.000346358	0.142546	-2.8105	down	--	--	--	--	--	1.24527	0.00108249	0.0168786	-5.88866	down	1.16616	0.00707445	0.0200084	-5.64325	down	1.42724	0.00156196	8.44539	3.07816	up	1.19128	0.0110607	0.140364
Isorhamnetin-3-O-(6''-acetylglucoside)	Flavonoids	128423	282078	119208	111689	140388	16942.4	17200.6	16521.7	31981.8	19966.1	42542.4	52812.6	40843.8	35265.8	50387.4	9	9	9	27926.2	9	1.01123	0.0553509	0.272503	-1.87566	down	1.2433	0.0239919	0.283776	-1.81718	down	1.06869	0.000752456	0.12604	-2.98805	down	1.05192	0.00822897	0.0357671	-4.80522	down	1.31444	0.000598877	2.16203	1.11239	up	1.18337	0.0126476	0.131254
Dicaffeoylshikimic acid	Phenolic acids	7.23095e+06	6.03792e+06	4.81468e+06	4.36623e+06	6.38326e+06	2.47852e+06	1.50833e+06	2.77485e+06	2.8859e+06	1.87713e+06	4.78041e+06	4.56678e+06	5.52957e+06	4.73824e+06	5.32883e+06	589281	873203	672081	820193	250008	1.09755	0.00172734	0.278077	-1.84644	down	--	--	--	--	--	1.23406	4.28136e-07	0.128479	-2.96039	down	1.15262	0.000432392	0.111149	-3.16943	down	1.32003	6.36282e-05	2.16437	1.11395	up	1.11048	0.00109265	0.399706
Kaempferide-3-O-(6''-malonyl)glucoside	Flavonoids	33126.8	49578.2	14679.2	21511.9	40257.2	9	9	9	9	9	13016.5	13986.1	12583.5	11874.7	20480.4	9	9	9	9	9	--	--	--	--	--	--	--	--	--	--	1.29896	0.000771653	0.000625511	-10.6427	down	1.21149	0.00713741	0.000282746	-11.7882	down	1.45579	0.000771653	1598.69	10.6427	up	1.23104	0.00713741	0.000282746
Isorhamnetin-3-O-(6''-malonyl)glucoside	Flavonoids	322116	544069	229213	182811	303069	29986.7	31055.9	30418.4	53517.5	48403.5	78742.7	113561	102368	79465.4	133829	7862.35	13999	9002.47	37849.6	2536.53	--	--	--	--	--	1.19054	0.0250146	0.321237	-1.63829	down	1.1191	0.000258867	0.140265	-2.83377	down	1.11838	0.00806743	0.0450584	-4.47206	down	1.33364	0.00186328	2.62675	1.39328	up	1.17791	0.0109594	0.122295
Quercetin-3-O-xylosyl(1→2)arabinoside	Flavonoids	1.07044e+06	884595	913048	686355	822842	613751	782502	979102	769034	925220	822121	625926	927691	661608	827828	174112	289705	190566	383406	178056	1.18734	0.000162098	0.298762	-1.74293	down	--	--	--	--	--	1.2013	0.000100347	0.314564	-1.66857	down	1.13848	6.86275e-05	0.277763	-1.84808	down	--	--	--	--	--	--	--	--
LysoPC 17:2	Lipids	13424.3	26936.1	13810.7	11217.1	21178.9	85751.3	56482.3	78119.5	109502	66805.5	434306	114088	81291.4	108999	170073	59832.6	142463	79348.7	82431.8	74290.8	--	--	--	--	--	1.25292	0.0639694	10.4977	3.39201	up	--	--	--	--	--	1.13657	0.00682461	5.0639	2.34025	up	--	--	--	--	--	1.16535	0.00143097	4.58212
LysoPC 17:1	Lipids	2769.91	9	5675.68	9	9	10094.2	14212.9	23815.5	10187.6	21743.5	76802	31464.5	18520.3	100361	51883.5	7638.39	25637.6	18362	17308.9	18458.5	--	--	--	--	--	1.12091	0.0217699	32.9334	5.04148	up	--	--	--	--	--	--	--	--	--	--	1.0928	0.0542613	3.48555	1.80139	up	--	--	--
Apigenin-6-C-(2''-glucuronyl)xyloside	Flavonoids	168597	120532	170738	116773	236075	268965	485884	313075	223814	386387	181631	374270	276181	223446	227097	72856.9	101212	55763.3	133322	41331.9	1.152	0.00346912	0.241034	-2.05269	down	--	--	--	--	--	1.10904	0.00331572	0.315357	-1.66494	down	--	--	--	--	--	--	--	--	--	--	--	--	--
Phloretin-2'-O-(6''-O-xylosyl)glucoside	Flavonoids	405931	185251	541841	422869	546139	351371	337163	266898	195476	287923	429425	377132	334363	385172	416721	116399	197232	133859	203284	64473.3	--	--	--	--	--	--	--	--	--	--	1.12312	0.000110169	0.368151	-1.44163	down	--	--	--	--	--	--	--	--	--	--	--	--	--
Secoisolariciresinol 4-O-glucoside	Lignans and Coumarins	1.84409e+06	2.43205e+06	1.90321e+06	1.57588e+06	2.44639e+06	963000	892457	489081	548618	671845	2.20079e+06	2.05947e+06	733227	692362	2.18977e+06	598256	1.14573e+06	276200	1.0791e+06	85976.9	--	--	--	--	--	--	--	--	--	--	--	--	--	--	--	--	--	--	--	--	--	--	--	--	--	1.14181	0.000446956	0.349454
LysoPC 18:4	Lipids	9	17304	9	9	9	17253	35302.5	90928	9	14482.3	17776.4	10576.1	39346.3	1.19397e+06	457148	9	9	9	9	9	1.06935	0.117232	0.000284855	-11.7775	down	1.11855	0.210918	99.1244	6.63117	up	1.24976	0.207171	2.61809e-05	-15.2211	down	--	--	--	--	--	--	--	--	--	--	--	--	--
Quercetin-3-O-(2''-O-galloyl)Arabinoside	Flavonoids	41266.7	53698	16476.1	16747.6	37269.1	54823.9	47118.8	40907	57557.4	58949	63993.3	66636.4	50243.3	78608.8	87695.1	9	9	9	28263.2	9	1.06329	0.000280925	0.109113	-3.1961	down	1.01597	0.00575081	2.09828	1.06921	up	1.08884	7.8181e-05	0.0815123	-3.61684	down	--	--	--	--	--	--	--	--	--	--	--	--	--
3-Hydroxy-5-Methylphenol-1-O-(6'-Digalloyl)Glucoside	Phenolic acids	5652.82	6246.47	3957.82	7909.08	13088.9	123435	163617	288191	222265	182710	20525.1	36683.4	79551	69225	13175.3	12468.7	70216	53677.2	35676.9	29449.1	1.13482	0.00335727	0.205554	-2.28241	down	1.11788	0.0495746	5.94653	2.57205	up	--	--	--	--	--	1.02018	0.0288936	5.46704	2.45076	up	1.22793	0.00309257	0.223583	-2.16112	down	1.20751	0.0024863	26.5966
Eriodictyol-7-O-Rutinoside (Eriocitrin)	Flavonoids	1.36665e+06	2.45427e+06	1.26815e+06	1.27171e+06	1.53952e+06	760105	979910	670605	771775	742489	4.01748e+06	3.50966e+06	3.56626e+06	3.07839e+06	3.14068e+06	310574	542280	237166	698715	119403	--	--	--	--	--	1.23245	0.000210404	2.19137	1.13183	up	1.20547	1.74248e-06	0.110218	-3.18157	down	1.02487	0.00333741	0.241527	-2.04974	down	1.44011	3.37935e-05	4.41095	2.14109	up	1.06824	0.021996	0.496802
LysoPC 19:0	Lipids	9	9	9	9	9	9	9	9	9	9	48057.9	10037	15084	108008	77092.6	142696	198970	265757	885251	386954	1.26746	0.0482106	41769.5	15.3502	up	1.33378	0.0498424	5739.54	12.4867	up	1.03117	0.0717563	7.2775	2.86344	up	1.21086	0.0482106	41769.5	15.3502	up	1.43772	0.0498424	5739.54	12.4867	up	--	--	--
N1,N8-Bis(sinapoyl)spermidine	Alkaloids	636666	659200	889493	705740	896058	383078	348652	162699	235285	337766	970649	851266	210855	189482	800432	189877	308467	65890	299829	15627.9	--	--	--	--	--	--	--	--	--	--	--	--	--	--	--	--	--	--	--	--	--	--	--	--	--	1.10736	0.000239666	0.387488
2-Hydroxyethylphosphonic acid	Organic acids	5.64471e+06	5.01981e+06	4.4928e+06	5.83364e+06	4.7036e+06	35915.7	16053.9	17128.6	175167	14865.4	513514	342915	1.04458e+06	687055	104980	58434.3	22711.4	45235.5	38671.8	63591.6	--	--	--	--	--	1.22473	2.30399e-06	0.10481	-3.25415	down	1.13936	0.0360693	0.0849019	-3.55806	down	1.20803	4.00818e-05	0.00889856	-6.81221	down	1.22605	0.0361229	10.3926	3.37749	up	1.19815	3.37879e-05	0.010085
2-Aminoethylphosphonate	Others	11849.8	44332.9	19582.8	16781.7	40130.7	4842.53	2102.79	9	25074.3	1359.43	306910	178027	213729	191499	188667	28557.4	71727.3	50580.4	47361.8	40391.4	--	--	--	--	--	1.27791	0.000812781	8.1312	3.02347	up	1.25034	0.00127675	0.221182	-2.17669	down	--	--	--	--	--	1.18911	0.000672086	32.3119	5.01399	up	--	--	--
Procyanidin A2	Tannins	696087	576438	608404	782450	656456	830770	702786	619814	375761	617513	223868	235986	370359	297758	170054	366378	291780	297529	321123	241745	1.10137	0.00996552	0.482595	-1.05111	down	1.24821	3.92941e-05	0.390991	-1.35479	down	--	--	--	--	--	1.15154	9.45171e-05	0.457419	-1.12841	down	1.26542	0.00471818	0.412511	-1.27749	down	--	--	--
Syringaresinol-4'-O-(6''-acetyl)glucoside	Lignans and Coumarins	43033.4	60671.4	48166.5	31000	45297.4	20508.8	24619.5	18231.6	10905.3	7615.87	44991.7	47958.7	19760	39212.6	67991.5	9	14212.8	7837.11	33714	3742.01	--	--	--	--	--	--	--	--	--	--	--	--	--	--	--	--	--	--	--	--	1.10726	0.0198455	2.68578	1.42534	up	1.04372	0.00140074	0.358862
Verbascose	Others	4821.6	1209.12	3558.22	6158.88	2261.18	78216.8	195047	120846	14587.5	490416	5522.79	9	14306	2948.03	6789.94	5685.73	10421.2	2550.55	7406.47	6939.89	1.11197	0.105204	0.0367071	-4.7678	down	--	--	--	--	--	--	--	--	--	--	--	--	--	--	--	1.05756	0.104217	0.0328944	-4.92602	down	1.09667	0.101004	49.9258
1,6-Di-O-caffeoyl-4-O-galloyl-β-D-glucose	Phenolic acids	14673.5	13097.8	11336.8	17183.4	10709.6	123249	142384	74792.1	50439	117489	82939.3	10883.5	72526.5	104499	99155.2	7974.95	9	9	9	9	1.12046	0.00392865	0.0157587	-5.98771	down	1.02376	0.022315	5.52234	2.46528	up	1.1208	0.0122004	0.021651	-5.52942	down	--	--	--	--	--	--	--	--	--	--	1.18167	0.00631757	7.58722
Dicaffeoylquinic acid-O-glucoside	Phenolic acids	65466	139268	41429.7	38764.4	50305.9	49024.8	21806.3	6728.4	19769.5	9568.78	498078	61691.7	89297.9	221873	513060	31835.5	54757.1	13738.6	68608.5	9	--	--	--	--	--	--	--	--	--	--	--	--	--	--	--	--	--	--	--	--	1.21983	0.0582165	12.947	3.69454	up	--	--	--
Syringoylcaffeoylquinic acid-D-glucose	Phenolic acids	259104	231990	191759	203342	314824	57497.8	61940.3	34697.1	64065.7	20630.3	235562	252886	100581	136491	299178	29283.2	87060.2	21379.4	104883	6851.8	--	--	--	--	--	--	--	--	--	--	--	--	--	--	--	--	--	--	--	--	1.26295	0.0119111	4.29046	2.10113	up	1.15418	0.000381373	0.198857
Kaempferol-3-O-(2-O-Xylosyl-6-O-Rhamnosyl)Glucoside	Flavonoids	505004	722211	573771	644262	502999	146251	336989	179471	327006	254592	1.24789e+06	873685	1.0377e+06	873768	1.14911e+06	64004.8	147473	81423.9	172422	26441.2	--	--	--	--	--	--	--	--	--	--	1.2073	7.1349e-05	0.0948958	-3.39751	down	1.08259	2.88921e-05	0.166799	-2.58382	down	1.38281	8.25488e-05	4.16469	2.05821	up	1.0863	0.000338952	0.42205
Quercetin-3-O-(2''-O-arabinosyl)rutinoside	Flavonoids	957824	923368	1.13784e+06	819508	901234	479542	819994	680450	1.04973e+06	859764	3.86698e+06	2.53202e+06	3.19972e+06	3.12454e+06	3.17978e+06	175360	278430	133070	451088	73170	1.03284	0.00187238	0.285672	-1.80757	down	1.32864	0.000277578	3.35523	1.74641	up	1.23026	5.78921e-05	0.0698682	-3.83922	down	1.05497	3.57936e-05	0.234424	-2.09281	down	1.40309	7.70533e-05	4.08873	2.03165	up	--	--	--
Pinoresinol-4,4'-O-di-O-glucoside	Lignans and Coumarins	563611	669083	460724	372599	709103	190769	260474	113770	261178	163362	974453	1.2627e+06	283129	271509	1.29624e+06	374208	692759	101294	520853	40596	--	--	--	--	--	--	--	--	--	--	--	--	--	--	--	--	--	--	--	--	1.10404	0.0522282	4.13119	2.04656	up	1.09765	0.00256775	0.35658
N',N'',N'''-p-Coumaroyl-cinnamoyl-caffeoyl spermidine	Alkaloids	17238.3	88852.1	12203.5	23191	37083.9	9418.55	3757.46	4202.82	5374.48	4138.54	253306	220157	131406	27341.5	291796	11719.2	7939.47	8319.16	16181.6	9978.18	1.00318	0.0198839	2.01316	1.00946	up	--	--	--	--	--	1.16459	0.0214221	0.0585899	-4.0932	down	--	--	--	--	--	1.35037	0.0193988	34.3601	5.10266	up	1.03888	0.0947456	0.150597
Pyruvic acid	Organic acids	3504.4	16801.8	9	12626.9	9617.54	9	9	9	9	9	9	56725.3	13548.8	18734.9	17235.6	23772	8635.65	30638.1	13054.4	257073	1.24119	0.235546	7403.84	12.8541	up	--	--	--	--	--	--	--	--	--	--	--	--	--	--	--	1.2011	0.0881881	2361.19	11.2053	up	1.00653	0.0487415	0.00105734
Aminomalonic acid	Organic acids	8.36747e+06	9.75414e+06	8.39505e+06	1.19169e+07	5.281e+06	448494	51959	111926	1.47002e+06	40892.9	3.42274e+06	1.15881e+07	1.89355e+07	1.42422e+06	1.7308e+06	427282	404694	220529	366775	197285	--	--	--	--	--	--	--	--	--	--	1.11283	0.106791	0.0435715	-4.52047	down	1.19391	0.00144432	0.03698	-4.75711	down	1.17695	0.110377	17.4735	4.1271	up	1.10512	0.00106171	0.0485718
Guanidinoacetate	Alkaloids	50628.2	55623.5	40275.3	60707.2	74410.5	9	9	9	28527.9	9	17146.2	30091.3	23336.7	15562.5	20331.3	7576.55	11141.7	8079.34	5414.75	4419.31	--	--	--	--	--	1.23926	0.00166899	0.378022	-1.40346	down	1.14567	0.00319039	0.344063	-1.53926	down	1.17406	0.000724248	0.130063	-2.94271	down	1.18789	0.0502772	3.72736	1.89815	up	1.04537	0.000230755	0.101418
L-Serine	Amino acids and derivatives	727983	744887	519430	809556	789992	261150	258730	262848	163514	199092	196359	415180	183605	270539	391905	277526	329139	427723	211601	442760	--	--	--	--	--	1.18738	0.000320546	0.405804	-1.30114	down	--	--	--	--	--	1.06639	0.000563126	0.470161	-1.08877	down	--	--	--	--	--	1.18117	0.000260138	0.31887
O-Phospho-L-serine	Amino acids and derivatives	53025.9	38206.9	112749	57548.4	52877.6	14927.9	10610.9	16394.3	17796.6	15973.9	50444.9	14614.3	29582.4	29848.6	33056.9	9	9	9	9	9	1.27211	0.000244761	0.000594423	-10.7162	down	--	--	--	--	--	1.29878	0.0052815	0.000285629	-11.7736	down	1.21503	0.00816676	0.000143126	-12.7704	down	1.05489	0.0441379	2.0811	1.05735	up	1.13987	0.0204026	0.240782
Tellimagrandin II	Tannins	42538	42296.7	21508.3	17411.8	33981.2	55448.7	57071.1	32558.7	49529.5	43242.3	411498	261890	361988	399860	402789	27592.7	86986.6	19948.1	86419.4	1538.6	--	--	--	--	--	1.32066	0.000192818	11.6525	3.54257	up	1.01357	2.93727e-05	0.121046	-3.04637	down	--	--	--	--	--	1.43141	0.000256174	7.72765	2.95003	up	--	--	--
Quercetin-3-O-(2'''-O-p-coumaroyl)sophoroside-7-O-glucoside	Flavonoids	4222.32	11267.5	4971.01	1415.04	2118.34	9140.29	14084.9	9	2819.17	4926.4	26708.4	19787.7	27921.2	19724.9	18306.8	9	9	9	9	9	1.02459	0.0665532	0.00145256	-9.42719	down	1.17562	0.000170322	4.6865	2.22851	up	1.2993	0.000354567	0.000400182	-11.2871	down	1.19613	0.0515735	0.00187545	-9.05855	down	--	--	--	--	--	--	--	--
Diethanolamine	Alkaloids	72123	48845.9	37200	60572.5	53933.2	25524.1	20879.8	27378.8	31925.4	36783.3	19961.2	40447.5	12525.8	17602.1	25608.8	23716.6	45975.3	37515.8	25730.8	24308.6	--	--	--	--	--	1.1002	0.00347581	0.425949	-1.23125	down	--	--	--	--	--	--	--	--	--	--	--	--	--	--	--	--	--	--
Uracil	Nucleotides and derivatives	151099	222934	198143	156017	155485	9	9	9	18248.6	9	283255	244247	257929	208646	165438	50474.6	70345.6	20768.5	43307.9	25284.1	1.10705	0.00954465	11.495	3.52293	up	--	--	--	--	--	1.20597	0.000238478	0.181266	-2.46382	down	1.10796	0.000119055	0.237848	-2.07189	down	1.31682	0.000283131	63.415	5.98675	up	1.10203	0.000152821	0.0206914
8-Azaguanine	Nucleotides and derivatives	865355	2.48322e+06	333122	1.31127e+06	1.40681e+06	60318.6	53190.3	54664.1	73108.5	90897.4	2.3072e+06	321535	872303	168142	755493	155880	162690	119675	60373.8	156662	--	--	--	--	--	--	--	--	--	--	1.00503	0.117464	0.148097	-2.75538	down	1.08726	0.0319077	0.102391	-3.28784	down	1.24589	0.0968471	13.3202	3.73554	up	1.16477	0.027018	0.0519047
Succinic anhydride	Organic acids	690485	675794	421828	658790	664286	53325.4	52929.7	66066.5	337869	64860.7	586746	695609	1.28622e+06	469275	258896	135078	155606	48834	117305	76990	--	--	--	--	--	--	--	--	--	--	1.13139	0.0323525	0.161921	-2.62664	down	1.14276	0.000179341	0.171579	-2.54306	down	1.23781	0.0314539	5.73295	2.51928	up	1.1012	0.00015245	0.184834
Oxalacetic acid	Organic acids	9	9	9	9	9	9	9	9	9	11875.2	23913.4	31758.5	81539.4	32269.7	15149	67594.6	62964.8	139920	57307.3	205656	1.12229	0.0224643	44.7851	5.48495	up	1.34613	0.0332869	4102.89	12.0024	up	--	--	--	--	--	1.21025	0.0211433	11854.3	13.5331	up	1.24743	0.0391183	15.5006	3.95425	up	--	--	--
Cytosine	Nucleotides and derivatives	363571	793587	141736	302418	287275	23115.2	44721.6	44486.4	96900.7	51242.8	2.99332e+06	202555	196357	207307	947212	131719	207306	161055	53373.3	204112	--	--	--	--	--	--	--	--	--	--	--	--	--	--	--	--	--	--	--	--	1.17113	0.188002	17.4562	4.12566	up	1.09476	0.0412236	0.137916
N-Acetyl-L-glycine	Amino acids and derivatives	28538.4	28600.7	22117.9	30176	31056	9	9	9	23838.9	9	19981.1	12662.9	6775.32	8233.96	15895	9	10121.1	9	9	9	--	--	--	--	--	1.10856	0.00118851	0.452336	-1.14453	down	1.08489	0.0101742	0.159832	-2.64537	down	1.05428	1.13824e-05	0.0722979	-3.7899	down	1.1557	0.189006	2.66172	1.41236	up	1.02286	0.00601214	0.169942
D-Threose	Others	741435	647451	826397	609359	726925	30666.1	16636.5	20874.1	126522	9823.61	672520	396474	513084	192681	412277	26646.1	44842.4	13671.3	24255	16274.8	--	--	--	--	--	--	--	--	--	--	1.24888	0.0061723	0.0574703	-4.12104	down	1.19749	4.2892e-05	0.0353899	-4.82052	down	1.30662	0.00571066	10.6934	3.41864	up	1.15926	2.97622e-06	0.0575866
D-Threonic Acid	Others	1.79149e+06	1.48378e+06	1.52969e+06	1.75118e+06	1.30671e+06	195774	91004.2	77753.3	363529	59141.9	1.54957e+06	979041	616503	925269	1.24811e+06	990445	1.32601e+06	331842	795612	520011	1.08318	0.0190607	5.03545	2.33212	up	--	--	--	--	--	--	--	--	--	--	--	--	--	--	--	1.31051	0.00287745	6.7562	2.75621	up	1.15858	4.11888e-06	0.100117
D-Erythrose-4-phosphate	Others	8.04426e+06	7.8664e+06	1.02223e+07	7.30692e+06	8.59199e+06	53883.4	23582.2	31063.7	59838.4	34886.1	1.09255e+06	302659	722457	885370	273701	235470	1.27057e+06	128232	765150	87809.7	1.03577	0.11596	12.2371	3.61319	up	1.28471	3.30322e-05	0.0779584	-3.68115	down	--	--	--	--	--	1.11108	1.19604e-05	0.0591749	-4.07887	down	1.37099	0.0187505	16.1214	4.01091	up	1.22888	7.35303e-05	0.0048357
L-Glutamine	Amino acids and derivatives	6.53029e+06	4.67713e+06	4.71224e+06	5.27657e+06	6.44149e+06	1.19894e+06	1.64801e+06	4.2696e+06	1.13091e+06	2.19441e+06	5.0012e+06	851962	1.18557e+06	3.31243e+06	4.81766e+06	1.06832e+07	1.34659e+07	1.59454e+07	9.84974e+06	1.31836e+07	1.17474	0.00012613	6.04564	2.5959	up	--	--	--	--	--	1.06632	0.000155296	4.16168	2.05717	up	1.12808	0.00156383	2.28412	1.19164	up	--	--	--	--	--	1.0257	0.00168616	0.377812
2,3-Dihydroxy-3-Methylbutanoic Acid	Organic acids	9.43236e+06	7.83316e+06	1.1042e+07	7.08239e+06	7.28761e+06	449735	509189	272086	367228	338218	2.04605e+07	9.64703e+06	1.65141e+06	9.86476e+06	2.32451e+07	4.09991e+06	5.06717e+06	1.18031e+06	3.63386e+06	721811	1.09819	0.0393537	7.59276	2.92462	up	--	--	--	--	--	--	--	--	--	--	--	--	--	--	--	1.34233	0.0330692	33.4987	5.06603	up	1.2261	0.000396513	0.0453741
Piperidine	Alkaloids	602315	1.2699e+06	241104	605488	817963	7540.01	9	14193.1	16981.9	11298.2	272799	430041	53732.5	101373	474542	40661.2	31549.8	49217.9	24190.1	42908.2	--	--	--	--	--	--	--	--	--	--	1.05303	0.0534569	0.141485	-2.82128	down	1.16224	0.0164388	0.0533049	-4.22959	down	1.03218	0.0384419	26.6379	4.73541	up	--	--	--
4-Guanidinobutanal	Others	2.06264e+07	2.89158e+07	1.21995e+07	1.54158e+07	1.91681e+07	407036	391748	139666	1.31121e+06	361267	1.41012e+07	9.32174e+06	1.0465e+07	6.26393e+06	1.10301e+07	2.18111e+06	2.79529e+06	2.09618e+06	2.58749e+06	1.54498e+06	1.11559	0.00041504	4.29159	2.10151	up	--	--	--	--	--	1.23894	0.00283516	0.218926	-2.19149	down	1.17738	0.00372562	0.116325	-3.10377	down	1.389	0.00134426	19.6029	4.293	up	1.19138	0.00261106	0.0271053
4-Guanidinobutyric acid	Organic acids	4.19489e+06	5.76127e+06	3.07149e+06	4.39658e+06	4.99327e+06	318096	176664	417859	724566	77849	2.17047e+06	1.45429e+06	1.82909e+06	2.53346e+06	1.92323e+06	1.10806e+06	1.30296e+06	866975	533718	1.21228e+06	--	--	--	--	--	1.21892	0.00297302	0.442089	-1.17759	down	--	--	--	--	--	1.1503	0.000846225	0.22411	-2.15772	down	1.27024	0.000140444	5.77862	2.53073	up	1.14832	0.000479436	0.0765043
L-Methionine	Amino acids and derivatives	117810	229132	90174.3	138168	176840	8457.91	14239	24370.7	10776.9	17980	102470	45919.3	45131.7	186525	89471.8	10013.7	8669.5	7196.83	12549.9	7195.22	--	--	--	--	--	--	--	--	--	--	1.22024	0.0304062	0.0971743	-3.36328	down	1.18876	0.00427272	0.0606616	-4.04307	down	1.28588	0.0376438	6.19217	2.63044	up	1.18035	0.00477907	0.100814
L-Methionine Sulfoxide	Amino acids and derivatives	903220	869356	846575	895694	782520	293002	305010	297358	451493	270073	971332	969474	883265	950658	1.03575e+06	625016	792552	595171	756965	654589	1.19755	0.000105891	2.11777	1.08254	up	--	--	--	--	--	--	--	--	--	--	--	--	--	--	--	1.42352	5.84714e-07	2.97506	1.57292	up	1.19634	2.70292e-06	0.376262
Cadaverine	Alkaloids	60710.5	82990.2	33150.9	70425.5	74683.3	9	7195.35	9	9	9	64529.1	20401.6	16407.7	30485.6	83320.6	51276.1	126974	357415	812683	395619	1.14535	0.059636	241.168	7.91389	up	--	--	--	--	--	--	--	--	--	--	--	--	--	--	--	1.26953	0.0337001	29.7517	4.8949	up	1.10995	0.0015783	0.0224604
Agmatine	Alkaloids	210663	296553	231901	216943	284954	20538.7	13498	40724.3	294572	47376.6	456099	156985	327646	296517	298020	17337.4	33609.4	9795.45	30801.7	8393.91	--	--	--	--	--	--	--	--	--	--	1.23114	0.00361319	0.0650948	-3.94131	down	1.15698	9.59339e-05	0.0805292	-3.63434	down	1.13214	0.0141408	3.68426	1.88137	up	--	--	--
Choline	Alkaloids	2.69633e+07	3.201e+07	1.99342e+07	2.6846e+07	2.62927e+07	1.19524e+06	641055	1.18119e+06	3.21415e+06	694227	1.89587e+07	1.44866e+07	1.87077e+07	1.64427e+07	1.50198e+07	5.65569e+06	7.12014e+06	4.90561e+06	6.11504e+06	6.06909e+06	1.15619	8.02681e-05	4.31218	2.10842	up	--	--	--	--	--	1.27396	8.99671e-05	0.357178	-1.48529	down	1.19788	0.000330668	0.226175	-2.14449	down	1.39439	6.1521e-06	12.0729	3.5937	up	1.19313	0.000112289	0.0524503
O-Phosphocholine	Alkaloids	886044	252519	1.0111e+06	628617	659694	103632	78781.1	78230	107733	67897.3	219108	262438	72425.3	132853	141618	137556	130445	66085.4	105630	55484	--	--	--	--	--	1.10824	0.0139435	0.240968	-2.05309	down	--	--	--	--	--	1.10419	0.0101011	0.144038	-2.79548	down	--	--	--	--	--	1.16104	0.00976881	0.126898
Orotic acid (Vitamin B13)	Others	209003	333534	163981	231427	309621	6.50721e+06	6.6467e+06	558094	1.46113e+07	791283	831236	1.15024e+06	1.04134e+06	992246	658715	424389	1.41928e+06	546578	966922	388193	--	--	--	--	--	1.28201	0.000641692	3.74632	1.90547	up	--	--	--	--	--	--	--	--	--	--	--	--	--	--	--	--	--	--
Hypoxanthine	Nucleotides and derivatives	364313	1.07264e+06	203382	889868	1.05352e+06	31121.3	40871.2	59489.2	27346.5	99387.5	1.07802e+06	686594	988414	83062.5	356034	64556.4	92385.2	58864.7	41496.1	64444.7	--	--	--	--	--	--	--	--	--	--	1.07667	0.0377619	0.100794	-3.31052	down	1.11315	0.0227303	0.08978	-3.47746	down	1.21467	0.0352291	12.3622	3.62787	up	1.12588	0.0212328	0.0720523
Xanthine	Nucleotides and derivatives	568294	798161	188028	533621	582273	9	9	9	61508.3	9	413439	87674.9	295591	44548.4	228814	114699	73902.4	87608.4	44240.2	141486	1.08627	0.00567316	7.50576	2.908	up	--	--	--	--	--	--	--	--	--	--	1.08116	0.0100309	0.172985	-2.53128	down	1.24054	0.0393048	17.3869	4.11993	up	1.08639	0.00569697	0.023047
Pyrrole-2-carboxylic acid	Organic acids	17016.5	32917.9	22091.2	13607.8	17427.5	17453.2	8110.75	5950.96	38467.7	7227.36	45518.7	43374.2	106470	70517.7	49880.9	23278.8	46321.1	34448.9	28830	29845.9	--	--	--	--	--	1.16444	0.0204909	3.06384	1.61534	up	--	--	--	--	--	--	--	--	--	--	1.21525	0.0117139	4.08965	2.03198	up	--	--	--
5-Hydroxymethyluracil	Nucleotides and derivatives	38205.7	13735.6	34948.2	22819.2	23095.1	65938	76524.3	102162	208105	63771.8	65970.6	44883.9	177348	156394	10010.7	75503.7	62679.4	136184	57174.3	167260	--	--	--	--	--	--	--	--	--	--	--	--	--	--	--	1.02341	0.0275835	3.75593	1.90917	up	--	--	--	--	--	1.04945	0.0461389	3.88921
Methylenesuccinic acid	Organic acids	563290	1.1036e+06	279937	445030	418380	9	9	9	39844.5	9	303648	264281	350333	298372	230306	77740.3	93190.7	28302.9	47802.7	37041.3	1.08473	0.0131151	7.12323	2.83253	up	--	--	--	--	--	1.2051	3.38023e-05	0.19633	-2.34865	down	1.12549	0.0236957	0.101087	-3.30633	down	1.29335	3.56831e-05	36.2819	5.18118	up	1.1012	0.0176775	0.0141911
4-Hydroxy-2-oxoglutaric acid	Organic acids	114588	87894.2	197314	158205	60114.8	121390	109044	125776	151091	151455	145921	169418	173897	211460	146185	379030	403590	476801	577263	850268	1.2013	0.00873251	4.07882	2.02815	up	--	--	--	--	--	1.19319	0.0119778	3.17276	1.66574	up	1.08246	0.0066621	4.347	2.12002	up	--	--	--	--	--	--	--	--
5-Methylcytosine	Nucleotides and derivatives	9	33832.4	9	11159.9	15088.7	9	9	9	9	1239	147911	9	9	13683.8	69963.7	1092.46	1731.15	1945.44	2046.69	2378.07	1.06099	0.00132763	7.21083	2.85017	up	--	--	--	--	--	--	--	--	--	--	--	--	--	--	--	--	--	--	--	--	--	--	--
2-Amino-4,5-dihydro-1H-imidazole-4-acetic acid	Alkaloids	1.69892e+06	2.79591e+06	1.08852e+06	1.48094e+06	1.42351e+06	202637	243852	508497	763129	182469	2.84838e+06	1.32754e+06	2.82577e+06	2.30215e+06	4.90507e+06	1.17978e+07	9.03457e+06	6.97681e+06	2.01669e+07	5.18083e+06	1.23518	0.0174139	27.9687	4.80574	up	--	--	--	--	--	1.08911	0.0395722	3.7411	1.90346	up	1.12698	0.0267232	6.26274	2.64679	up	1.31392	0.0124754	7.47608	2.90228	up	1.07586	0.00778344	0.223919
2-Piperidone	Alkaloids	13117.2	28004.5	26429.7	17472.1	12429.1	9	9	9	15908.2	9	92445.3	43946.4	62054.7	99175.8	107887	28957.4	80211	69425	13969.8	64452.4	1.1081	0.0172322	16.1197	4.01075	up	1.21451	0.00552552	4.16109	2.05696	up	--	--	--	--	--	--	--	--	--	--	1.28419	0.00216176	25.433	4.66863	up	1.01985	0.00732364	0.16361
L-Proline	Amino acids and derivatives	5.42351e+07	6.95231e+07	3.21102e+07	4.74358e+07	4.87399e+07	2.86304e+06	2.22628e+06	2.05312e+06	2.32683e+06	1.91472e+06	8.03989e+06	1.38248e+07	4.95996e+06	1.13181e+07	1.43101e+07	7.22554e+06	9.58015e+06	6.23524e+06	7.64269e+06	7.91081e+06	1.23801	0.000293405	3.39024	1.76139	up	1.25085	0.00180394	0.208109	-2.26459	down	--	--	--	--	--	1.18929	0.00200298	0.153126	-2.70721	down	1.3592	0.00957473	4.60759	2.20401	up	1.22435	0.0013263	0.0451667
N-Alpha-Acetyl-L-Asparagine	Amino acids and derivatives	91701.1	133274	64313.4	111516	131329	11292.8	6290.09	7325.96	8196.49	2127.91	69023	73903.3	47014.4	58639.4	59420.6	8781.7	9	8572.18	2932.31	3740.54	--	--	--	--	--	--	--	--	--	--	--	--	--	--	--	--	--	--	--	--	1.36498	0.000127234	8.74177	3.12792	up	1.17973	0.00143297	0.0662113
Histidinol	Alkaloids	1.36846e+07	1.53462e+07	8.82099e+06	1.32274e+07	1.20496e+07	4.77107e+06	4.58356e+06	4.23726e+06	4.8736e+06	4.47142e+06	1.26861e+07	1.44312e+07	1.25142e+07	1.45534e+07	1.29731e+07	8.22017e+06	8.11016e+06	8.02394e+06	7.80708e+06	7.50479e+06	--	--	--	--	--	--	--	--	--	--	--	--	--	--	--	--	--	--	--	--	1.45307	1.55607e-05	2.92794	1.54989	up	1.19163	0.00168368	0.363335
S-Allyl-L-cysteine	Amino acids and derivatives	122158	160459	118748	125576	172593	9	9	9	9	9	191476	32406.8	30681.8	226963	93834.3	9	9	9	9	9	--	--	--	--	--	--	--	--	--	--	1.29256	0.0467316	7.82116e-05	-13.6423	down	1.21585	0.000227173	6.43286e-05	-13.9242	down	1.44316	0.0467316	12785.8	13.6423	up	1.23476	0.000227173	6.43286e-05
L-Cystine	Amino acids and derivatives	81429.2	80796.4	68482.6	58329.8	56939.9	38305.7	21826.3	25847.2	36288.9	23811	80975	74575.8	80903.7	49841	73830.6	46741.3	43964.2	15970.9	39551.4	26992.9	--	--	--	--	--	--	--	--	--	--	1.00429	0.00177395	0.481	-1.05589	down	--	--	--	--	--	1.3243	0.000498671	2.46528	1.30175	up	1.12426	0.000410164	0.42222
Gluconic acid	Others	1.15958e+07	6.06973e+06	1.08338e+07	9688289	7.3265e+06	3.46961e+06	2.7326e+06	1.66391e+06	7.54633e+06	1.87085e+06	2.03621e+06	5.3945e+06	2.42724e+06	1.62417e+06	3.21357e+06	9.16075e+06	1.00532e+07	4.17673e+06	6.36872e+06	4.41668e+06	--	--	--	--	--	1.17299	0.00177726	0.322883	-1.63092	down	--	--	--	--	--	--	--	--	--	--	--	--	--	--	--	--	--	--
L-Citrulline	Amino acids and derivatives	246849	213675	179043	242763	276254	63827.2	71281.9	187752	103639	91482.4	167563	134248	107383	125010	147580	199608	83102.2	205694	73986.3	190667	--	--	--	--	--	--	--	--	--	--	--	--	--	--	--	--	--	--	--	--	--	--	--	--	--	1.02775	0.00207553	0.447082
4-Hydroxy-L-Isoleucine	Amino acids and derivatives	197576	233855	110299	175565	157492	28517.4	20489.1	30443.8	18374.4	23619.1	108638	82715.8	54800.6	168910	123409	63402.2	41887.7	76104.3	53804.5	70141.9	1.15909	0.00218001	2.51425	1.33013	up	--	--	--	--	--	--	--	--	--	--	1.10439	0.0038312	0.349046	-1.51851	down	1.34015	0.0118901	4.43393	2.14858	up	1.20055	0.00172134	0.138827
N-Acetylputrescine	Alkaloids	203964	275454	221464	210107	256673	22434.5	15837	44873.2	278621	35013	474404	177777	326155	320103	316445	14376.5	41451.3	25680.8	41018.4	8851.86	--	--	--	--	--	--	--	--	--	--	1.22134	0.00291066	0.0813549	-3.61963	down	1.13469	1.44863e-05	0.112514	-3.15182	down	1.17307	0.00756426	4.06999	2.02503	up	--	--	--
L-Lysine	Amino acids and derivatives	6.52043e+06	4.73394e+06	4.78277e+06	5.4277e+06	6.55724e+06	1.30781e+06	1.69235e+06	4.32108e+06	1.13562e+06	2.35453e+06	4.94769e+06	969206	1.22176e+06	3.3289e+06	5.10308e+06	1.05921e+07	1.33429e+07	16141127	1.00402e+07	1.25395e+07	1.17308	0.0001407	5.79536	2.5349	up	--	--	--	--	--	1.07123	0.000179865	4.02397	2.00862	up	1.12804	0.00179549	2.23594	1.16088	up	--	--	--	--	--	1.02261	0.00169291	0.385817
L-Arginine	Amino acids and derivatives	1.61015e+06	1.97387e+06	1.22447e+06	1.93194e+06	2.02339e+06	104923	110955	173042	302291	102122	1.69736e+06	1.22753e+06	848367	1.06548e+06	1.67832e+06	522658	405374	1.00633e+06	735192	896520	1.1556	0.005644	4.49505	2.16834	up	--	--	--	--	--	--	--	--	--	--	1.0522	0.000723153	0.406909	-1.29722	down	1.39046	0.00187268	8.21477	3.03822	up	1.19725	0.000268993	0.0905238
D-Glucosamine 1-phosphate	Others	34664.7	13691.7	25227.8	18833.9	26474.3	72450.6	57300.1	76316.6	45604.9	64808.4	56269.2	30213.3	41326	76461.2	43287.7	176724	177721	326455	163808	289301	1.17052	0.00766607	3.58319	1.84124	up	1.03846	0.0274447	2.0822	1.05811	up	1.19436	0.00517894	4.5808	2.1956	up	1.17153	0.00363894	9.53811	3.2537	up	--	--	--	--	--	1.10321	0.000568752	2.66191
Sorbitol-6-phosphate	Others	164605	128741	175007	137257	126654	108675	53252.8	110612	87642.6	35739.4	28135.2	73625.4	48453.7	20632.3	71335.2	203931	127511	231030	234341	192467	1.04978	0.00149199	2.49868	1.32117	up	1.16636	0.00015901	0.330731	-1.59627	down	1.16733	0.000420362	4.08487	2.03029	up	--	--	--	--	--	--	--	--	--	--	--	--	--
2,4-Dinitrophenol	Phenolic acids	9	9	9	80743.3	9	74599.2	74710.4	92192.9	69740.5	79249.7	73804.7	93262.7	93862	74906.9	73050.9	132250	137290	134950	142429	109110	--	--	--	--	--	1.08694	0.0128994	5.06178	2.33965	up	--	--	--	--	--	1.00315	0.00110843	8.12125	3.0217	up	--	--	--	--	--	--	--	--
3-Nitrophenol	Phenolic acids	9	9	9	9	9	9	9	9	9	9	53866.8	28602	44163.4	60664.5	47008.5	57376.4	58057	63916.7	56292.8	39116.7	1.27493	0.000192384	6105.77	12.576	up	1.35057	0.000961969	5206.78	12.3462	up	--	--	--	--	--	1.21711	0.000192384	6105.77	12.576	up	1.4545	0.000961969	5206.78	12.3462	up	--	--	--
4-Nitrocatechol	Phenolic acids	28725.1	17802.7	12833.1	13459.8	8198.82	34561.2	39849.1	27876.6	57523.4	41001.5	131813	35056.5	140676	156255	68547.3	91028.9	163444	140439	265767	70074.1	1.10597	0.0356035	3.63899	1.86354	up	1.19022	0.017064	6.57062	2.71603	up	--	--	--	--	--	1.13554	0.0188197	9.01947	3.17304	up	1.02324	0.0448884	2.65098	1.40652	up	1.01467	0.00506487	2.47856
1-Methylxanthine	Nucleotides and derivatives	56484.3	74913.3	43647.9	45868.8	56298.4	9	9	9	9	9	28296.1	19132.1	88187.7	93757.1	39494.4	3945.45	5670.66	25606.5	9	27738.6	1.01536	0.0970369	1399.34	10.4505	up	--	--	--	--	--	--	--	--	--	--	--	--	--	--	--	1.4478	0.0258761	5974.83	12.5447	up	1.23411	0.000556919	0.00016233
6-Methylmercaptopurine	Nucleotides and derivatives	2.9305e+06	7.25515e+06	1.90355e+06	3.9905e+06	5.31996e+06	46734.8	38574.6	74015.2	64720.7	65989.6	858162	1.9574e+06	438445	789010	2.02161e+06	257575	143379	455000	190573	413209	1.15928	0.0182704	5.03297	2.33141	up	1.06214	0.0272473	0.283399	-1.8191	down	1.04032	0.0459447	0.240697	-2.05471	down	1.1511	0.0128583	0.0682131	-3.87381	down	1.39952	0.0237247	20.91	4.38612	up	1.21548	0.0106951	0.0135533
Dehydroascorbic acid	Others	113244	152133	70828	122475	129370	13821.5	15062	9	12834.4	7346.59	117739	100590	80875.3	113325	110264	9	9	9	29202.2	9	--	--	--	--	--	--	--	--	--	--	1.10506	3.90547e-06	0.0559268	-4.16032	down	1.04291	0.000395018	0.0497206	-4.33001	down	--	--	--	--	--	--	--	--
2-Picoline; 2-Methylpyridine	Alkaloids	445401	485842	413986	490915	443736	137194	146132	106725	196789	105012	617984	509241	521775	601631	706321	349882	403015	292895	385926	305321	1.20113	8.2755e-05	2.51071	1.32809	up	--	--	--	--	--	--	--	--	--	--	--	--	--	--	--	1.41723	3.90691e-05	4.27397	2.09558	up	1.19545	6.53766e-07	0.30346
1-Methyladenine	Nucleotides and derivatives	29619.5	87967.5	30658.3	51571.9	54502.3	28874.9	25477.8	10080.7	64989.2	50899.4	151816	56253.5	133859	78993.9	70877.9	11842.5	24922.9	24127.5	18463.8	14939.8	--	--	--	--	--	--	--	--	--	--	1.21396	0.0126412	0.191737	-2.3828	down	--	--	--	--	--	1.06366	0.0255349	2.72734	1.4475	up	--	--	--
2-Aminophenol	Alkaloids	27906.9	48988.5	20645.4	18271.7	23394.6	18918.2	8569.88	24792.6	19585	31556.3	47043.8	28157	62376.3	82166.4	29810.3	10921.8	9	12035.5	9	17380.3	--	--	--	--	--	--	--	--	--	--	--	--	--	--	--	--	--	--	--	--	1.04055	0.0427978	2.41297	1.27081	up	--	--	--
L-Histidine	Amino acids and derivatives	1.09561e+06	1.06786e+06	852243	1.2687e+06	1.4706e+06	194860	115989	316343	129883	116356	417387	649923	143531	354184	455886	134652	59331.2	270607	173804	190978	--	--	--	--	--	1.11438	0.000579914	0.351158	-1.50981	down	--	--	--	--	--	1.13487	0.000318876	0.144113	-2.79472	down	--	--	--	--	--	1.17672	0.000288297	0.151769
Methyl L-pyroglutamate	Alkaloids	9	9	9	9	9	44014.9	62139.5	62339.3	45237.4	22978.2	62347.1	92994.2	57219.1	52711.6	136183	9	9	9	9	9	1.27271	0.00285185	0.000190107	-12.3609	down	1.34843	0.00684354	8921.21	13.123	up	1.29761	0.00684354	0.000112092	-13.123	down	--	--	--	--	--	--	--	--	--	--	1.23227	0.00285185	5260.21
N-Acetyl-L-Aspartic Acid	Amino acids and derivatives	100065	62277.8	43822.1	75827.6	97148.2	14296.9	5830.95	3511.76	25220.3	3967.96	42655.1	31035.2	20824	25344.5	39037.6	31725	73851.6	38692	23795	49694.6	1.0377	0.0150736	4.12203	2.04336	up	1.12097	0.0110043	0.419096	-1.25465	down	--	--	--	--	--	--	--	--	--	--	1.12697	0.00654195	3.00782	1.58872	up	1.10062	0.00199552	0.139336
4-Methyl-5-thiazoleethanol	Others	98090.4	280419	81525.5	90278.9	114156	168813	86459.4	165760	335539	179767	2.77884e+06	1.14696e+06	1.98731e+06	1.60165e+06	1.84631e+06	167705	607434	56822	259704	42031.5	--	--	--	--	--	1.30232	0.00263622	14.088	3.8164	up	1.12158	0.00203906	0.121108	-3.04564	down	--	--	--	--	--	1.39002	0.0029275	9.99752	3.32157	up	--	--	--
Shikimic acid	Organic acids	2.23756e+06	3.13693e+06	1.31205e+06	2.37368e+06	2.93298e+06	301214	114055	127536	152751	114702	2.63779e+06	1.81489e+06	1.51552e+06	2.12135e+06	1.98067e+06	277406	199566	109775	128969	59578.4	--	--	--	--	--	--	--	--	--	--	1.23661	0.000404469	0.0769887	-3.69921	down	1.15191	0.00199716	0.0646445	-3.95133	down	1.41789	0.0004273	12.4284	3.63557	up	1.19872	0.00204071	0.0675599
N-Acetyl-L-glutamic acid	Amino acids and derivatives	69593.1	59558.3	61076.9	103976	103243	9096.66	7787.89	9	20485.8	6675.67	52354.9	21401.9	18539.9	24176	25075.3	122765	129419	41686.8	18306	53848.1	--	--	--	--	--	1.16461	0.00373951	0.356143	-1.48947	down	--	--	--	--	--	--	--	--	--	--	--	--	--	--	--	--	--	--
L-Glycyl-L-proline	Amino acids and derivatives	54438.7	43348.4	21579.6	31196.4	28072.4	9	9	9	9	9	23073.3	11679.2	11165.6	54877.3	51319.8	9056.06	9823.81	16910.1	1738.14	13373.4	1.2541	0.0158874	1131.14	10.1436	up	--	--	--	--	--	--	--	--	--	--	--	--	--	--	--	1.44586	0.033018	3380.34	11.723	up	1.23265	0.00367125	0.00025191
N-Acetyl-L-Glutamine	Amino acids and derivatives	2.03934e+06	1.37071e+06	2.21223e+06	1.75568e+06	2.23519e+06	953864	90120.2	298552	3.74607e+06	42744	3.62871e+06	2.69432e+06	7.94339e+06	5.6821e+06	2.14722e+06	1.21674e+06	1.32105e+06	1.96064e+06	1.02361e+06	1.68548e+06	--	--	--	--	--	--	--	--	--	--	1.05636	0.0483849	0.326195	-1.61619	down	--	--	--	--	--	1.05308	0.032928	4.30603	2.10636	up	--	--	--
Quinic Acid	Organic acids	4.83494e+07	4.80172e+07	3.20776e+07	3.24472e+07	3.50552e+07	2.09822e+06	2.54656e+06	1.18542e+06	1.45149e+06	1.30976e+06	4.01299e+07	3.48457e+07	2.68645e+07	4.1123e+07	4.3279e+07	8.12488e+06	1.28328e+07	2.02842e+06	8.41522e+06	1.60674e+06	--	--	--	--	--	--	--	--	--	--	1.09911	5.16206e-05	0.177232	-2.49629	down	1.03566	0.000198051	0.168454	-2.56957	down	1.43949	0.000250959	21.6776	4.43813	up	1.22145	0.000518376	0.0438459
5-Acetamidopentanoic Acid	Organic acids	112775	174054	228445	294860	241971	9	9	9	19378.4	9	37178.8	70512.6	92611.6	20736.8	12389	12531.7	17931.8	5735.16	5642.26	13984.7	1.02833	0.156265	2.87547	1.5238	up	1.1137	0.00349778	0.221868	-2.17223	down	--	--	--	--	--	1.18199	0.00294913	0.0530608	-4.23621	down	1.23305	0.0459876	12.0235	3.58778	up	1.10369	0.00245514	0.0184529
N-α-Acetyl-L-ornithine	Amino acids and derivatives	32521.1	52172.2	21512.9	41872	29154.7	2415.62	3903.23	10065.9	1924.36	1583.31	40463.5	6417.59	2462.69	22758.9	24272.6	12552.6	9425.09	39264.2	25782.4	32734.9	1.0516	0.0227756	6.02035	2.58985	up	--	--	--	--	--	--	--	--	--	--	--	--	--	--	--	--	--	--	--	--	1.13232	0.00286983	0.112239
2,6-Diaminooimelic acid	Organic acids	866574	620056	533855	472162	557852	29193.2	43089.1	143488	32507.6	47367.1	1.06985e+06	143664	489888	464576	827188	1.10955e+06	1.10597e+06	854123	1.03476e+06	739109	1.22204	0.000117155	16.3829	4.03412	up	--	--	--	--	--	--	--	--	--	--	--	--	--	--	--	1.25851	0.0271429	10.131	3.3407	up	1.16329	0.000727243	0.0969169
D-Pinitol	Others	135566	151039	123181	111374	116937	34553.3	26479.1	36153.2	19574.4	20228	34790.7	75384.6	85900.1	31489.7	98720.4	112090	153103	106816	83827.4	124534	1.19883	0.000858941	4.23665	2.08293	up	--	--	--	--	--	--	--	--	--	--	--	--	--	--	--	1.03691	0.0480308	2.38185	1.25209	up	1.1931	1.88218e-05	0.214682
L-Homocitrulline	Amino acids and derivatives	46134.5	71564.8	42922.8	53536.4	59878.8	9	9	21932.3	9	9	108404	44598.2	73832	133351	110028	37206	24395.2	95986.7	52884.6	87221.9	1.06409	0.013981	13.5511	3.76034	up	--	--	--	--	--	--	--	--	--	--	--	--	--	--	--	1.24453	0.00335388	21.4042	4.41982	up	1.04239	7.99621e-05	0.0801654
D-Sedoheptuiose 7-phosphate	Others	1.28412e+07	1.26885e+07	9.75535e+06	1.09754e+07	1.08154e+07	1.19996e+06	1.2441e+06	1.20667e+06	1.2617e+06	988676	7.26495e+06	7.95501e+06	5.32883e+06	7.43928e+06	8.53922e+06	3.90354e+06	5.46969e+06	1.08547e+06	3.96231e+06	831894	--	--	--	--	--	--	--	--	--	--	--	--	--	--	--	--	--	--	--	--	1.44405	0.000324024	6.1899	2.62992	up	1.23076	5.95413e-05	0.103391
N-Acetylcadaverine	Alkaloids	52551	51804.9	86032.4	94220.9	47201.5	18736.7	10303.3	17482.8	36490.2	14905	30229.7	9	59992	9	9	13908	21886.1	20462.4	10228.3	16231.6	--	--	--	--	--	--	--	--	--	--	--	--	--	--	--	1.13771	0.0061256	0.249288	-2.00411	down	--	--	--	--	--	1.07951	0.00580789	0.295102
Quinolinic Acid	Alkaloids	198451	296000	248718	190354	267438	16808.6	10672.4	4340.78	72352	6396.53	155291	166681	166215	132872	91721.1	107844	69515	39306.6	66764.6	61356.7	--	--	--	--	--	--	--	--	--	--	1.02412	0.00385051	0.483721	-1.04775	down	1.12083	0.000259795	0.287092	-1.80041	down	1.26575	0.000234019	6.4464	2.68849	up	1.11833	4.84474e-05	0.0920681
2(3H)-Benzothiazolone	Alkaloids	11417	16969.8	23088	21660	16197.4	24076.2	19904	20102.1	24720.2	16001.8	18724.3	17160.5	14241.2	17954.2	23400.3	3360.96	5269.62	6813.54	814.494	9567.19	1.03986	8.86496e-05	0.246419	-2.02081	down	--	--	--	--	--	1.04299	0.000246603	0.282309	-1.82465	down	--	--	--	--	--	--	--	--	--	--	--	--	--
Benzamide	Phenolic acids	842860	1.73548e+06	650942	788429	846263	56252.3	29032.9	45364.6	91898.8	34784.2	423705	264759	314129	133953	302904	38726.8	70814	50013.4	40902.4	59338.2	--	--	--	--	--	1.16694	0.0222408	0.295941	-1.75662	down	1.23288	0.0068204	0.180482	-2.47007	down	1.19614	0.00895505	0.053412	-4.22669	down	1.32558	0.0059678	5.59373	2.48381	up	1.19684	0.00887247	0.0529059
3-Hydroxyanthranilic acid	Alkaloids	31102.4	94580.3	62643.4	48079.2	87880.8	13953.6	38199.7	19276.4	34544.1	35336.9	86045.8	69425.8	116284	323597	125941	69208.4	65503.9	311041	76854	375944	--	--	--	--	--	--	--	--	--	--	--	--	--	--	--	--	--	--	--	--	1.2579	0.0647605	5.1043	2.35171	up	--	--	--
1,4-Dihydro-1-Methyl-4-oxo-3-pyridinecarboxamide	Alkaloids	176688	429519	185269	173061	219174	44783.6	54572.9	115758	114590	56374.8	524177	60422.5	217068	280422	257921	3.11441e+06	1.73019e+06	4.39736e+06	4.35402e+06	4.3229e+06	1.25464	0.00255178	46.4124	5.53644	up	--	--	--	--	--	1.19379	0.00286106	13.3722	3.74116	up	1.18205	0.00291923	15.1379	3.92009	up	--	--	--	--	--	1.02816	0.0280141	0.326161
3-Dehydroshikimic acid	Organic acids	1.60078e+07	1.35419e+07	3.06125e+07	2.47392e+07	2.65831e+07	753976	97578.6	218678	517643	82875.9	6.01248e+06	2.56536e+07	2.86089e+07	13074029	3.96575e+06	125153	402925	117649	190953	101758	--	--	--	--	--	--	--	--	--	--	1.23676	0.0382729	0.0121379	-6.36434	down	1.20193	0.00240198	0.00841765	-6.89237	down	1.34382	0.0393612	46.2755	5.53218	up	1.18619	0.00244485	0.0149864
3-Carbamyl-1-methylpyridinium;(1-Methylnicotinamide)	Alkaloids	39228.9	42459	31925	44792.4	37809.2	7867.57	8624.91	4095.38	7419.45	20349.7	59594.2	21714.7	37523.1	22387.3	13955.6	9633.03	9	9	9	9	--	--	--	--	--	--	--	--	--	--	1.0858	0.0209809	0.0623106	-4.00438	down	1.03901	1.55927e-06	0.0492779	-4.34292	down	1.10276	0.0554714	3.20895	1.6821	up	1.11246	4.36235e-05	0.24645
2-Acetyl-3-ethylpyrazine	Alkaloids	9	9	9	9	55886.8	62122.4	100285	91714.1	97825.8	92477.6	14517.8	34754.2	28913.1	42783.2	29645.3	40151.6	48390.4	57382.8	100216	42939.9	--	--	--	--	--	1.06463	0.174533	2.69324	1.42934	up	--	--	--	--	--	--	--	--	--	--	1.28233	0.000195784	0.338896	-1.56109	down	1.02326	0.000710024	7.94711
Tyrosol; 4-Hydroxyphenylethanol	Phenolic acids	118228	114703	173617	63990.9	91110.7	602329	460371	2.56518e+06	2.46315e+06	675320	2.24644e+06	1.18425e+06	2.77281e+06	3.89284e+06	1.47619e+06	527637	1.01715e+06	621354	581266	339409	--	--	--	--	--	1.31463	0.0103788	20.6045	4.36489	up	1.11256	0.0229463	0.266736	-1.90652	down	1.13498	0.0096729	5.49597	2.45838	up	--	--	--	--	--	1.11004	0.0593684	12.0473
2-Phenylethylamine	Alkaloids	898213	1.90973e+06	668728	821675	949280	53577.2	34126.2	48117.2	100835	59600.9	490573	336577	363134	162436	319455	34624.1	71634.4	61166.9	53026.4	82673.5	--	--	--	--	--	1.14072	0.0294911	0.318654	-1.64994	down	1.22952	0.00588909	0.181276	-2.46374	down	1.19005	0.0108563	0.0577642	-4.11368	down	1.34843	0.00538406	5.64435	2.49681	up	1.19738	0.0107671	0.0564553
L-Tyramine	Alkaloids	6.50646e+06	5.2125e+06	6.17236e+06	4.87655e+06	5.85248e+06	64864	20081.5	33605.5	144309	26640.4	5.32292e+06	3.67163e+06	4.62642e+06	1.46144e+06	2.97564e+06	131159	303201	42030.3	175323	33668.9	--	--	--	--	--	--	--	--	--	--	1.20478	0.00646595	0.0379544	-4.71959	down	1.16146	3.5204e-05	0.0239474	-5.38399	down	1.40515	0.00605782	62.3766	5.96293	up	1.20926	4.34002e-05	0.0101152
Pyridoxine	Others	5.12408e+06	1.15876e+07	3.39439e+06	6.16625e+06	6.24386e+06	308826	310700	975485	4.65866e+06	1.31577e+06	6.68371e+06	3.94067e+06	1.63941e+07	1.34278e+07	5.75836e+06	331488	1.67372e+06	302612	481403	276687	--	--	--	--	--	--	--	--	--	--	1.19975	0.0224594	0.066355	-3.91365	down	1.12048	0.0115648	0.0942888	-3.40677	down	1.18413	0.0292793	6.1041	2.60978	up	--	--	--
Cyclo(L-Ala-L-Pro)	Amino acids and derivatives	9	4334.13	9	9	9	9	9	9	9	9	124428	54312.2	71528.7	52020.8	97907.8	21941.2	48458.9	9	9120.96	7153.11	1.02802	0.112573	1926.29	10.9116	up	1.22988	0.0044984	91.5755	6.51689	up	--	--	--	--	--	--	--	--	--	--	1.45306	0.00439691	8893.27	13.1185	up	--	--	--
Cyclo(Ser-Pro)	Amino acids and derivatives	5323.02	38200.7	20027.8	26396.2	16316.7	9	9	9	37636.8	9	566644	305120	418044	393124	438067	111601	264175	41924.6	72946	46973.8	1.10341	0.0707103	14.2708	3.83499	up	1.28499	0.000593381	19.9596	4.31901	up	1.10724	0.00066628	0.253475	-1.98008	down	--	--	--	--	--	1.30611	0.000462608	56.3005	5.81508	up	--	--	--
Scopine	Alkaloids	68593.4	75021.6	60260.7	68124.3	56982.3	15458.8	16856.7	10111.8	27050.5	21397	157728	72391.8	97039.9	88351.5	149631	38978	47696.9	43814.3	50151.4	18863.8	--	--	--	--	--	--	--	--	--	--	1.09358	0.0103566	0.353017	-1.50219	down	--	--	--	--	--	1.37967	0.00464154	6.2189	2.63666	up	1.16355	4.39428e-06	0.27623
5-L-Glutamyl-L-amino acid	Amino acids and derivatives	764880	806387	513996	856407	706654	82061.8	66613.3	57529.4	319410	424360	846331	535930	679393	611722	711304	144591	403437	202318	148141	156854	--	--	--	--	--	--	--	--	--	--	1.19385	0.000188577	0.311799	-1.68131	down	1.1135	0.000171754	0.289267	-1.78952	down	1.18349	0.00111739	3.56292	1.83306	up	1.00249	0.000634549	0.260387
Tranexamic Acid	Organic acids	18700.5	30017.2	18314.7	21972.4	25676.5	9	9	9	14191.3	9	66450.5	40221	58147.1	50301.9	55616.3	28260.9	28534.1	21864	33593.6	24186.5	1.10635	0.000179331	9.58992	3.26152	up	1.24353	0.000715241	2.36078	1.23926	up	--	--	--	--	--	--	--	--	--	--	1.27636	2.59131e-05	19.0293	4.25015	up	1.03825	0.000636147	0.12406
N-Acetyl-L-leucine	Amino acids and derivatives	426885	370234	232755	386228	399102	7753.08	5221.19	3206.4	27623.5	7847.88	115172	193945	145176	28631.9	68323.9	39868.7	82344.9	9	30203.9	22789.6	--	--	--	--	--	1.08418	0.000508412	0.303684	-1.71936	down	--	--	--	--	--	--	--	--	--	--	1.28141	0.0248933	10.6723	3.41581	up	1.19374	0.000417377	0.0284553
L-Homocystine	Amino acids and derivatives	18573.7	18938.2	22858.3	23394.2	30548.9	9541.75	4638.98	1378.62	8324.77	4355.85	81957.6	60206.3	19102.7	9898.74	34818.1	43146.6	38966.4	25247.6	32691.5	42438	1.15591	0.000250193	6.46212	2.69201	up	--	--	--	--	--	--	--	--	--	--	--	--	--	--	--	1.16735	0.0550443	7.29403	2.86672	up	1.05035	0.000296435	0.24704
N-Acetyl-L-Arginine	Amino acids and derivatives	38383.7	81102.6	25818.1	72914.6	71770.5	9	9	9	9	9	60943.5	27500	28455.6	39641.6	55779.1	9	9	19596.7	9	9	--	--	--	--	--	--	--	--	--	--	1.10208	0.00239728	0.0924677	-3.43491	down	1.02854	0.00539194	0.0677015	-3.88467	down	1.45339	0.00350367	4718.22	12.204	up	1.23246	0.00596032	0.000155178
Octanoic acid	Lipids	8398.35	5477.31	7424.09	9100.83	9780.6	9	9	9	9	9	9	2819.85	9	9	9	11665.7	2288.96	9509.42	12007	8972.56	1.26829	0.00713753	987.636	9.94784	up	1.15638	6.82052e-05	0.0710742	-3.81453	down	1.12876	0.00687645	15.5623	3.95999	up	--	--	--	--	--	--	--	--	--	--	1.23464	0.000430306	0.00111993
Choline Alfoscerate	Lipids	2.64969e+06	1.50958e+06	3.3475e+06	1.98695e+06	2.19467e+06	2.87585e+06	1.75554e+06	6.24993e+06	1.36109e+06	1.79756e+06	7.75996e+06	1.33139e+06	5.88299e+06	1.06354e+07	5.3614e+06	8.22141e+06	8.63638e+06	1.1855e+07	6.01521e+06	1.27159e+07	1.04964	0.00291281	3.3792	1.75668	up	--	--	--	--	--	--	--	--	--	--	1.12656	0.00341429	4.05905	2.02114	up	--	--	--	--	--	--	--	--
Benzoylformic acid	Organic acids	49052.9	95792.2	31905.1	37756.9	78074.4	97875.4	75642.2	113075	39553	72160.8	16830.7	18101.7	52748.1	26879.6	43464.9	104158	168085	335363	154846	674342	--	--	--	--	--	--	--	--	--	--	1.12136	0.070066	9.0922	3.18463	up	--	--	--	--	--	1.13353	0.0143766	0.396742	-1.33373	down	--	--	--
Indole	Alkaloids	72564.3	132992	75845.5	79907.4	76945.5	41608.1	23223.7	32900.8	43123.2	39699.3	66187.4	90294.7	55363.7	51883.1	99938.4	39230.5	40799.1	49130.1	58387	40657.6	--	--	--	--	--	--	--	--	--	--	--	--	--	--	--	--	--	--	--	--	1.19769	0.0151401	2.01416	1.01018	up	1.0919	0.00834146	0.411986
2-(Formylamino)benzoic acid	Phenolic acids	259135	522219	288797	269318	304842	309425	236012	264157	250033	183638	4.6121e+06	995304	1.00562e+06	4.91798e+06	3.09694e+06	456959	747198	790942	777523	491978	1.16264	0.00402688	2.62583	1.39277	up	1.19531	0.0369421	8.89609	3.15317	up	1.02832	0.0542615	0.223176	-2.16375	down	--	--	--	--	--	1.31715	0.0338087	11.7657	3.55652	up	--	--	--
4-Aminoindole	Alkaloids	210317	330148	167683	206144	280573	9	9	58762.1	9	9	75346.8	73667.9	120343	553869	115285	9	9	9	9	9	--	--	--	--	--	--	--	--	--	--	1.29162	0.111083	4.79483e-05	-14.3482	down	1.21523	0.00121043	3.76612e-05	-14.6966	down	1.21042	0.128608	15.9616	3.99653	up	1.05482	0.000636367	0.049209
N-Benzylmethylene isomethylamine	Alkaloids	3.2017e+06	9.17354e+06	2.06756e+06	4.51473e+06	6.5197e+06	39298.3	30200.1	57760.7	54403.1	46146.5	847456	2.00994e+06	420926	727976	2.08194e+06	193821	89091.3	404312	147726	390753	1.10859	0.0360428	5.38041	2.42772	up	1.07642	0.0346368	0.238968	-2.06511	down	1.0434	0.0468228	0.201323	-2.31241	down	1.14374	0.0182109	0.0481098	-4.37753	down	1.40269	0.0274397	26.7252	4.74013	up	1.21569	0.0160238	0.00894166
N-benzylformamide	Alkaloids	1.28973e+06	1.32005e+06	1.22909e+06	1.3228e+06	2.0119e+06	53272.9	34564.7	47619.1	38330.5	36341.7	545699	1.07555e+06	212337	456202	1.56165e+06	108853	57987.5	132718	90038.5	108377	1.12417	0.00785196	2.36985	1.2448	up	--	--	--	--	--	1.12891	0.050672	0.129296	-2.95125	down	1.1951	0.000737537	0.0694179	-3.84855	down	1.36799	0.0399951	18.3289	4.19605	up	1.22874	0.000658548	0.0292921
4-Pyridoxic acid	Others	227722	639796	171614	181093	260950	225783	50640	123370	104925	133474	350731	171224	367601	339788	277236	277003	447436	267879	374928	201825	--	--	--	--	--	--	--	--	--	--	--	--	--	--	--	--	--	--	--	--	1.09201	0.00582868	2.3607	1.23921	up	--	--	--
L-Phenylalanine	Amino acids and derivatives	7.19052e+07	1.07367e+08	5.58686e+07	8.81984e+07	9.46753e+07	1.83633e+06	1.39056e+06	2.49992e+06	2.58031e+06	2.0231e+06	2.98559e+07	6.02101e+07	1.65622e+07	2.96736e+07	5.94521e+07	9.21077e+06	4.94472e+06	1.81212e+07	7.46833e+06	1.7082e+07	1.1524	0.0241115	5.50105	2.45971	up	1.00895	0.00764481	0.468294	-1.09451	down	1.02784	0.031325	0.290298	-1.78439	down	1.14197	0.000779729	0.135945	-2.87891	down	1.41449	0.0134204	18.9496	4.2441	up	1.22518	0.000813701	0.0247126
3,4-Dihydroxy-L-phenylalanine (L-Dopa)	Amino acids and derivatives	157493	177745	170614	164646	207786	31601.1	18175.5	51547.6	40517.1	34120.8	110371	129055	107113	100490	177718	56928.1	52801.4	70381.8	54473	85171	--	--	--	--	--	--	--	--	--	--	--	--	--	--	--	1.17738	1.28412e-05	0.364068	-1.45772	down	1.33441	0.00166419	3.55047	1.82801	up	1.17618	3.66621e-06	0.200347
Uridine 5'-monophosphate	Nucleotides and derivatives	86719	145779	63619.3	79263.6	96375	24144.4	32386.6	25624.1	38410.2	95983.2	373342	531470	1.78169e+06	4.94379e+06	2.07181e+06	248599	141429	37329.1	57390.4	87972	--	--	--	--	--	1.18205	0.0879622	20.5659	4.36218	up	1.09358	0.0903532	0.0590305	-4.0824	down	--	--	--	--	--	1.34685	0.0821345	44.8034	5.48553	up	--	--	--
2'-Deoxycytidine	Nucleotides and derivatives	88628.4	281589	38068.6	76336.8	94395.7	9	9	9	9	9	1.83331e+06	45724.5	39354.8	66637.1	349453	39607.1	55195.9	77160.4	22157.6	100294	1.2657	0.0128389	6542.55	12.6756	up	--	--	--	--	--	--	--	--	--	--	--	--	--	--	--	1.41949	0.249105	51877.2	15.6628	up	1.22849	0.053059	7.77177e-05
Uridine 5'-diphosphate	Nucleotides and derivatives	31369.6	28352.5	49862.4	52547.4	56711.2	9332.33	8689.74	10296.8	12014	7489.45	39908.3	43728.3	34054.1	52220	46351.6	19824.6	21513	18766.6	20473.7	14214	--	--	--	--	--	--	--	--	--	--	1.21789	0.000546848	0.438319	-1.18995	down	1.06085	0.0115094	0.43315	-1.20706	down	1.43243	0.000226287	4.52221	2.17703	up	1.18491	0.00383895	0.218523
2'-Deoxycytidine-5'-monophosphate	Nucleotides and derivatives	4942.14	2854.23	8987.49	12568.6	6415.16	9	7489.41	9	9	9	25518.4	11294.6	19437.6	29429.8	18657.7	14332.9	18138.3	31387	24119.8	18006.2	1.08016	0.00114345	14.0835	3.81593	up	1.07562	0.00779131	2.9171	1.54454	up	--	--	--	--	--	--	--	--	--	--	1.24624	0.00157181	13.8647	3.79335	up	1.00463	0.0368128	0.210397
Cytidine 5'-monophosphate(Cytidylic acid)	Nucleotides and derivatives	61488.9	71924.4	99032.7	79891.5	57977.9	59529.8	76157.5	106418	68636	70187.6	248550	148864	499832	1.20177e+06	502152	150436	301288	70200.5	88243.6	88750.8	--	--	--	--	--	1.14373	0.0723098	7.02419	2.81233	up	--	--	--	--	--	--	--	--	--	--	1.23686	0.0732095	6.82849	2.77157	up	--	--	--
Azelaic acid	Organic acids	4.66143e+06	7.72585e+06	4.11814e+06	5.84078e+06	5.51744e+06	1.23058e+06	1.29349e+06	1.31712e+06	1.4534e+06	1.25153e+06	3.56199e+06	3.71072e+06	4.83694e+06	1.75841e+06	2.67291e+06	1.63583e+07	1.77362e+07	1.75157e+07	1.85234e+07	1.44633e+07	1.27483	2.35868e-05	12.9232	3.69189	up	--	--	--	--	--	1.25005	6.88172e-07	5.11439	2.35456	up	1.17333	2.32449e-06	3.03611	1.60222	up	1.26337	0.0179623	2.52683	1.33733	up	1.20689	0.00227542	0.234934
D-Pantothenic Acid	Others	1.76243e+06	3.00704e+06	1.18372e+06	1.71399e+06	2.01977e+06	57027.8	29295.8	32773.4	248963	20817.3	1.60858e+06	1.25671e+06	1.52363e+06	180612	995998	158386	247777	147255	158954	219194	--	--	--	--	--	--	--	--	--	--	1.04903	0.0223095	0.167382	-2.57879	down	1.19098	0.00421019	0.0961671	-3.37831	down	1.2606	0.014754	14.3118	3.83913	up	1.16459	0.00312622	0.0401444
L-Seryl-L-Isoleucine	Amino acids and derivatives	67054.8	190318	36290.8	99770.4	82923.3	9	9	6323.56	9	9	110955	19378	25338.2	66924.5	90833.6	21117.4	32736.7	87233.2	22133.5	84792.3	1.10628	0.031974	38.9985	5.28535	up	--	--	--	--	--	--	--	--	--	--	--	--	--	--	--	1.27646	0.0263227	49.2847	5.62307	up	1.10524	0.0222516	0.0133504
Trimethyllysine	Amino acids and derivatives	908459	957421	765503	1.24454e+06	1.31403e+06	101603	44197.6	97510	166282	102891	1.10685e+06	993458	849865	1.31124e+06	891390	647381	433702	363150	432765	330003	1.19022	0.00221724	4.30648	2.10651	up	--	--	--	--	--	1.16456	0.000608891	0.42831	-1.22327	down	1.07458	0.0021989	0.425245	-1.23363	down	1.41119	0.000230225	10.0546	3.32978	up	1.18883	0.000662195	0.0987454
Coumarin	Lignans and Coumarins	9	9	14799.6	9	9	13183.3	10008	10227	18183.2	17908.8	10740.4	16490	12193.4	15145.4	6123.2	9	18636	9	9	9	1.0335	0.0508038	0.268621	-1.89635	down	1.09526	0.0349773	4.09101	2.03246	up	1.04414	0.0905962	0.307649	-1.70064	down	--	--	--	--	--	--	--	--	--	--	1.00535	0.0171927	4.68539
Caffeic acid	Phenolic acids	353435	295767	346745	287511	305094	2.31589e+06	1.32801e+06	4.90134e+06	3.32032e+06	500217	9.65431e+06	1.30968e+06	1.65205e+06	4.45031e+06	6.54472e+06	224115	827327	190313	598221	243255	--	--	--	--	--	1.23261	0.0478291	14.8633	3.89368	up	1.13686	0.0507697	0.0882311	-3.50257	down	--	--	--	--	--	--	--	--	--	--	1.04662	0.0487427	7.78431
endo-Borneol	Terpenoids	1.72504e+09	1.99944e+09	1.63742e+09	1.63648e+09	1.44991e+09	252443681	396780224	328397168	534485032	352072340	358602391	827158905	488862080	389793271	495986252	237890235	634208409	66624818	373851078	260143671	--	--	--	--	--	1.27445	1.16205e-05	0.303067	-1.72229	down	--	--	--	--	--	1.07074	5.556e-06	0.186158	-2.4254	down	--	--	--	--	--	1.20175	1.20976e-05	0.220657
Bicyclo[2.2.1]heptan-2-ol, 1,7,7-trimethyl-, (1S-endo)-	Terpenoids	1.69694e+09	2.00021e+09	1.62602e+09	1.62753e+09	1.44327e+09	252443681	396780224	328397168	534485032	352072340	358602391	827158905	488862080	389793271	495986252	237890235	634208409	67344833	375652785	260143671	--	--	--	--	--	1.27356	1.3295e-05	0.305029	-1.71298	down	--	--	--	--	--	1.07047	6.13989e-06	0.187663	-2.41378	down	--	--	--	--	--	1.20134	1.42884e-05	0.222085
(+)-2-Bornanone	Terpenoids	1.1595e+09	8.34095e+08	1.24999e+09	1.29507e+09	1.69178e+09	2.65084e+08	3.78583e+08	4.18211e+08	2.30357e+08	3.42979e+08	1.74781e+08	3.02852e+08	1.91592e+08	1.43779e+08	2.18894e+08	5.36281e+07	1.79327e+08	8.44409e+06	1.61658e+08	3.12556e+07	--	--	--	--	--	1.30697	0.00131009	0.165622	-2.59403	down	--	--	--	--	--	1.08287	0.000717081	0.0697083	-3.84253	down	--	--	--	--	--	1.1724	0.00190847	0.262456
Eucalyptol	Terpenoids	6.29409e+08	3.93835e+08	6.40031e+08	6.44843e+08	6.02636e+08	8.25895e+07	8.90096e+07	7.90676e+07	7.98259e+07	8.45786e+07	9.118e+07	1.19994e+08	8.14263e+07	6.97626e+07	7.94652e+07	2.0212e+06	1.42371e+07	1.66383e+06	2.10535e+06	3.13797e+07	1.12363	9.70046e-05	0.123852	-3.01332	down	1.3222	0.000375348	0.151792	-2.71984	down	1.14275	0.000133773	0.116351	-3.10344	down	1.16294	0.000240552	0.0176611	-5.82328	down	--	--	--	--	--	1.22485	0.000463595	0.142599
Linalool	Terpenoids	2.95643e+07	3.35789e+07	2.70646e+07	3.22983e+07	3.07749e+07	1.87618e+06	1.92984e+06	1.95824e+06	1.67289e+06	1.16635e+06	1.48483e+06	2.62912e+06	2.36906e+06	2.09603e+06	1.96266e+06	492350	2.7159e+06	379129	298235	1.53759e+06	--	--	--	--	--	1.3461	9.21058e-06	0.0687737	-3.862	down	--	--	--	--	--	1.17021	1.15879e-06	0.0353808	-4.82089	down	--	--	--	--	--	1.22952	1.04851e-05	0.0561289
5,7-Octadien-4-one, 2,6-dimethyl-, (Z)-	Terpenoids	1.15918e+09	8.34095e+08	1.25025e+09	1.29594e+09	1.69816e+09	2.64027e+08	3.78223e+08	4.16608e+08	2.30178e+08	3.42658e+08	1.74641e+08	3.02092e+08	1.91637e+08	1.4392e+08	2.18995e+08	5.35754e+07	1.79465e+08	8.44409e+06	1.61492e+08	3.12556e+07	--	--	--	--	--	1.30705	0.00135064	0.165333	-2.59656	down	--	--	--	--	--	1.08293	0.000741307	0.0696148	-3.84446	down	--	--	--	--	--	1.17246	0.00196357	0.261589
Ethanone, 1-(1H-pyrazol-4-yl)-	Heterocyclic compound	1.15918e+09	8.34003e+08	1.25001e+09	1.29581e+09	1.69782e+09	2.64027e+08	3.78223e+08	4.16608e+08	2.29621e+08	3.41807e+08	1.74202e+08	3.02092e+08	1.91627e+08	1.43878e+08	2.18966e+08	5.35748e+07	1.7946e+08	8.44132e+06	1.61488e+08	3.12463e+07	--	--	--	--	--	1.30704	0.00134838	0.165271	-2.5971	down	--	--	--	--	--	1.08291	0.000740545	0.0696204	-3.84435	down	--	--	--	--	--	1.1724	0.00195778	0.261397
Butanoic acid, 3-methyl-, 1-ethenyl-1,5-dimethyl-4-hexenyl ester	Ester	6.51753e+08	6.76055e+08	6.73106e+08	6.74423e+08	5.74768e+08	6.06459e+08	6.51697e+08	6.7776e+08	6.41186e+08	5.49935e+08	3.59861e+08	3.42541e+08	5.07289e+08	4.84262e+08	4.4652e+08	4.24443e+07	1.88548e+08	6.69936e+07	1.34879e+08	9.81964e+07	1.2055	4.1703e-07	0.169829	-2.55785	down	--	--	--	--	--	1.17329	7.83493e-05	0.248104	-2.01098	down	1.14913	3.43416e-07	0.163398	-2.61354	down	--	--	--	--	--	--	--	--
1-Pentanone, 1-(2-furanyl)-	Heterocyclic compound	1202063388	1446047463	1108122507	1098683657	926122547	6.66623e+07	1.18666e+08	9.26494e+07	195875362	1.01211e+08	104378890	399373012	163363404	115790787	168751502	62058863	253991599	15551983	109038866	69322838	--	--	--	--	--	1.26968	3.50974e-05	0.164617	-2.60281	down	--	--	--	--	--	1.10921	4.0894e-05	0.0882132	-3.50286	down	--	--	--	--	--	1.20608	0.000140052	0.0994742
2-(2-Acetoxy-1-propyl)furan, (S)	Heterocyclic compound	8.51895e+08	5.75853e+08	9.24594e+08	9.58712e+08	1.30053e+09	1.48687e+08	2.24303e+08	2.52063e+08	1.26779e+08	1.99402e+08	9.37066e+07	1.72336e+08	1.03317e+08	7.58841e+07	1.19869e+08	2.7596e+07	9.61052e+07	4.23676e+06	8.7303e+07	1.5775e+07	--	--	--	--	--	1.30983	0.00199436	0.122542	-3.02865	down	--	--	--	--	--	1.09904	0.00140831	0.0500948	-4.3192	down	--	--	--	--	--	1.17521	0.00268152	0.206271
(-)-Bornyl acetate	Terpenoids	6.59992e+08	8.2508e+08	6.03913e+08	6.4609e+08	7.29722e+08	2.21757e+08	1.30823e+08	1.58686e+08	1.69797e+08	1.33337e+08	6.02929e+07	1.11916e+08	7.26311e+07	5.87659e+07	6.42982e+07	1.07663e+07	7.59188e+07	2.49402e+07	2.05153e+07	2.96509e+06	1.04911	0.000241102	0.165896	-2.59165	down	1.33268	4.34247e-05	0.106184	-3.23537	down	--	--	--	--	--	1.12115	1.95923e-05	0.0389938	-4.68061	down	1.27996	0.0028011	0.451749	-1.14641	down	1.20595	3.29645e-05	0.23505
2,6-Dimethyl-1-nonen-3-yn-5-ol	Alcohol	6.5989e+08	8.26052e+08	6.04342e+08	6.45982e+08	7.30408e+08	2.21783e+08	1.30837e+08	1.58701e+08	1.69843e+08	1.33351e+08	6.0313e+07	1.11755e+08	7.26283e+07	5.87501e+07	6.43271e+07	1.07732e+07	7.58692e+07	2.49315e+07	2.04399e+07	2.95562e+06	1.04912	0.000240692	0.165705	-2.59331	down	1.33275	4.45512e-05	0.106088	-3.23666	down	--	--	--	--	--	1.12111	2.01346e-05	0.0389334	-4.68285	down	1.28053	0.00279755	0.451525	-1.14712	down	1.20592	3.39168e-05	0.234956
(+)-alpha-Pinene	Terpenoids	6.91809e+08	7.66604e+08	7.12844e+08	7.72235e+08	7.33022e+08	3.94445e+08	3.54254e+08	2.91338e+08	3.4393e+08	2.63085e+08	1.26257e+08	9.61128e+07	1.52299e+08	1.11426e+08	1.54476e+08	1.45107e+06	4.11493e+07	5.85331e+06	7.48258e+06	1.99108e+07	1.19028	7.14378e-05	0.0460502	-4.44065	down	1.34519	3.82816e-09	0.174233	-2.52091	down	1.14169	8.16643e-05	0.118405	-3.07819	down	1.16111	2.65193e-08	0.0206301	-5.5991	down	1.38605	0.000286862	0.388919	-1.36246	down	1.19843	1.93836e-06	0.447993
.alpha.-Pinene	Terpenoids	6.89487e+08	7.64576e+08	7.10127e+08	7.68584e+08	7.29817e+08	3.93996e+08	3.53635e+08	2.90895e+08	3.43429e+08	2.62745e+08	1.26088e+08	9.59764e+07	1.52081e+08	1.1127e+08	1.54285e+08	1.45117e+06	4.11142e+07	5.84955e+06	7.47532e+06	1.98981e+07	1.19028	7.15099e-05	0.0460803	-4.43971	down	1.34515	3.69672e-09	0.174658	-2.5174	down	1.14167	8.17644e-05	0.118475	-3.07735	down	1.16105	2.53575e-08	0.0206925	-5.59474	down	1.38602	0.000287383	0.388947	-1.36236	down	1.19819	2.02971e-06	0.449054
Ethanone, 1-(1,4-dimethyl-3-cyclohexen-1-yl)-	Terpenoids	6.1548e+08	3.99751e+08	6.71339e+08	6.97661e+08	9.75026e+08	9.5858e+07	1.46942e+08	1.65837e+08	8.11391e+07	1.30116e+08	5.9886e+07	1.11823e+08	6.62847e+07	4.87806e+07	7.71793e+07	1.77114e+07	6.16733e+07	2.73365e+06	5.61476e+07	1.01468e+07	--	--	--	--	--	1.31002	0.00269624	0.108343	-3.20632	down	--	--	--	--	--	1.1051	0.00202616	0.0441802	-4.50046	down	--	--	--	--	--	1.17535	0.00353823	0.184533
(3S,3aS,6R,8aS)-3,8,8-Trimethyl-7-methyleneoctahydro-1H-3a,6-methanoazulene	Terpenoids	3.34259e+08	3.53907e+08	3.74661e+08	3.58472e+08	3.60707e+08	4.11848e+08	4.36322e+08	5.07426e+08	4.61649e+08	3.70201e+08	3.64243e+08	2.84778e+08	3.92766e+08	3.50451e+08	3.91408e+08	2.92091e+07	1.06797e+08	3.91245e+07	7.7628e+07	4.92774e+07	1.22492	3.72542e-06	0.138077	-2.85646	down	--	--	--	--	--	1.23323	4.24007e-06	0.169336	-2.56204	down	1.15795	2.52586e-06	0.169492	-2.56071	down	--	--	--	--	--	--	--	--
1,5-Dimethyl-1-vinyl-4-hexenyl butyrate	Ester	3.02337e+08	2.99406e+08	3.43407e+08	3.36343e+08	3.95251e+08	4.22001e+08	4.00012e+08	4.9331e+08	4.52393e+08	3.79265e+08	2.88479e+08	2.36719e+08	3.12736e+08	2.8808e+08	3.10231e+08	3.03283e+07	1.04116e+08	4.19563e+07	7.75024e+07	5.72351e+07	1.23058	1.40633e-06	0.144919	-2.78668	down	--	--	--	--	--	1.2245	2.34575e-06	0.216633	-2.20667	down	1.15814	2.83758e-06	0.185561	-2.43004	down	--	--	--	--	--	--	--	--
(S)-2,5-Dimethyl-3-vinylhex-4-en-2-ol	Alcohol	6.13865e+08	4.21329e+08	6.20464e+08	6.36766e+08	5.94663e+08	8.07423e+07	8.65313e+07	7.63488e+07	7.69155e+07	8.30882e+07	8.79347e+07	1.12424e+08	7.69618e+07	6.72714e+07	7.65425e+07	2.05923e+06	1.42855e+07	1.72271e+06	2.17377e+06	3.1084e+07	1.12311	9.44618e-05	0.12716	-2.97528	down	1.32888	0.000166185	0.145868	-2.77726	down	1.14082	9.29846e-05	0.121874	-3.03654	down	1.16445	0.000110576	0.0177775	-5.8138	down	--	--	--	--	--	1.22854	0.000227284	0.139804
Bicyclo[3.1.1]hept-2-ene, 2,6-dimethyl-6-(4-methyl-3-pentenyl)-	Terpenoids	2.83529e+08	3.018e+08	3.00094e+08	2.83509e+08	2.65272e+08	3.09445e+08	3.29904e+08	3.48717e+08	3.32097e+08	2.70654e+08	2.97206e+08	2.36751e+08	3.21872e+08	2.93452e+08	3.21787e+08	2.48948e+07	8.65894e+07	3.24695e+07	6.38388e+07	3.95476e+07	1.22192	4.36545e-07	0.15548	-2.6852	down	--	--	--	--	--	1.23655	2.9753e-06	0.168137	-2.5723	down	1.1586	9.03488e-07	0.172458	-2.53568	down	--	--	--	--	--	--	--	--
.alpha.-Cubebene	Terpenoids	3.54832e+08	2.11828e+08	4.35295e+08	3.71804e+08	4.40731e+08	2.93381e+08	3.62885e+08	2.29488e+08	2.51722e+08	1.92274e+08	3.18861e+08	1.75876e+08	3.52333e+08	3.20185e+08	3.24448e+08	1.32596e+07	2.29289e+07	1.54917e+07	3.25428e+07	1.71023e+07	1.25259	0.00100016	0.0761988	-3.71409	down	--	--	--	--	--	1.27416	0.000804019	0.067926	-3.87989	down	1.19596	0.00110938	0.0558423	-4.1625	down	--	--	--	--	--	--	--	--
3-Octen-2-one, (E)-	Ketone	4.91026e+08	2.97037e+08	4.91647e+08	5.04302e+08	4.64198e+08	6.26878e+07	6.69344e+07	5.96706e+07	6.02811e+07	6.3576e+07	6.8226e+07	8.96558e+07	6.07416e+07	5.24686e+07	5.95069e+07	1.52295e+06	1.08041e+07	1.24116e+06	1.58745e+06	2.3637e+07	1.12312	0.000102861	0.123879	-3.013	down	1.32174	0.000470421	0.14705	-2.76562	down	1.14153	0.000126951	0.117341	-3.09123	down	1.16308	0.000299644	0.0172549	-5.85685	down	--	--	--	--	--	1.22385	0.000557245	0.139288
(3R,3aR,3bR,4S,7R,7aR)-4-Isopropyl-3,7-dimethyloctahydro-1H-cyclopenta[1,3]cyclopropa[1,2]benzen-3-ol	Terpenoids	3.30737e+08	4.12085e+08	3.97882e+08	3.26317e+08	3.44431e+08	3.25131e+08	3.88597e+08	5.62561e+08	4.38548e+08	3.64971e+08	3.35301e+08	2.64261e+08	3.96643e+08	3.19945e+08	3.51252e+08	1.08177e+07	2.91563e+07	1.12418e+07	3.34584e+07	2.67339e+07	1.2489	0.000593083	0.0535665	-4.22253	down	--	--	--	--	--	1.26715	8.07489e-05	0.0668153	-3.90368	down	1.19026	1.8619e-05	0.061502	-4.02322	down	--	--	--	--	--	--	--	--
4,4'-Bitriazolyl	Heterocyclic compound	4.61041e+08	6.04305e+08	4.08098e+08	4.41567e+08	5.00523e+08	1.20414e+08	6.99436e+07	8.47664e+07	9.15765e+07	7.13647e+07	3.14082e+07	5.90763e+07	3.83627e+07	3.09143e+07	3.45025e+07	5.37631e+06	4.08148e+07	1.27607e+07	1.02184e+07	1.82619e+06	1.06578	0.000284405	0.162068	-2.62533	down	1.33534	0.000152223	0.0804228	-3.63625	down	--	--	--	--	--	1.13847	0.000101774	0.0293916	-5.08845	down	1.28187	0.00309537	0.443459	-1.17313	down	1.21	0.000160889	0.181354
Ketone, methyl 2,4,5-trimethylpyrrol-3-yl	Heterocyclic compound	4.60897e+08	6.04232e+08	4.08151e+08	4.41452e+08	5.04038e+08	1.20268e+08	6.96582e+07	8.45192e+07	9.1396e+07	7.12032e+07	3.13188e+07	5.89054e+07	3.82665e+07	3.08254e+07	3.43821e+07	5.36619e+06	4.05384e+07	1.27161e+07	1.0182e+07	1.86051e+06	1.06785	0.000290112	0.161684	-2.62875	down	1.33535	0.000153224	0.0800813	-3.64239	down	--	--	--	--	--	1.13962	0.000103168	0.0292145	-5.09717	down	1.28155	0.003156	0.4432	-1.17397	down	1.20995	0.000161465	0.180689
.beta.-Guaiene	Terpenoids	3.27948e+08	4.11216e+08	3.97985e+08	3.31083e+08	3.40162e+08	3.10868e+08	3.81046e+08	5.59559e+08	4.27776e+08	3.57142e+08	3.28668e+08	2.58159e+08	3.96643e+08	3.1273e+08	3.46006e+08	1.03235e+07	2.82282e+07	1.0605e+07	3.1724e+07	2.58307e+07	1.24844	0.000749286	0.0524022	-4.25423	down	--	--	--	--	--	1.26697	0.000111166	0.0649805	-3.94385	down	1.19076	1.92992e-05	0.0590089	-4.08292	down	--	--	--	--	--	--	--	--
.beta.-Pinene	Terpenoids	4.55928e+08	5.24916e+08	4.95805e+08	5.38799e+08	4.91765e+08	1.76003e+08	1.64253e+08	1.36323e+08	1.40431e+08	1.10086e+08	4.55942e+07	4.5599e+07	6.36959e+07	4.8037e+07	7.46091e+07	431151	1.29506e+07	1.74819e+06	1.29397e+06	9.26471e+06	1.1914	0.000167098	0.0353304	-4.82295	down	1.34892	5.22863e-07	0.110695	-3.17534	down	1.14994	0.000352406	0.0925599	-3.43347	down	1.16939	2.47875e-06	0.0102459	-6.60881	down	1.37073	0.000454039	0.381703	-1.38948	down	1.21446	9.35972e-08	0.290002
Tricyclo[2.2.1.0(2,6)]heptane-3-methanol, 2,3-dimethyl-	Terpenoids	4.38359e+08	5.8234e+08	3.862e+08	4.17525e+08	4.73746e+08	1.16858e+08	6.66647e+07	8.15323e+07	8.81282e+07	6.85211e+07	3.01218e+07	5.66384e+07	3.65326e+07	2.95106e+07	3.26851e+07	5.27648e+06	3.83555e+07	1.24773e+07	1.00893e+07	1.6165e+06	1.05959	0.000333613	0.160812	-2.63655	down	1.33465	0.000190786	0.0807115	-3.63108	down	--	--	--	--	--	1.13498	0.000132793	0.0295083	-5.08274	down	1.2804	0.00347676	0.439855	-1.1849	down	1.20801	0.000206485	0.183496
3-Cyclohexene-1-methanethiol, .alpha.,.alpha.,4-trimethyl-	Sulfur compounds	4.38299e+08	5.83212e+08	3.86142e+08	4.17468e+08	4.73682e+08	1.16858e+08	6.66647e+07	8.15323e+07	8.81282e+07	6.85211e+07	3.01138e+07	5.66384e+07	3.65184e+07	2.95072e+07	3.26851e+07	5.27561e+06	3.83555e+07	1.24773e+07	1.00893e+07	1.58707e+06	1.0582	0.000333426	0.16074	-2.6372	down	1.33462	0.000194842	0.080678	-3.63168	down	--	--	--	--	--	1.13423	0.000135861	0.029487	-5.08378	down	1.28041	0.00347468	0.439794	-1.1851	down	1.20794	0.000211923	0.183445
Phenol, 2-(1-methylpropyl)-	Phenol	4.38177e+08	5.83132e+08	3.86033e+08	4.1734e+08	4.73519e+08	1.16818e+08	6.66059e+07	8.15018e+07	8.806e+07	6.84689e+07	3.01361e+07	5.66377e+07	3.65437e+07	2.95163e+07	3.26785e+07	5.29039e+06	3.83555e+07	1.24784e+07	1.00958e+07	1.64633e+06	1.0608	0.000335915	0.161029	-2.63461	down	1.33462	0.000195273	0.0807207	-3.63092	down	--	--	--	--	--	1.13567	0.000136246	0.0295303	-5.08166	down	1.28012	0.00350161	0.440172	-1.18386	down	1.20791	0.000212243	0.183385
D-Limonene	Terpenoids	4.90021e+08	5.75127e+08	5.23973e+08	5.3364e+08	5.22777e+08	1.28883e+08	1.59123e+08	1.19024e+08	1.15459e+08	9.72875e+07	3.509e+07	3.02984e+07	3.93223e+07	2.88725e+07	3.9759e+07	389543	2.21088e+07	2.43785e+06	1.60187e+06	8.69952e+06	1.1548	9.5141e-05	0.0568553	-4.13656	down	1.3519	2.15183e-06	0.0655225	-3.93187	down	1.04518	0.000833584	0.203284	-2.29843	down	1.15427	5.99208e-07	0.0133196	-6.2303	down	1.42606	0.000667251	0.279685	-1.83813	down	1.22145	2.95885e-08	0.234273
Limonene	Terpenoids	4.74357e+08	5.57906e+08	5.23825e+08	5.54659e+08	5.22777e+08	1.2888e+08	1.59119e+08	1.19128e+08	1.15456e+08	9.72559e+07	3.50444e+07	3.02733e+07	3.92773e+07	2.88482e+07	3.97152e+07	388978	2.20995e+07	2.43233e+06	1.59718e+06	8.69138e+06	1.15482	9.51929e-05	0.0568041	-4.13786	down	1.35208	3.55614e-06	0.0657516	-3.92683	down	1.04512	0.000838613	0.203336	-2.29806	down	1.15427	1.22468e-06	0.0133697	-6.22489	down	1.42614	0.000666865	0.27936	-1.8398	down	1.2214	9.09356e-08	0.235365
4-methyl-1-(1-methylethyl)-Bicyclo[3.1.0]hex-2-ene	Hydrocarbons	5.35812e+08	4.4283e+08	5.75208e+08	5.6866e+08	5.6325e+08	1.7467e+07	3.09431e+07	2.16591e+07	1.94211e+07	1.52605e+07	1.09398e+07	2.61961e+07	2.47444e+07	2.01958e+07	3.85448e+07	52358.6	4.76341e+06	372355	89802.8	6.48588e+06	1.0463	0.00092129	0.112303	-3.15453	down	1.33707	1.96405e-05	0.0449113	-4.47678	down	1.0654	0.00641814	0.097527	-3.35805	down	1.14739	2.50169e-05	0.00438006	-7.83483	down	--	--	--	--	--	1.2297	2.54292e-05	0.0390022
Bicyclo[3.1.0]hexane, 4-methylene-1-(1-methylethyl)-	Terpenoids	5.55766e+08	4.44343e+08	5.76873e+08	5.97125e+08	5.65413e+08	1.8133e+07	3.15637e+07	2.21553e+07	1.99193e+07	1.56514e+07	1.114e+07	2.62162e+07	2.50419e+07	2.04154e+07	3.88652e+07	57950.7	4.76634e+06	386124	94472.1	6.49335e+06	1.05122	0.000841022	0.10983	-3.18666	down	1.33752	2.80375e-05	0.0444161	-4.49277	down	1.06877	0.00627675	0.0969623	-3.36643	down	1.14947	3.31616e-05	0.00430668	-7.85921	down	--	--	--	--	--	1.22976	3.44879e-05	0.0392122
3-Hexanone, 1-phenyl-	Ketone	2.20174e+08	2.23627e+08	2.46973e+08	2.38108e+08	2.58916e+08	2.93254e+08	2.87296e+08	3.60061e+08	3.19615e+08	2.5869e+08	2.24885e+08	1.76791e+08	2.43912e+08	2.20243e+08	2.41832e+08	2.11406e+07	7.36788e+07	2.86254e+07	5.40831e+07	3.78056e+07	1.22858	8.07887e-06	0.141768	-2.8184	down	--	--	--	--	--	1.22967	4.3369e-06	0.194404	-2.36287	down	1.15926	3.86818e-07	0.181288	-2.46364	down	--	--	--	--	--	--	--	--
2-Ethylpiperidine	Heterocyclic compound	4.26656e+08	2.58298e+08	4.24153e+08	4.35262e+08	4.03623e+08	5.7764e+07	6.18121e+07	5.49094e+07	5.55544e+07	5.87322e+07	6.28866e+07	8.21231e+07	5.66256e+07	4.87486e+07	5.53007e+07	1.46759e+06	1.02976e+07	1.20168e+06	1.55735e+06	2.25383e+07	1.1208	0.000122506	0.128345	-2.9619	down	1.32099	0.000467333	0.156923	-2.67187	down	1.13968	0.000100204	0.121244	-3.04401	down	1.16128	0.000283498	0.019026	-5.71588	down	--	--	--	--	--	1.22326	0.000558973	0.148241
Iso-3-thujyl acetate	Ester	3.99855e+08	5.32936e+08	3.52975e+08	3.80939e+08	4.27659e+08	1.1222e+08	6.41807e+07	7.86816e+07	8.47645e+07	6.56607e+07	2.9161e+07	5.47207e+07	3.50801e+07	2.84614e+07	3.13154e+07	5.31044e+06	3.68366e+07	1.22594e+07	9.97456e+06	1.53492e+06	1.05577	0.000333749	0.162552	-2.62103	down	1.33372	0.00019495	0.0853427	-3.55059	down	--	--	--	--	--	1.13166	0.000133224	0.031473	-4.98974	down	1.27942	0.0034596	0.440778	-1.18188	down	1.2063	0.000212878	0.193618
2-Methyl-6-methyleneocta-2,7-dien-4-one	Terpenoids	3.86145e+08	2.51796e+08	4.20179e+08	4.42642e+08	6.23079e+08	6.06737e+07	9.13044e+07	1.03276e+08	5.16096e+07	8.1297e+07	3.8358e+07	7.02089e+07	4.24875e+07	3.14015e+07	4.86991e+07	1.14875e+07	3.95165e+07	1.82642e+06	3.58261e+07	6.69878e+06	--	--	--	--	--	1.31032	0.00296854	0.108838	-3.19974	down	--	--	--	--	--	1.1061	0.00222747	0.0448976	-4.47722	down	--	--	--	--	--	1.17664	0.00388768	0.182763
Cyclohexanol, 3,5-dimethyl-	Alcohol	3.74504e+08	2.28996e+08	3.71993e+08	3.81905e+08	3.57226e+08	5.50267e+07	5.88033e+07	5.21262e+07	5.25734e+07	5.54031e+07	5.9793e+07	7.72111e+07	5.31401e+07	4.59059e+07	5.20408e+07	1.38182e+06	9.66778e+06	1.13732e+06	1.42695e+06	2.1132e+07	1.12182	0.000109892	0.126841	-2.97891	down	1.31923	0.000442141	0.16802	-2.5733	down	1.1402	9.89518e-05	0.120607	-3.05161	down	1.15961	0.000259813	0.0202644	-5.62491	down	--	--	--	--	--	1.22269	0.000550424	0.159762
1,3,6-Octatriene, 3,7-dimethyl-, (Z)-	Terpenoids	2.19545e+08	1.59198e+08	2.75974e+08	2.22014e+08	2.23085e+08	5.36884e+07	5.56905e+07	5.03217e+07	5.01886e+07	5.12605e+07	5.68806e+07	8.08006e+07	5.2829e+07	4.4838e+07	5.2637e+07	1.42651e+06	1.0262e+07	1.18726e+06	1.48364e+06	2.1229e+07	1.11503	0.000173784	0.136276	-2.8754	down	1.29655	0.000464013	0.261849	-1.9332	down	1.13651	0.000251443	0.123577	-3.01652	down	1.14583	0.000219178	0.0323585	-4.94971	down	--	--	--	--	--	1.21717	0.00080003	0.237448
.beta.-Phellandrene	Terpenoids	2.19349e+08	1.60232e+08	2.73124e+08	2.64988e+08	2.20683e+08	5.36906e+07	5.69299e+07	5.03195e+07	5.01936e+07	5.1258e+07	5.68804e+07	8.07928e+07	5.28272e+07	4.48348e+07	5.26341e+07	1.42768e+06	1.0261e+07	1.18642e+06	1.48534e+06	2.12196e+07	1.11556	0.000132244	0.135599	-2.88258	down	1.29781	0.000609912	0.252965	-1.98299	down	1.13655	0.000251323	0.123555	-3.01677	down	1.14712	0.000287222	0.0312551	-4.99976	down	--	--	--	--	--	1.21596	0.000937348	0.230496
2-Cyclohexen-1-ol, 2-methyl-5-(1-methylethenyl)-, acetate, cis-	Ester	2.84877e+08	1.64866e+08	3.56012e+08	3.01106e+08	3.60653e+08	2.31356e+08	2.87891e+08	1.7839e+08	1.95501e+08	1.48627e+08	2.49167e+08	1.35574e+08	2.78242e+08	2.52937e+08	2.54847e+08	1.01768e+07	1.74936e+07	1.19116e+07	2.49876e+07	1.30965e+07	1.25234	0.00119666	0.0745525	-3.7456	down	--	--	--	--	--	1.27389	0.000894369	0.0663378	-3.91402	down	1.19547	0.00137493	0.0529236	-4.23994	down	--	--	--	--	--	--	--	--
6-Octenal, 7-methyl-3-methylene-	Aldehyde	3.48524e+08	2.40262e+08	3.7762e+08	3.92967e+08	5.39402e+08	6.28343e+07	9.31267e+07	1.04581e+08	5.35428e+07	8.26393e+07	3.94367e+07	7.20017e+07	4.33686e+07	3.20215e+07	5.03158e+07	1.16385e+07	4.02841e+07	1.80175e+06	3.59616e+07	6.7585e+06	--	--	--	--	--	1.30995	0.0020516	0.124893	-3.00123	down	--	--	--	--	--	1.09962	0.0014381	0.0507929	-4.29923	down	--	--	--	--	--	1.17653	0.00278828	0.208937
p-Cymene	Aromatics	4.69416e+08	4.49252e+08	5.49424e+08	5.41503e+08	4.84067e+08	1.32298e+08	1.25463e+08	9.07683e+07	9.56421e+07	8.85377e+07	2.25094e+07	1.8778e+07	3.26344e+07	2.36267e+07	4.4862e+07	2.2339e+06	2.26097e+07	4.13111e+06	5.63656e+06	1.03387e+07	1.20332	0.000147499	0.0843801	-3.56695	down	1.3452	8.6425e-06	0.057109	-4.13014	down	1.02668	0.0121281	0.315637	-1.66366	down	1.19027	9.83177e-06	0.0180257	-5.7938	down	1.37519	0.000303093	0.267333	-1.90329	down	1.21996	3.43864e-06	0.213625
o-Cymene	Terpenoids	4.66804e+08	4.48096e+08	5.47967e+08	5.41511e+08	4.81369e+08	1.32035e+08	1.25233e+08	9.05596e+07	9.54486e+07	8.83513e+07	2.24288e+07	1.8686e+07	3.2532e+07	2.35459e+07	4.47353e+07	2.22196e+06	2.25866e+07	4.11327e+06	5.55992e+06	1.03169e+07	1.20315	0.000147428	0.084267	-3.56889	down	1.34516	9.47264e-06	0.0570967	-4.13045	down	1.0263	0.0122568	0.315643	-1.66363	down	1.19016	1.06457e-05	0.0180222	-5.79408	down	1.37512	0.000303499	0.266969	-1.90526	down	1.21984	3.97157e-06	0.21387
Cyclopentanecarbonitrile, 3-(1-methylethylidene)-	Nitrogen compounds	469562689	5.74188e+08	427148403	424330050	3.49413e+08	24141085	42284386	33342530	68587270	36166873	37391826	142805350	58744466	41948452	59676603	22298439	89582784	5903611	39116646	24827237	--	--	--	--	--	1.27451	9.2268e-05	0.151724	-2.72048	down	--	--	--	--	--	1.11777	0.000112046	0.0809611	-3.62663	down	--	--	--	--	--	1.20825	0.000263915	0.0911157
1H-Cyclopropa[a]naphthalene, 1a,2,3,5,6,7,7a,7b-octahydro-1,1,7,7a-tetramethyl-, [1aR-(1a.alpha.,7.alpha.,7a.alpha.,7b.alpha.)]-	Terpenoids	1.9565e+08	2.04636e+08	2.23205e+08	2.12031e+08	2.277e+08	2.59938e+08	2.55216e+08	3.16013e+08	2.82838e+08	2.28403e+08	2.02978e+08	1.57608e+08	2.2247e+08	1.97121e+08	2.16664e+08	1.73366e+07	6.17991e+07	2.23746e+07	4.40339e+07	2.98136e+07	1.22954	6.50499e-06	0.130629	-2.93645	down	--	--	--	--	--	1.23288	5.78611e-06	0.175914	-2.50706	down	1.16184	2.71064e-07	0.164931	-2.60007	down	--	--	--	--	--	--	--	--
p-Tolylacetic Acid	Acid	2.68569e+08	1.57383e+08	3.35472e+08	2.81568e+08	3.37767e+08	2.18848e+08	2.72324e+08	1.6979e+08	1.86123e+08	1.4156e+08	2.35087e+08	1.29598e+08	2.62432e+08	2.3839e+08	2.40931e+08	9.73262e+06	1.68477e+07	1.13236e+07	2.39888e+07	1.24284e+07	1.25198	0.00113501	0.0751746	-3.73361	down	--	--	--	--	--	1.27366	0.000839293	0.0671715	-3.89601	down	1.19534	0.00129246	0.0538263	-4.21555	down	--	--	--	--	--	--	--	--
BenzenAmine, 2,5-dimethyl-	Amine	461510875	567785633	420475596	415885562	344725876	20883646	37681943	29287085	63778376	32124345	32932097	138293423	52616457	36769881	54409349	19400799	84654693	4930829	34832939	21828007	--	--	--	--	--	1.27077	8.98352e-05	0.142519	-2.81078	down	--	--	--	--	--	1.11708	0.000122226	0.0749405	-3.73811	down	--	--	--	--	--	1.20744	0.000270001	0.0831328
Cyclobutanespiro-2'-bicyclo[1.1.0]butane-4'-spirocyclobutane	Hydrocarbons	3.67465e+08	4.45108e+08	3.81509e+08	4.38111e+08	3.99258e+08	1.67031e+08	1.48756e+08	1.19014e+08	1.43423e+08	1.06515e+08	4.93955e+07	3.73854e+07	5.95778e+07	4.34851e+07	6.07021e+07	580032	1.60034e+07	2.29961e+06	2.94643e+06	7.74943e+06	1.19374	0.000145421	0.0431973	-4.53291	down	1.3475	6.08206e-06	0.123333	-3.01936	down	1.14331	9.2992e-05	0.118058	-3.08243	down	1.16993	7.67702e-06	0.0145605	-6.1018	down	1.38657	0.000518287	0.365899	-1.45048	down	1.20699	1.47151e-06	0.337069
Di-epi-.alpha.-cedrene-(I)	Terpenoids	1.39343e+08	9.83065e+07	1.83967e+08	1.56046e+08	1.63397e+08	2.5813e+08	2.05133e+08	1.97907e+08	2.31995e+08	1.89219e+08	1.53346e+08	8.56031e+07	1.56981e+08	1.83096e+08	1.57926e+08	2.44817e+07	4.52094e+07	2.58714e+07	3.92439e+07	2.16877e+07	1.24383	3.39417e-05	0.144583	-2.79003	down	--	--	--	--	--	1.22893	0.00137245	0.212353	-2.23546	down	1.16163	0.000683084	0.211176	-2.24348	down	--	--	--	--	--	--	--	--
1H-3a,7-Methanoazulene, 2,3,4,7,8,8a-hexahydro-3,6,8,8-tetramethyl-, (3R,3aS,7S,8aR)-	Terpenoids	1.39343e+08	9.83065e+07	1.83968e+08	1.56046e+08	1.63397e+08	2.58037e+08	2.05133e+08	1.97889e+08	2.31969e+08	1.89214e+08	1.53346e+08	8.56023e+07	1.56981e+08	1.83096e+08	1.57926e+08	2.44809e+07	4.51794e+07	2.58714e+07	3.92331e+07	2.16826e+07	1.24386	3.37488e-05	0.144559	-2.79027	down	--	--	--	--	--	1.22899	0.00137312	0.21229	-2.23589	down	1.16168	0.0006836	0.211113	-2.24391	down	--	--	--	--	--	--	--	--
Ethanol, 2-(4-ethylphenoxy)-	Alcohol	1.61678e+08	1.62405e+08	1.85803e+08	1.81311e+08	2.10441e+08	2.34762e+08	2.18682e+08	2.90174e+08	2.52272e+08	2.0512e+08	1.61272e+08	1.26079e+08	1.75652e+08	1.57783e+08	1.73954e+08	1.50604e+07	5.24678e+07	2.06846e+07	3.85668e+07	2.81695e+07	1.23315	2.3455e-05	0.129016	-2.95438	down	--	--	--	--	--	1.23038	5.52009e-06	0.194968	-2.35869	down	1.16193	1.92477e-06	0.171853	-2.54075	down	--	--	--	--	--	--	--	--
3,6-Nonadien-1-ol, (E,Z)-	Alcohol	2.94282e+08	1.91814e+08	3.21179e+08	3.37857e+08	4.84784e+08	4.79567e+07	7.14557e+07	8.03459e+07	4.08203e+07	6.35929e+07	3.04323e+07	5.53364e+07	3.32486e+07	2.46862e+07	3.85187e+07	9.13537e+06	3.11974e+07	1.43633e+06	2.81902e+07	5.2837e+06	--	--	--	--	--	1.30817	0.00335736	0.111798	-3.16103	down	--	--	--	--	--	1.10403	0.00250648	0.0461637	-4.4371	down	--	--	--	--	--	1.17491	0.00445035	0.186618
Cyclopentanone, 2-methyl-3-(1-methylethyl)-	Ketone	2.98186e+08	2.0649e+08	3.02182e+08	3.08996e+08	2.90065e+08	4.75994e+07	5.25494e+07	4.45785e+07	4.47044e+07	4.50497e+07	4.25506e+07	5.45157e+07	3.8815e+07	3.29409e+07	3.79899e+07	997661	8.31982e+06	956685	1.14384e+06	1.50536e+07	1.13364	1.07208e-05	0.112894	-3.14695	down	1.33047	0.00015696	0.147101	-2.76512	down	1.13562	6.91247e-05	0.127998	-2.9658	down	1.16304	0.000101382	0.0188287	-5.73092	down	--	--	--	--	--	1.22714	0.000229906	0.166782
3-Mercapto-3-methylbutyl formate (ester)	Ester	2.97879e+08	2.06313e+08	3.01787e+08	3.08609e+08	2.89686e+08	4.75195e+07	5.23849e+07	4.44779e+07	4.46333e+07	4.46686e+07	4.22947e+07	5.47497e+07	3.90008e+07	3.28781e+07	3.77379e+07	995153	8.18631e+06	944790	1.11999e+06	1.51785e+07	1.13297	1.14823e-05	0.113079	-3.1446	down	1.33022	0.000154698	0.147166	-2.76449	down	1.13509	7.63087e-05	0.127865	-2.9673	down	1.16274	0.000100629	0.0188174	-5.73179	down	--	--	--	--	--	1.22717	0.000228581	0.166409
2-Butanone, 4-(2,6,6-trimethyl-1,3-cyclohexadien-1-yl)-	Ketone	1.54666e+08	1.59223e+08	1.75867e+08	1.69126e+08	1.84454e+08	2.07639e+08	2.04845e+08	2.57856e+08	2.26922e+08	1.83179e+08	1.59621e+08	1.24136e+08	1.73612e+08	1.5396e+08	1.71581e+08	1.36314e+07	4.87373e+07	1.85099e+07	3.53079e+07	2.4665e+07	1.23081	1.2301e-05	0.130365	-2.93937	down	--	--	--	--	--	1.23318	5.77966e-06	0.179908	-2.47467	down	1.16232	1.90675e-07	0.167017	-2.58193	down	--	--	--	--	--	--	--	--
2-Azabicyclo[3.2.1]octan-3-one	Ketone	3.0478e+08	1.86852e+08	3.03057e+08	3.1132e+08	2.8763e+08	3.83458e+07	4.11188e+07	3.66011e+07	3.71573e+07	3.90965e+07	4.16325e+07	5.42505e+07	3.72142e+07	3.19829e+07	3.64603e+07	944457	6.60704e+06	772665	984035	1.43138e+07	1.12511	9.37545e-05	0.122827	-3.0253	down	1.32371	0.000414115	0.144614	-2.78972	down	1.14306	0.000107792	0.117207	-3.09286	down	1.16431	0.000265586	0.0169499	-5.88258	down	--	--	--	--	--	1.22478	0.000493765	0.137998
3-Cyclohexen-1-one, 3,5,5-trimethyl-	Ketone	3.03825e+08	1.86466e+08	3.01916e+08	3.10309e+08	2.86708e+08	3.82343e+07	4.10767e+07	3.64539e+07	3.70559e+07	3.90068e+07	4.14484e+07	5.45411e+07	3.71326e+07	3.19178e+07	3.63831e+07	941308	6.59877e+06	736778	963595	1.43713e+07	1.12301	9.53082e-05	0.123089	-3.02223	down	1.32338	0.000407221	0.14499	-2.78598	down	1.14095	0.000121601	0.117225	-3.09265	down	1.16326	0.000262616	0.0169964	-5.87863	down	--	--	--	--	--	1.22482	0.000489476	0.138082
trans-.alpha.-Bergamotene	Terpenoids	1.5315e+08	1.57843e+08	1.73702e+08	1.67253e+08	1.816e+08	2.05052e+08	2.0298e+08	2.55962e+08	2.24118e+08	1.80941e+08	1.57703e+08	1.22541e+08	1.7167e+08	1.51137e+08	1.69669e+08	1.33496e+07	4.75979e+07	1.78463e+07	3.47293e+07	2.41641e+07	1.2309	1.40542e-05	0.128794	-2.95687	down	--	--	--	--	--	1.23318	6.19174e-06	0.178185	-2.48855	down	1.16257	1.77506e-07	0.165182	-2.59787	down	--	--	--	--	--	--	--	--
Bicyclo[3.1.1]heptane, 6,6-dimethyl-2-methylene-, (1S)-	Terpenoids	3.76144e+08	4.91675e+08	3.94967e+08	4.57472e+08	4.1471e+08	1.00847e+08	9.90771e+07	6.86543e+07	8.52692e+07	6.1661e+07	2.49343e+07	2.30002e+07	2.70493e+07	1.94371e+07	2.61556e+07	456483	1.35756e+07	2.0097e+06	2.05061e+06	7.05306e+06	1.17115	0.000294889	0.0605174	-4.04651	down	1.35116	4.17416e-05	0.0564769	-4.14619	down	1.06606	0.000369079	0.208544	-2.26158	down	1.17156	3.08051e-05	0.0117779	-6.40777	down	1.41294	0.00143789	0.29019	-1.78493	down	1.21679	1.86624e-05	0.194621
Camphene	Terpenoids	3.77988e+08	4.92008e+08	3.96325e+08	4.59776e+08	4.15212e+08	1.01343e+08	9.95638e+07	6.91041e+07	8.56728e+07	6.20868e+07	2.50521e+07	2.31157e+07	2.70871e+07	1.9457e+07	2.63556e+07	454194	1.36036e+07	2.01681e+06	2.06898e+06	7.0689e+06	1.17108	0.00028929	0.0603501	-4.0505	down	1.35116	4.02606e-05	0.056539	-4.14461	down	1.06575	0.000359379	0.208252	-2.2636	down	1.17143	2.96616e-05	0.0117743	-6.40821	down	1.41313	0.00140779	0.289794	-1.7869	down	1.21694	1.7591e-05	0.1951
Bicyclo[2.2.1]heptane, 7,7-dimethyl-2-methylene-	Terpenoids	3.77988e+08	4.90915e+08	3.96986e+08	4.59776e+08	4.14319e+08	1.01609e+08	9.9809e+07	6.92411e+07	8.59385e+07	6.20098e+07	2.49424e+07	2.31532e+07	2.70915e+07	1.95538e+07	2.63995e+07	456310	1.36014e+07	2.01665e+06	2.06673e+06	7.06587e+06	1.17136	0.000298575	0.0602162	-4.0537	down	1.35128	3.89646e-05	0.0566081	-4.14285	down	1.06627	0.000363029	0.208081	-2.26479	down	1.17155	2.85796e-05	0.011779	-6.40763	down	1.41309	0.00144305	0.289389	-1.78892	down	1.21676	1.62046e-05	0.195613
Bicyclo[3.1.1]hept-2-ene, 3,6,6-trimethyl-	Terpenoids	3.75383e+08	4.89397e+08	3.93743e+08	4.55857e+08	4.13327e+08	1.00921e+08	9.90682e+07	6.86518e+07	8.53174e+07	6.16981e+07	2.49271e+07	2.29826e+07	2.70559e+07	1.93926e+07	2.61351e+07	455571	1.35764e+07	2.01282e+06	2.06566e+06	7.06559e+06	1.17099	0.000295254	0.0605692	-4.04527	down	1.35114	4.03617e-05	0.0566306	-4.14228	down	1.06546	0.00036863	0.208941	-2.25883	down	1.17143	2.96931e-05	0.0118325	-6.40111	down	1.41287	0.00143341	0.289886	-1.78644	down	1.21676	1.74443e-05	0.195354
1-Butanone, 2-hydroxy-1-phenyl-	Ketone	1.18671e+08	8.53025e+07	1.58456e+08	1.33879e+08	1.39631e+08	2.23941e+08	1.76919e+08	1.69281e+08	2.0131e+08	1.62988e+08	1.31465e+08	7.29713e+07	1.33538e+08	1.59135e+08	1.37405e+08	2.08543e+07	3.90844e+07	2.2163e+07	3.37671e+07	1.85346e+07	1.24284	4.27894e-05	0.143833	-2.79753	down	--	--	--	--	--	1.22684	0.00150436	0.211821	-2.23909	down	1.1612	0.000643567	0.211346	-2.24232	down	--	--	--	--	--	--	--	--
Cyclohexene, 3,4-diethenyl-1,6-dimethyl-	Hydrocarbons	2.70827e+08	1.76194e+08	2.94692e+08	3.09325e+08	4.35535e+08	4.17814e+07	6.34108e+07	7.17124e+07	3.54418e+07	5.63217e+07	2.61183e+07	4.86101e+07	2.90062e+07	2.13326e+07	3.34302e+07	7.85581e+06	2.71412e+07	1.21628e+06	2.45446e+07	4.51305e+06	--	--	--	--	--	1.31026	0.00290659	0.106619	-3.22946	down	--	--	--	--	--	1.1059	0.00220041	0.043907	-4.50941	down	--	--	--	--	--	1.17664	0.00380417	0.18073
Benzene, (1-methyl-1-propylpentyl)-	Aromatics	1.31825e+08	1.77557e+08	1.56129e+08	1.3753e+08	1.02966e+08	1.69803e+08	1.39678e+08	1.63484e+08	1.84155e+08	1.27797e+08	1.50057e+08	1.27145e+08	1.84699e+08	1.74844e+08	1.56704e+08	1.49216e+07	4.32553e+07	1.81423e+07	3.18747e+07	1.8544e+07	1.22169	2.6495e-05	0.161466	-2.63069	down	--	--	--	--	--	1.24674	2.05271e-05	0.15973	-2.64629	down	1.15428	0.00024089	0.179514	-2.47783	down	--	--	--	--	--	--	--	--
Bicyclo[4.4.0]dec-1-ene, 2-isopropyl-5-methyl-9-methylene-	Terpenoids	1.42433e+08	1.96986e+08	1.64178e+08	1.39577e+08	9.73179e+07	1.95576e+08	1.45097e+08	1.49312e+08	1.96812e+08	1.31702e+08	1.42042e+08	1.2761e+08	1.84542e+08	1.76382e+08	1.53946e+08	1.3627e+07	4.44903e+07	1.78228e+07	3.25208e+07	1.84707e+07	1.21352	0.000154709	0.155079	-2.68893	down	--	--	--	--	--	1.23795	2.854e-05	0.161795	-2.62776	down	1.14297	0.00088308	0.171415	-2.54443	down	--	--	--	--	--	--	--	--
2-Propenoic Acid, 3-phenyl-	Acid	1.41507e+08	1.48251e+08	1.56585e+08	1.48629e+08	1.48834e+08	1.71028e+08	1.82216e+08	2.13419e+08	1.92586e+08	1.51646e+08	1.51589e+08	1.16272e+08	1.64671e+08	1.44811e+08	1.63155e+08	1.09572e+07	4.16911e+07	1.46057e+07	2.93692e+07	1.95926e+07	1.22682	8.52986e-06	0.127584	-2.97048	down	--	--	--	--	--	1.23578	8.15974e-06	0.156943	-2.67169	down	1.16098	2.20204e-06	0.156245	-2.67812	down	--	--	--	--	--	--	--	--
Ionone	Terpenoids	1.2464e+08	1.24991e+08	1.45179e+08	1.41381e+08	1.68865e+08	1.87247e+08	1.727e+08	2.33717e+08	2.00317e+08	1.63816e+08	1.24029e+08	9.65204e+07	1.3491e+08	1.21508e+08	1.34082e+08	1.14097e+07	4.02297e+07	1.59004e+07	2.94669e+07	2.18718e+07	1.23437	3.43879e-05	0.124116	-3.01024	down	--	--	--	--	--	1.23005	6.16331e-06	0.194548	-2.3618	down	1.1618	7.5939e-06	0.168609	-2.56825	down	--	--	--	--	--	--	--	--
.alpha.-Ionone	Terpenoids	1.24645e+08	1.24991e+08	1.45179e+08	1.41383e+08	1.68865e+08	1.87247e+08	1.72694e+08	2.33712e+08	2.00307e+08	1.63812e+08	1.24029e+08	9.65225e+07	1.3491e+08	1.21508e+08	1.34082e+08	1.14863e+07	4.02786e+07	1.59118e+07	2.94658e+07	2.19717e+07	1.23458	3.45076e-05	0.124366	-3.00734	down	--	--	--	--	--	1.23034	6.18801e-06	0.194933	-2.35895	down	1.16207	7.62597e-06	0.168941	-2.56541	down	--	--	--	--	--	--	--	--
Benzyl Alcohol	Alcohol	2.67601e+08	2.82343e+08	3.04396e+08	3.04724e+08	2.86025e+08	6.70638e+07	8.10732e+07	6.338e+07	5.97805e+07	5.23526e+07	2.51633e+07	2.81609e+07	2.83463e+07	2.21172e+07	2.72863e+07	469311	1.04833e+07	1.21192e+06	1.00014e+06	7.45964e+06	1.17007	4.67913e-05	0.063724	-3.97202	down	1.35116	1.88603e-06	0.0907031	-3.4627	down	1.10972	5.74105e-05	0.157348	-2.66797	down	1.1674	4.91491e-07	0.014272	-6.13067	down	1.41038	0.000869615	0.404987	-1.30405	down	1.22524	2.82658e-08	0.223966
cis-.alpha.-Bisabolene	Terpenoids	1.64867e+08	2.67078e+08	2.10239e+08	1.77572e+08	1.20384e+08	1.38957e+08	1.24455e+08	1.26427e+08	1.49274e+08	1.09902e+08	1.36769e+08	1.5573e+08	2.13559e+08	1.67349e+08	1.5259e+08	8.74424e+06	2.77049e+07	1.13765e+07	1.88977e+07	1.26929e+07	1.23751	5.79607e-06	0.122364	-3.03075	down	--	--	--	--	--	1.26455	0.000185591	0.0961456	-3.37863	down	1.17908	0.00193245	0.0844726	-3.56537	down	--	--	--	--	--	--	--	--
Pentanoic acid, 1-ethenyl-1,5-dimethyl-4-hexenyl ester	Ester	1.79056e+08	2.67008e+08	2.10125e+08	1.80655e+08	1.20075e+08	1.48467e+08	1.26152e+08	1.32106e+08	1.53321e+08	1.09872e+08	1.36777e+08	1.57106e+08	2.12201e+08	1.67317e+08	1.526e+08	8.74081e+06	2.76956e+07	1.17328e+07	1.89146e+07	1.26895e+07	1.2382	1.93848e-05	0.119079	-3.07001	down	--	--	--	--	--	1.26516	0.000164814	0.0965777	-3.37217	down	1.18008	0.00163499	0.0833646	-3.58442	down	--	--	--	--	--	--	--	--
4-Undecene, 3-methyl-, (Z)-	Hydrocarbons	2.14861e+08	1.44739e+08	2.31625e+08	2.43139e+08	3.346e+08	3.87851e+07	5.67761e+07	6.36268e+07	3.32357e+07	5.07194e+07	2.49755e+07	4.44864e+07	2.74482e+07	2.04727e+07	3.13915e+07	7.65475e+06	2.56679e+07	1.22503e+06	2.31669e+07	4.47235e+06	--	--	--	--	--	1.30933	0.00235144	0.12727	-2.97403	down	--	--	--	--	--	1.09915	0.00163225	0.0531983	-4.23248	down	--	--	--	--	--	1.17613	0.00317929	0.207999
3-Nonen-1-ol, (E)-	Alcohol	2.15119e+08	1.45659e+08	2.3171e+08	2.43928e+08	3.38048e+08	3.87808e+07	5.67463e+07	6.36243e+07	3.32319e+07	5.07181e+07	2.49755e+07	4.44646e+07	2.74437e+07	2.05156e+07	3.13745e+07	7.67475e+06	2.56486e+07	1.23137e+06	2.31633e+07	4.53116e+06	--	--	--	--	--	1.30944	0.00244194	0.126674	-2.98081	down	--	--	--	--	--	1.09972	0.00170281	0.0530023	-4.2378	down	--	--	--	--	--	1.17622	0.00329916	0.206989
3-Acetyl-1H-pyrroline	Heterocyclic compound	2.41217e+08	2.8641e+08	2.68622e+08	2.73766e+08	2.60611e+08	6.69793e+07	8.08256e+07	6.1786e+07	5.91265e+07	5.01781e+07	2.17303e+07	2.31913e+07	2.39654e+07	1.81878e+07	2.46163e+07	353810	1.0199e+07	1.13105e+06	876192	6.09679e+06	1.16929	8.81938e-05	0.0585045	-4.09531	down	1.3513	3.60938e-06	0.0839387	-3.57452	down	1.0948	0.000104478	0.16704	-2.58174	down	1.16397	1.29422e-06	0.0140211	-6.15626	down	1.41511	0.00087517	0.350243	-1.51357	down	1.2213	8.8962e-08	0.239658
Phenol, 4-pentyl-	Phenol	1.75594e+08	1.85477e+08	1.83115e+08	1.82699e+08	1.43035e+08	1.54192e+08	1.71259e+08	1.77112e+08	1.65741e+08	1.3052e+08	7.61945e+07	7.1188e+07	1.18218e+08	1.10558e+08	9.89516e+07	7.64214e+06	3.61643e+07	1.22205e+07	2.49448e+07	1.78722e+07	1.2195	2.91941e-06	0.123737	-3.01465	down	--	--	--	--	--	1.18447	0.000337631	0.208045	-2.26504	down	1.16443	1.0359e-06	0.113624	-3.13766	down	--	--	--	--	--	--	--	--
2-Hydroxymethylbenzimidazole	Heterocyclic compound	1.24544e+08	1.33131e+08	1.40102e+08	1.31945e+08	1.33936e+08	1.59742e+08	1.67241e+08	1.98911e+08	1.7922e+08	1.40909e+08	1.36508e+08	1.04344e+08	1.48035e+08	1.30715e+08	1.47217e+08	9.73276e+06	3.71271e+07	1.3104e+07	2.64115e+07	1.68635e+07	1.22791	9.9853e-06	0.122028	-3.03471	down	--	--	--	--	--	1.23566	8.746e-06	0.154823	-2.69131	down	1.16019	1.1907e-06	0.15556	-2.68445	down	--	--	--	--	--	--	--	--
(6,6-dimethyl-2-bicyclo[3.1.1]hept-2-enyl)methyl 2-methylpropanoate	Ester	1.59761e+08	1.67376e+08	1.66216e+08	1.66423e+08	1.33633e+08	1.48629e+08	1.57787e+08	1.67978e+08	1.56649e+08	1.26199e+08	6.96473e+07	6.87727e+07	1.04624e+08	9.84094e+07	9.03644e+07	8.18916e+06	3.66428e+07	1.26343e+07	2.54761e+07	1.84837e+07	1.21904	9.34354e-07	0.133941	-2.90033	down	--	--	--	--	--	1.17758	0.000141392	0.234882	-2.08999	down	1.16238	2.66053e-07	0.127836	-2.96764	down	--	--	--	--	--	--	--	--
1-Cyclopentene-1-methanol, 2-methyl-5-(1-methylethyl)-	Alcohol	2.80872e+08	1.91812e+08	2.81336e+08	2.96953e+08	2.80475e+08	1.09198e+07	3.10086e+07	3.90087e+07	3.68865e+07	2.88303e+07	3.74067e+07	9.9758e+07	6.44246e+07	5.27234e+07	5.47292e+07	6.00935e+06	4.38172e+07	966841	5.46441e+06	3.79321e+06	--	--	--	--	--	1.28206	6.23982e-05	0.23211	-2.10712	down	1.03511	0.00599934	0.194313	-2.36354	down	1.11599	3.61346e-05	0.045102	-4.47066	down	1.04289	0.0322778	2.10729	1.07539	up	1.18428	0.000122281	0.110146
Cyclohexanol, 1-methyl-4-(1-methylethylidene)-	Terpenoids	278544910	189254800	278150807	294715314	277086534	10673970	30115472	37958900	35771040	27932946	37380280	97858118	64566965	52666824	53500197	5984232	43701069	947761	5494440	3768743	--	--	--	--	--	1.28305	7.00458e-05	0.232193	-2.10661	down	1.03349	0.00566491	0.195757	-2.35286	down	1.11495	3.81535e-05	0.0454533	-4.45947	down	1.05976	0.0283641	2.14789	1.10292	up	1.1854	0.000130613	0.108103
BenzAldehyde, 3-methoxy-	Aldehyde	2.84362e+08	1.9221e+08	2.84921e+08	3.02953e+08	2.85615e+08	1.05773e+07	2.97441e+07	3.74667e+07	3.54547e+07	2.7652e+07	3.64167e+07	9.90485e+07	6.35876e+07	5.13319e+07	5.35588e+07	5.73457e+06	4.24665e+07	887543	5.14784e+06	3.51347e+06	--	--	--	--	--	1.28164	7.75236e-05	0.225133	-2.15115	down	1.03557	0.00637246	0.190002	-2.39591	down	1.11653	5.03761e-05	0.0427758	-4.54706	down	1.05446	0.0325747	2.15724	1.10918	up	1.18674	0.00015077	0.104362
[1S-(1.alpha.,7.alpha.,8a.beta.)]-1,2,3,5,6,7,8,8a-octahydro-1,4-dimethyl-7-(1-methylethenyl)-Azulene	Terpenoids	1.43333e+08	2.27748e+08	1.81005e+08	1.47588e+08	1.0159e+08	1.21804e+08	1.05464e+08	9.66588e+07	1.26951e+08	9.00159e+07	1.17757e+08	1.35245e+08	1.86616e+08	1.43341e+08	1.29753e+08	7.40533e+06	2.43582e+07	1.01828e+07	1.60077e+07	1.07301e+07	1.2328	3.89226e-05	0.126983	-2.9773	down	--	--	--	--	--	1.26338	0.000232455	0.09637	-3.37527	down	1.17734	0.00201261	0.0857197	-3.54423	down	--	--	--	--	--	--	--	--
3-Cyclohexene-1-methanol, .alpha.,.alpha.,4-trimethyl-, propanoate	Terpenoids	1.08161e+08	1.20822e+08	1.27278e+08	1.17999e+08	1.11688e+08	1.2339e+08	1.34405e+08	1.52715e+08	1.43049e+08	1.14474e+08	1.23913e+08	9.63818e+07	1.34746e+08	1.21339e+08	1.33952e+08	8.92809e+06	3.31368e+07	1.19235e+07	2.39301e+07	1.47492e+07	1.22292	2.4177e-06	0.138718	-2.84978	down	--	--	--	--	--	1.23815	5.96597e-06	0.151832	-2.71945	down	1.15962	2.25484e-07	0.15815	-2.66063	down	--	--	--	--	--	--	--	--
2-Butanone, 4-(2,6,6-trimethyl-1-cyclohexen-1-yl)-	Ketone	1.10518e+08	1.18078e+08	1.24505e+08	1.17885e+08	1.11544e+08	1.23263e+08	1.49365e+08	1.52638e+08	1.42886e+08	1.14378e+08	1.23716e+08	9.62575e+07	1.34508e+08	1.21115e+08	1.33734e+08	8.91991e+06	3.31011e+07	1.19139e+07	2.3915e+07	1.47449e+07	1.22409	5.50096e-06	0.135664	-2.88189	down	--	--	--	--	--	1.23813	5.9034e-06	0.151962	-2.71822	down	1.15977	6.99703e-07	0.158953	-2.65333	down	--	--	--	--	--	--	--	--
Cubenene	Terpenoids	8.07414e+07	6.36339e+07	1.02462e+08	8.31225e+07	7.75829e+07	1.63883e+08	1.26693e+08	1.48601e+08	1.65125e+08	1.18897e+08	1.20016e+08	6.77134e+07	1.2043e+08	1.70594e+08	1.30062e+08	1.34392e+07	3.64139e+07	1.50929e+07	3.24592e+07	1.47537e+07	1.21492	2.56097e-05	0.155087	-2.68885	down	--	--	--	--	--	1.20188	0.00259571	0.184225	-2.44046	down	1.10805	9.6474e-05	0.275208	-1.86141	down	--	--	--	--	--	--	--	--
Cyclohexanol, 1-ethenyl-	Alcohol	2.08317e+08	1.24321e+08	2.07542e+08	2.13327e+08	1.97285e+08	2.67597e+07	2.88121e+07	2.53123e+07	2.56464e+07	2.71671e+07	2.90544e+07	3.79594e+07	2.60812e+07	2.25238e+07	2.55447e+07	675720	4.76914e+06	550250	683052	1.03125e+07	1.12064	0.000100453	0.127083	-2.97616	down	1.3216	0.000517424	0.148469	-2.75176	down	1.13944	0.000101902	0.120361	-3.05456	down	1.16217	0.000321578	0.0178699	-5.80632	down	--	--	--	--	--	1.22311	0.000599507	0.140617
2H-Pyran, 3,6-dihydro-4-methyl-2-(2-methyl-1-propenyl)-	Terpenoids	1.89596e+08	1.25629e+08	2.06511e+08	2.17605e+08	3.07541e+08	3.10361e+07	4.63302e+07	5.23855e+07	2.61494e+07	4.08842e+07	1.92975e+07	3.56553e+07	2.12806e+07	1.57211e+07	2.47045e+07	5.74165e+06	1.97989e+07	933031	1.77044e+07	3.32948e+06	--	--	--	--	--	1.3094	0.00293423	0.111435	-3.16573	down	--	--	--	--	--	1.10671	0.00218839	0.0453799	-4.4618	down	--	--	--	--	--	1.17587	0.00389319	0.187973
2,6,6-Trimethyl-2-cyclohexene-1,4-dione	Ketone	1.89142e+08	1.25675e+08	2.06063e+08	2.16648e+08	3.05071e+08	3.10361e+07	4.63282e+07	5.23855e+07	2.61494e+07	4.08842e+07	1.92975e+07	3.5639e+07	2.12687e+07	1.57146e+07	2.46703e+07	5.73874e+06	1.97867e+07	933200	1.76956e+07	3.32948e+06	--	--	--	--	--	1.30969	0.00282216	0.111826	-3.16067	down	--	--	--	--	--	1.1067	0.00209972	0.0455436	-4.45661	down	--	--	--	--	--	1.1762	0.00374549	0.188743
Citronellal	Terpenoids	1.8865e+08	1.21695e+08	2.06108e+08	2.18808e+08	3.13238e+08	3.18148e+07	4.65018e+07	5.17649e+07	2.72737e+07	4.1657e+07	2.0803e+07	3.66098e+07	2.29002e+07	1.72029e+07	2.60676e+07	6.6015e+06	2.14871e+07	1.07363e+06	1.95519e+07	3.91062e+06	--	--	--	--	--	1.30735	0.00368482	0.117867	-3.08477	down	--	--	--	--	--	1.10278	0.00269833	0.0501906	-4.31644	down	--	--	--	--	--	1.1746	0.00485805	0.189807
2,6-Nonadienal, (E,Z)-	Aldehyde	1.88476e+08	1.21589e+08	2.05964e+08	2.18698e+08	3.13234e+08	3.18148e+07	4.64739e+07	5.17547e+07	2.72663e+07	4.165e+07	2.08015e+07	3.65982e+07	2.29002e+07	1.71733e+07	2.6052e+07	6.6015e+06	2.14892e+07	1.07132e+06	1.95519e+07	3.90775e+06	--	--	--	--	--	1.30727	0.00370086	0.117872	-3.08471	down	--	--	--	--	--	1.10263	0.00271067	0.0502134	-4.31578	down	--	--	--	--	--	1.17452	0.00488097	0.189854
4-Hexen-1-ol, 5-methyl-2-(1-methylethenyl)-, (R)-	Terpenoids	224844567	276963884	204579912	205178396	170778441	12741025	22094312	17481510	35451964	19021174	18955754	71514873	29861906	20923447	30670805	11390672	44838975	3024270	19576715	12622737	--	--	--	--	--	1.27238	7.86653e-05	0.158847	-2.65429	down	--	--	--	--	--	1.11652	9.44536e-05	0.0844956	-3.56498	down	--	--	--	--	--	1.2076	0.00024064	0.0986654
Benzene, (methoxymethyl)-	Ether	3.02681e+08	2.23393e+08	3.56381e+08	3.82987e+08	3.11221e+08	6.9219e+06	1.34001e+07	9.48468e+06	7.6159e+06	6.0056e+06	4.23303e+06	1.00449e+07	9.54218e+06	7.82949e+06	1.49241e+07	21217.9	1.81181e+06	148831	37644	2.50503e+06	1.05446	0.00230049	0.104184	-3.26279	down	1.33921	0.000347303	0.0295394	-5.08122	down	1.06797	0.00646135	0.0971478	-3.36367	down	1.15671	0.000322811	0.00286969	-8.44489	down	--	--	--	--	--	1.22721	0.00034987	0.0275443
(E,E)-2,4-Undecadienal	Aldehyde	9.79738e+07	1.03192e+08	1.1024e+08	1.05331e+08	1.06749e+08	1.21998e+08	1.25893e+08	1.48479e+08	1.34717e+08	1.06605e+08	1.03125e+08	8.10519e+07	1.11937e+08	9.97042e+07	1.11186e+08	8.80374e+06	3.102e+07	1.09826e+07	2.28653e+07	1.41776e+07	1.22458	4.94531e-06	0.137761	-2.85976	down	--	--	--	--	--	1.23123	4.1465e-06	0.173271	-2.52889	down	1.1586	1.83711e-06	0.167816	-2.57505	down	--	--	--	--	--	--	--	--
L-.alpha.-Terpineol	Terpenoids	2.34677e+08	1.62537e+08	2.36608e+08	2.49746e+08	2.36669e+08	9.65685e+06	2.66212e+07	3.31613e+07	3.1631e+07	2.44094e+07	3.19657e+07	8.41931e+07	5.48114e+07	4.46114e+07	4.65444e+07	5.15129e+06	3.69835e+07	802302	4.69013e+06	3.05994e+06	--	--	--	--	--	1.28306	5.5428e-05	0.233992	-2.09547	down	1.03437	0.00565873	0.193369	-2.37057	down	1.11462	3.12675e-05	0.0452468	-4.46604	down	1.04715	0.0318701	2.08899	1.06281	up	1.18627	0.000111878	0.112012
.alpha.-Terpineol	Terpenoids	2.34002e+08	1.61802e+08	2.3599e+08	2.49229e+08	2.35898e+08	9.61542e+06	2.65689e+07	3.30919e+07	3.15546e+07	2.43589e+07	3.18551e+07	8.40259e+07	5.46899e+07	4.38946e+07	4.64547e+07	5.11273e+06	3.68947e+07	785916	4.66314e+06	2.90144e+06	--	--	--	--	--	1.28271	5.66872e-05	0.233607	-2.09785	down	1.03338	0.00582272	0.193001	-2.37332	down	1.11375	3.21819e-05	0.0450864	-4.47116	down	1.04394	0.0328684	2.0842	1.05949	up	1.18605	0.000114563	0.112085
1-methyl-4-(1,2,2-trimethylcyclopentyl)cyclohexa-1,3-diene	Terpenoids	1.11062e+08	1.66227e+08	1.33008e+08	1.11921e+08	7.70595e+07	1.21668e+08	9.32642e+07	1.05643e+08	1.24038e+08	8.33691e+07	1.02087e+08	1.0229e+08	1.46822e+08	1.22615e+08	1.09779e+08	6.724e+06	2.19976e+07	8.86534e+06	1.58691e+07	9.65238e+06	1.23058	0.000104478	0.119528	-3.06458	down	--	--	--	--	--	1.2584	9.20017e-05	0.108138	-3.20906	down	1.16926	0.0015122	0.105308	-3.24732	down	--	--	--	--	--	--	--	--
p-Tolyl isobutyrate	Ester	1.73938e+08	2.39976e+08	1.49472e+08	1.63299e+08	1.84329e+08	4.2634e+07	2.39945e+07	2.9425e+07	3.17167e+07	2.45672e+07	1.07847e+07	2.02977e+07	1.30383e+07	1.05045e+07	1.16102e+07	1.9045e+06	1.38222e+07	4.47086e+06	3.63138e+06	569718	1.05814	0.000400635	0.160162	-2.6424	down	1.33453	0.000362597	0.0727052	-3.7818	down	--	--	--	--	--	1.13694	0.000276372	0.0267818	-5.2226	down	1.27998	0.00389028	0.434794	-1.2016	down	1.20729	0.00043358	0.167218
BenzenAmine, 4-ethoxy-	Amine	1.73924e+08	2.39914e+08	1.49466e+08	1.63288e+08	1.84282e+08	4.2634e+07	2.39985e+07	2.94265e+07	3.17146e+07	2.45637e+07	1.07812e+07	2.03051e+07	1.30204e+07	1.04851e+07	1.16119e+07	1.89481e+06	1.37888e+07	4.4665e+06	3.61427e+06	571806	1.059	0.000399541	0.159752	-2.64609	down	1.33449	0.000361634	0.0726814	-3.78227	down	--	--	--	--	--	1.13726	0.000275919	0.0267174	-5.22607	down	1.27987	0.00388003	0.434586	-1.20229	down	1.2073	0.000432545	0.167243
Bicyclo[3.1.1]heptan-3-one, 2,6,6-trimethyl-, (1.alpha.,2.beta.,5.alpha.)-	Terpenoids	182726212	225243235	165775685	165535523	137945525	11367313	19322805	15486873	30461592	16767314	16900098	59776585	25400533	18433986	26457158	10214012	38356832	2791366	17402366	11362332	--	--	--	--	--	1.273	9.34077e-05	0.167538	-2.57744	down	--	--	--	--	--	1.11477	0.000100686	0.0913412	-3.45259	down	--	--	--	--	--	1.20712	0.000264045	0.106479
3-Octen-2-one	Ketone	1.45394e+08	9.93315e+07	1.48473e+08	1.49802e+08	1.41193e+08	2.13114e+07	2.20396e+07	2.00944e+07	2.04661e+07	2.11916e+07	2.22465e+07	2.88198e+07	2.03289e+07	1.75386e+07	1.95846e+07	562025	3.8844e+06	471071	578655	8.26587e+06	1.12058	0.000176207	0.130938	-2.93304	down	1.32771	0.000181011	0.158608	-2.65646	down	1.13752	7.61335e-05	0.126818	-2.97917	down	1.16164	0.000111306	0.0201142	-5.63564	down	--	--	--	--	--	1.22784	0.000255925	0.153616
Dehydromevalonic lactone	Ester	190653626	235603253	173860893	1.73192e+08	1.43132e+08	9375400	16873687	13069353	27755561	14323245	14654516	57948643	23337842	16482741	23871222	8782875	36128143	2263769	15399744	9833039	--	--	--	--	--	1.2732	9.53199e-05	0.148722	-2.74931	down	--	--	--	--	--	1.11704	0.000119304	0.0790095	-3.66183	down	--	--	--	--	--	1.2072	0.000269437	0.0888188
2,6-Dimethyl-2-trans-6-octadiene	Terpenoids	1.82905e+08	2.38283e+08	2.13351e+08	2.10996e+08	1.96037e+08	5.24177e+07	6.38488e+07	4.68359e+07	4.28023e+07	3.55614e+07	1.14291e+07	1.11608e+07	1.50142e+07	1.04303e+07	1.7503e+07	1.25448e+06	6.52915e+06	792614	684041	2.9066e+06	1.21355	0.000437415	0.0503876	-4.31079	down	1.35017	2.27262e-05	0.0629217	-3.9903	down	1.13566	0.000335627	0.185648	-2.42936	down	1.19	2.01778e-05	0.0116813	-6.41966	down	1.40169	0.00115585	0.271415	-1.88143	down	1.21184	5.12859e-06	0.231829
Pentanoic acid, 2-hydroxy-4-methyl-, methyl ester	Ester	1.82758e+08	2.38018e+08	2.13104e+08	2.10767e+08	1.95776e+08	5.23778e+07	6.38014e+07	4.67977e+07	4.27693e+07	3.55294e+07	1.14199e+07	1.11474e+07	1.51006e+07	1.04539e+07	1.758e+07	278852	6.51225e+06	782797	666406	2.89194e+06	1.19481	0.000410082	0.0461392	-4.43786	down	1.35009	2.25053e-05	0.0631492	-3.98509	down	1.10781	0.000335059	0.169436	-2.56119	down	1.17739	1.956e-05	0.0106997	-6.54628	down	1.40085	0.00115071	0.27231	-1.87668	down	1.21183	5.09477e-06	0.231901
cis-2,6-Dimethyl-2,6-octadiene	Hydrocarbons	1.82843e+08	2.38154e+08	2.13124e+08	2.10837e+08	1.95903e+08	5.23578e+07	6.38128e+07	4.68147e+07	4.27632e+07	3.55348e+07	1.13948e+07	1.11488e+07	1.51037e+07	1.0465e+07	1.75914e+07	270655	6.51051e+06	781201	677870	2.89278e+06	1.19414	0.000410266	0.0461409	-4.43781	down	1.35009	2.24801e-05	0.0631243	-3.98566	down	1.1065	0.000337941	0.169443	-2.56113	down	1.17698	1.95616e-05	0.010696	-6.54679	down	1.40075	0.00114934	0.272309	-1.87668	down	1.21185	5.09577e-06	0.231811
1,3-Hexadiene, 3-ethyl-2-methyl-	Hydrocarbons	9.69099e+07	6.43503e+07	9.00334e+07	7.63021e+07	8.22065e+07	1.95472e+07	2.13172e+07	1.87085e+07	1.88902e+07	2.24835e+07	2.23929e+07	3.14498e+07	2.02357e+07	1.88189e+07	1.96682e+07	572280	4.17148e+06	515033	682547	8.59804e+06	1.11281	8.81625e-05	0.14403	-2.79555	down	1.30101	0.000133845	0.274683	-1.86416	down	1.13643	0.000201344	0.129164	-2.95273	down	1.14529	6.66722e-05	0.035479	-4.81689	down	--	--	--	--	--	1.2195	0.000334658	0.24633
Phenol, 2-methyl-5-(1-methylethyl)-	Terpenoids	1.36694e+08	7.25117e+07	1.71059e+08	1.7169e+08	2.57088e+08	8.05504e+06	3.04664e+07	2.68651e+07	3.29133e+07	2.74003e+07	1.31818e+07	1.84327e+07	2.00208e+07	1.64241e+07	2.40643e+07	845405	2.66647e+07	3.12313e+06	1.32912e+06	4.50014e+06	--	--	--	--	--	1.29826	0.00856312	0.113868	-3.13457	down	--	--	--	--	--	1.11931	0.00605878	0.0450688	-4.47173	down	--	--	--	--	--	1.11219	0.00962559	0.155369
Phenol, m-tert-butyl-	Phenol	1.36565e+08	7.24151e+07	1.70924e+08	1.71491e+08	2.56948e+08	8.19201e+06	3.04163e+07	2.68408e+07	3.29035e+07	2.73617e+07	1.31647e+07	1.84056e+07	1.99986e+07	1.63979e+07	2.40432e+07	834134	2.66202e+07	3.52492e+06	1.31721e+06	4.47927e+06	--	--	--	--	--	1.29822	0.00857985	0.113826	-3.1351	down	--	--	--	--	--	1.11765	0.00608731	0.0454952	-4.45814	down	--	--	--	--	--	1.11355	0.00966049	0.155521
Phenol, p-tert-butyl-	Phenol	1.36565e+08	7.24192e+07	1.70924e+08	1.71497e+08	2.56944e+08	8.18006e+06	3.04163e+07	2.68408e+07	3.29035e+07	2.74712e+07	1.3172e+07	1.84057e+07	2.00334e+07	1.64397e+07	2.40603e+07	830054	2.66012e+07	3.56574e+06	1.31186e+06	4.47182e+06	--	--	--	--	--	1.29818	0.00858266	0.113949	-3.13353	down	--	--	--	--	--	1.11741	0.00608743	0.045501	-4.45796	down	--	--	--	--	--	1.11327	0.0096625	0.15564
Thymol	Terpenoids	1.36434e+08	7.23172e+07	1.708e+08	1.71219e+08	2.5675e+08	8.12205e+06	3.0293e+07	2.67127e+07	3.27803e+07	2.72357e+07	1.31412e+07	1.83644e+07	1.99918e+07	1.63957e+07	2.39878e+07	813855	2.65129e+07	3.4312e+06	1.29496e+06	4.43375e+06	--	--	--	--	--	1.29821	0.00859159	0.113782	-3.13566	down	--	--	--	--	--	1.11755	0.00609181	0.0451836	-4.46806	down	--	--	--	--	--	1.11354	0.00965468	0.154973
Benzene, [1-[[1-(1-methylethyl)-3-butenyl]oxy]ethyl]-, [S-(R,R)]-	Aromatics	116706688	122067362	1.1998e+08	1.2106e+08	9.27105e+07	100874435	1.12566e+08	1.15052e+08	1.0754e+08	86340510	46268583	46084735	7.05758e+07	68505490	5.99967e+07	4587348	25875568	8481973	17132170	12397993	1.20743	1.37223e-06	0.131085	-2.93143	down	--	--	--	--	--	1.15568	0.000198002	0.234961	-2.08951	down	1.15283	1.33833e-06	0.119602	-3.06369	down	--	--	--	--	--	--	--	--
p-Cymen-7-ol	Alcohol	1.3623e+08	7.21294e+07	1.70653e+08	1.70938e+08	2.56511e+08	7.75991e+06	3.00758e+07	2.64737e+07	3.25585e+07	2.70788e+07	1.30918e+07	1.83094e+07	1.99023e+07	1.63081e+07	2.39041e+07	799237	2.64145e+07	3.5038e+06	1.27421e+06	4.38407e+06	--	--	--	--	--	1.29818	0.00861302	0.113478	-3.13951	down	--	--	--	--	--	1.11695	0.0061172	0.0451054	-4.47055	down	--	--	--	--	--	1.11104	0.00963033	0.153692
1(2H)-Naphthalenone, octahydro-4-hydroxy-, trans-	Ketone	1.1755e+08	1.2477e+08	1.2308e+08	1.22292e+08	9.17322e+07	1.00253e+08	1.13468e+08	1.14568e+08	1.08743e+08	8.3236e+07	5.1898e+07	4.75918e+07	8.10301e+07	7.42888e+07	6.75485e+07	4.80093e+06	2.33147e+07	7.86937e+06	1.59508e+07	1.11186e+07	1.21863	6.12e-06	0.121196	-3.04459	down	--	--	--	--	--	1.18937	0.000380557	0.195604	-2.35399	down	1.16429	5.34633e-06	0.108823	-3.19995	down	--	--	--	--	--	--	--	--
Benzene, 2-methyl-1,4-bis(1-methylethyl)-	Aromatics	1.3327e+08	5.36349e+07	1.74756e+08	1.73497e+08	2.68595e+08	8.44194e+06	3.04592e+07	2.57007e+07	3.2588e+07	2.72131e+07	1.3518e+07	1.83083e+07	2.06574e+07	1.68411e+07	2.51713e+07	981507	2.83491e+07	3.91671e+06	1.46045e+06	4.69824e+06	--	--	--	--	--	1.2624	0.0150315	0.117569	-3.08842	down	--	--	--	--	--	1.10699	0.0110924	0.0490276	-4.35026	down	--	--	--	--	--	1.08473	0.0169309	0.154778
.gamma.-Terpinene	Terpenoids	9.59907e+07	8.54277e+07	1.1441e+08	1.33704e+08	1.2094e+08	1.5774e+08	1.50068e+08	1.51679e+08	1.27197e+08	1.04313e+08	2.74226e+07	2.4496e+07	4.8732e+07	3.60982e+07	5.54617e+07	155532	1.93813e+06	238225	299277	753499	1.25725	0.000156004	0.00489823	-7.67352	down	1.25274	0.000235071	0.349173	-1.51799	down	1.2579	0.00318232	0.0176091	-5.82753	down	1.19598	0.000223009	0.00614863	-7.34552	down	1.37274	8.24682e-05	0.278164	-1.84599	down	--	--	--
3-p-Menthen-7-al	Aldehyde	181279883	222164167	164579905	162306677	134587249	8741814	15608203	12102171	25873121	13213467	13539510	55097982	21420324	15142528	22328595	8138299	34102743	2258826	14363485	9128806	--	--	--	--	--	1.27092	9.53604e-05	0.147446	-2.76174	down	--	--	--	--	--	1.12044	0.00012448	0.0786111	-3.66912	down	--	--	--	--	--	1.20739	0.000278167	0.0873364
Ethanethioic acid, S-(2-furanylmethyl) ester	Heterocyclic compound	176691919	213030244	160259184	159519202	132546657	9951202	16531690	13326202	25686480	14413976	14835736	53935297	23185607	16383124	23283473	8660143	33693537	2428081	15213176	9619224	--	--	--	--	--	1.27678	6.88826e-05	0.156313	-2.67749	down	--	--	--	--	--	1.12105	8.36535e-05	0.0826725	-3.59645	down	--	--	--	--	--	1.21144	0.000225835	0.0948991
Bicyclo[3.1.0]hex-3-en-2-one, 4-methyl-1-(1-methylethyl)-	Terpenoids	175749232	218337327	157026319	155383572	127335124	8664361	14989822	11737423	24609113	13038836	12733256	51753697	19677463	13928361	21121047	8170863	32700010	2390393	14290128	9325949	--	--	--	--	--	1.27102	0.000176383	0.142971	-2.8062	down	--	--	--	--	--	1.12321	0.000217147	0.0802049	-3.64017	down	--	--	--	--	--	1.20785	0.000414689	0.0875951
Pinocarvone	Terpenoids	1.72347e+08	2.10454e+08	1.53746e+08	1.46583e+08	1.23967e+08	8664361	14989822	11737423	24609113	13038836	12733256	51728982	19677463	13928361	21121047	8155959	32700010	2390393	14280443	9299616	--	--	--	--	--	1.26845	0.00016684	0.147676	-2.75949	down	--	--	--	--	--	1.12119	0.000204632	0.0827985	-3.59425	down	--	--	--	--	--	1.20703	0.000406658	0.0904966
5,9-Undecadien-2-ol, 6,10-dimethyl-	Alcohol	115390578	122438669	120778659	120245006	89997977	97870142	111298157	1.13473e+08	1.05985e+08	8.21299e+07	4.589e+07	4.469e+07	7.36586e+07	6.87309e+07	5.96866e+07	4775189	22846943	7738945	15763621	11227262	1.21924	6.31442e-06	0.122078	-3.03413	down	--	--	--	--	--	1.17964	0.00040178	0.213055	-2.2307	down	1.16471	5.60258e-06	0.10961	-3.18954	down	--	--	--	--	--	--	--	--
Levomenthol	Terpenoids	167123105	204545948	152459896	152872274	127266017	10062415	17146592	13721261	27283204	14827175	14516457	54000134	22705180	15839407	23592695	8382361	33785074	2172106	14639704	9301442	--	--	--	--	--	1.27191	6.55587e-05	0.162451	-2.62193	down	--	--	--	--	--	1.11385	7.68573e-05	0.084898	-3.55813	down	--	--	--	--	--	1.20783	0.000215486	0.10325
trans,cis-2,6-Nonadien-1-ol	Alcohol	176164541	221562138	159161334	159015676	131543140	10215690	17165611	13753103	26854558	15008310	15131767	52878291	22921866	16416419	23437906	9346614	33877029	2613583	15723019	10422794	--	--	--	--	--	1.27869	0.000171558	0.15433	-2.69591	down	--	--	--	--	--	1.12182	0.000184828	0.0849411	-3.55739	down	--	--	--	--	--	1.20892	0.000377465	0.097938
Naphthalene, 1,2,3,5,6,8a-hexahydro-4,7-dimethyl-1-(1-methylethyl)-, (1S-cis)-	Terpenoids	4.38087e+07	4.2798e+07	5.48719e+07	4.76909e+07	4.51412e+07	9.53792e+07	7.28246e+07	9.45961e+07	9.71787e+07	7.50364e+07	7.16066e+07	3.95522e+07	6.85917e+07	8.87573e+07	7.7532e+07	1.00863e+07	2.29527e+07	1.25446e+07	2.00781e+07	1.14918e+07	1.23172	2.77455e-05	0.177358	-2.49526	down	--	--	--	--	--	1.21654	0.00178027	0.222961	-2.16513	down	1.13264	1.62385e-05	0.329279	-1.60262	down	--	--	--	--	--	--	--	--
1H-Inden-1-one, 2,3-dihydro-	Ketone	1.11164e+08	4.73522e+07	1.43704e+08	1.42152e+08	2.20163e+08	7.76025e+06	2.69383e+07	2.28766e+07	2.86356e+07	2.43766e+07	1.22671e+07	1.64668e+07	1.85694e+07	1.53301e+07	2.27619e+07	1.01133e+06	2.55803e+07	3.52129e+06	1.43535e+06	4.57154e+06	--	--	--	--	--	1.26377	0.0141682	0.128504	-2.96012	down	--	--	--	--	--	1.10725	0.0100473	0.0543534	-4.20149	down	--	--	--	--	--	1.08578	0.0159744	0.166413
Benzene, (2-nitroethyl)-	Aromatics	1.11084e+08	4.73343e+07	1.43119e+08	1.41707e+08	2.19358e+08	7.77235e+06	2.69072e+07	2.28351e+07	2.86756e+07	2.43437e+07	1.21039e+07	1.64251e+07	1.85561e+07	1.53024e+07	2.27117e+07	1.00764e+06	2.52131e+07	3.45323e+06	1.46143e+06	4.46777e+06	--	--	--	--	--	1.26398	0.0140623	0.128432	-2.96092	down	--	--	--	--	--	1.10882	0.00996384	0.0537324	-4.21806	down	--	--	--	--	--	1.086	0.0158842	0.166818
Benzeneacetic acid, methyl ester	Ester	1.58204e+08	1.99393e+08	1.42519e+08	1.41931e+08	1.15519e+08	7.61806e+06	1.34052e+07	1.05286e+07	2.18098e+07	1.15134e+07	1.17627e+07	4.57176e+07	1.8375e+07	1.31239e+07	1.88127e+07	7.10002e+06	2.85215e+07	1.90712e+06	1.25241e+07	7.97106e+06	--	--	--	--	--	1.27554	0.00020627	0.142287	-2.81312	down	--	--	--	--	--	1.12099	0.000238504	0.0765924	-3.70666	down	--	--	--	--	--	1.20808	0.000435189	0.0856363
Bicyclo[3.2.1]oct-2-ene, 3-methyl-4-methylene-	Terpenoids	157260340	197032851	141688442	141251059	115039246	7642085	13436350	10439742	21777957	11509967	11564037	45542525	18130992	12906375	18805461	7054794	28442921	1872266	12433879	7924764	--	--	--	--	--	1.27495	0.000180986	0.142169	-2.81433	down	--	--	--	--	--	1.12028	0.00021426	0.076739	-3.7039	down	--	--	--	--	--	1.20824	0.000403625	0.0861472
Terpinen-4-ol	Terpenoids	1.34293e+08	1.08075e+08	1.34301e+08	1.47361e+08	1.40782e+08	4.08376e+07	4.95771e+07	4.2695e+07	4.40434e+07	4.51878e+07	2.84701e+07	6.16896e+07	4.33836e+07	3.70128e+07	5.28292e+07	3.35698e+06	2.11745e+07	883995	2.15052e+06	2.83181e+06	1.12051	0.000188493	0.136717	-2.87073	down	1.27761	9.92021e-06	0.336012	-1.57341	down	1.12465	0.000913137	0.136078	-2.87749	down	1.1383	1.8833e-06	0.045724	-4.45091	down	--	--	--	--	--	1.22307	0.000116342	0.334441
Cyclohexanol, 5-methyl-2-(1-methylethyl)-, (1.alpha.,2.alpha.,5.alpha.)-	Terpenoids	1.33199e+08	1.05781e+08	1.34009e+08	1.47255e+08	1.40623e+08	4.08048e+07	4.95213e+07	4.26464e+07	4.39678e+07	4.51245e+07	2.84179e+07	6.15969e+07	4.33176e+07	3.69475e+07	5.27601e+07	3.33992e+06	2.11266e+07	857635	2.09458e+06	2.78271e+06	1.11953	0.000188884	0.136003	-2.87829	down	1.2754	1.51496e-05	0.337496	-1.56706	down	1.12377	0.000911587	0.135408	-2.88461	down	1.13722	3.49166e-06	0.0456997	-4.45167	down	--	--	--	--	--	1.22141	0.000161908	0.33602
Butanoic acid, 5-hexenyl ester	Ester	1.34303e+08	1.08091e+08	1.34308e+08	1.47372e+08	1.4078e+08	4.08048e+07	4.95213e+07	4.26464e+07	4.39365e+07	4.51231e+07	2.84179e+07	6.15514e+07	4.31019e+07	3.67597e+07	5.27601e+07	3.30308e+06	2.10707e+07	857635	2.09369e+06	2.78271e+06	1.12017	0.000185281	0.135601	-2.88256	down	1.27784	9.77378e-06	0.334797	-1.57864	down	1.1242	0.000929905	0.135261	-2.88619	down	1.13787	1.89651e-06	0.0452848	-4.46483	down	--	--	--	--	--	1.22311	0.000115993	0.333956
Thiazole, 5-ethenyl-4-methyl-	Heterocyclic compound	1.22119e+08	7.50119e+07	1.2323e+08	1.25149e+08	1.16077e+08	1.45919e+07	1.56942e+07	1.38004e+07	1.40105e+07	1.4729e+07	1.59476e+07	2.11121e+07	1.41377e+07	1.22005e+07	1.38161e+07	352065	2.46819e+06	287837	365994	5.41334e+06	1.12519	7.90644e-05	0.122037	-3.03461	down	1.32352	0.000411982	0.137492	-2.86258	down	1.14378	0.000156989	0.115101	-3.11903	down	1.16557	0.000275572	0.0158255	-5.9816	down	--	--	--	--	--	1.22522	0.000487693	0.129679
2-n-Heptylfuran	Heterocyclic compound	1.56098e+08	1.04675e+08	1.56141e+08	1.66026e+08	1.56726e+08	5.84118e+06	1.62159e+07	2.01893e+07	1.92039e+07	1.49294e+07	1.94689e+07	5.22171e+07	3.39082e+07	2.75289e+07	2.85128e+07	3.07733e+06	2.26566e+07	486373	2.81209e+06	1.91381e+06	--	--	--	--	--	1.285	9.16384e-05	0.218525	-2.19413	down	1.03591	0.00595063	0.191457	-2.38491	down	1.1183	5.89805e-05	0.041838	-4.57904	down	1.05011	0.0323693	2.11622	1.08149	up	1.18836	0.000164938	0.103262
2-Furancarboxylic acid, hexyl ester	Ester	6.31499e+07	6.64298e+07	6.81524e+07	6.51079e+07	5.89847e+07	7.04139e+07	7.51305e+07	7.73408e+07	7.43219e+07	6.0048e+07	6.76016e+07	5.49237e+07	7.3377e+07	6.62786e+07	7.43652e+07	5.41783e+06	1.97592e+07	7.37585e+06	1.45504e+07	8.37187e+06	1.21762	4.967e-07	0.155282	-2.68704	down	--	--	--	--	--	1.23348	2.26771e-06	0.164837	-2.60089	down	1.15417	1.10392e-06	0.172377	-2.53636	down	--	--	--	--	--	--	--	--
Cyclohexanepropanoic Acid, 2-propenyl ester	Ester	6.31476e+07	6.78357e+07	6.81492e+07	6.51053e+07	5.89819e+07	7.04139e+07	7.51305e+07	7.73434e+07	7.43219e+07	6.0048e+07	6.90359e+07	5.42867e+07	7.3377e+07	6.62693e+07	7.25891e+07	5.43639e+06	1.97575e+07	7.37521e+06	1.45612e+07	8.37303e+06	1.21772	4.97154e-07	0.155359	-2.68632	down	--	--	--	--	--	1.23354	2.20896e-06	0.165406	-2.59592	down	1.15437	7.97735e-07	0.17172	-2.54187	down	--	--	--	--	--	--	--	--
Bicyclo[3.1.1]heptane, 6-methyl-2-methylene-6-(4-methyl-3-pentenyl)-, [1R-(1.alpha.,5.alpha.,6.beta.)]-	Terpenoids	44203897	32248263	56431211	62694748	101080256	104641308	58105448	146959090	104529780	91570670	28205400	2.91698e+07	35164498	38636943	41436322	4.73626e+06	1.47512e+07	7.07277e+06	1.07093e+07	11616851	1.23432	0.00282777	0.0966504	-3.37108	down	--	--	--	--	--	1.20109	9.42557e-05	0.283214	-1.82004	down	1.13385	0.0124931	0.16479	-2.6013	down	1.33107	0.00863183	0.341263	-1.55104	down	--	--	--
(4aR,8aR)-5,8a-dimethyl-3-propan-2-ylidene-1,2,4,4a,7,8-hexahydronaphthalene	Terpenoids	4.54903e+07	3.03239e+07	5.21446e+07	4.9327e+07	4.67296e+07	1.16927e+08	6.45462e+07	6.26239e+07	9.5016e+07	6.37569e+07	6.92663e+07	3.91642e+07	6.58626e+07	9.69216e+07	7.16656e+07	3.84112e+06	1.14053e+07	3.90225e+06	1.22835e+07	4.11842e+06	1.21005	0.00217907	0.0882435	-3.50237	down	--	--	--	--	--	1.22386	0.002074	0.103682	-3.26976	down	1.13079	0.00012139	0.158697	-2.65565	down	--	--	--	--	--	--	--	--
Aristolochene	Terpenoids	3.88582e+07	3.69659e+07	5.04923e+07	4.42181e+07	4.07719e+07	7.55525e+07	6.09257e+07	6.81566e+07	7.33113e+07	5.53093e+07	6.73252e+07	3.53839e+07	6.47504e+07	8.52336e+07	6.66713e+07	6.17539e+06	1.72105e+07	7.03376e+06	1.39927e+07	6.80367e+06	1.21978	7.43754e-06	0.153684	-2.70196	down	--	--	--	--	--	1.21944	0.00179697	0.160369	-2.64054	down	1.13211	1.03056e-05	0.242378	-2.04467	down	--	--	--	--	--	--	--	--
Naphthalene, 1,2,4a,5,6,8a-hexahydro-4,7-dimethyl-1-(1-methylethyl)-, [1S-(1.alpha.,4a.beta.,8a.alpha.)]-	Terpenoids	4.32608e+07	2.87477e+07	4.94376e+07	4.70072e+07	4.4604e+07	1.08916e+08	6.08646e+07	6.58466e+07	8.83515e+07	5.98303e+07	6.46701e+07	3.79556e+07	6.14468e+07	9.00146e+07	6.78715e+07	3.70064e+06	1.08293e+07	3.77444e+06	1.1716e+07	3.96972e+06	1.21354	0.00150624	0.08856	-3.4972	down	--	--	--	--	--	1.22553	0.00175448	0.105573	-3.24369	down	1.13171	0.000126831	0.159535	-2.64805	down	--	--	--	--	--	--	--	--
Iridomyrmecin	Terpenoids	7.39296e+07	7.64262e+07	7.7604e+07	7.78532e+07	6.76591e+07	7.21705e+07	7.33934e+07	8.34171e+07	7.51736e+07	6.12306e+07	3.20356e+07	2.99421e+07	4.94665e+07	4.67905e+07	4.18044e+07	3.56201e+06	1.54956e+07	5.63442e+06	1.11966e+07	8.6287e+06	1.22592	2.23873e-06	0.121837	-3.03698	down	--	--	--	--	--	1.18356	0.000373955	0.222543	-2.16784	down	1.1688	1.41273e-08	0.119198	-3.06856	down	--	--	--	--	--	--	--	--
Pyridine, 2,3-dimethyl-	Heterocyclic compound	1.482e+08	2.07805e+08	1.57108e+08	1.8797e+08	1.66645e+08	3.55345e+07	3.49797e+07	2.40116e+07	2.96993e+07	2.14481e+07	8.58162e+06	7.92378e+06	9.31498e+06	6.68624e+06	8.99253e+06	153236	4.65242e+06	677029	697166	2.41289e+06	1.17168	0.000346621	0.0589864	-4.08347	down	1.35084	0.000105041	0.0478251	-4.38609	down	1.06603	0.000357981	0.207058	-2.27189	down	1.17406	8.5947e-05	0.00990257	-6.65798	down	1.41265	0.00156512	0.284878	-1.81158	down	1.21712	9.35725e-05	0.167879
[1α,4aα,8aα]-1,2,4a,5,6,8a-hexahydro-4-7-dimethyl-1-[1-methylethyl]naphthalene	Terpenoids	1.73929e+07	1.8168e+07	2.23482e+07	2.13549e+07	2.39431e+07	4.33572e+07	3.33231e+07	4.13342e+07	4.72841e+07	3.09115e+07	5.69238e+07	5.33856e+07	7.96377e+07	6.89943e+07	6.1233e+07	1.21577e+07	3.31179e+07	1.39632e+07	1.89475e+07	1.36711e+07	1.05983	0.00322756	0.468158	-1.09493	down	1.30999	0.000462867	3.10225	1.63331	up	1.20533	8.23307e-05	0.286898	-1.80139	down	--	--	--	--	--	--	--	--	--	--	--	--	--
(-)-Aristolene	Terpenoids	3.67001e+07	3.42507e+07	4.11236e+07	3.71529e+07	3.42548e+07	6.20706e+07	4.62922e+07	7.15054e+07	5.95703e+07	4.89464e+07	1.08251e+08	3.68946e+07	6.69231e+07	5.26842e+07	7.27812e+07	6.11017e+06	1.81456e+07	5.38787e+06	1.17511e+07	8.40949e+06	1.21004	9.40772e-05	0.1727	-2.53366	down	--	--	--	--	--	1.2163	0.00756346	0.147553	-2.76069	down	1.12093	4.63414e-05	0.271439	-1.8813	down	--	--	--	--	--	--	--	--
.beta.-Myrcene	Terpenoids	1.08505e+08	1.39575e+08	1.25464e+08	1.24668e+08	1.15662e+08	3.2545e+07	3.96309e+07	2.93641e+07	2.67437e+07	2.25628e+07	7.38445e+06	7.20226e+06	9.73602e+06	6.7537e+06	1.13306e+07	156426	4.25718e+06	482348	386813	1.8817e+06	1.1879	0.000328762	0.0474951	-4.39608	down	1.3499	1.75312e-05	0.069081	-3.85557	down	1.10006	0.000335982	0.168945	-2.56537	down	1.17228	1.5011e-05	0.0116709	-6.42094	down	1.40056	0.000995373	0.281127	-1.83071	down	1.21175	3.33211e-06	0.245729
2-Heptenal, 2-methyl-	Aldehyde	1.08505e+08	1.39575e+08	1.25464e+08	1.24668e+08	1.15662e+08	3.25163e+07	3.95843e+07	2.93362e+07	2.67362e+07	2.25464e+07	7.38298e+06	7.20226e+06	9.7313e+06	6.74809e+06	1.13217e+07	159296	4.25081e+06	463224	386183	1.87866e+06	1.18837	0.000326296	0.0473607	-4.40016	down	1.34991	1.7546e-05	0.0690472	-3.85627	down	1.10113	0.000333356	0.168408	-2.56997	down	1.17257	1.50115e-05	0.0116281	-6.42624	down	1.40061	0.000990122	0.281227	-1.83019	down	1.21182	3.35269e-06	0.245522
Benzene, 1-(1,5-dimethyl-4-hexenyl)-4-methyl-	Terpenoids	3.02542e+07	2.86566e+07	3.92813e+07	3.40142e+07	3.2045e+07	6.43192e+07	5.17e+07	6.16908e+07	6.4963e+07	5.02776e+07	7.25216e+07	3.39365e+07	6.49059e+07	8.16402e+07	7.16188e+07	5.79833e+06	1.53892e+07	6.63219e+06	1.28098e+07	6.2203e+06	1.22057	4.70958e-06	0.159924	-2.64454	down	--	--	--	--	--	1.22742	0.00184706	0.144321	-2.79265	down	1.1174	2.46884e-05	0.285232	-1.80979	down	--	--	--	--	--	--	--	--
Cyclohexane, 1-ethenyl-1-methyl-2,4-bis(1-methylethenyl)-, (1.alpha.,2.beta.,4.beta.)-	Terpenoids	3.61522e+07	3.71654e+07	4.19766e+07	3.90419e+07	4.08781e+07	6.10937e+07	7.33872e+07	7.52067e+07	6.8438e+07	5.32712e+07	3.86047e+07	2.89673e+07	5.18837e+07	4.33621e+07	4.49056e+07	7.74059e+06	2.11597e+07	8.07642e+06	1.49417e+07	8.77353e+06	1.21798	1.22478e-05	0.18314	-2.44898	down	--	--	--	--	--	1.1766	0.000354171	0.292177	-1.77509	down	1.11586	0.000148862	0.310899	-1.68548	down	--	--	--	--	--	--	--	--
.alpha.-Muurolene	Terpenoids	1.46786e+07	1.57751e+07	1.89786e+07	1.81521e+07	2.09127e+07	3.91078e+07	2.94144e+07	3.8345e+07	4.32576e+07	2.609e+07	5.37426e+07	5.09591e+07	7.58512e+07	6.60279e+07	5.68016e+07	1.15634e+07	3.31167e+07	1.39329e+07	1.89475e+07	1.3344e+07	--	--	--	--	--	1.31452	0.000459401	3.42816	1.77743	up	1.19393	0.000118317	0.299637	-1.73871	down	--	--	--	--	--	--	--	--	--	--	--	--	--
(4aR-trans)-decahydro-4a-methyl-1-methylene-7-(1-methylethylidene)-Naphthalene	Terpenoids	5.41719e+07	5.43875e+07	6.89548e+07	6.19355e+07	5.32493e+07	7.28929e+07	6.83717e+07	7.23923e+07	7.95312e+07	5.37148e+07	4.24441e+07	2.7901e+07	5.45309e+07	6.32659e+07	5.19207e+07	4.09743e+06	1.51787e+07	6.22319e+06	1.22198e+07	6.34502e+06	1.22097	1.96419e-05	0.127021	-2.97686	down	--	--	--	--	--	1.19737	0.00171885	0.183553	-2.44573	down	1.15795	2.57152e-06	0.150544	-2.73174	down	--	--	--	--	--	--	--	--
(S,1Z,6Z)-8-Isopropyl-1-methyl-5-methylenecyclodeca-1,6-diene	Terpenoids	3.10516e+07	3.13589e+07	3.42229e+07	3.18658e+07	2.56855e+07	6.27312e+07	4.11978e+07	5.37665e+07	5.76953e+07	4.26196e+07	9.51588e+07	4.05594e+07	6.48895e+07	5.19198e+07	6.49229e+07	7.01079e+06	2.09157e+07	6.16785e+06	1.20425e+07	7.56212e+06	1.18662	9.06089e-05	0.208127	-2.26446	down	1.15079	0.0223386	2.0589	1.04187	up	1.21547	0.00317211	0.169157	-2.56356	down	1.07117	0.000632252	0.348277	-1.52169	down	--	--	--	--	--	--	--	--
2-Heptanone, 4,6-dimethyl-	Ketone	9.2676e+07	5.86344e+07	9.39156e+07	9.60563e+07	9.01832e+07	1.32098e+07	1.4247e+07	1.25344e+07	1.26578e+07	1.31272e+07	1.40903e+07	1.82551e+07	1.26366e+07	1.08871e+07	1.23578e+07	332230	2.30498e+06	263142	324575	4.94754e+06	1.12261	8.58582e-05	0.124247	-3.00872	down	1.32278	0.000369037	0.158128	-2.66084	down	1.13985	9.21991e-05	0.119784	-3.06149	down	1.16098	0.000225572	0.0189412	-5.72233	down	--	--	--	--	--	1.22444	0.000461447	0.152448
[truncated: 1,129 more rows]
[truncated: 2 more columns]
