# Supplementary material for: Integrated Metabolomics of Processing Residues from Camphora officinarum c.t. Borneol as a Potential Substrate for Edible Fungi Cultivation
Source: Molecules. 2026 Jun 10;31(12):2027. doi: 10.3390/molecules31122027 (PMC13306202; doi:10.3390/molecules31122027)
Supplement: Supplementary file 1 [file molecules-31-02027-s001.zip › Table S3.xlsx]

## Sheet: Table S3
Table S3. Shared and unique differential metabolites among fresh and three processed samples.
Index	Platform	Formula	Compounds	Class I	Class II	ZSXY_vs_ZSSZ	ZSXY_vs_ZSZL	ZSXY_vs_ZSSG	Relative content in ZSXY01	Relative content in ZSXY02	Relative content in ZSXY03	Relative content in ZSXY04	Relative content in ZSXY05	Relative content in ZSSZ01	Relative content in ZSSZ02	Relative content in ZSSZ03	Relative content in ZSSZ04	Relative content in ZSSZ05	Relative content in ZSZL01	Relative content in ZSZL02	Relative content in ZSZL03	Relative content in ZSZL04	Relative content in ZSZL05	Relative content in ZSSG01	Relative content in ZSSG02	Relative content in ZSSG03	Relative content in ZSSG04	Relative content in ZSSG05
pmb2795	UPLC-MS/MS	C10H10O3	4-Methoxycinnamic acid*	Phenolic acids	Phenolic acids	FALSE	up	FALSE	21397.1	33228.5	36829.9	16603.4	22657.9	23541.3	26311.3	38290.9	17659	27492	105441	78319.2	91039.8	100480	76848	24022.5	18117.5	14972.5	36087.5	10459.9
mws1200	UPLC-MS/MS	C10H10O3	Trans-4-Hydroxycinnamic Acid Methyl Ester*	Phenolic acids	Phenolic acids	FALSE	up	FALSE	41618.4	51482.7	52443.1	30324.6	46289.8	30785.8	59216.1	62601.1	33186.1	52552.3	190363	143435	153813	189372	139872	48475.1	29321.6	29323.5	47277	20086.9
mws0014	UPLC-MS/MS	C10H10O4	Ferulic acid*	Phenolic acids	Phenolic acids	FALSE	up	FALSE	1.47078e+06	3.11303e+06	1.63846e+06	1.97048e+06	1.94089e+06	6.53889e+06	2.54251e+06	7.84202e+06	5.1553e+06	2.23201e+06	2.86334e+06	4.44818e+06	1.08362e+07	1.30232e+07	7.6654e+06	1.37292e+06	4.95048e+06	1.10383e+06	2.08984e+06	1.05001e+06
pme0422	UPLC-MS/MS	C10H10O4	Isoferulic Acid*	Phenolic acids	Phenolic acids	FALSE	up	FALSE	1.69016e+06	3.48324e+06	1.76204e+06	1.99696e+06	2.05854e+06	6.27924e+06	2.72565e+06	7.85054e+06	4.98492e+06	2.49195e+06	3.33651e+06	4.9829e+06	1.30405e+07	1.43252e+07	7.94446e+06	1.64373e+06	5.28667e+06	1.19289e+06	2.52385e+06	1.24939e+06
Lmbn004847	UPLC-MS/MS	C10H12O3	4-Methoxyphenylpropionic acid*	Phenolic acids	Phenolic acids	up	up	FALSE	109628	42440.1	165213	73647.8	57302.9	479787	307789	340604	1.02273e+06	219112	257720	775795	390258	215877	338908	61860.6	154464	34355.9	82602.9	37291.8
mws0093	UPLC-MS/MS	C10H12O3	Coniferyl alcohol*	Phenolic acids	Phenolic acids	up	up	FALSE	650100	271642	807459	369387	265589	2.28027e+06	1.30027e+06	1.82312e+06	5.23824e+06	1.11981e+06	1.38521e+06	3.88265e+06	2.02855e+06	1.1765e+06	1.57124e+06	309205	765812	152599	286548	156531
MWS2066	UPLC-MS/MS	C10H8O	1-Naphthol*	Phenolic acids	Phenolic acids	up	FALSE	FALSE	8183.15	6977.39	5687.8	5171.58	3555	10179.3	17907.8	20493.2	25440.3	13380	7926.66	8184.1	11931.5	11931.5	6109.56	5334.05	5343.02	4607.58	5221.5	7581.22
MWS1875	UPLC-MS/MS	C10H8O	2-Naphthol*	Phenolic acids	Phenolic acids	up	FALSE	FALSE	6796.92	6069.23	5687.8	6687.87	5420.6	10147.2	13835.5	22277.6	21161.2	11543.7	8552.1	7491.89	9904.19	9736.91	8584.99	3270.99	6288.79	3529.69	8294.93	4304.16
MWStz152	UPLC-MS/MS	C11H11NO3	2-(Acetylamino)-3-phenyl-2-propenoic acid*	Alkaloids	Alkaloids	FALSE	FALSE	down	187060	171538	412485	286554	361807	9	8394.39	6320.42	9	6245.39	63048.3	41556.2	9	9	35340	64957.5	87671.6	64438.7	49120.2	69622.2
MWStz282	UPLC-MS/MS	C11H11NO3	3-Hydroxy-3-acetonyloxindole*	Alkaloids	Plumerane	FALSE	up	FALSE	25613.1	34968.7	32618.7	23851	25866.9	16083.9	3473.47	5428.23	353446	9	111417	144858	751689	510121	102033	9	15318.1	37009	10845.6	13543.5
MWS4296	UPLC-MS/MS	C11H14N2O3	Glycylphenylalanine*	Amino acids and derivatives	Amino acids and derivatives	down	FALSE	down	338097	565158	165051	374527	395128	33545.7	33742.2	45876	7753.76	47405.5	433667	35051.4	93707.3	196827	297865	55017.4	39936	93616.7	17536.3	68126.4
mws5042	UPLC-MS/MS	C11H14N2O3	L-Glycyl-L-phenylalanine*	Amino acids and derivatives	Amino acids and derivatives	down	FALSE	down	262751	522868	156430	319223	327760	9	28315.6	9	9	9	379474	38470.2	59274.1	139602	268912	33729.3	64585	126925	30066	111313
Lmbn004790	UPLC-MS/MS	C11H14O4	Methyl 3-(3-hydroxy-4-methoxyphenyl)propanoate*	Phenolic acids	Phenolic acids	up	up	FALSE	98999.6	82892.1	282106	95158.8	80370	612504	579134	1.19755e+06	1.05458e+06	572945	511856	1.12102e+06	1.44136e+06	859369	385865	102785	123683	119237	91342.2	158613
mws0853	UPLC-MS/MS	C11H14O4	Sinapyl alcohol*	Phenolic acids	Phenolic acids	up	up	FALSE	84780.8	88608.7	251172	75881.7	69744.1	539555	531233	1.06025e+06	962580	576726	487096	1.01056e+06	1.26429e+06	838921	370840	106015	120859	89156.7	90249.5	129719
zjgp122326	UPLC-MS/MS	C12H15NO7	Pyridine-4-formyl-O-β-D-glucopyranoside*	Others	Others	down	FALSE	down	152506	161350	102015	97978.1	144904	9	9	9	9	9	293046	97030.1	50905.1	152152	262002	10424.2	31047.7	7147.37	20827.5	24683.4
pma1751	UPLC-MS/MS	C12H15NO7	N-(beta-D-Glucosyl)nicotinate*	Others	Vitamin	down	FALSE	FALSE	205586	290124	130351	128247	191348	9	9	9	9	9	356358	159719	72430.2	230926	420777	18265.7	35654	7598.77	25785.6	9
Lmcp002302	UPLC-MS/MS	C12H17N5O5	N6-(2-Hydroxyethyl)adenosine*	Nucleotides and derivatives	Nucleotides and derivatives	down	FALSE	down	1.43486e+06	3.46926e+06	474696	1.31591e+06	1.43229e+06	22195.9	20877.2	11827.7	25931.4	7804.59	4.40053e+06	360619	663075	5.27177e+06	1.63363e+06	76628.4	295575	156395	69597.7	179248
pme3967	UPLC-MS/MS	C12H17N5O5	2-(Dimethylamino)guanosine*	Nucleotides and derivatives	Nucleotides and derivatives	down	FALSE	down	1.32207e+06	2.99391e+06	435005	1.17277e+06	1.28258e+06	20210.3	17656.7	16016.7	18642.2	11762.5	4.17527e+06	358594	647107	4.22138e+06	1.51281e+06	81135.3	270731	141272	64033.7	159063
Hmln000659	UPLC-MS/MS	C13H16O10	3-O-Galloyl-D-glucose*	Phenolic acids	Phenolic acids	FALSE	up	FALSE	218959	9	9	9	9	103889	109468	10083.8	12910	56413.5	504921	430719	117318	227758	771601	9	70103.9	9	9	9
Hmtn001302	UPLC-MS/MS	C13H16O8	Glucosyloxybenzoic acid*	Phenolic acids	Phenolic acids	down	down	down	5.56872e+06	4.04349e+06	2.77444e+06	3.09812e+06	2.49581e+06	137025	189933	58244.5	96929.9	49327.1	1.20858e+06	1.44488e+06	203646	457590	1.49832e+06	121889	214442	118889	224423	52861.6
Zmhn001926	UPLC-MS/MS	C13H16O8	1-O-Salicyloyl-β-D-glucose*	Phenolic acids	Phenolic acids	down	down	down	5.17818e+06	3.89178e+06	2.8461e+06	3.01467e+06	2.43523e+06	109905	198463	55321.8	84192	91807.1	1.1705e+06	1.35927e+06	208364	487388	1.47674e+06	219254	197293	216332	117210	23244
pmn001367	UPLC-MS/MS	C13H16O9	Protocatechuic acid-4-O-glucoside*	Phenolic acids	Phenolic acids	down	down	FALSE	6.96598e+06	2.73121e+06	2.95712e+06	2.27442e+06	3.82025e+06	597906	326316	150886	87046	167012	9	9	9	9	9	1.28265e+06	1.44786e+06	177349	527111	151533
pmb2871	UPLC-MS/MS	C13H16O9	1-O-Gentisoyl-β-D-glucoside*	Phenolic acids	Phenolic acids	down	down	down	6.71579e+06	4.91325e+06	6.31046e+06	4.35802e+06	6.84845e+06	542698	262754	111580	262667	143071	9	9	9	9	9	1.1654e+06	1.38424e+06	152111	900416	94483.4
MWStz255	UPLC-MS/MS	C14H16N2O2	Cyclo(Pro-Phe)*	Amino acids and derivatives	Amino acids and derivatives	up	up	up	9	9	9	9	9	9645.77	10639.1	1196.95	33808.5	7233.42	185521	119982	114383	160228	152397	53580.4	189139	65186.9	55071.8	45784
MWStz205	UPLC-MS/MS	C14H16N2O2	Cyclo(D-Phe-L-Pro)*	Amino acids and derivatives	Amino acids and derivatives	up	up	up	9	9	9	9	9	9640.34	1810.61	4218.82	22060.3	3660.48	176488	95146.5	143279	110836	127702	58398.8	201186	55434.5	48189.1	36745.3
Jmwn002117	UPLC-MS/MS	C14H20O9	2-(3,4-dihydroxyphenyl)ethanediol 1-O-β-D-glucopyranoside*	Phenolic acids	Phenolic acids	down	FALSE	FALSE	5.76951e+06	2.46213e+06	4.5358e+06	3.08831e+06	3.7606e+06	1.19961e+06	359586	140093	320048	386077	8.06445e+06	7.02286e+06	3.24496e+06	3.95227e+06	6.89902e+06	1.42501e+06	3.07163e+06	128109	1.56483e+06	85270.8
Lmmn001294	UPLC-MS/MS	C14H20O9	Koaburaside*	Phenolic acids	Phenolic acids	down	FALSE	FALSE	5.35075e+06	2.15141e+06	4.29075e+06	3.19545e+06	3.64302e+06	1.10928e+06	317260	144166	275320	361422	7.15177e+06	6.85047e+06	3.15246e+06	3.79796e+06	6.71963e+06	1.36112e+06	2.96765e+06	100516	1.50244e+06	76722.8
MWSHY0089	UPLC-MS/MS	C16H14O5	5,4'-Dihydroxy-7-methoxyflavanone (Sakuranetin)*	Flavonoids	Flavanones	up	up	up	405161	197080	268763	117311	251515	441521	453469	576637	589260	581704	868161	714480	1.81834e+06	1.03463e+06	807814	600790	2.41609e+06	1.32748e+06	1.40712e+06	1.09258e+06
Cmsp008121	UPLC-MS/MS	C16H14O5	7-O-Methylnaringenin*	Flavonoids	Flavanones	up	up	up	426035	195884	255340	117761	241129	449983	476237	564039	583140	536755	919746	764851	1.74109e+06	1.01407e+06	778861	601775	2.49276e+06	1.36012e+06	1.37039e+06	1.05329e+06
pmb0751	UPLC-MS/MS	C16H16O7	Trans-5-O-(p-Coumaroyl)shikimate*	Phenolic acids	Phenolic acids	up	up	FALSE	9	9	9	9	9	20382.3	9	11224.8	48603.2	9140.29	49096.8	68100.3	63124.2	57512.8	51901.5	13381.6	19717.6	9	34499.5	9
pmb3075	UPLC-MS/MS	C16H16O7	3-O-p-Coumaroylshikimic acid*	Phenolic acids	Phenolic acids	down	FALSE	down	34453.8	45181.8	29073.2	20707.5	78587.4	9	9	9	9	9	21802.1	18075.3	37209.3	28881.6	22613.2	9	9	9	14419.9	9
pmn001421	UPLC-MS/MS	C16H18O8	3-O-p-Coumaroylquinic acid*	Phenolic acids	Phenolic acids	down	FALSE	down	2.10318e+06	2.35006e+06	2.38774e+06	1.57745e+06	2.58303e+06	350801	80663.8	90348.5	285204	45045.2	3.64648e+06	3.00762e+06	3.24893e+06	3.0482e+06	3.60964e+06	122116	197880	45837.6	370270	7313.81
pmb3074	UPLC-MS/MS	C16H18O8	5-O-p-Coumaroylquinic acid*	Phenolic acids	Phenolic acids	down	FALSE	down	2.1909e+06	2.59087e+06	2.5644e+06	1.92763e+06	2.75665e+06	451200	125825	96944.6	387495	57899	4.08709e+06	3.45251e+06	3.62842e+06	3.25984e+06	3.67567e+06	131029	277390	50650.8	449625	20903.9
mws0178	UPLC-MS/MS	C16H18O9	Chlorogenic acid (3-O-Caffeoylquinic acid)*	Phenolic acids	Phenolic acids	down	FALSE	down	1.52855e+07	1.34205e+07	1.87531e+07	1.37814e+07	1.80905e+07	3.18074e+06	945507	1.04217e+06	2.88362e+06	425615	1.82045e+07	1.80228e+07	1.80706e+07	1.79416e+07	1.92729e+07	959493	1.9017e+06	281162	2.71418e+06	114326
mws2108	UPLC-MS/MS	C16H18O9	Cryptochlorogenic acid (4-O-Caffeoylquinic acid)*	Phenolic acids	Phenolic acids	down	FALSE	down	1.68471e+07	1.28209e+07	2.02019e+07	1.53757e+07	1.86943e+07	4.16885e+06	1.30453e+06	1.38226e+06	3.33271e+06	460509	1.92297e+07	1.7564e+07	1.88095e+07	1.94415e+07	2.06862e+07	1.25564e+06	2.22328e+06	396159	2.92016e+06	108639
Lmzp003064	UPLC-MS/MS	C16H28O7	(3R,4S,6R)-p-Menth-1-ene-3,6-diol-3-O-β-D-glucoside*	Others	Alcohol compounds	down	up	FALSE	236137	349625	212793	246376	269615	106078	109256	67889.1	77055.9	67691	718568	469261	484190	428618	604189	83248.9	143915	45624.8	151136	14037.2
Lmzp003207	UPLC-MS/MS	C16H28O7	(3R,4R)-p-Menth-1-ene-3,4-diol-3-O-β-D-glucoside*	Others	Alcohol compounds	down	up	FALSE	236137	349625	212793	246376	269615	106078	109256	67889.1	77055.9	67691	718568	469261	484190	428618	604189	83248.9	143915	45624.8	151136	14037.2
Hmqp002567	UPLC-MS/MS	C17H17NO3	4-Hydroxycinnamic acid p-hydroxyphenethylamine*	Phenolic acids	Phenolic acids	down	down	down	347066	229296	1.14225e+06	349096	264362	20855.6	33663.2	39005.2	18831.1	32069.3	38520.6	34520.8	48964.5	30733.8	33912.4	131080	81179.7	75680.4	31522.5	46172.8
pmp001252	UPLC-MS/MS	C17H17NO3	p-Coumaroyltyramine*	Alkaloids	Phenolamine	down	down	down	404695	246249	1.30293e+06	433185	316567	33624.5	32797.5	42716.4	37089.1	49281.5	46945.1	31966.9	41363.3	34185.8	32501.1	98536.5	68561.9	67035.9	87418.6	68499.7
Lssp210092	UPLC-MS/MS	C18H19NO4	N-trans-ferulic tyramine*	Others	Saccharides	down	down	down	6.55945e+06	4.17555e+06	1.10133e+07	5.75487e+06	5.82946e+06	2.01525e+06	1.65717e+06	2.09362e+06	2.10309e+06	2.03076e+06	2.52554e+06	2.05503e+06	2.83789e+06	2.08714e+06	2.53782e+06	425881	1.06515e+06	439526	541684	304512
mws1433	UPLC-MS/MS	C18H19NO4	N-Feruloyltyramine*	Alkaloids	Phenolamine	down	down	down	7.16556e+06	4.59072e+06	1.19673e+07	6.63929e+06	6.42145e+06	2.19222e+06	1.87497e+06	2.33467e+06	2.29662e+06	2.13796e+06	2.92842e+06	2.39635e+06	3.42459e+06	2.40785e+06	2.7801e+06	524799	1.15546e+06	534394	659949	382773
MWStz221	UPLC-MS/MS	C18H19NO4	N-Cis-Feruloyltyramine*	Alkaloids	Phenolamine	down	down	down	7.72133e+06	5.0479e+06	1.24317e+07	7.16729e+06	7.33068e+06	2.41599e+06	2.10704e+06	2.45866e+06	2.39202e+06	2.55965e+06	3.14078e+06	2.57068e+06	3.34373e+06	2.63745e+06	2.98943e+06	529011	1.36588e+06	591515	721865	426993
MWSmce692	UPLC-MS/MS	C18H30O2	γ-Linolenic Acid*	Lipids	Free fatty acids	down	FALSE	FALSE	2276.04	4625.11	2174.24	2663.73	3170.16	1476.78	880.812	1347.61	1835.48	1467.05	6640.88	1385.24	3730.15	5884.19	4541.16	1433.31	3142.46	1743.76	3158.47	1069.74
pmb2786	UPLC-MS/MS	C18H30O3	9-Hydroxy-10,12,15-octadecatrienoic acid*	Lipids	Free fatty acids	down	FALSE	FALSE	51546.8	175599	15652.7	50779.3	50143.8	4450	5171.34	10083.3	14491.2	5587.78	37223.1	12098.8	34624.6	30655.4	23356.4	30257.9	45320.8	25331.7	51846.4	17724.7
Rfmb091	UPLC-MS/MS	C18H32O3	9S-Hydroxy-10E,12Z-octadecadienoic acid*	Lipids	Free fatty acids	down	down	FALSE	5.24245e+06	1.24485e+07	2.34725e+06	5.75695e+06	4.99923e+06	510353	548726	726081	1.1819e+06	619796	1.75869e+06	1.82384e+06	2.03712e+06	1.07467e+06	1.83915e+06	3.93847e+06	7.665e+06	4.31039e+06	5.73449e+06	4.00411e+06
Lmbn005369	UPLC-MS/MS	C18H32O3	13(S)-HODE;13(S)-Hydroxyoctadeca-9Z,11E-dienoic acid*	Lipids	Free fatty acids	down	down	FALSE	4.59102e+06	1.05368e+07	2.07344e+06	4.91658e+06	4.34775e+06	440857	479590	641826	1.03715e+06	543456	1.57582e+06	1.57163e+06	1.75365e+06	970852	1.55941e+06	3.48593e+06	6.84884e+06	3.73549e+06	5.03641e+06	3.41659e+06
Hmqp005411	UPLC-MS/MS	C18H32O3	9-Oxo-12Z-Octadecenoic acid*	Lipids	Free fatty acids	down	FALSE	up	41027.4	69400.5	19470.5	38965.3	40529.6	9	9	9	12943.9	9	23655.6	12723.5	49681.2	11966.6	50560.7	285680	288477	654664	228250	254131
Hmqp005455	UPLC-MS/MS	C18H32O3	15(R)-Hydroxylinoleic Acid*	Lipids	Free fatty acids	down	FALSE	up	63078.9	124854	34641.7	68417.8	65819.2	9	9	9	12172.2	9	39141.9	24997.2	47164.5	38801.1	41945.6	246658	234074	383704	271181	174287
Lmdp003509	UPLC-MS/MS	C20H18O11	Quercetin-3-O-xyloside (Reynoutrin)*	Flavonoids	Flavonols	FALSE	FALSE	down	4.67476e+07	4.65522e+07	3.48614e+07	2.60166e+07	4.87497e+07	2.95175e+07	4.35095e+07	4.2492e+07	4.08313e+07	4.08732e+07	5.5404e+07	4.05211e+07	5.19258e+07	5.36564e+07	6.13526e+07	5.96126e+06	1.08632e+07	8.78073e+06	1.60957e+07	5.39036e+06
MWSHY0100	UPLC-MS/MS	C20H18O11	Avicularin(Quercetin-3-O-α-L-arabinofuranoside)*	Flavonoids	Flavonols	FALSE	FALSE	down	9.63582e+06	8.55786e+06	8.28855e+06	6.29623e+06	9.19275e+06	7.67935e+06	8.74888e+06	1.02895e+07	1.06125e+07	9.41482e+06	1.15029e+07	9.6772e+06	9.67369e+06	1.03919e+07	1.1369e+07	1.57558e+06	2.58157e+06	2.22887e+06	3.6542e+06	1.5625e+06
mws4183	UPLC-MS/MS	C20H18O11	Quercetin-3-O-arabinoside*	Flavonoids	Flavonols	FALSE	FALSE	down	1.07702e+07	9.95259e+06	1.09345e+07	8.6582e+06	1.03597e+07	1.34092e+07	1.58768e+07	1.74239e+07	1.66201e+07	1.6117e+07	1.27902e+07	1.26976e+07	1.47557e+07	1.31293e+07	1.27501e+07	3.12527e+06	5.43155e+06	3.51751e+06	7.43987e+06	2.6837e+06
Lmfn003630	UPLC-MS/MS	C20H18O12	Myricetin-3-O-xyloside*	Flavonoids	Flavonols	up	up	FALSE	4608.1	3562.4	8188.09	8668.12	9788.55	12771	11850.1	26265.5	31706.2	23302.8	34157.3	29875.7	32682.7	43267.7	38806.2	11790.3	26785.7	15044.6	103473	4578.05
pmn001640	UPLC-MS/MS	C20H18O12	Myricetin-3-O-arabinoside*	Flavonoids	Flavonols	FALSE	up	up	9	9	9	9	9	9	9	9	9	9	24719.3	33997.7	40911.8	41721.2	33474.5	11790.3	15456.2	22141.5	95713.4	5145.9
MWSHY0104	UPLC-MS/MS	C21H20O11	Luteolin-7-O-glucoside (Cynaroside)*	Flavonoids	Flavones	FALSE	FALSE	down	1.96112e+07	2.51541e+07	1.33215e+07	1.23756e+07	1.76026e+07	9.76664e+06	1.0685e+07	1.09058e+07	1.4664e+07	1.01742e+07	2.06089e+07	1.52472e+07	3.12091e+07	3.24688e+07	2.91751e+07	1.85767e+06	6.55488e+06	3.43361e+06	7.0435e+06	1.35163e+06
Xmyp005654	UPLC-MS/MS	C21H20O11	Kaempferol-4'-O-glucoside*	Flavonoids	Flavonols	down	up	FALSE	2.56336e+07	1.55524e+07	1.26417e+07	9.7869e+06	1.29548e+07	6.85957e+06	8.44255e+06	4.59104e+06	6.79796e+06	6.14962e+06	4.85972e+07	3.79923e+07	2.93755e+07	3.27324e+07	3.12841e+07	4.35625e+06	1.06239e+07	4.72834e+06	1.05112e+07	1.84092e+06
mws0856	UPLC-MS/MS	C21H20O12	Quercetin-4'-O-glucoside (Spiraeoside)*	Flavonoids	Flavonols	FALSE	FALSE	down	2.21128e+07	2.31761e+07	2.16564e+07	1.62866e+07	2.19259e+07	2.59968e+07	2.30633e+07	2.4576e+07	2.47679e+07	2.09236e+07	2.39069e+07	2.51758e+07	2.06206e+07	2.02583e+07	2.22512e+07	4.48652e+06	9.7909e+06	4.5201e+06	9.64194e+06	1.83218e+06
Lmdp003286	UPLC-MS/MS	C21H20O12	Isohyperoside*	Flavonoids	Flavonols	FALSE	FALSE	down	1.47613e+07	1.22558e+07	1.1682e+07	8.61974e+06	1.0872e+07	1.44683e+07	1.25228e+07	1.29867e+07	1.48977e+07	1.16172e+07	1.90841e+07	1.56977e+07	1.49848e+07	1.60034e+07	1.77472e+07	2.1299e+06	4.29978e+06	2.17399e+06	4.42535e+06	996723
MWSHY0113	UPLC-MS/MS	C21H20O12	Quercetin-3-O-galactoside (Hyperin)*	Flavonoids	Flavonols	FALSE	FALSE	down	1.6147e+07	1.33173e+07	1.19795e+07	8.27329e+06	1.15348e+07	1.4721e+07	1.27114e+07	1.33522e+07	1.56654e+07	1.2159e+07	2.05473e+07	1.68846e+07	1.5852e+07	1.75603e+07	1.95296e+07	2.28308e+06	4.45694e+06	2.40202e+06	4.87968e+06	1.01211e+06
Lmdp002969	UPLC-MS/MS	C21H20O13	Myricetin-3-O-galactoside*	Flavonoids	Flavonols	FALSE	up	FALSE	48694.3	59624.4	33493.9	49869.2	50556.1	69465.4	66609.3	58219.3	83379.7	50268.6	286435	251974	150745	184096	173338	50666	113185	32249.2	133365	9
Lmpp003465	UPLC-MS/MS	C21H20O13	Myricetin-3-O-β-D-glucoside*	Flavonoids	Flavonols	FALSE	up	FALSE	106334	141820	46718.7	20996.6	56622.1	96733.9	73266.7	92616.6	132072	97761.8	341507	234551	286435	387644	324803	51980.5	163999	47407.2	182035	9267.61
Lmhp011388	UPLC-MS/MS	C21H36O4	2-α-Linolenoyl-glycerol*	Lipids	Glycerol ester	FALSE	FALSE	down	45814.8	92064.7	34206.4	44584.3	58576.8	4062.84	6346.68	11663.5	9	11296.9	109644	17653.3	129157	206096	136693	10147.5	25717.4	12088.9	22558.5	13872.1
Hmmp004965	UPLC-MS/MS	C22H22O11	Diosmetin-7-O-glucoside*	Flavonoids	Flavones	FALSE	up	FALSE	254763	196575	103592	141853	194154	246840	230629	246256	263795	271950	504726	406263	612708	423237	501523	147900	431880	244495	357697	113155
Lmjp003295	UPLC-MS/MS	C22H22O12	6-Methoxykaempferol-3-O-glucoside*	Flavonoids	Flavonols	down	FALSE	FALSE	8.6188e+06	1.57787e+07	8.88289e+06	6.10222e+06	9.56827e+06	4.24944e+06	4.21439e+06	3.79348e+06	4.06107e+06	3.76766e+06	8.72279e+06	6.96002e+06	9.10257e+06	7.54844e+06	1.08068e+07	2.00609e+06	4.51853e+06	1.97787e+06	6.33177e+06	763377
Hmgp002036	UPLC-MS/MS	C22H22O12	Nepetin-7-O-glucoside(Nepitrin)*	Flavonoids	Flavones	down	FALSE	FALSE	8.19082e+06	1.71239e+07	7.54171e+06	7.27432e+06	1.05806e+07	3.31392e+06	4.36533e+06	4.12951e+06	4.50107e+06	4.46266e+06	7.36203e+06	6.56008e+06	9.93224e+06	9.38712e+06	1.0539e+07	2.6056e+06	4.69495e+06	2.43795e+06	6.49597e+06	1.00638e+06
Lmjp002906	UPLC-MS/MS	C22H22O12	Rhamnetin-3-O-Glucoside*	Flavonoids	Flavonols	down	FALSE	FALSE	1.04377e+07	1.89139e+07	1.01124e+07	8.55919e+06	1.10734e+07	3.41016e+06	5.39967e+06	3.86364e+06	4.42469e+06	3.83675e+06	1.25953e+07	8.30366e+06	9.42939e+06	8.44684e+06	1.04225e+07	2.20687e+06	4.83126e+06	2.86216e+06	6.89996e+06	1.00659e+06
Lmmn003398	UPLC-MS/MS	C23H22O12	Kaempferol-3-O-(6''-O-acetyl)glucoside*	Flavonoids	Flavonols	down	FALSE	down	220490	367990	184658	169077	321797	27821.9	29991.8	33116.4	41180.2	39642.6	170765	327143	318208	193033	228005	9	9743.46	9	9	9
Lmmp003903	UPLC-MS/MS	C23H22O12	Kaempferol-3-O-(2''-O-acetyl)glucoside*	Flavonoids	Flavonols	up	up	FALSE	51326.2	64007.3	43437	24418.4	34151.9	162363	157033	153527	185331	155768	806090	384516	495942	611148	512878	53004.2	223943	97091.2	171593	47973.5
pmp000587	UPLC-MS/MS	C24H22O14	Luteolin-7-O-(6''-malonyl)glucoside*	Flavonoids	Flavones	down	FALSE	down	641603	888556	517061	447922	866267	79080.6	103858	73655.5	137721	83159.6	449353	867876	713315	632312	647584	14958.4	38498.2	14958.6	67085.4	5921.92
Lmdp004892	UPLC-MS/MS	C24H22O14	Kaempferol-3-O-(6''-malonyl)galactoside*	Flavonoids	Flavonols	down	FALSE	down	697818	959200	496815	419763	775822	64178.3	60939.8	62384.5	116181	104699	415734	799688	619860	547195	609930	15354.3	29566	28616.5	45446.4	18393
Lmmp003817	UPLC-MS/MS	C24H22O14	Kaempferol-3-O-(6''-malonyl)glucoside*	Flavonoids	Flavonols	down	FALSE	down	673195	931063	509911	452687	838023	72333.2	85635.2	67597.1	142487	81765.3	384267	847999	647450	589983	590563	17154.4	36502.6	10094.7	70001.7	9843.43
Lmsn004322	UPLC-MS/MS	C24H24O12	1,6-Di-O-caffeoyl-β-D-glucose*	Phenolic acids	Phenolic acids	down	FALSE	down	91044.7	112094	47448.1	64891	77064.3	9	13668.2	9	9	9	63987	54071.4	21340.4	9	70712.6	9	9	9	9	9
Lmsn004970	UPLC-MS/MS	C24H24O12	3,6-Di-O-caffeoyl glucose*	Phenolic acids	Phenolic acids	FALSE	FALSE	down	31383	22001.6	18670.4	17247.2	27455.5	9	9	9	9	49712.4	41539.6	65600.3	20664.8	34742.8	53715.1	9	13251.3	9	9	9
Lmjp002596	UPLC-MS/MS	C26H28O16	Quercetin-3-O-sambubioside*	Flavonoids	Flavonols	FALSE	FALSE	down	4.04725e+06	2.06203e+06	3.7285e+06	2.2855e+06	2.5569e+06	1.85834e+06	1.94653e+06	1.87846e+06	1.77692e+06	1.72163e+06	4.09686e+06	2.76616e+06	3.32034e+06	3.28022e+06	2.32859e+06	307602	628359	448468	955773	276427
Lmtp004044	UPLC-MS/MS	C26H28O16	Quercetin-3-O-apiosyl(1→2)galactoside*	Flavonoids	Flavonols	FALSE	FALSE	down	3.96743e+06	2.34346e+06	4.29736e+06	2.42186e+06	2.81706e+06	1.809e+06	2.2595e+06	2.03807e+06	1.56437e+06	1.96642e+06	4.35348e+06	2.86013e+06	3.51729e+06	2.92314e+06	3.51695e+06	351976	637861	415272	966623	302589
Lmmn002274	UPLC-MS/MS	C26H34O11	Isolariciresinol-9'-O-glucoside*	Lignans and Coumarins	Lignans	down	FALSE	FALSE	4.63086e+06	4.91294e+06	3.03445e+06	4.11936e+06	4.76582e+06	1.90864e+06	1.42268e+06	1.21652e+06	1.80563e+06	1.27959e+06	5.09899e+06	4.66488e+06	2.96741e+06	3.59193e+06	5.63665e+06	1.57855e+06	2.86469e+06	1.02616e+06	2.0263e+06	172426
Lmyn003971	UPLC-MS/MS	C26H34O11	Dihydrodehydrodiconiferyl alcohol-4-O-glucoside*	Lignans and Coumarins	Lignans	down	FALSE	FALSE	4.72224e+06	4.63894e+06	3.18323e+06	4.16003e+06	4.92057e+06	1.83841e+06	1.41468e+06	1.30364e+06	1.8673e+06	1.23249e+06	5.17883e+06	5.22258e+06	3.13305e+06	3.3497e+06	5.75817e+06	1.58771e+06	2.73609e+06	1.06948e+06	1.96079e+06	196163
Lmsn001477	UPLC-MS/MS	C27H22O18	1-O-Galloyl-4,6-(S)-HHDP-β-D-glucose*	Phenolic acids	Phenolic acids	down	FALSE	FALSE	13428.7	4608.46	9715.69	10259.8	4273.4	3162.16	9	9	9	9	13015.2	11980.1	8558.7	5961.66	11182.8	5788.63	9073.47	1134.27	6266.02	3376.62
Lmsn001900	UPLC-MS/MS	C27H22O18	3-O-Galloyl-4,6-(S)-HHDP-β-D-glucose*	Phenolic acids	Phenolic acids	down	FALSE	FALSE	13428.7	4608.46	9715.69	10259.8	4273.4	3162.16	9	9	9	9	13015.2	11980.1	8558.7	5961.66	11182.8	5788.63	9073.47	1134.27	6266.02	3376.62
MWSmce498	UPLC-MS/MS	C27H30O14	Apigenin-7-O-neohesperidoside (Rhoifolin)*	Flavonoids	Flavones	FALSE	FALSE	down	197080	98055.1	174850	137247	153725	167969	87403.6	149216	149438	157290	72395.8	113595	77637.9	107154	90667.1	45473.3	29534.2	32829.5	68414.4	35733
MWSHY0061	UPLC-MS/MS	C27H30O15	Kaempferol-3-O-neohesperidoside*	Flavonoids	Flavonols	down	up	down	1.60651e+06	2.45791e+06	1.56622e+06	1.38284e+06	1.52725e+06	718466	972128	675513	815701	781458	4.01889e+06	3.53611e+06	3.66129e+06	3.05393e+06	3.02918e+06	333798	638962	299459	728941	127841
MWSHY0080	UPLC-MS/MS	C27H30O15	Luteolin-7-O-neohesperidoside (Lonicerin)*	Flavonoids	Flavones	down	FALSE	down	1.90803e+06	2.98121e+06	1.68999e+06	1.55326e+06	1.96199e+06	907843	1.30768e+06	772482	1.04181e+06	828872	4.57225e+06	4.09304e+06	4.01281e+06	3.49976e+06	3.76256e+06	400170	719326	378760	841737	156845
MWSslk254	UPLC-MS/MS	C27H30O15	Kaempferol-3-O-glucorhamnoside*	Flavonoids	Flavonols	down	up	down	1.79845e+06	2.78826e+06	1.68611e+06	1.72001e+06	1.99858e+06	911747	1.20995e+06	750356	977672	849780	4.86481e+06	4.19863e+06	4.16469e+06	3.57911e+06	3.72666e+06	352670	766492	406095	940189	147733
Lmsp004670	UPLC-MS/MS	C27H30O15	Kaempferol-3-O-glucoside-7-O-rhamnoside*	Flavonoids	Flavonols	down	up	down	1.57397e+06	2.45068e+06	1.47421e+06	1.47486e+06	1.68754e+06	812178	1.0868e+06	691786	780067	763556	4.2088e+06	3.58584e+06	3.7759e+06	2.94396e+06	3.12966e+06	295412	677352	345887	813702	132766
MWSHY0050	UPLC-MS/MS	C27H30O15	Kaempferol-3-O-rutinoside(Nicotiflorin)*	Flavonoids	Flavonols	down	FALSE	down	1.55055e+06	2.70139e+06	1.42172e+06	1.44116e+06	1.56309e+06	856430	953462	669008	779550	799026	3.96094e+06	3.50303e+06	3.56092e+06	3.0863e+06	3.19406e+06	325342	640264	329511	747849	143830
Lssp210058	UPLC-MS/MS	C27H30O16	Quercetin-3-O-robinobioside*	Flavonoids	Flavonols	FALSE	FALSE	down	2.53376e+06	3.18977e+06	2.9933e+06	1.91015e+06	2.82985e+06	1.64981e+06	1.82075e+06	1.11444e+06	1.7367e+06	1.40127e+06	6.07934e+06	5.16047e+06	5.25961e+06	4.69648e+06	3.82025e+06	550556	738508	482523	1.0892e+06	193240
Lmsp004166	UPLC-MS/MS	C27H30O16	Quercetin-3-O-glucoside-7-O-rhamnoside*	Flavonoids	Flavonols	FALSE	FALSE	down	2.34696e+06	2.29959e+06	2.48424e+06	1.65279e+06	2.26771e+06	1.20018e+06	1.41794e+06	914548	1.09499e+06	1.10391e+06	4.32625e+06	3.98723e+06	4.191e+06	3.41425e+06	3.30137e+06	467982	623272	353448	801156	162016
MWSHY0067	UPLC-MS/MS	C27H30O16	Quercetin-3-O-rutinoside (Rutin)*	Flavonoids	Flavonols	FALSE	FALSE	down	3.00731e+06	3.03045e+06	3.08586e+06	2.09511e+06	2.98337e+06	1.7424e+06	1.98188e+06	1.14535e+06	1.79311e+06	1.44966e+06	6.81333e+06	5.23477e+06	5.45839e+06	4.81014e+06	5.33441e+06	527710	838236	458144	1.11369e+06	212212
Lmmp003091	UPLC-MS/MS	C27H30O16	Quercetin-3-O-(4''-O-glucosyl)rhamnoside*	Flavonoids	Flavonols	FALSE	FALSE	down	2.80843e+06	3.13602e+06	2.85273e+06	2.14989e+06	3.12092e+06	1.70257e+06	1.97684e+06	1.236e+06	1.61959e+06	1.42792e+06	6.33406e+06	5.47258e+06	5.64249e+06	4.82253e+06	4.87064e+06	543870	848758	465874	1.22755e+06	181996
Lmhp009526	UPLC-MS/MS	C27H46O9	2-α-Linolenoyl-glycerol-1-O-glucoside*	Lipids	Glycerol ester	up	up	FALSE	2865.4	3412.46	4335	1576.8	6128.24	10160.3	11467.7	10872.9	18039	14158.4	15053.4	13896.9	23966.1	38282.5	17901.1	9	8140.25	3344.22	11037.6	1572.08
Lmhp009773	UPLC-MS/MS	C27H46O9	1-α-Linolenoyl-glycerol-3-O-glucoside*	Lipids	Glycerol ester	up	up	FALSE	2860.11	2254.15	5960.71	1905.42	4896.18	12615.8	13848.2	16397.8	25367.7	17601.3	23333.1	23144.4	40805.4	56868.3	23404	5453.86	7846.82	3757.02	12499.6	2433.19
Lmsp004721	UPLC-MS/MS	C28H32O16	Tamarixetin-3-O-glucoside-7-O-rhamnoside*	Flavonoids	Flavonols	down	FALSE	FALSE	1.14919e+06	2.545e+06	1.15329e+06	919737	1.3461e+06	424097	645067	434362	524344	514179	1.24265e+06	965142	979181	904873	976741	240108	527380	286952	833741	113533
MWSHY0064	UPLC-MS/MS	C28H32O16	Isorhamnetin-3-O-neohesperidoside*	Flavonoids	Flavonols	down	FALSE	FALSE	1.05814e+06	2.22715e+06	1.04907e+06	897367	1.32519e+06	387433	668597	382761	503948	450806	1.11556e+06	872505	971918	806219	891806	207766	487518	230996	612054	70146.7
MWSHY0135	UPLC-MS/MS	C28H32O16	Isorhamnetin-3-O-rutinoside (Narcissin)*	Flavonoids	Flavonols	down	FALSE	FALSE	4.14093e+06	8.85215e+06	4.14166e+06	3.68623e+06	5.23948e+06	1.77968e+06	2.44501e+06	1.51535e+06	2.21798e+06	1.83403e+06	4.81697e+06	3.77098e+06	3.89018e+06	3.49719e+06	4.27888e+06	957251	2.03385e+06	1.11525e+06	2.68043e+06	387065
Hmgp003086	UPLC-MS/MS	C29H34O16	Tricin-7-O-rutinoside*	Flavonoids	Flavones	up	up	FALSE	9	9	9	9	9	4378.62	9	4868.87	5436.07	4720.48	24828.3	11252.1	18509.2	12711.4	19077.5	9	9	6494.58	9283.8	3985.31
Lmgp004959	UPLC-MS/MS	C29H34O16	Tricin-7-O-neohesperidoside*	Flavonoids	Flavones	up	up	up	9	9	9	9	9	3790.07	4896.39	2979.78	8677.28	3006.51	22058.4	14096.2	15441.4	9932.94	18554.3	4736.87	8890.31	14753.2	3537.77	5014.76
Lmqp007185	UPLC-MS/MS	C30H26O12	Kaempferol-3-O-(4''-O-p-Coumaroyl)rhamnoside*	Flavonoids	Flavonols	up	up	up	475693	1.59941e+06	1.29054e+06	275319	409088	3.87363e+06	4.5671e+06	5.93467e+06	6.18118e+06	5.28711e+06	6.61265e+06	3.74412e+06	4.55308e+06	5.17802e+06	6.45742e+06	2.391e+06	6.47334e+06	3.14467e+06	4.74638e+06	2.52879e+06
Lmqp007331	UPLC-MS/MS	C30H26O12	Kaempferol-3-O-(3''-O-p-Coumaroyl)rhamnoside*	Flavonoids	Flavonols	up	up	up	491126	1.48092e+06	1.30047e+06	272325	408402	3.81504e+06	4.26483e+06	5.80153e+06	6.65777e+06	5.43399e+06	6.30921e+06	3.92235e+06	4.42768e+06	4.96804e+06	6.24793e+06	2.39327e+06	6.27669e+06	3.15978e+06	4.65578e+06	2.45482e+06
Lmsp003161	UPLC-MS/MS	C33H40O20	Kaempferol-3-O-sophoroside-7-O-rhamnoside*	Flavonoids	Flavonols	down	FALSE	FALSE	235227	647957	162874	175190	411919	38914.6	78672.3	51761.5	56803.8	34387.4	388684	320938	82299.4	111650	312522	61674.4	137001	53650.4	174728	24955.9
pmp001105	UPLC-MS/MS	C33H40O20	Kaempferol-3-O-neohesperidoside-7-O-glucoside*	Flavonoids	Flavonols	down	FALSE	FALSE	238207	680331	158127	174716	342961	44071.7	79147.2	40027.4	49967.9	41001	352191	310019	121856	66752.6	316991	73395	104415	47553.3	171189	21180.6
Lmsp003790	UPLC-MS/MS	C34H42O21	Isorhamnetin-3-O-sophoroside-7-O-rhamnoside*	Flavonoids	Flavonols	down	FALSE	FALSE	93148.5	186854	36998.3	59137.4	131088	12886.5	35940.5	12624.9	24999.4	12559.1	80267.9	64788.8	24230.1	24228.5	79853.5	21269.5	25616.5	21806	54848.6	8923.95
ML10172161	UPLC-MS/MS	C3H4O4	Hydroxypyruvic acid*	Organic acids	Organic acids	down	FALSE	FALSE	90047.8	105355	57113.9	75169.2	75529.1	3713.07	5641.73	3698.64	9025.82	1493.98	488051	139128	71056.7	275837	324521	123360	142775	62423	68102.5	48051.5
Lmbn000193	UPLC-MS/MS	C3H4O4	Tartronate semialdehyde*	Organic acids	Organic acids	down	up	FALSE	82071.5	120642	52398.9	52873.3	73010	8221.63	2596.85	4050.54	9981.99	2213.43	484259	156579	80368.4	291024	405320	109056	167432	41330.9	90839.4	35250.8
Zmyn000268	UPLC-MS/MS	C3H6O3	2,3-Dihydroxypropanal*	Others	Saccharides	down	FALSE	down	38866.7	61218.1	28223.8	58790.4	28748.5	3246.32	4802.99	1587.17	8634.22	1641.91	22328.4	13322.4	78796	169292	25967.1	6553.18	2640.44	2118.64	4910	1641.91
MWS4285	UPLC-MS/MS	C3H6O3	L-Lactic Acid*	Organic acids	Organic acids	FALSE	FALSE	down	26578.5	53769	25561.6	60045.3	32158.2	1067.06	3162.39	9	18114.9	1096.79	24208.8	13322.4	77092.5	171959	14900.3	7495.49	4338.75	7726.16	3282.69	3703.24
mws0376	UPLC-MS/MS	C4H4O4	Fumaric acid*	Organic acids	Organic acids	down	FALSE	FALSE	539527	346420	461530	502596	339170	55512.1	9	9	9	9	989960	341090	647275	1.09485e+06	858215	1.45611e+06	2.0175e+06	1.06982e+06	624626	511372
pme0271	UPLC-MS/MS	C4H4O4	Maleic acid*	Organic acids	Organic acids	down	FALSE	FALSE	539527	346420	461530	502596	339170	55512.1	9	9	9	9	989960	341090	647275	1.09485e+06	858215	1.45611e+06	2.0175e+06	1.06982e+06	624626	511372
mws0192	UPLC-MS/MS	C4H6O4	Succinic acid*	Organic acids	Organic acids	down	FALSE	down	1.03639e+07	1.19855e+07	1.04813e+07	1.49939e+07	1.3537e+07	956990	130423	242503	2.14891e+06	112121	3.85308e+06	1.55664e+07	2.46467e+07	1.0864e+07	2.394e+06	510243	785281	326395	478517	336470
mws0470	UPLC-MS/MS	C4H6O4	Methylmalonic acid*	Organic acids	Organic acids	down	FALSE	down	1.04652e+07	5.94537e+06	1.05742e+07	1.49472e+07	1.30918e+07	976451	146554	248235	2.16391e+06	99372	3.88404e+06	1.59143e+07	2.47028e+07	1.07859e+07	2.50491e+06	648018	733803	310005	524033	331746
Lmbn000198	UPLC-MS/MS	C4H6O5	3-Dehydro-L-Threonic Acid*	Others	Saccharides	down	FALSE	down	2.393e+07	1.96426e+07	2.84705e+07	2.09958e+07	1.9522e+07	543346	458796	339414	373151	355682	5.03132e+07	22883912	4.34632e+06	2.46651e+07	4.7955e+07	6.50128e+06	8.07002e+06	1.99154e+06	6.20826e+06	1.27036e+06
mws0275	UPLC-MS/MS	C4H6O5	L-Malic acid*	Organic acids	Organic acids	down	FALSE	FALSE	7.1038e+07	5.65074e+07	7.17668e+07	5.71207e+07	5.70385e+07	1.55509e+06	1.46613e+06	1.26257e+06	1.69035e+06	1.03954e+06	114329363	6.05345e+07	1.48799e+07	6.53796e+07	1.1236e+08	2.01129e+07	2.75621e+07	5.80939e+06	1.99632e+07	3.01743e+06
mws4052	UPLC-MS/MS	C4H7NO2	1-Aminocyclopropane-1-carboxylic acid*	Organic acids	Organic acids	down	FALSE	FALSE	78653.7	56944.7	51367.2	39504.2	51806.6	30075.3	13562.7	23042.5	19640.7	17282.2	30914.1	42226.5	22149.1	44390.8	50696.2	46216.7	37551.2	65608.8	26360.6	48708.4
MWSmce461	UPLC-MS/MS	C4H7NO2	L-Azetidine-2-carboxylic acid*	Alkaloids	Alkaloids	down	FALSE	FALSE	239005	178211	185991	183851	190100	83294.6	74095.6	105893	71079.8	86241.4	122040	165161	93844.1	135999	170709	173908	124720	183419	131245	200224
mws0219	UPLC-MS/MS	C4H7NO4	L-Aspartic Acid*	Amino acids and derivatives	Amino acids and derivatives	down	FALSE	FALSE	938111	2.36871e+06	380809	1.48443e+06	1.16054e+06	276600	229644	455272	297311	183617	786645	1.23625e+06	303008	283748	1.33361e+06	602130	2.10301e+06	687186	464020	636773
mws0206	UPLC-MS/MS	C4H8O3	2-Hydroxybutyric Acid*	Organic acids	Organic acids	FALSE	FALSE	up	65444.3	21030	43810.9	53585.6	71303.7	20383.5	32563.6	44987.9	36035.4	33842	52001.1	46138.6	143133	269210	35005.8	120650	122782	254533	135380	254615
mws0671	UPLC-MS/MS	C4H9NO3	L-Homoserine*	Amino acids and derivatives	Amino acids and derivatives	down	FALSE	down	1.00443e+06	1.20667e+06	538486	974130	1.04618e+06	223191	224398	279418	201128	258859	495629	903292	387771	459082	772543	343992	366809	522243	249696	422481
mws0230	UPLC-MS/MS	C4H9NO3	L-Threonine*	Amino acids and derivatives	Amino acids and derivatives	down	FALSE	FALSE	1.1595e+06	1.35536e+06	585041	1.14339e+06	1.19162e+06	457158	394200	437161	301899	402760	436047	991364	283200	426678	736651	444123	492933	650641	338651	603512
MWSmce682	UPLC-MS/MS	C5H10O5	DL-Xylose*	Others	Saccharides	down	FALSE	FALSE	341515	591364	280080	314840	365584	114047	115981	129537	254552	105157	292964	222231	346192	304308	228989	238538	313800	123664	263126	234211
mws1499	UPLC-MS/MS	C5H10O5	D-Arabinose*	Others	Saccharides	down	FALSE	FALSE	337048	570435	251325	289440	400093	99749.3	107610	162667	261662	98257.8	290836	253138	301658	310538	243133	233474	348878	128721	268692	224630
mws0437	UPLC-MS/MS	C5H12O5	D-Arabitol*	Others	Saccharides	FALSE	FALSE	up	289937	590701	277303	249333	308737	63193.4	77610.2	174291	220087	75832.5	694855	102510	357824	435878	424269	4.41364e+06	2.51732e+06	6.53317e+06	5.81926e+06	5.8485e+06
mws0213	UPLC-MS/MS	C5H12O5	Ribitol*	Others	Saccharides	FALSE	FALSE	up	318872	691973	304438	315303	402980	54248.3	87774.4	186990	252287	72780.8	752404	126721	333592	558648	484190	5.23465e+06	2934590	7.66289e+06	7.19e+06	7.10293e+06
pme0243	UPLC-MS/MS	C5H8O4	Glutaric acid*	Organic acids	Organic acids	FALSE	FALSE	down	1.07704e+06	1.38168e+06	1.73161e+06	1.17729e+06	1.43099e+06	102752	126666	127914	1.397e+06	204766	1.84144e+06	1.7025e+06	2.26293e+06	1.76851e+06	1.61654e+06	226023	912147	330043	540105	357866
mws0473	UPLC-MS/MS	C5H8O4	2-Methylsuccinic acid*	Organic acids	Organic acids	down	FALSE	FALSE	4.57245e+06	6.60788e+06	4.39495e+06	4.84541e+06	6.02225e+06	86944.5	107128	122739	1.22131e+06	113250	5.72197e+06	3.96088e+06	5.0032e+06	5.96868e+06	4.96221e+06	2.8531e+06	3.35097e+06	4.30054e+06	2.03559e+06	6.0282e+06
Lmmn000806	UPLC-MS/MS	C5H8O4	Dimethylmalonic acid*	Organic acids	Organic acids	down	FALSE	FALSE	433801	656801	438644	492665	589499	8883.07	13701.5	7355.82	105670	5751.12	520314	416717	498064	562034	376560	269529	325069	363458	203010	519426
Lmbn000216	UPLC-MS/MS	C5H8O5	3-Methylmalic acid*	Organic acids	Organic acids	FALSE	FALSE	down	473111	380668	453634	507754	530358	150221	111799	114542	2.1378e+06	93575.4	9	614383	2.31793e+06	771949	257970	153661	260617	179366	182575	140377
ML10171848	UPLC-MS/MS	C5H8O5	D-Arabinono-1,4-lactone*	Others	Saccharides	down	down	FALSE	645029	348135	129397	365841	206624	26223.1	8824.56	9	9	9	9	9	9	9	9	668919	436998	259417	521119	235777
mws0924	UPLC-MS/MS	C6H10O4	2-Methylglutaric acid*	Organic acids	Organic acids	down	FALSE	FALSE	265174	965572	691959	782290	791722	187854	225554	212901	282916	191768	315926	480892	684386	832596	571971	2.15528e+06	1.32277e+06	4.36817e+06	1.61625e+06	3.54047e+06
mws0208	UPLC-MS/MS	C6H10O4	Adipic Acid*	Organic acids	Organic acids	down	FALSE	FALSE	265174	965572	691959	782290	791722	187854	225554	212901	282916	191768	315926	480892	684386	832596	571971	2.15528e+06	1.32277e+06	4.36817e+06	1.61625e+06	3.54047e+06
Lmbn001676	UPLC-MS/MS	C6H10O4	3-Hydroxy-3-Methyl-2-Oxopentanoic Acid*	Organic acids	Organic acids	FALSE	FALSE	up	9	10186.2	6795.53	9	4696.49	9	9	71846.3	14505.4	7213.37	9436.67	9	12733.5	15763.1	11051.1	533060	161618	747628	222423	607959
MWS5136	UPLC-MS/MS	C6H10O4	Mono-Methyl Glutarate*	Organic acids	Organic acids	up	up	up	9	9	9	9	9	10647.6	1295.59	66942.9	14078.1	11613.9	9828.8	9801.49	12780.4	17029.8	7237.76	533911	162045	671078	240444	589201
pme3705	UPLC-MS/MS	C6H10O7	D-Glucoronic acid*	Others	Saccharides	down	FALSE	FALSE	2.23763e+06	4.77294e+06	2.78974e+06	2.96031e+06	2.74418e+06	1.7739e+06	689324	850801	425417	818623	4.13892e+06	592271	1.63436e+06	3.30841e+06	3.482e+06	1.07881e+06	7.30342e+06	1.15517e+06	1.58774e+06	1.39847e+06
Zmyn000108	UPLC-MS/MS	C6H10O8	D-Saccharic acid*	Others	Saccharides	down	down	FALSE	1.81403e+06	1.77646e+06	1.19982e+06	1.47015e+06	1.16503e+06	227724	253958	217087	219768	226676	387888	840144	325770	275585	346456	1.79539e+06	1.60049e+06	491926	806996	804890
Zmpn000199	UPLC-MS/MS	C6H10O8	D-Galactaric acid*	Others	Saccharides	down	down	FALSE	1.3381e+06	1.55471e+06	1.04582e+06	1.20539e+06	1.02529e+06	279185	248643	195464	193539	209234	354573	583849	282389	347697	649535	1.69146e+06	1.55551e+06	527321	618850	723576
pmf0139	UPLC-MS/MS	C6H12O6	D-Galactose*	Others	Saccharides	down	FALSE	FALSE	4.14103e+06	3.41059e+06	4.33295e+06	3.67389e+06	3.91123e+06	2.01632e+06	1.182e+06	1.2409e+06	1.52881e+06	1.04619e+06	3.28857e+06	3.20537e+06	1.62648e+06	1.12845e+06	4.07779e+06	2.18794e+06	2.85043e+06	1.25063e+06	2.60343e+06	2.19006e+06
mws1164	UPLC-MS/MS	C6H12O6	D-Fructose*	Others	Saccharides	down	FALSE	FALSE	5.11078e+06	3.91374e+06	5.0956e+06	4.53588e+06	4.48228e+06	2.75736e+06	1.29227e+06	1.34877e+06	2.05976e+06	1.07039e+06	3.7389e+06	3.59444e+06	1.83626e+06	1.28915e+06	4.67306e+06	2.69675e+06	3.04429e+06	1.38809e+06	2.77153e+06	2.48305e+06
mws4170	UPLC-MS/MS	C6H12O6	D-Glucose*	Others	Saccharides	down	FALSE	FALSE	4.58753e+06	3.74443e+06	4.71744e+06	4.44908e+06	4.57179e+06	2.58849e+06	1.21239e+06	1.26638e+06	2.1215e+06	1.0102e+06	3.1131e+06	3.08531e+06	1.61537e+06	1.49553e+06	4.04802e+06	2.51254e+06	3.23331e+06	1.3173e+06	2.77448e+06	692687
pmf0138	UPLC-MS/MS	C6H12O6	D-Mannose*	Others	Saccharides	down	FALSE	down	4.98866e+06	3.2757e+06	5.24039e+06	4.32149e+06	4.0298e+06	2.86667e+06	1.22155e+06	1.20033e+06	1.54337e+06	1.08679e+06	3.55512e+06	3294760	1.48769e+06	1.00918e+06	4.83556e+06	1.91648e+06	3.1075e+06	1.05243e+06	2.25468e+06	1.79876e+06
mws0227	UPLC-MS/MS	C6H13NO2	L-Leucine*	Amino acids and derivatives	Amino acids and derivatives	down	FALSE	down	7.69369e+07	1.16282e+08	3.94759e+07	7.81824e+07	9.09544e+07	1.26091e+06	1.08436e+06	2.10686e+06	1.52871e+06	1.67924e+06	2.9754e+07	5.87691e+07	8.9588e+06	1.70792e+07	6.05731e+07	6.66388e+06	5.14815e+06	2.36208e+06	5.02446e+06	1.02045e+07
mws0258	UPLC-MS/MS	C6H13NO2	L-Isoleucine*	Amino acids and derivatives	Amino acids and derivatives	down	FALSE	down	7.17259e+07	1.14325e+08	3.70835e+07	7.37082e+07	8.69334e+07	1.04371e+06	851191	546906	1.22478e+06	1.27486e+06	2.82968e+07	5.50932e+07	1.43969e+06	1.52922e+07	5.91179e+07	5.75835e+06	4.46492e+06	2.01585e+06	4.31874e+06	8.92646e+06
mws1587	UPLC-MS/MS	C6H13NO2	L-Norleucine*	Amino acids and derivatives	Amino acids and derivatives	down	FALSE	down	5.13942e+07	7.00105e+07	1.72847e+07	3.79531e+07	5.9574e+07	896248	1.38906e+06	990980	1.09184e+06	810145	3.5258e+07	2.93362e+07	3.54645e+06	7.58628e+06	7.08189e+07	3.00752e+06	6.05484e+06	4.3326e+06	5.81248e+06	3.72286e+06
MWS2442	UPLC-MS/MS	C6H13O9P	D-Fructose 6-Phosphate*	Others	Saccharides	down	FALSE	down	962075	355407	772673	562022	406772	9	9	9	9	9	814012	460294	315360	667026	619105	9	9	9	9	9
mws0866	UPLC-MS/MS	C6H13O9P	D-Glucose 6-phosphate*	Others	Saccharides	down	FALSE	down	769256	471138	865752	840309	509626	9	9	9	9	9	908141	510446	218693	758320	927528	9	9	9	9	9
pme2237	UPLC-MS/MS	C6H14O6	Dulcitol*	Others	Saccharides	down	FALSE	FALSE	7.49295e+06	9.11717e+06	7.80993e+06	7.00298e+06	6.38998e+06	3.55247e+06	804373	3.0946e+06	1.03584e+06	822409	1.2807e+07	3.86562e+06	3.00476e+06	4.03249e+06	8.73662e+06	6.67081e+06	3.40621e+06	4.76031e+06	5.61251e+06	4.42923e+06
mws1155	UPLC-MS/MS	C6H14O6	D-Mannitol*	Others	Saccharides	down	FALSE	FALSE	1.64498e+06	2.15402e+06	1663830	1.74076e+06	1.3697e+06	751053	199536	677324	230014	179632	3.07942e+06	813755	630839	868339	1.99476e+06	1.59585e+06	839683	1.13702e+06	1.31964e+06	1.05364e+06
pme0181	UPLC-MS/MS	C7H11N3O2	3-Methyl-L-Histidine*	Amino acids and derivatives	Amino acids and derivatives	down	FALSE	FALSE	65717.8	56565.9	60786	95596.6	79002.4	24092.2	27265.5	41467.7	41068.1	34037.4	78183.2	80085.3	65922.2	68815.6	70605.3	51514.3	70966.5	42994.1	57361.5	47705.1
Lmbn002072	UPLC-MS/MS	C7H12O4	2-Propylsuccinic acid*	Organic acids	Organic acids	FALSE	down	up	88338.2	103907	72059.9	105982	106022	70837.1	36820.7	69565.9	33466.2	36533.9	30127.5	20951.3	39877	56767.9	30698.3	182753	194225	274300	196995	268994
Zmgn001448	UPLC-MS/MS	C7H12O5	2-Propylmalic Acid*	Organic acids	Organic acids	down	down	down	2.24565e+07	2.36164e+07	29795180	2.49763e+07	2.62181e+07	65333.2	23262.2	33104.2	403677	1.96071e+06	4.98827e+06	1.17817e+06	1.16448e+06	1.97405e+06	4.47485e+06	3.39438e+06	5.45777e+06	490495	787997	240647
Lmbn001754	UPLC-MS/MS	C7H12O5	3-Isopropylmalic Acid*	Organic acids	Organic acids	down	down	down	2.24565e+07	2.36164e+07	29795180	2.49763e+07	2.62181e+07	65333.2	23262.2	33104.2	403677	1.96071e+06	4.98827e+06	1.17817e+06	1.16448e+06	1.97405e+06	4.47485e+06	3.39438e+06	5.45777e+06	490495	787997	240647
Zmjp000182	UPLC-MS/MS	C7H16N4O2	N-Monomethyl-L-arginine*	Amino acids and derivatives	Amino acids and derivatives	down	FALSE	down	185249	217047	168903	197199	167755	20831.6	17856.6	26075.5	42311.8	19675.7	533694	105298	132392	118585	352877	73841.4	84291.9	80662.8	80928.9	78789.4
Zmdp000292	UPLC-MS/MS	C7H16N4O2	Arginine methyl ester*	Amino acids and derivatives	Amino acids and derivatives	down	FALSE	down	195928	204730	172980	182479	196307	15961.5	3229.49	33648.5	55693.2	21048.9	577559	90955.3	157034	112586	420324	59972.5	77524.8	64314.1	86689.5	62279.3
mws0183	UPLC-MS/MS	C7H6O4	3,4-Dihydroxybenzoic acid (Protocatechuic acid)*	Phenolic acids	Phenolic acids	FALSE	up	FALSE	1.70476e+07	1.87726e+07	3.99601e+07	3.13087e+07	3.72829e+07	8.69057e+06	6.72604e+06	8.27522e+06	4.5467e+07	5.99156e+06	9.99771e+07	6.06744e+07	7.84606e+07	9.33343e+07	7.23533e+07	2.92427e+07	4.48157e+07	1.8205e+07	1.85488e+07	1.28293e+07
mws0180	UPLC-MS/MS	C7H6O4	2,5-Dihydroxybenzoic acid; Gentisic Acid*	Phenolic acids	Phenolic acids	FALSE	up	FALSE	6.65728e+06	7.53788e+06	1.74317e+07	1.34855e+07	1.68376e+07	3.41277e+06	2.53919e+06	3.26413e+06	2.00183e+07	2.26169e+06	5.53649e+07	2.83709e+07	4.18498e+07	5.19671e+07	3.53567e+07	1.20924e+07	1.94754e+07	7.26341e+06	7.39729e+06	4.44333e+06
mws0639	UPLC-MS/MS	C7H6O4	2,3-Dihydroxybenzoic Acid*	Phenolic acids	Phenolic acids	FALSE	up	FALSE	1.70201e+07	1.8499e+07	4.00453e+07	3.17231e+07	3.85816e+07	8.82362e+06	7.05007e+06	8.50598e+06	4.74318e+07	6.23656e+06	1.01233e+08	5.97703e+07	7.93704e+07	9.26889e+07	7.38571e+07	2.9099e+07	45127448	1.84532e+07	1.92633e+07	1.29423e+07
mws5041	UPLC-MS/MS	C8H16N2O3	L-Glycyl-L-isoleucine*	Amino acids and derivatives	Amino acids and derivatives	down	FALSE	FALSE	200455	461024	107586	263636	299417	9	9	17999.1	9	9	301611	43305	71441.8	211413	253683	35725.9	54407.8	134412	28558.4	116862
mws0736	UPLC-MS/MS	C8H16N2O3	N-Glycyl-L-leucine*	Amino acids and derivatives	Amino acids and derivatives	down	FALSE	FALSE	227857	528784	135127	306005	355189	3359.24	9986.72	21228.8	14731.8	20178.1	378981	53456.9	79093.2	274460	320064	46543.8	65421.2	133958	30471	136041
MWS5164	UPLC-MS/MS	C8H18N4O2	N,N'-Dimethylarginine;SDMA*	Amino acids and derivatives	Amino acids and derivatives	down	FALSE	down	256351	299737	177090	254017	315515	26609.4	22368.9	30785	72043.5	23038.6	195593	180097	106078	123519	187539	60389.2	74059.7	102044	49389.3	105579
NK10251888	UPLC-MS/MS	C8H18N4O2	NG,NG-Dimethyl-L-arginine*	Amino acids and derivatives	Amino acids and derivatives	down	FALSE	down	225899	238053	169133	262970	337443	25054.4	11267.5	22131.4	36371.5	15307.8	147457	160351	71264.3	87321.7	181603	53854.3	68941.1	47188.3	47587.2	123865
Lmbn002644	UPLC-MS/MS	C8H8O	4-Methylbenzaldehyde*	Others	Aldehyde compounds	FALSE	up	FALSE	15524.3	25310.1	17993.3	37116.4	26032	9374.87	42076	29800.5	17193.4	11197.3	162646	46315.3	58479.4	164300	187264	24262.5	51161.7	17767.6	31496.3	17335.9
Lmbn002737	UPLC-MS/MS	C8H8O	3-Methylbenzaldehyde*	Others	Aldehyde compounds	FALSE	up	FALSE	15917.9	14231.3	5054.89	7889.32	9530.12	17292.6	15822.1	22432.5	15144.6	11167.6	172883	168344	284321	254532	137338	8903.9	20838.9	8996.22	27309.1	3938.5
MWSmce370	UPLC-MS/MS	C8H8O3	4-Hydroxyphenylacetic acid*	Phenolic acids	Phenolic acids	up	up	FALSE	12338.7	28335.6	53230.2	20553.2	20116.6	143375	294318	625668	81492.9	85529.8	567686	76405.1	482053	883356	736966	64695.5	213615	75080.4	106974	49345.3
MWS4301	UPLC-MS/MS	C8H8O3	3-hydroxyphenylacetic acid*	Phenolic acids	Phenolic acids	up	up	FALSE	17917.4	3857.57	47497	15156.9	19294.1	144094	255842	559545	66527.8	101083	473971	91349.8	443025	727591	692650	72554.1	214533	76319.1	107390	40228.2
Zmgn004894	UPLC-MS/MS	C8H8O3	Methyl 4-hydroxybenzoate*	Phenolic acids	Phenolic acids	down	down	FALSE	570437	515253	662125	534857	617054	265742	287137	208880	294513	266997	129202	586090	188290	216241	197096	624374	1.29828e+06	989954	519094	1.26394e+06
mws0458	UPLC-MS/MS	C8H8O3	Vanillin; 4-Hydroxy-3-Methoxybenzaldehyde*	Phenolic acids	Phenolic acids	down	down	FALSE	3.91944e+06	3.55839e+06	4.3711e+06	3.50618e+06	4.0571e+06	1.67493e+06	1.74946e+06	1.31518e+06	1.84749e+06	1.5929e+06	750635	3.5155e+06	1.41071e+06	1.39765e+06	997839	3.74443e+06	8.74769e+06	6.77995e+06	3.35066e+06	7.85229e+06
mws0467	UPLC-MS/MS	C9H10O3	3-(4-Hydroxyphenyl)-propionic acid*	Phenolic acids	Phenolic acids	FALSE	up	down	2.46701e+06	5.78443e+06	2.26022e+06	4.61855e+06	3.43003e+06	218953	598596	491492	2.2679e+06	1.83655e+06	1.23629e+07	7.7947e+06	1.11094e+07	1.46969e+07	9.72987e+06	553969	1.84564e+06	124485	472609	157681
MWS0274	UPLC-MS/MS	C9H10O3	DL-3-Phenyllactic acid*	Organic acids	Organic acids	FALSE	up	down	1.34025e+06	3.10604e+06	1.36661e+06	2.68128e+06	2.20994e+06	109021	334955	314010	1.33395e+06	1.03108e+06	8.35756e+06	4.73519e+06	6.49745e+06	9.85337e+06	5.74766e+06	338908	1.05031e+06	96813.4	271694	90947.2
Lmbn005172	UPLC-MS/MS	C9H10O3	2,6-Dimethoxybenzaldehyde*	Phenolic acids	Phenolic acids	FALSE	up	down	1.54806e+06	3.62706e+06	1.45849e+06	2.86996e+06	2.1944e+06	106579	395965	358388	1.5183e+06	1.10904e+06	8.31973e+06	4.80818e+06	7.26122e+06	9.82366e+06	5.92204e+06	356143	1.21871e+06	116304	319899	111326
MWS5206	UPLC-MS/MS	C9H10O4	4-Hydroxyphenyllactic Acid*	Phenolic acids	Phenolic acids	FALSE	up	FALSE	294057	290659	600420	328848	446290	229848	1.44233e+06	906888	2.66393e+06	2.70645e+06	5.01466e+06	3.56994e+06	5.24723e+06	6.75234e+06	3.61379e+06	242878	646247	155866	269246	70349.5
Hmtn001288	UPLC-MS/MS	C9H10O4	Methyl 2,4-dihydroxyphenylacetate*	Phenolic acids	Phenolic acids	FALSE	up	FALSE	247048	301665	541137	321271	412963	176599	1.2558e+06	777673	2.41412e+06	2.45749e+06	4.83666e+06	3.34311e+06	5.11441e+06	6.47423e+06	3.49861e+06	202730	546136	123424	232472	65095.1
mws0102	UPLC-MS/MS	C9H7NO2	Indole-5-carboxylic acid*	Alkaloids	Plumerane	down	down	down	912911	1.61768e+06	964294	1.14285e+06	1.15091e+06	71311.2	30220.3	21482.4	292870	20720.6	578920	261130	780426	588148	508738	147034	161144	583657	145418	496259
mws1417	UPLC-MS/MS	C9H7NO2	Indole-3-carboxylic acid*	Alkaloids	Plumerane	down	down	down	1.55328e+06	2.72518e+06	1.66797e+06	2.04228e+06	1.85488e+06	112093	85288.5	47522.9	516443	21600.7	977889	454768	1.37585e+06	1.0228e+06	824123	263551	333959	1.02592e+06	234436	895014
Lmmn001643	UPLC-MS/MS	C9H8O3	2-Hydroxycinnamic acid*	Phenolic acids	Phenolic acids	FALSE	up	FALSE	349550	566222	360025	384835	392001	646717	310405	893714	578903	286145	8.83715e+06	8.13702e+06	1.39038e+07	9.49522e+06	5.52608e+06	235424	728314	291107	841854	125157
Lmbn002648	UPLC-MS/MS	C9H8O3	α-Hydroxycinnamic Acid*	Phenolic acids	Phenolic acids	FALSE	up	FALSE	405673	433902	302685	402283	398617	686478	385333	1.13978e+06	831674	406787	9.29048e+06	8.50781e+06	1.4607e+07	1.30751e+07	7.59729e+06	323184	594893	277325	885358	188713
MWSmce248	UPLC-MS/MS	C9H8O3	3-Hydroxycinnamic Acid*	Phenolic acids	Phenolic acids	FALSE	up	FALSE	307647	529283	305993	350101	393105	554093	348447	752573	532591	284595	1.02053e+07	7.97307e+06	1.40753e+07	9.34888e+06	5.39657e+06	317535	609226	269053	837898	158203
Jmzn006005	UPLC-MS/MS	C10H10O3	3,4-Methylenedioxy cinnamyl alcohol	Lignans and Coumarins	Lignans	FALSE	up	FALSE	78312.5	90609.9	88042	52899.1	71527.5	58335.9	92455.8	97069.1	55637.1	76982.5	330161	251152	256547	279734	198201	66566.4	56334.5	43403.6	87344.6	31022.2
Wmln000659	UPLC-MS/MS	C10H10O4	3-Methyl-4,8-dihydroxy-3,4-dihydroisocoumarin	Phenolic acids	Phenolic acids	down	FALSE	down	193894	214381	119025	197762	158075	8889.91	15452.3	14356.4	6983.99	15618.3	195115	42325.6	84689.6	278829	179928	20231.9	127283	22364.8	32294.8	39175
MWSmce632	UPLC-MS/MS	C10H10O4	Vanillin acetate	Phenolic acids	Phenolic acids	down	down	FALSE	731800	1.03626e+06	385653	624732	647092	95801.1	88467.4	125621	119288	93213.1	227611	155431	385230	229861	241269	364070	529733	319124	9	9
pme1119	UPLC-MS/MS	C10H12N4O5	Inosine	Nucleotides and derivatives	Nucleotides and derivatives	FALSE	up	up	82028.7	100607	138980	163118	197941	59511.7	71591.6	157239	52710.2	141704	585941	512646	304735	150320	649233	291385	242803	348423	494990	472641
mws1060	UPLC-MS/MS	C10H12N4O5	9-(Arabinosyl)hypoxanthine	Nucleotides and derivatives	Nucleotides and derivatives	FALSE	up	FALSE	37594.4	205344	63997.5	130869	136431	29374.7	32063.9	18491	25935.2	140881	413199	558522	172707	284159	710633	358091	119354	431170	447907	486765
mws0459	UPLC-MS/MS	C10H12O2	Eugenol	Phenolic acids	Phenolic acids	down	down	down	1.62467e+06	1.37943e+06	2.36136e+06	2.18138e+06	2.39355e+06	683126	571769	644296	656529	592123	303745	520804	324977	448373	448598	114530	263598	76354.8	53013.1	166487
mws0898	UPLC-MS/MS	C10H12O2	Isoeugenol	Phenolic acids	Phenolic acids	down	down	down	916943	799867	1.28771e+06	1.31433e+06	1.31307e+06	328623	301685	303089	361200	286202	76944.4	257400	123649	153260	117980	9	139740	9	9	9
MWS2070	UPLC-MS/MS	C10H12O3	Propyl 4-hydroxybenzoate	Phenolic acids	Phenolic acids	FALSE	FALSE	down	14294.3	23577	11401.3	13903.3	7382.59	8894.52	8899.74	8199.53	10807.5	7342.41	9315.73	7677.3	9831.5	8745.09	8605.17	9	9	9	9	9
mws0612	UPLC-MS/MS	C10H12O4	3,4-Dimethoxyphenyl acetic acid	Phenolic acids	Phenolic acids	FALSE	FALSE	up	11996.1	19293.9	10237.2	39496.3	14224.6	25576	5732.92	38015.9	19966.7	5162.37	37745.5	13554.7	94778.2	77575.6	16483.5	209723	182201	165896	222552	96813.4
MWSmce430	UPLC-MS/MS	C10H12O4	Hydroxytyrosol acetate	Phenolic acids	Phenolic acids	up	up	FALSE	9	9	9	9	9	9	11979.7	18464.5	37652.3	17449.3	131022	39236.5	68091.3	47083.1	31425.7	9	22076.5	9	9	9
pme3437	UPLC-MS/MS	C10H12O5	Eudesmic acid (3,4,5-trimethoxybenzoic acid)	Phenolic acids	Phenolic acids	FALSE	up	up	20531.7	19334.9	12301.2	16226.3	16873.1	17267	33711.3	25587.4	14090.7	20719.1	81443.4	20813.8	33382.1	36075.1	44588.2	131008	187797	214034	196036	319176
pme1184	UPLC-MS/MS	C10H13N5O4	2'-Deoxyguanosine	Nucleotides and derivatives	Nucleotides and derivatives	down	FALSE	FALSE	549124	1.77116e+06	155862	361631	471250	8963.89	18430.3	28732.9	25937.3	13040.5	4.19021e+06	180329	295762	469991	993864	171039	145592	360663	50873.4	512428
pme0230	UPLC-MS/MS	C10H13N5O4	Adenosine	Nucleotides and derivatives	Nucleotides and derivatives	down	FALSE	FALSE	2.17212e+07	3.00619e+07	3.86481e+07	2.00498e+07	4.41386e+07	3.16043e+06	1.25752e+06	2.09586e+06	2.31645e+06	1.72831e+06	1.06048e+08	6.25131e+07	2.81661e+07	2.32585e+07	9.2871e+07	2.59995e+07	2.33675e+07	2.20004e+07	2.75871e+07	2.94704e+07
Zmjp000966	UPLC-MS/MS	C10H13N5O4	Vidarabine	Nucleotides and derivatives	Nucleotides and derivatives	down	FALSE	FALSE	2.25963e+07	3.16981e+07	3.78573e+07	1.93223e+07	4.40924e+07	3.3398e+06	1.3761e+06	2.06429e+06	2.29691e+06	1.76761e+06	1.0465e+08	6.2492e+07	2.81102e+07	2.26278e+07	9.16752e+07	2.68179e+07	2.33726e+07	2.23062e+07	2.80168e+07	2.95679e+07
pme1178	UPLC-MS/MS	C10H13N5O5	Guanosine	Nucleotides and derivatives	Nucleotides and derivatives	down	FALSE	FALSE	4.21622e+06	1.98295e+07	2.42456e+06	4.79793e+06	5.66777e+06	512238	299562	390942	489135	323913	4.51269e+07	8.72381e+06	5.44031e+06	5.49448e+06	3.60493e+07	3.98324e+06	4.15874e+06	2.36873e+06	1.92905e+06	3.394e+06
pme3350	UPLC-MS/MS	C10H13N5O5	8-Hydroxy-2-deoxyguanosine	Nucleotides and derivatives	Nucleotides and derivatives	FALSE	up	up	9	5094.26	9	9	9	9	9	9	9	9	29064.9	4802.74	8129.85	25687	6596.01	9431.48	20241.2	20469.2	18745.2	10914.2
mws0874	UPLC-MS/MS	C10H14N5O7P	3'-Adenylic Acid	Nucleotides and derivatives	Nucleotides and derivatives	down	up	FALSE	11424.5	10221.8	17958.6	9331.33	11589.7	3656.53	4856.36	5304.6	5939.9	3862.16	37265.4	51860	103883	162947	81011.3	10276.9	16970.2	13343.1	18870.1	7952.75
Zmdp001647	UPLC-MS/MS	C10H18N2O5	γ-Glutamyl-L-valine	Amino acids and derivatives	Amino acids and derivatives	down	down	FALSE	53127.2	101955	35995	57551.6	74606.7	9	9	9	9	9	9	9	9	9	9	170590	61814.7	117116	53710.1	104146
Lmrj002087	UPLC-MS/MS	C10H18N2O5	L-Isoleucyl-L-Aspartate	Amino acids and derivatives	Amino acids and derivatives	down	FALSE	FALSE	128228	316312	88740.7	154802	185620	9	9	9	7640.27	9	346626	62257.4	77284.3	373807	275568	39084.9	78961.7	116501	27135.9	98443.6
pmb0818	UPLC-MS/MS	C11H11NO3	Methoxyindoleacetic acid	Alkaloids	Plumerane	down	FALSE	down	110406	209704	89409.3	138531	138628	754.755	1963.1	744.37	2298.59	5786.65	35061.3	118497	24669	24447.5	146435	4308.58	1119.23	8245.84	2620.95	7748.86
Zmbp002538	UPLC-MS/MS	C11H12N2O2	1-Methoxy-indole-3-acetamide	Alkaloids	Plumerane	down	FALSE	down	1.52735e+07	3.04953e+07	1.3903e+07	2.02601e+07	2.017e+07	301109	249756	300885	439907	260354	7.78758e+06	2.21161e+07	3.92532e+06	3.07932e+06	2.3821e+07	955664	620160	1.55784e+06	925960	1.12638e+06
mws0282	UPLC-MS/MS	C11H12N2O2	L-Tryptophan	Amino acids and derivatives	Amino acids and derivatives	down	down	down	2.48534e+06	3.77523e+06	2.59479e+06	4.39277e+06	3.37947e+06	90441.9	89430.5	86054.4	109659	87404.9	426537	2.03615e+06	338071	275839	1.63691e+06	226551	152755	348265	201516	295641
Lhhp120823	UPLC-MS/MS	C11H12O3	Eugenyl formate	Others	Others	FALSE	up	down	65618	79677.6	106302	65626.7	145243	58576.8	64664.9	78996.1	92350.6	64963.5	358612	319904	215147	195060	369068	9	9	9	9	9
pme3443	UPLC-MS/MS	C11H12O4	Sinapinaldehyde	Phenolic acids	Phenolic acids	FALSE	up	FALSE	1.53296e+06	1.18932e+06	3.43779e+06	1.69217e+06	1.44998e+06	4.9677e+06	3.88603e+06	3.34906e+06	4.39139e+06	2.90667e+06	5.13955e+06	1.13315e+07	6.24218e+06	3.87358e+06	4.45841e+06	2.53189e+06	9.22724e+06	2.74262e+06	2.20036e+06	2.54865e+06
MWSmce332	UPLC-MS/MS	C11H12O4	3,4-Dimethoxycinnamic acid	Phenolic acids	Phenolic acids	up	up	up	9	29627	9	9	9	42713	49117.1	39001.9	23703.7	45914.2	29757	39740.7	56575.5	59596	52224.9	28775.6	23000	24227.8	33230.9	44163.5
mws2184	UPLC-MS/MS	C11H12O4	Ethyl caffeate	Phenolic acids	Phenolic acids	down	FALSE	FALSE	1.01259e+06	1.52686e+06	784378	1.07965e+06	1.19204e+06	27820.1	23300.6	64193.1	94360.9	19849.7	3.52376e+06	73271.1	475195	504603	466608	10473.8	128582	9	9	9
MWSmce083	UPLC-MS/MS	C11H12O4	Ferulic acid methyl ester	Phenolic acids	Phenolic acids	up	FALSE	FALSE	66390.6	80028.9	78934.2	66411	82527.7	155274	135832	167773	172954	138523	78312.5	186180	111689	82413.8	106387	35291.9	75246.6	25185	78726.2	14250.2
Cmsp002787	UPLC-MS/MS	C11H14O5	3,4'-Dihydroxy-3',5'-dimethoxypropiophenone	Phenolic acids	Phenolic acids	down	FALSE	down	5.08125e+06	1.98604e+06	4.25891e+06	4.73503e+06	2.59158e+06	629328	270694	232584	79457.9	193412	2.30266e+06	3.81023e+06	449079	390230	3.04595e+06	176432	316232	81628.8	375439	29732.6
Lmyp003951	UPLC-MS/MS	C11H14O5	3-Hydroxy-1-(4-hydroxy-3,5-dimethoxyphenyl)propan-1-one	Phenolic acids	Phenolic acids	down	FALSE	down	5.19502e+06	5.58551e+06	4.21881e+06	5.93149e+06	7.08468e+06	1.78531e+06	1.58229e+06	1.91213e+06	1.80655e+06	1.56952e+06	4.22048e+06	1.64399e+06	7.60635e+06	7.4046e+06	3.79397e+06	988678	2.98928e+06	2.4168e+06	1.64194e+06	2.58766e+06
Hmhp001812	UPLC-MS/MS	C11H15N5O4	2'-O-Methyladenosine	Nucleotides and derivatives	Nucleotides and derivatives	down	FALSE	down	2.0053e+06	5.7925e+06	568397	1.6012e+06	2.1069e+06	28236.5	11385.9	11507.6	40746.6	16595.2	1.08527e+07	410745	1.24264e+06	1.18794e+06	2.26308e+06	182829	478388	163229	110007	170581
MWS4354	UPLC-MS/MS	C11H15N5O4	N6-methyladenosine	Nucleotides and derivatives	Nucleotides and derivatives	down	FALSE	FALSE	168368	511316	60541.2	129002	154541	39511.7	27079.4	22757.5	45807.8	15782.6	3.22451e+06	746834	365420	135774	1.48998e+06	207934	310768	42713.2	155025	30289.4
pmn001320	UPLC-MS/MS	C12H14O5	1-O-p-Cumaroylglycerol	Phenolic acids	Phenolic acids	up	up	FALSE	9	15085.4	9	9	9	28868	40074	46699.7	55570.5	27885.5	116870	22276.7	167182	163029	84029	9	44364.3	9	9	9
pme0428	UPLC-MS/MS	C12H14O5	3,4,5-Trimethoxycinnamic acid	Phenolic acids	Phenolic acids	FALSE	FALSE	up	4169.29	9537.37	8922.69	6682.86	8370.33	9149.08	7740.25	11878.7	943.845	5745.59	115449	4551.19	21106.3	17844.4	84802.6	20686.2	48189	16969.2	35173.5	14600.2
pmn001669	UPLC-MS/MS	C12H14O5	Methyl sinapate	Phenolic acids	Phenolic acids	up	up	FALSE	17581.8	11640.5	13539.8	10048.8	17111	30559.3	31567.5	40270.2	35319.4	33579.3	31182.9	33141.9	23967	25606.6	31034.6	7580.69	19939.2	7867.9	10894.5	4490.76
mws0264	UPLC-MS/MS	C12H22O11	D-Trehalose	Others	Saccharides	up	FALSE	FALSE	500214	263806	627153	426062	330502	1.20731e+06	1.31579e+06	712142	649908	1.59241e+06	279412	606135	222763	193374	408144	378975	415535	235063	554066	241916
mws2523	UPLC-MS/MS	C12H23O14P	Trehalose 6-phosphate	Others	Saccharides	up	FALSE	up	102620	78091.1	89943.1	85022.6	74018.9	250003	116647	169247	209085	148228	34573.8	102761	95925	68944.7	100782	154863	195179	178310	227965	202783
Hmln000873	UPLC-MS/MS	C13H16O10	2-O-Galloyl-D-glucose	Phenolic acids	Phenolic acids	down	FALSE	FALSE	334217	449343	386234	358674	309811	45617.4	9	9	9	9	875135	494009	548994	367844	771013	133548	253357	73677.4	205455	9510.56
pmb2928	UPLC-MS/MS	C13H16O10	Gallic acid-4-O-glucoside	Phenolic acids	Phenolic acids	down	FALSE	down	678780	1.42897e+06	389701	459798	1.49806e+06	109600	66751.4	30074.8	49403.3	35042.4	1.43553e+06	988479	179688	292389	1.47452e+06	64215.4	96275.1	8696.1	74838.1	10306.9
pmp000087	UPLC-MS/MS	C13H16O6	2-Feruloyl-sn-glycerol	Phenolic acids	Phenolic acids	down	FALSE	FALSE	51511.1	96520.6	78107.1	76222.8	82571.4	24405.5	36984.4	30199.1	23233.8	30193.4	54797.8	23576.3	142654	76966.5	53047.1	63655.1	53030.3	88943.7	57349.4	75769.5
pmp000086	UPLC-MS/MS	C13H16O6	1-Feruloyl-sn-glycerol	Phenolic acids	Phenolic acids	down	up	FALSE	35859.2	57630.7	17632.7	25352.7	29503.5	12573.8	9	9	9	9	81694.5	66557.3	60876.1	66287.4	80368	179603	53448.9	129894	50818.1	128259
pmb3142	UPLC-MS/MS	C13H16O8	Salicylic acid-2-O-glucoside	Phenolic acids	Phenolic acids	down	FALSE	FALSE	959246	749518	1.03632e+06	699167	922795	120875	104657	86000.3	98264.2	83855.1	638531	827916	132524	121259	502880	515975	611784	107553	544535	116557
Zmhn001358	UPLC-MS/MS	C13H16O8	4-O-Glucosyl-4-hydroxybenzoic acid	Phenolic acids	Phenolic acids	down	down	down	5.71336e+06	3.8765e+06	2.86819e+06	3.10671e+06	2.48684e+06	115666	173144	48937.4	82721.1	69581.3	1.23335e+06	1.3736e+06	199228	521708	1.54718e+06	328382	109128	172013	392929	125405
Zmhn001883	UPLC-MS/MS	C14H18O9	Vanillic acid-4-O-glucoside	Phenolic acids	Phenolic acids	down	FALSE	FALSE	77910.2	120641	56573.1	118948	75757.2	12698.9	15245.5	19360.5	26995.4	49947.9	78458.8	68396.6	17530.5	42980.5	79570.5	64057.2	112409	9	60349.6	33209.3
Lmtn002565	UPLC-MS/MS	C14H18O9	1-O-Vanilloyl-D-Glucose	Phenolic acids	Phenolic acids	down	FALSE	FALSE	65048.5	76183.2	65335.3	52634.9	55293.2	9	9	9	9	17237.9	77636.2	64516.9	41469.1	52471.7	99284.8	25233.8	52634.9	9	96300.2	9
Lmlp003161	UPLC-MS/MS	C14H20N2O3	N-Feruloylputrescine	Alkaloids	Phenolamine	down	FALSE	down	627822	476981	221572	373481	1.76253e+06	76484	77771.1	55128.2	148430	13982.3	128252	123247	129389	105052	1.40917e+06	9	9	9	9	9
Lmhp002001	UPLC-MS/MS	C14H20N2O3	L-Valyl-L-Phenylalanine	Amino acids and derivatives	Amino acids and derivatives	down	down	FALSE	144820	266906	70074.6	180584	207711	2511.51	3822.09	1694.12	1683.43	4156.92	86584.2	29056.8	15278.4	34905.5	98528.7	58203.4	65545.8	192801	21685.8	216611
Zmtn001661	UPLC-MS/MS	C14H20O8	Vanilloloside	Phenolic acids	Phenolic acids	down	FALSE	FALSE	1.6944e+06	4.97037e+06	5.1119e+06	3.75786e+06	6.24393e+06	569581	311042	144595	53085.5	146104	3.41464e+06	2.92631e+06	476556	496039	3.23075e+06	1.17205e+06	1.28408e+06	151645	922600	80000
Jmwn002172	UPLC-MS/MS	C14H20O8	3,4-dihydroxyphenylethanol-β-D-glucopyranoside	Phenolic acids	Phenolic acids	down	FALSE	FALSE	447410	204655	231572	234943	418604	79678.1	18593	39821.7	24645.7	25411.7	271410	306887	84845.4	45486.1	387199	92130.5	51291.1	9	52527.6	34930.7
Hmtn001120	UPLC-MS/MS	C14H20O8	5-(2-Hydroxyethyl)-2-O-glucosylphenol	Phenolic acids	Phenolic acids	down	FALSE	FALSE	2.77043e+07	2.58923e+07	2.20141e+07	1.55279e+07	3.25081e+07	3.02084e+06	1.1559e+06	845128	1.02708e+06	1.19149e+06	4.34904e+07	4.90021e+07	8.3625e+06	5.74485e+06	4.48506e+07	1.03689e+07	9.42885e+06	582920	1.35907e+07	325408
Lmmn001552	UPLC-MS/MS	C14H20O9	Leonuriside A	Phenolic acids	Phenolic acids	down	FALSE	down	194604	124730	241325	241240	182335	9	9	9	9	9	136004	128005	16701.3	27677.9	151888	9	71624	9	9	9
pmp000344	UPLC-MS/MS	C15H10O5	3',4',7-Trihydroxyflavone	Flavonoids	Flavones	FALSE	up	up	36217.7	32188.5	19467.1	17788.8	31009.7	41871.8	38273.4	58021.5	45459	51950.2	44538.4	41619	83963.7	74777.2	56010.3	116387	140623	90456.4	114843	60078.3
MWS20151	UPLC-MS/MS	C15H10O5	Apigenin; 4',5,7-Trihydroxyflavone	Flavonoids	Flavones	FALSE	up	up	487196	392604	251774	265892	454125	567726	534134	714168	723046	661343	700752	739058	1.35759e+06	1.17324e+06	878441	936793	2.08402e+06	1.75759e+06	1.75283e+06	861558
Hmyp002315	UPLC-MS/MS	C15H10O7	3,5,7,4'-Tetrahydroxy-Coumaronochromone	Others	Chromone	FALSE	FALSE	down	1.06182e+06	752599	966244	480724	733111	1.12905e+06	786844	1.04787e+06	1.14244e+06	855136	1.39714e+06	871171	926218	1.13021e+06	1.06486e+06	170104	292278	151800	363068	83662
MWSHY0029	UPLC-MS/MS	C15H10O7	Quercetin	Flavonoids	Flavonols	up	up	FALSE	342151	381884	221811	149719	218507	2.00999e+06	2.20891e+06	3.20549e+06	3.00612e+06	2.84922e+06	1.84618e+06	1.93126e+06	3.40302e+06	5.45711e+06	2.84673e+06	180135	366259	247638	202151	175526
MWSHY0065	UPLC-MS/MS	C15H14O6	Catechin	Flavonoids	Flavanols	FALSE	FALSE	down	4.49335e+07	2.40704e+07	4.38321e+07	4.26215e+07	4.2722e+07	5.56451e+07	5.47884e+07	4.75472e+07	5.91055e+07	5.664e+07	5.26402e+07	5.88194e+07	6.31124e+07	6.09742e+07	5.5972e+07	3.52384e+06	1.31818e+07	5.4404e+06	1.17973e+07	1.86232e+06
pme0460	UPLC-MS/MS	C15H14O6	Epicatechin	Flavonoids	Flavanols	FALSE	FALSE	down	1.19296e+06	631270	1.17046e+06	1.08044e+06	970718	1.49169e+06	1.41858e+06	1.22986e+06	1.54026e+06	1.5241e+06	1.37315e+06	1.34821e+06	1.6175e+06	1.59123e+06	1.34969e+06	108979	332596	149557	289202	49419.6
Lmgp004167	UPLC-MS/MS	C15H14O6	3',4,4',5,7-Pentahydroxyflavan (Luteoforol)	Flavonoids	Flavanols	FALSE	FALSE	down	318327	243332	300579	240473	297972	200151	196004	211104	310307	295220	261362	353711	277399	302242	290577	9	36839	9	9	9
Hmhn003067	UPLC-MS/MS	C15H18O8	Phenylpropionic acid-O-β-D-glucopyranoside	Phenolic acids	Phenolic acids	down	FALSE	FALSE	1.23429e+06	1.487e+06	783833	710831	779874	104546	84384	58874.9	53765.1	73478.6	1.41868e+06	1.51971e+06	228350	160472	1.57562e+06	285071	268690	32387.8	197787	29606.2
Zmhn002301	UPLC-MS/MS	C15H18O8	p-Coumaric acid-4-O-glucoside	Phenolic acids	Phenolic acids	down	FALSE	FALSE	1.15365e+06	1.38869e+06	676281	621822	685291	105837	96256.9	86096.7	72453.4	122740	1.35651e+06	1.36759e+06	222421	203062	1.50993e+06	272569	267063	48309.2	186315	13197.8
Zmln000899	UPLC-MS/MS	C15H20O9	Syringaldehyde-4-O-glucoside	Phenolic acids	Phenolic acids	down	FALSE	FALSE	371307	223086	245143	223909	304806	9	9	9	9	9	128355	197971	19227.2	14242.8	130104	68093.2	123263	9	131858	35496
Lmmn000774	UPLC-MS/MS	C15H20O9	Dihydrocaffeoylglucose	Phenolic acids	Phenolic acids	down	FALSE	FALSE	427106	227950	258240	231808	327454	9	9	9	9	9	132181	215440	23924	22319.9	183420	70045.5	118947	75328.4	149659	13399.4
MWSHY0114	UPLC-MS/MS	C16H12O5	Acacetin	Flavonoids	Flavones	FALSE	up	up	248640	243888	389856	121682	193728	283321	273095	383214	380380	331650	741165	532057	1.36755e+06	787596	634707	949358	1.85758e+06	1.27112e+06	1.32768e+06	871434
pmp000971	UPLC-MS/MS	C16H12O6	6-Demethoxy-7-methylcapillarisin	Others	Chromone	FALSE	up	FALSE	9	9	23096.9	9	9	8897.98	8748.61	16470	13242.9	13413.9	31203.7	12126.9	34297.3	16078	12688.2	16276.3	26865.4	24126.3	8549.89	11552.4
Zmzp006646	UPLC-MS/MS	C16H12O7	Capillarisin	Others	Chromone	up	FALSE	FALSE	2.42086e+06	5.47472e+06	816129	1.54075e+06	1.65022e+06	4.82123e+06	6.44225e+06	8.55356e+06	8.81356e+06	9.42759e+06	2.29571e+06	1.83221e+06	3.88303e+06	5.05378e+06	2.13727e+06	263746	1.35654e+06	610947	695948	373893
mws0066	UPLC-MS/MS	C16H12O7	Isorhamnetin; 3'-Methoxy-3,4',5,7-Tetrahydroxyflavone	Flavonoids	Flavonols	up	FALSE	FALSE	3.60713e+06	5.99128e+06	1.25885e+06	2.55264e+06	2.45868e+06	7.89742e+06	9.72359e+06	1.21299e+07	1.23274e+07	1.16381e+07	3.29511e+06	2.89117e+06	5.34355e+06	6.33252e+06	2.87597e+06	458066	2.16719e+06	979014	1.26509e+06	617179
mws0988	UPLC-MS/MS	C16H12O7	Rhamnetin; 3,5,3',4'-Tetrahydroxy-7-Methoxyflavone	Flavonoids	Flavonols	up	FALSE	FALSE	70146.7	69423.3	68695	29352.2	65130.7	109520	143560	181877	179747	212719	120264	68995	177102	132833	60686.3	30650.5	120927	72147.7	41647.8	27499.9
pmb3068	UPLC-MS/MS	C16H18O8	1-O-p-Coumaroylquinic acid	Phenolic acids	Phenolic acids	FALSE	up	FALSE	165247	252682	77127.7	35227.8	116479	304614	85213.9	166396	429789	31136.7	612906	369631	446772	419094	501023	127480	278741	53492	256551	44304.4
pma6460	UPLC-MS/MS	C16H18O8	4-O-p-Coumaroylquinic acid	Phenolic acids	Phenolic acids	FALSE	up	FALSE	607076	577892	547874	478476	628559	331300	142753	72037.2	377459	83576.8	2.71701e+06	1.98088e+06	2.1604e+06	2.09369e+06	2.28645e+06	85518.3	216881	32708.8	277165	9666.05
mws0748	UPLC-MS/MS	C16H18O9	1-Caffeoylquinic acid	Phenolic acids	Phenolic acids	FALSE	up	FALSE	954853	743553	697411	537772	851805	789112	322485	375244	1.04568e+06	165018	3.48073e+06	2.69713e+06	2.59901e+06	2.53413e+06	2.56167e+06	158345	416957	39787.1	402043	18638.5
Smnp003048	UPLC-MS/MS	C16H18O9	8-C-glucosyl-noreugenin	Others	Chromone	FALSE	up	FALSE	22038.6	32359	9436.64	21220.7	22100.6	14189.3	9065.08	16957.1	20271.1	20720.5	61416	40550.4	53682.1	56000.8	53914.6	9	9	9	21430.9	9
MWSmce024	UPLC-MS/MS	C16H18O9	Scopoletin-7-O-glucoside (Scopolin)	Lignans and Coumarins	Coumarins	down	FALSE	FALSE	2.66575e+06	2.30399e+06	1.413e+06	1.49833e+06	2.06103e+06	575548	288741	157902	194586	263161	3.99712e+06	3.38725e+06	1.67765e+06	1.29911e+06	3.72442e+06	894173	3.197e+06	462928	4.14845e+06	263164
pmb3056	UPLC-MS/MS	C16H20O9	Homovanilloylquinic acid	Phenolic acids	Phenolic acids	up	up	FALSE	9	9	9	9	9	168268	144791	164194	219549	166940	668466	390742	200041	367082	437020	22454	92833.1	9	49229.3	6720.9
Hmmn002544	UPLC-MS/MS	C16H20O9	Ferulic acid-4-O-glucoside	Phenolic acids	Phenolic acids	FALSE	up	FALSE	1.44017e+06	9	9	9	9	1.18681e+06	534468	551442	1.51414e+06	263617	4.32271e+06	3.02936e+06	3.20179e+06	3.3102e+06	3.09975e+06	226947	636567	75064.8	634816	57249.5
Hmhn003518	UPLC-MS/MS	C16H20O9	4-O-β-D-glucopyranosylferulic acid	Phenolic acids	Phenolic acids	FALSE	up	FALSE	297801	236783	241079	159868	185975	716035	339086	323529	758885	193252	1.72592e+06	1.5127e+06	1.6101e+06	1.5526e+06	1.43557e+06	148732	299950	58722.2	316800	11216.4
Zmhn002422	UPLC-MS/MS	C16H20O9	1-O-Feruloyl-β-D-glucose	Phenolic acids	Phenolic acids	down	FALSE	down	1.00158e+07	7.43681e+06	1.13371e+07	8.94631e+06	1.00997e+07	2.65852e+06	878860	867171	2.22418e+06	414930	9.08111e+06	9057300	8.9537e+06	9.3845e+06	1.03196e+07	830874	1.42209e+06	285749	2.03711e+06	107324
mws1355	UPLC-MS/MS	C16H32O3	16-Hydroxyhexadecanoic acid	Lipids	Free fatty acids	down	FALSE	FALSE	21058.1	94122.7	89830.8	24974.9	84053.8	9	9	9	9	9	56148.2	9	15035.8	13298.7	37784.8	77785.8	43298.7	70736.6	39150.7	150125
Lmmn003323	UPLC-MS/MS	C16H32O3	2-Hydroxyhexadecanoic acid	Organic acids	Organic acids	down	down	FALSE	43779.1	73444.6	48748.2	49360.1	52022.2	6472.59	7922.37	6701.37	11274.9	6939.95	11843.2	4914.4	8771.5	8560.98	10143.1	27467.5	63228.2	30283.6	34532	17970.2
Qmjp110216	UPLC-MS/MS	C17H19NO3	N-[7'-(4'-Methoxyphenyl)ethyl]-2-methoxybenzamide	Alkaloids	Alkaloids	FALSE	up	FALSE	2.60257e+06	6.27456e+06	1.32964e+06	1.71314e+06	5.50064e+06	3266584	2.27825e+06	2.7246e+06	6.87907e+06	3.17373e+06	1.36082e+07	7.88535e+06	1.19948e+07	1.12394e+07	1.0513e+07	620081	5.31362e+06	2.23052e+06	4.75753e+06	1.462e+06
MWStz039	UPLC-MS/MS	C17H19NO3	Coclaurine	Alkaloids	Isoquinoline alkaloids	FALSE	up	FALSE	2.69992e+06	7.46494e+06	1.6034e+06	1.78788e+06	5.4505e+06	3.56253e+06	1.82271e+06	2.24115e+06	7.46714e+06	3.72352e+06	1.24095e+07	9.42018e+06	1.21829e+07	1.21116e+07	1.22026e+07	726876	6.10908e+06	2.50633e+06	5.33466e+06	1.80774e+06
pmb0752	UPLC-MS/MS	C17H20O9	3-O-Feruloylquinic acid	Phenolic acids	Phenolic acids	FALSE	up	FALSE	201510	158903	67908.8	96856.1	104893	260199	139476	287010	345089	112501	597029	363076	549205	466011	434510	95142.4	218340	35119.1	201076	7068.31
pma3724	UPLC-MS/MS	C17H20O9	1-O-Feruloylquinic acid	Phenolic acids	Phenolic acids	down	FALSE	down	4.37157e+06	4.6606e+06	4.13826e+06	3.16448e+06	4.46538e+06	884546	253404	334993	920092	137642	4.74473e+06	3.42549e+06	3.65987e+06	3.75924e+06	4.38341e+06	315527	590087	97284.5	624473	19850.3
mws0179	UPLC-MS/MS	C17H20O9	Chlorogenic acid methyl ester	Phenolic acids	Phenolic acids	down	FALSE	down	831226	1.02536e+06	771992	574126	1.0185e+06	144395	65464.3	118915	181595	111434	1.46721e+06	1.44251e+06	722007	485070	593022	64844.5	148237	77621.7	268333	36423.3
MWStz248	UPLC-MS/MS	C18H19NO4	Laurolitsine	Alkaloids	Aporphine alkaloids	FALSE	up	FALSE	323258	941648	211724	191832	718599	588628	339142	437242	708867	508035	1.27099e+06	891957	1.2476e+06	2.37441e+06	2.80553e+06	636592	7.04778e+06	1.16143e+06	961129	849116
Wmfp003426	UPLC-MS/MS	C18H21NO3	N-Methylcoclaurine	Alkaloids	Isoquinoline alkaloids	FALSE	up	FALSE	6.1856e+06	6.73435e+06	2.08374e+06	2.12747e+06	4.43233e+06	4.83601e+06	2.80328e+06	3.18553e+06	8.84803e+06	4.25184e+06	1.58745e+07	1.28249e+07	1.56303e+07	1.68339e+07	2.55222e+07	1.26919e+06	4.96328e+06	2.27587e+06	4.10451e+06	1.4904e+06
Zmlp003058	UPLC-MS/MS	C18H21NO3	Methylcoclaurine	Alkaloids	Isoquinoline alkaloids	FALSE	up	FALSE	3.3829e+06	3.7117e+06	1.01253e+06	1.1318e+06	2.13541e+06	2.83292e+06	1.51232e+06	1.74306e+06	4.87241e+06	2.36751e+06	8.87983e+06	7.1232e+06	8.67269e+06	9.07136e+06	1.37367e+07	718133	2.59587e+06	1.28956e+06	2.22016e+06	788995
pmb0889	UPLC-MS/MS	C18H30O2	Punicic acid (9Z,11E,13Z-octadecatrienoic acid)	Lipids	Free fatty acids	down	down	FALSE	1.12135e+07	2.2061e+07	5.47484e+06	1.36209e+07	1.26715e+07	752045	854267	1.10231e+06	1.859e+06	1.0103e+06	2.29552e+06	3.00481e+06	2.65763e+06	1.27148e+06	2.67577e+06	6.29145e+06	1.27233e+07	8.0423e+06	9.50524e+06	6.51118e+06
mws0367	UPLC-MS/MS	C18H30O2	α-Linolenic Acid	Lipids	Free fatty acids	down	FALSE	FALSE	3.54162e+06	6.50278e+06	2.12221e+06	3.64527e+06	3.61264e+06	1.08442e+06	1.05157e+06	1.58265e+06	2.28689e+06	1.1573e+06	7.34928e+06	2.04393e+06	5.37092e+06	6.94506e+06	5.66631e+06	1.55592e+06	4.58228e+06	2.16206e+06	3.85569e+06	1.48667e+06
Zmpn003368	UPLC-MS/MS	C18H30O3	13S-Hydroxy-9Z,11E,15Z-octadecatrienoic acid	Lipids	Free fatty acids	down	down	FALSE	2.80054e+06	9.01973e+06	1.18629e+06	3.2208e+06	2.34502e+06	273428	279512	379911	743010	294194	681636	801356	946285	472425	740294	1.36079e+06	3.69227e+06	859060	2.52607e+06	764366
pmb2787	UPLC-MS/MS	C18H30O3	9-Oxo-10E,12Z-octadecadienoic acid	Lipids	Free fatty acids	down	FALSE	FALSE	160698	404264	67265.7	133966	164560	9	9	9	37320.9	9	116359	96113.1	122943	101959	131533	157854	418969	228393	250633	172607
Lmmn006306	UPLC-MS/MS	C18H30O3	Machilusolide D	Others	Lactones	down	down	FALSE	5.85202e+06	1.22812e+07	3.14765e+06	6.67757e+06	6.74456e+06	270256	365120	1.13083e+06	520865	1.03044e+06	701207	2.91013e+06	919181	1.98268e+06	1.2582e+06	1.66691e+06	1.07039e+07	2.06017e+06	2.38808e+06	1.56459e+06
Zmyn004676	UPLC-MS/MS	C18H30O3	17-Hydroxylinolenic acid	Lipids	Free fatty acids	down	down	FALSE	2.40758e+06	5.80514e+06	1.07397e+06	2.35452e+06	2.38327e+06	264776	272110	327301	762327	267648	929695	895704	1.02112e+06	629839	1.01431e+06	1.22435e+06	2.44117e+06	1.21336e+06	1.57684e+06	939012
Zmyn004732	UPLC-MS/MS	C18H30O3	2R-hydroxy-9Z,12Z,15Z-octadecatrienoic acid	Lipids	Free fatty acids	down	down	FALSE	2.46017e+06	5.2343e+06	1.19397e+06	2.75696e+06	2.9362e+06	182860	159740	182716	511529	197115	513052	662353	645460	389752	671154	785170	1.85859e+06	1.04939e+06	1.07659e+06	751854
pmb2791	UPLC-MS/MS	C18H30O4	9-Hydroperoxy-10E,12,15Z-octadecatrienoic acid	Lipids	Free fatty acids	down	down	FALSE	261370	792231	122206	334275	196134	47217.8	62594.9	68595.5	115942	52985.5	83319.8	108805	117694	80292.7	107323	205092	700131	298544	531965	225268
pmb2789	UPLC-MS/MS	C18H30O4	13S-Hydroperoxy-6Z,9Z,11E-octadecatrienoic acid	Lipids	Free fatty acids	down	down	FALSE	65339.4	152554	37601.2	63315.4	71361.3	9	9	9	9	9	14448.6	9	9	13357.3	9	16634.9	20609.2	9	9	15115.6
Zmyn004449	UPLC-MS/MS	C18H30O4	9-Hydroxy-12-oxo-10(E),15(Z)-octadecadienoic acid	Lipids	Free fatty acids	down	down	FALSE	568639	1.01607e+06	266359	597342	650774	13774.7	19671.8	21066.1	32272.7	18825	35678.3	52934.6	43418.5	45013.5	47826.3	268376	401976	417803	425729	295448
MWSmce486	UPLC-MS/MS	C18H32O16	Manninotriose	Others	Saccharides	up	up	FALSE	31901.8	53653.3	26017.7	36239.8	41908	495152	687617	376300	285060	1.10138e+06	102557	51916.6	113185	55772.4	61139.2	50996.1	251691	45749.3	148896	45475.2
pme2125	UPLC-MS/MS	C18H32O16	Raffinose	Others	Saccharides	up	FALSE	FALSE	124795	97702.8	297948	205380	186753	1.28201e+06	1.12705e+06	773911	988860	1.92115e+06	110411	399527	165771	134179	344013	126767	330135	119050	406267	79222.4
mws1589	UPLC-MS/MS	C18H32O16	D-Panose	Others	Saccharides	up	FALSE	FALSE	60765.6	33594.6	75956.5	80230.3	66485.6	650846	1.14313e+06	483941	328754	2.33966e+06	102228	117030	158530	66513.2	171303	54271	223314	32150.8	249752	47120.6
pmb2799	UPLC-MS/MS	C18H32O3	12,13-Epoxy-9-Octadecenoic Acid	Lipids	Free fatty acids	down	FALSE	FALSE	63395.4	161155	42106.3	68387.8	66507.3	8359.34	10470.2	13328.2	18161.2	9736.43	55068.2	27877.7	40683.8	45534.2	51199.8	102047	114514	96838.2	91403.4	73291.3
Lmbn005662	UPLC-MS/MS	C18H32O3	9(10)-EpOME;(9R,10S)-(12Z)-9,10-Epoxyoctadecenoic acid	Lipids	Free fatty acids	down	down	FALSE	122227	217934	58596.1	112266	123857	4893.88	5474.18	8672.57	11961.5	7654.51	45290.6	27294.6	37714.3	34410.9	41601.9	133862	119477	89411.6	112914	58794.7
pmn001689	UPLC-MS/MS	C18H32O4	9-Hydroxy-12-oxo-15(Z)-octadecenoic acid	Lipids	Free fatty acids	down	down	FALSE	827422	2.75794e+06	550660	1.05288e+06	1.3347e+06	91836.5	106423	109430	322461	78638.8	75202.8	211251	189138	74598.2	142323	9	517608	9	129141	9
Rfmb087	UPLC-MS/MS	C18H32O4	9-Hydroxy-13-oxo-10-octadecenoic Acid	Lipids	Free fatty acids	down	down	down	2.21024e+06	4.27873e+06	1.83746e+06	2.78864e+06	3.56571e+06	69342.4	71711.3	69830.1	119591	63638	83812.8	152916	121995	45949.8	76082.5	169098	402556	305144	220617	275423
Lmbn004685	UPLC-MS/MS	C18H32O4	5S,8R-DiHODE; (5S,8R,9Z,12Z)-5,8-Dihydroxyoctadeca-9,12-dienoate	Lipids	Free fatty acids	down	down	down	789070	3.00946e+06	514497	1.13621e+06	1.27118e+06	110883	115454	143658	368438	97035.3	59610.1	263185	127402	28250.9	77544.2	9	431425	9	9	9
pmb2804	UPLC-MS/MS	C18H32O4	13S-Hydroperoxy-9Z,11E-octadecadienoic acid	Lipids	Free fatty acids	down	down	down	4.40099e+06	1.00544e+07	2.25164e+06	5.34545e+06	5.46022e+06	226847	259483	274526	745655	220465	207905	701017	352997	158805	431700	558641	1.37892e+06	1.1196e+06	947030	703491
MWS80006	UPLC-MS/MS	C18H32O4	9-Hydroperoxy-9Z,11E-Octadecadienoic Acid	Lipids	Free fatty acids	down	down	FALSE	376401	1.09206e+06	183966	537378	457871	16722.3	15267	9	9	9	91669.1	22915.9	43333.4	49339.8	62346.7	324835	518113	528445	445800	274616
mws2623	UPLC-MS/MS	C18H34O2	11-Octadecanoic acid(Vaccenic acid)	Lipids	Free fatty acids	down	FALSE	FALSE	1.99648e+07	3.34261e+07	1.56517e+07	2.12282e+07	2.06584e+07	3.18864e+06	3.27842e+06	5.0129e+06	5.72795e+06	3.9182e+06	3.15738e+07	6.44364e+06	1.64405e+07	2.55021e+07	1.81854e+07	2.78783e+07	2.98693e+07	3.85065e+07	3.2693e+07	1.81105e+07
mws0396	UPLC-MS/MS	C18H34O2	Elaidic Acid	Lipids	Free fatty acids	down	FALSE	FALSE	1.99648e+07	3.34261e+07	1.56517e+07	2.12282e+07	2.06584e+07	3.18864e+06	3.27842e+06	5.0129e+06	5.72795e+06	3.9182e+06	3.15738e+07	6.44364e+06	1.64405e+07	2.55021e+07	1.81854e+07	2.78783e+07	2.98693e+07	3.85065e+07	3.2693e+07	1.81105e+07
pmn001694	UPLC-MS/MS	C18H34O5	9,10,13-Trihydroxy-11-Octadecenoic Acid	Lipids	Free fatty acids	down	down	down	1.23884e+07	2.00017e+07	6.04963e+06	1.35883e+07	1.25616e+07	1.26467e+06	1.10569e+06	1.26556e+06	1.68105e+06	1.11792e+06	3.927e+06	3.53218e+06	4.36358e+06	1.52569e+06	2.74626e+06	1.51314e+06	4.6123e+06	2.16379e+06	2.18794e+06	1.73672e+06
Hmqn003054	UPLC-MS/MS	C18H34O5	9,10,11-Trihydroxy-12-octadecenoic acid	Lipids	Free fatty acids	down	down	down	1.31997e+06	2.13814e+06	717624	1.48281e+06	1.38066e+06	109193	122457	158403	159247	100355	415776	279446	376944	208705	220304	338787	489069	263069	327010	308847
Lmbn003970	UPLC-MS/MS	C18H34O5	9,12,13-TriHOME; 9(S),12(S),13(S)-Trihydroxy-10(E)-octadecenoic acid	Lipids	Free fatty acids	down	down	down	2.34244e+06	5.37678e+06	896994	2.73882e+06	2.80205e+06	85965.2	92696.6	125613	140055	110215	593942	246752	494945	283145	507987	233360	1.21899e+06	224301	179573	107798
Lmbn004240	UPLC-MS/MS	C18H34O5	9,10-Dihydroxy-12,13-epoxyoctadecanoic acid	Lipids	Free fatty acids	down	down	FALSE	281855	661665	131095	320265	362267	16172.3	17665	20262.5	29862.8	30168.1	143099	69442.3	172620	70074.9	107147	41874	299832	65175.2	55903.8	36587.8
MWSHY0128	UPLC-MS/MS	C19H18O6	5,7,8,4'-Tetramethoxyflavone	Flavonoids	Flavones	FALSE	FALSE	down	16694.8	7035.47	23788.5	13160.1	14196.7	11894.1	14639.1	17178.4	14935	17723.3	8137.68	16143.3	31467	14276.8	23169.9	9	9	9	5072.96	9
MWSHY0118	UPLC-MS/MS	C19H18O6	5,6,7,4'-Tetramethoxyflavone	Flavonoids	Flavones	up	up	up	9	9	9	9	9	7224.11	11014.5	50858.5	8513.19	9897.84	4657.8	6128.79	4302.21	30569.9	49713.5	80877.6	68804.9	21005.5	23373.1	26409.6
MWSslk241	UPLC-MS/MS	C19H21NO4	Boldine	Alkaloids	Aporphine alkaloids	FALSE	up	FALSE	1.67103e+06	3.23184e+06	445160	502216	1.96442e+06	1.15847e+06	977656	1.36634e+06	1.1822e+06	1.13619e+06	4.78845e+06	4.9425e+06	3.09087e+06	5.32697e+06	4.04564e+06	918237	3.83162e+06	649310	927511	555416
pmb0864	UPLC-MS/MS	C19H40NO7P	LysoPE 14:0	Lipids	LPE	FALSE	FALSE	down	137644	265036	144019	151180	185925	61706.1	103359	185522	82219.1	148596	384966	101431	120480	493178	166838	44115.9	37813.3	67543.4	37118.7	70098.4
Lmbp003668	UPLC-MS/MS	C20H18O10	Kaempferol-3-O-arabinoside	Flavonoids	Flavonols	FALSE	FALSE	down	3.04048e+07	3.03466e+07	2.03407e+07	17677242	2.31314e+07	1.90641e+07	2.14502e+07	2.50659e+07	28745678	2.46776e+07	3.05501e+07	2.34754e+07	2.7314e+07	2.72621e+07	3.08025e+07	3.4899e+06	7.95583e+06	6.15258e+06	9.70688e+06	4.35458e+06
Lmdn009099	UPLC-MS/MS	C20H20O6	Coniferyl ferulate	Phenolic acids	Phenolic acids	FALSE	FALSE	down	147095	134740	128339	127844	144353	141459	137123	145112	149155	136792	181488	185289	208595	174637	210053	30715.4	70510.1	36668.5	36709.4	32844.5
Lmsp004450	UPLC-MS/MS	C20H22O6	Dehydrodiconiferyl alcohol	Lignans and Coumarins	Lignans	FALSE	FALSE	down	1.18436e+06	987122	1.17682e+06	1.29018e+06	1.36039e+06	1.04891e+06	788665	944470	944591	797140	1.21419e+06	1.35576e+06	1.80998e+06	1.69365e+06	1.36424e+06	207564	570817	279887	325421	151154
Lmmn003748	UPLC-MS/MS	C20H24O6	Isolariciresinol	Lignans and Coumarins	Lignans	FALSE	FALSE	down	524593	765083	508946	695342	659835	886500	911727	1.00871e+06	793283	839572	231878	231167	884723	531121	228117	160687	501152	305775	279662	233330
pmp000673	UPLC-MS/MS	C20H24O6	Lariciresinol	Lignans and Coumarins	Lignans	FALSE	FALSE	down	63390.9	70349.2	77014	65736.5	75001	61608.2	72846	87094	76504.9	65890.9	91475	89932.8	105131	83310	86172.3	30652.7	9	9	9	9
pme2816	UPLC-MS/MS	C20H28O2	4-Oxoretinol	Others	Vitamin	FALSE	down	FALSE	10804.6	16604.7	13353.9	7254.06	11345.8	13148.3	10198.2	21461.7	15698.1	18735.3	9	11993.8	9	9	9	23091.9	28282.8	24644.6	23453	18212.7
Cmmn012461	UPLC-MS/MS	C20H28O2	Dehydroabietic acid	Terpenoids	Ditepenoids	FALSE	FALSE	up	262794	231038	374062	532686	435400	510189	767750	339732	427511	746680	817729	671726	435987	354765	901926	1.68604e+06	1.33549e+06	1.13785e+06	1.79995e+06	1.21146e+06
Lmhp008440	UPLC-MS/MS	C20H40NO7P	LysoPE 15:1	Lipids	LPE	up	up	down	10838.9	18715.3	12240	11426.9	14449	28166.4	23941	23957	40535.1	28925.8	105124	53670.3	23611.7	22601.7	43255.6	9	9	9	9	12153.3
Lmhp008885	UPLC-MS/MS	C20H42NO7P	LysoPE 15:0(2n isomer)	Lipids	LPE	up	up	FALSE	9963.06	11336.6	23539.5	16645.6	18424.8	31017.1	30441.9	45807.4	46199.2	40256.4	71042.3	50837.9	38906.8	54754.1	78523.7	32095.6	16098.8	65173.7	18630.3	44288.1
Lmhn002321	UPLC-MS/MS	C21H18O12	Vnilloylcaffeoyltartaric acid	Phenolic acids	Phenolic acids	down	FALSE	FALSE	122792	141798	96599.7	120632	163272	40031.2	43867.2	17420.7	12392.1	49214	97211.7	89425.7	42581	49400.9	93349.9	11964.1	56214.5	30019.2	63632.4	9
mws4167	UPLC-MS/MS	C21H18O12	Luteolin-7-O-glucuronide	Flavonoids	Flavones	down	up	down	1.02918e+07	5.91197e+06	7.0053e+06	6.29957e+06	7.68787e+06	3.63687e+06	2.68258e+06	3.48452e+06	3.55702e+06	3.46332e+06	1.46329e+07	1.29404e+07	1.44085e+07	1.71365e+07	1.66697e+07	575716	1.41749e+06	954802	2.21508e+06	509884
Lmfn003760	UPLC-MS/MS	C21H18O13	Quercetin-4'-O-glucuronide	Flavonoids	Flavonols	FALSE	FALSE	down	1.9602e+06	1.32778e+06	1.93544e+06	1.11796e+06	1.88535e+06	963081	678164	874800	904216	826334	2.77895e+06	2.19589e+06	2.61405e+06	2.80345e+06	3.13615e+06	120309	274740	193979	440925	83079.8
Zmhn004909	UPLC-MS/MS	C21H18O13	3,4-Digalloylshikimic acid	Phenolic acids	Phenolic acids	FALSE	up	down	36584	33077.6	30650.1	34871.6	28079.9	81044.4	71653.1	24297.7	49649.2	49475.2	130329	50093.6	78422.2	174505	208161	9	9	9	9	9
mws0919	UPLC-MS/MS	C21H20O10	Kaempferol-3-O-rhamnoside (Afzelin)(Kaempferin)	Flavonoids	Flavonols	FALSE	FALSE	down	3.97564e+07	3.69771e+07	3.21562e+07	2.66752e+07	3.19985e+07	2.71377e+07	3.12417e+07	3.32094e+07	3.31612e+07	3.16788e+07	3.11084e+07	2.95434e+07	2.99149e+07	2.8397e+07	2.85408e+07	8.77587e+06	2.16485e+07	1.39649e+07	1.7455e+07	8.92538e+06
pme0321	UPLC-MS/MS	C21H20O10	Kaempferol-7-O-rhamnoside	Flavonoids	Flavonols	FALSE	FALSE	down	4.04211e+07	3.70547e+07	3.13695e+07	2.73219e+07	3.12618e+07	2.8276e+07	3.27336e+07	3.42928e+07	3.29862e+07	3.42643e+07	3.11045e+07	2.82847e+07	2.96815e+07	2.65337e+07	3.06182e+07	8.20198e+06	2.0366e+07	1.34388e+07	1.7028e+07	8.65319e+06
MWSHY0016	UPLC-MS/MS	C21H20O11	Luteolin-6-C-glucoside (Isoorientin)	Flavonoids	Flavones	down	FALSE	FALSE	27328.2	40182.5	13282.8	29155.6	26103.3	9	9	9	9	9	19702.3	11577.9	23737.2	23360.8	22246.8	9	40967	9	22173	9
MWSHY0132	UPLC-MS/MS	C21H20O11	Quercetin-3-O-rhamnoside(Quercitrin)	Flavonoids	Flavonols	FALSE	FALSE	down	1.34636e+07	1.05214e+07	1.02872e+07	8.35085e+06	1.08938e+07	9.57442e+06	9.86235e+06	1.09775e+07	1.11188e+07	1.13239e+07	9.58975e+06	7.95931e+06	1.03117e+07	9.68471e+06	1.20287e+07	2.17859e+06	4.13095e+06	2.99635e+06	4.24387e+06	1.86752e+06
Hmcp002316	UPLC-MS/MS	C21H20O11	Isorhamnetin-3-O-arabinoside	Flavonoids	Flavonols	FALSE	FALSE	down	2.8361e+06	4.46133e+06	3.10733e+06	1.63356e+06	2.3955e+06	2.00386e+06	1.91508e+06	2.66974e+06	2.78017e+06	2.55925e+06	2.45527e+06	1.37962e+06	1.93746e+06	1.93342e+06	2.13266e+06	554893	1.02265e+06	1.12705e+06	1.36634e+06	597867
mws0056	UPLC-MS/MS	C21H20O12	Myricetin-3-O-rhamnoside (Myricitrin)	Flavonoids	Flavonols	FALSE	up	FALSE	40300.7	17842.9	28316.6	15856.3	37518.5	49197.5	58765.3	59708.5	48797.1	53829.7	85307.5	54569	85831.9	94050.7	63922.3	19308.1	80655.7	42426.1	393004	29397.5
HJN087	UPLC-MS/MS	C21H22O10	Naringenin-4'-O-glucoside	Flavonoids	Flavanones	up	up	FALSE	305715	100570	130716	120966	143426	451086	461633	495840	507364	462291	554767	546612	495121	486478	464153	352903	501961	859165	669401	175455
Lmfn004093	UPLC-MS/MS	C21H24O10	Phloretin-4'-O-glucoside (Trilobatin)	Flavonoids	Chalcones	FALSE	up	FALSE	124824	88100.9	161726	72673.5	97396.3	9	298457	404572	282895	275810	343938	428541	728555	480704	351951	104300	68408.3	97020.8	119307	97264.4
mws2118	UPLC-MS/MS	C21H24O10	Phloretin-2'-O-glucoside (Phlorizin)	Flavonoids	Chalcones	FALSE	FALSE	down	2.78986e+06	1.58409e+06	2.69552e+06	1.51748e+06	2.26273e+06	2.68445e+06	2.05661e+06	1.77106e+06	1.9811e+06	2.10307e+06	3.4233e+06	2.84559e+06	2.19079e+06	2.39526e+06	3.08125e+06	569213	685230	494727	1.00256e+06	332195
HJN055	UPLC-MS/MS	C21H24O10	Dihydrocharcone-4'-O-glucoside	Flavonoids	Chalcones	FALSE	FALSE	down	4.64902e+06	2.71706e+06	4.31508e+06	2.71635e+06	3.67762e+06	4.57805e+06	3.69214e+06	3.45236e+06	3.24519e+06	3.87249e+06	5.9105e+06	5.22625e+06	3.91322e+06	4.06613e+06	5.65409e+06	950772	1.18425e+06	779146	1.76784e+06	586484
Hmpn005101	UPLC-MS/MS	C21H24O11	Sieboldin	Flavonoids	Chalcones	FALSE	down	down	527040	236583	418383	274258	488972	613472	413636	540767	611351	533455	9	316672	9	9	9	108237	204925	110067	136163	89644.3
Lmhp008763	UPLC-MS/MS	C21H42NO7P	LysoPE 16:1(2n isomer)	Lipids	LPE	FALSE	up	FALSE	112005	166393	150531	73799.3	137431	170280	178344	749840	1.07924e+06	285733	1.12861e+06	300786	693953	1.87825e+06	816002	111700	112031	215205	225906	186894
Lmhp009034	UPLC-MS/MS	C21H42NO7P	LysoPE 16:1	Lipids	LPE	FALSE	up	FALSE	146426	222751	175186	127203	200842	277798	175255	1.0756e+06	1.23247e+06	387027	1.45449e+06	394686	825117	2.4871e+06	1.23751e+06	127863	160187	257702	263974	215566
pmd0160	UPLC-MS/MS	C21H44NO7P	LysoPE 16:0(2n isomer)	Lipids	LPE	up	up	FALSE	244908	400327	417081	230123	382125	873662	660526	948744	1.31405e+06	891306	2.83652e+06	1.55907e+06	1.50047e+06	1.53478e+06	2.18829e+06	118939	213280	211287	210821	109189
pmb0876	UPLC-MS/MS	C21H44NO7P	LysoPE 16:0	Lipids	LPE	FALSE	FALSE	down	3.32536e+06	5.28948e+06	3.37497e+06	2.69999e+06	3.49147e+06	2.13061e+06	1.57312e+06	2.52458e+06	3.16894e+06	2.10908e+06	1.56529e+07	3.02107e+06	2.99675e+06	2.67617e+06	5.03581e+06	346813	675825	607999	623674	316605
Lmsn003409	UPLC-MS/MS	C22H22O12	1-O-Galloyl-6-O-p-Coumaroyl-β-D-glucose	Phenolic acids	Phenolic acids	down	FALSE	down	11097.6	26815.4	14021.6	15753.1	16168.2	11093.7	9	9	9	9	33710.4	20840.9	14968.7	25877.1	33686.3	9	9	9	9	9
Lmhp009769	UPLC-MS/MS	C22H44NO7P	LysoPE 17:1	Lipids	LPE	FALSE	down	FALSE	25512.6	34785.7	89527.8	46292	82448.7	44591.6	60541.9	113146	29768.2	133379	9	9	9	107036	9	86577.1	40451.6	65069.9	91635.9	70924.6
Hmln002199	UPLC-MS/MS	C23H22O13	Quercetin-3-O-(6''-O-acetyl)galactoside	Flavonoids	Flavonols	down	FALSE	down	434203	652502	483625	258424	1.00607e+06	85019.2	31077.8	40750.6	77032	35577.4	390838	810164	622878	620313	533274	10737.8	9	9	12997.3	9
Zmsp004363	UPLC-MS/MS	C23H22O13	Quercetin-3-O-(6''-O-acetyl)glucoside	Flavonoids	Flavonols	up	up	FALSE	46004.9	56434.1	18329.3	27004.5	33458.7	244287	197498	212146	272051	228545	1.35961e+06	506316	762959	982436	999522	66066.1	119851	95682.5	143007	38699.2
Lmsn003644	UPLC-MS/MS	C23H24O13	1-O-Galloyl-6-O-Feruloyl-β-D-glucose	Phenolic acids	Phenolic acids	down	FALSE	FALSE	44993.7	38624.4	50695.6	34862.8	39513.5	5170.9	2890.73	1272.54	7164.58	1225.16	39919	51581.4	78762.9	103557	32156.3	9	6409.78	4177.92	9288.93	2526.52
Hmcp002187	UPLC-MS/MS	C23H24O13	Limocitrin-3-O-galactoside	Flavonoids	Flavonols	FALSE	FALSE	down	47281.2	64402	19656.2	32611.9	53557.7	48076.9	29836.3	49931.3	48203.9	44245.3	82687.7	37103.3	35725.8	54603.5	76337.6	9	9	9	9	9
Hmcp002399	UPLC-MS/MS	C23H24O13	Limocitrin-3-O-glucoside	Flavonoids	Flavonols	FALSE	FALSE	down	47281.2	64402	19656.2	32611.9	53557.7	48076.9	29836.3	49931.3	48203.9	44245.3	82687.7	37103.3	35725.8	54603.5	76337.6	9	9	9	9	9
Lmhp008589	UPLC-MS/MS	C23H42NO7P	LysoPE 18:3(2n isomer)	Lipids	LPE	up	up	FALSE	889579	1.61509e+06	695273	708558	1.04281e+06	2.08844e+06	2.24095e+06	2.90081e+06	4.33618e+06	2.94896e+06	13988895	4.30315e+06	3.0616e+06	9.04752e+06	9.93406e+06	280994	735103	361265	811729	143621
Lmhp008801	UPLC-MS/MS	C23H42NO7P	LysoPE 18:3	Lipids	LPE	up	up	FALSE	1.02948e+06	1.98243e+06	837360	825530	1.24232e+06	2.41505e+06	2.53545e+06	3.32371e+06	4.50996e+06	3.66388e+06	1.71752e+07	4.91038e+06	4.0386e+06	1.2232e+07	1.70006e+07	361670	909295	427771	1.03217e+06	221547
pmb0874	UPLC-MS/MS	C23H44NO7P	LysoPE 18:2(2n isomer)	Lipids	LPE	up	up	FALSE	31059	51539.1	25318.5	26679.7	33223.8	119104	95064.9	134225	157347	103827	224169	157390	133804	285051	298365	24708.2	32245	39523.2	28825.9	21893.9
pmb0881	UPLC-MS/MS	C23H44NO7P	LysoPE 18:2	Lipids	LPE	up	up	FALSE	1.55938e+06	2.44745e+06	1.41535e+06	1.28312e+06	1.77284e+06	6.26443e+06	4.82626e+06	6.00302e+06	8.40819e+06	5.89212e+06	2.4771e+07	9.49186e+06	8.1122e+06	1.69833e+07	1.61788e+07	1.07767e+06	1.72763e+06	1.99069e+06	1.86039e+06	1.00192e+06
pmb2260	UPLC-MS/MS	C23H46NO7P	LysoPC 15:1	Lipids	LPC	up	up	FALSE	26137	55739.8	30996	24635.8	34790.9	178372	127326	135296	206453	117366	798024	235599	133403	147380	233294	21705.1	67214.7	24745.4	46356.7	18567.1
pmb0856	UPLC-MS/MS	C23H46NO7P	LysoPE 18:1(2n isomer)	Lipids	LPE	FALSE	up	FALSE	46921.4	62796	55838.1	28975.7	46974.8	35645.9	36323	71012.5	66186.4	43343.8	395304	108931	135440	308240	305157	25846.4	21475.9	35706.8	37239.6	22030.8
mws0289	UPLC-MS/MS	C23H46NO7P	LysoPE 18:1	Lipids	LPE	FALSE	up	FALSE	60208	75417.8	75758.1	33381.7	77503.4	39621.7	53155.6	85735.6	96869	55661.5	462221	147481	206838	807146	405320	35809.9	32513.3	59666.6	52976.8	29326.5
Lmhp009129	UPLC-MS/MS	C23H48NO7P	LysoPC 15:0(2n isomer)	Lipids	LPC	up	up	FALSE	17597.6	40614.9	28453.6	27253.6	30148.9	61588.2	70910.5	58008.7	71999.5	70287.2	141209	91686.6	73996	208862	243320	31696.7	71588.9	46310.8	47732.3	34960.6
Lmqn000213	UPLC-MS/MS	C24H42O21	Stachyose	Others	Saccharides	up	FALSE	up	11678.1	9352.49	8665.34	13493.9	9909.25	304752	634305	291802	127913	1.16685e+06	22061.5	5619.7	38316.2	11427.6	29527.7	26384.8	55468.2	20410.9	52218.6	29290.4
mws1593	UPLC-MS/MS	C24H42O21	D-Maltotetraose	Others	Saccharides	up	up	FALSE	21515.1	12388.7	23886.4	19027.5	14091	266666	994415	361964	43614.9	2.34616e+06	36863.2	29025.4	47368.1	51712.1	96589.7	28272.3	69760.8	17138.6	28852.3	42324
pmb0863	UPLC-MS/MS	C24H46NO7P	LysoPC 16:2(2n isomer)	Lipids	LPC	up	up	up	59142.4	65613.6	70353.4	71707.5	62839	392349	559069	330662	287792	327639	498747	448135	172598	444457	347593	137577	152965	101394	163791	155033
Lmhp008833	UPLC-MS/MS	C24H48NO7P	LysoPC 16:1(2n isomer)	Lipids	LPC	up	up	FALSE	46171.8	132129	71651.5	46361.4	53262.7	309437	241571	322878	470497	255346	2.02082e+06	508323	336137	756898	827243	109922	356265	146549	227312	113145
pmp001270	UPLC-MS/MS	C24H48NO7P	LysoPC 16:1	Lipids	LPC	up	up	FALSE	81541.9	142619	92981.7	44879.4	79650.8	482412	270713	324265	476632	267078	2.60143e+06	521188	389946	812209	898605	121266	370804	163632	248832	120579
pmd0132	UPLC-MS/MS	C24H50NO7P	LysoPC 16:0(2n isomer)	Lipids	LPC	FALSE	up	FALSE	193671	320180	188030	152067	233812	376058	261547	424807	556768	298122	4.85082e+06	610825	633044	574173	966491	74461.4	296158	139363	200685	65578.8
pmb0855	UPLC-MS/MS	C24H50NO7P	LysoPC 16:0	Lipids	LPC	up	up	FALSE	84519.6	132008	95972.1	65310.7	103757	191793	142571	218090	283706	185708	3.27067e+06	359363	340528	368555	614030	35947	129266	64773.3	101468	39088.9
Wmzn002116	UPLC-MS/MS	C25H24O12	3,5-Dicaffeoylquinic acid	Phenolic acids	Phenolic acids	down	FALSE	FALSE	611544	1.06162e+06	386386	408544	451148	69978.9	64109.3	57033.9	244792	23213.4	1.13503e+06	642006	768005	1.0213e+06	1.06786e+06	85829.4	419189	26152.1	410983	11079.4
Li512115	UPLC-MS/MS	C25H24O12	Isochlorogenic acid B	Phenolic acids	Phenolic acids	FALSE	FALSE	down	8.61806e+07	8.81979e+07	6.65595e+07	5.49565e+07	8.24534e+07	6.51698e+07	3.91721e+07	6.00271e+07	7.51527e+07	4.44083e+07	1.41398e+08	9.57045e+07	1.22895e+08	1.09939e+08	1.27859e+08	1.22779e+07	2.10871e+07	1.58767e+07	1.9613e+07	3.51777e+06
Lmhp009802	UPLC-MS/MS	C25H46NO7P	LysoPE 20:3(2n isomer)	Lipids	LPE	FALSE	up	down	2468.86	3369.37	2019.56	1440.41	3129.91	4216.68	5968.18	3743.05	7508.47	4921.59	98974.5	15356.4	16564.3	25039.3	26874.9	9	9	9	9	9
Lmhp010040	UPLC-MS/MS	C25H46NO7P	LysoPE 20:3	Lipids	LPE	FALSE	up	down	2848.76	3925.27	1200.39	1242.06	1858.58	3280.4	3484.47	5187.17	7718.26	4382.13	92999.6	16673.6	16415.8	15674.7	19444.5	9	9	9	9	9
Zmcn005156	UPLC-MS/MS	C26H26O12	4,5-O-Dicaffeoylquinic Acid Methyl Ester	Phenolic acids	Phenolic acids	FALSE	FALSE	down	159724	219186	65144.5	71355.3	91276.1	55225	39299.6	122758	61050.6	44233.4	180759	92456	110315	109984	161939	9	9	9	36650.7	9
Lmsp003655	UPLC-MS/MS	C26H32O11	Dehydrodiconiferyl alcohol-gamma'-O-glucoside	Phenolic acids	Phenolic acids	down	FALSE	down	441016	344048	383093	465029	394388	121133	112190	57104.8	151732	94445.3	511702	537818	251420	254702	776761	30883.7	74992.4	16548.3	59997	3812.43
pmn001378	UPLC-MS/MS	C26H32O11	Pinoresinol-4-O-glucoside	Lignans and Coumarins	Lignans	FALSE	up	FALSE	1.40538e+06	1.94327e+06	1.38626e+06	1.79784e+06	1.71667e+06	1.5821e+06	1.71255e+06	1.11327e+06	1.57262e+06	1.66284e+06	4.06567e+06	3.95217e+06	3.07593e+06	2.57023e+06	4.11173e+06	680268	1.98348e+06	453843	1.14488e+06	99732.3
Zmcn003729	UPLC-MS/MS	C26H32O12	1-Hydroxypinoresinol-4'-O-Glucoside	Lignans and Coumarins	Lignans	down	FALSE	FALSE	129893	292065	159166	193880	225505	43275.5	113058	90807.4	67723.7	77700.9	374250	190328	86720.2	104975	314419	92782.3	243684	66133.8	154640	12734.3
pmn001375	UPLC-MS/MS	C26H32O12	1-Hydroxypinoresinol-1-O-Glucoside	Lignans and Coumarins	Lignans	down	FALSE	FALSE	129893	292065	159166	193880	225505	43275.5	113058	90807.4	67723.7	77700.9	374250	190328	86720.2	104975	314419	92782.3	243684	66133.8	154640	12734.3
Lmdn001925	UPLC-MS/MS	C26H34O12	Olivil-4'-O-glucoside	Lignans and Coumarins	Lignans	FALSE	up	FALSE	97974.3	183141	109878	130737	116067	66721.8	78555.4	49716.7	100864	57439.9	506172	406689	184855	161378	485626	63441.5	147104	8934.88	51631.8	11554.8
Zmdn003480	UPLC-MS/MS	C26H34O12	Cycloolivil-6-O-glucoside	Lignans and Coumarins	Lignans	FALSE	up	FALSE	74617.3	159254	75723.4	126173	88727.9	61199.4	95437.8	38761.9	76153.1	72230.4	444644	368688	170367	119471	354526	38234.7	88200.9	29599.8	82292.9	8483.29
pmb0865	UPLC-MS/MS	C26H48NO7P	LysoPC 18:3(2n isomer)	Lipids	LPC	up	FALSE	FALSE	8064.39	19079.6	7420.24	6687.65	10616.3	33917.1	32259.2	41664	64911.2	40220.4	201439	67511.6	38079.5	106680	9	5979.27	20058.8	7627.55	17479.3	6976.35
pmb0854	UPLC-MS/MS	C26H48NO7P	LysoPC 18:3	Lipids	LPC	up	up	FALSE	2.27053e+06	5.83688e+06	1.60859e+06	1.95407e+06	3.35491e+06	9.94123e+06	9.15548e+06	1.22865e+07	1.70775e+07	1.08692e+07	5.36132e+07	1.75646e+07	1.24447e+07	8.19912e+06	3.79007e+07	2.21057e+06	6.66799e+06	2.50299e+06	5.57747e+06	1.56083e+06
pmp001251	UPLC-MS/MS	C26H50NO7P	LysoPC 18:2(2n isomer)	Lipids	LPC	up	up	up	9528.61	21209.7	7830.97	8141.79	12153.3	51478.8	33471.2	53052.9	67459.1	46456.5	258690	82166.2	66883.4	118054	129838	22880.7	44844.5	27413.7	35010.2	20676.6
pmp001273	UPLC-MS/MS	C26H50NO7P	LysoPC 18:2	Lipids	LPC	up	up	up	338035	600848	295088	283142	419022	1.79502e+06	1.30722e+06	1.74021e+06	2.42419e+06	1.56223e+06	1.02423e+07	2.70627e+06	3.01435e+06	8.06368e+06	7.56001e+06	623075	1.42511e+06	906526	1.42987e+06	642980
Lmhp010190	UPLC-MS/MS	C26H52NO7P	LysoPC 18:1(2n isomer)	Lipids	LPC	FALSE	up	FALSE	77742.9	170112	76913.4	62885.8	103121	37572.3	27906.3	55500.7	57682.4	37847.2	1.29211e+06	216816	568688	5.25584e+06	4.42455e+06	80463.8	107705	107266	167006	90921.6
pmp001281	UPLC-MS/MS	C26H52NO7P	LysoPC 18:1	Lipids	LPC	FALSE	up	FALSE	77742.9	170112	76913.4	62885.8	103121	37572.3	27906.3	55500.7	57682.4	37847.2	1.29211e+06	216816	568688	5.25584e+06	4.42455e+06	80463.8	107705	107266	167006	90921.6
Lmyp004081	UPLC-MS/MS	C27H30O14	Isovitexin-2''-O-rhamnoside	Flavonoids	Flavones	up	FALSE	FALSE	66915.9	36939.9	51223.9	38708.6	98205.5	83972.6	125520	219146	174732	194349	80036.6	159170	105067	101273	62511.5	29538.9	28866.6	21565.9	63732.1	12731
pmp001106	UPLC-MS/MS	C27H30O15	Vitexin-2''-O-glucoside	Flavonoids	Flavones	down	FALSE	FALSE	165843	159111	67465.1	108596	96960	40635.6	34096.5	60016.3	25459.2	55164.5	86154.2	60799.2	130843	85076.8	88308.9	75479.1	113615	109233	106893	42445.3
mws1073	UPLC-MS/MS	C27H30O15	Apigenin-6,8-di-C-glucoside (Vicenin-2)	Flavonoids	Flavones	down	FALSE	FALSE	580695	503276	199717	309551	289403	132761	126372	132689	145261	110317	281158	195294	316259	236412	258815	362131	323792	369147	349376	130614
Lmbp002336	UPLC-MS/MS	C27H30O16	Quercetin-3-O-(2''-O-rhamnosyl)galactoside	Flavonoids	Flavonols	down	FALSE	FALSE	284152	387592	250177	156750	238882	151136	135520	88851.7	132671	117484	274601	211735	103636	80679.9	259528	75937.1	129281	72533.5	131154	12902.4
Zmjp003031	UPLC-MS/MS	C27H30O16	Orientin-2''-O-galactoside	Flavonoids	Flavones	down	FALSE	FALSE	194963	441480	133730	127543	255069	73412.3	107257	56739.4	79317.2	46721	434250	292202	105829	109184	321509	70554.8	200102	109182	280036	27196.1
pmb0665	UPLC-MS/MS	C27H30O16	Orientin-7-O-glucoside	Flavonoids	Flavones	FALSE	FALSE	down	2.97351e+06	2.63281e+06	2.77543e+06	1.91357e+06	2.82512e+06	1.58317e+06	1.74198e+06	1.08006e+06	1.42996e+06	1.12915e+06	5.62994e+06	4.76338e+06	5.46331e+06	3.8117e+06	4.85319e+06	594039	741491	437638	1.16821e+06	206901
Xmyp005599	UPLC-MS/MS	C27H30O16	Kaempferol-3-O-galactoside-4'-O-glucoside	Flavonoids	Flavonols	up	up	FALSE	24729.9	101534	24780.6	29811.2	77653.6	131149	192808	162880	134219	186238	184442	111754	226374	238829	135647	16318.3	62823.7	33189.9	88763.3	9186.62
Lmmn002260	UPLC-MS/MS	C27H36O12	5'-Methoxyisolariciresinol-9'-O-glucoside	Lignans and Coumarins	Lignans	down	FALSE	FALSE	635800	587868	414948	601037	525217	287994	227469	231810	243778	207243	904741	778328	564155	531044	928006	205948	362806	165450	276410	40632.4
Lmmn002828	UPLC-MS/MS	C27H36O12	Lyoniresinol-9'-O-xyloside (Lyoniside)	Lignans and Coumarins	Lignans	FALSE	FALSE	down	8.34098e+06	4.45828e+06	6.21731e+06	6.38969e+06	4.61857e+06	4.88198e+06	3.81652e+06	4.40369e+06	3.8082e+06	3.93353e+06	3.79017e+06	4.9737e+06	5.07518e+06	4.55848e+06	5.05434e+06	2.02606e+06	2.91457e+06	2.56274e+06	2.91521e+06	1.04243e+06
Lmhp007598	UPLC-MS/MS	C27H52NO7P	LysoPC 19:2(2n isomer)	Lipids	LPC	down	FALSE	up	30279.3	61870.8	12790.4	36201	51058.3	9	9	9	9	19156.3	103454	63907.4	60171.7	225188	253402	172045	317539	303314	372013	220848
Lmhp007840	UPLC-MS/MS	C27H52NO7P	LysoPC 19:2	Lipids	LPC	FALSE	up	up	9	9	9	9	9	10572.9	9	12203.5	16118.3	9	64539.6	33879.6	40462.4	144168	160267	79087.7	114656	172445	182696	130016
Zmhn002574	UPLC-MS/MS	C28H32O16	Rhamnazin 3-Glucosyl-Arabinofuranoside	Flavonoids	Flavonols	down	FALSE	FALSE	6.76287e+06	1.59396e+07	7.80148e+06	5.79906e+06	8.32953e+06	3.02154e+06	4.65658e+06	2.8518e+06	3.27914e+06	3.13976e+06	5.79526e+06	6.01365e+06	5.83953e+06	4.28185e+06	5.4607e+06	2.36054e+06	5.33748e+06	2.20928e+06	6.63609e+06	842140
Lmsp004521	UPLC-MS/MS	C29H24O15	1-O-Cinnamoyl-4,6-(S)-HHDP-β-D-glucose	Phenolic acids	Phenolic acids	FALSE	FALSE	down	63656.7	75548.4	77758.7	54080.2	88728.6	33678.3	52804.2	37034.2	46994.9	33544.4	138497	138613	145353	123690	124836	15437	18946.8	19645	25496.5	6340.22
Lmsp004798	UPLC-MS/MS	C29H24O15	3-O-Cinnamoyl-4,6-(S)-HHDP-β-D-glucose	Phenolic acids	Phenolic acids	FALSE	up	down	24964.2	24652.1	11749.8	9659.9	16452.1	12484.2	7411.75	5551.52	9	15804	45093.2	33323.4	69372.2	52004.2	46994.9	9	9	9	9	9
Lmsn004714	UPLC-MS/MS	C29H26O16	1,6-Di-O-galloyl-2-O-p-coumaroyl-β-D-glucose	Phenolic acids	Phenolic acids	up	up	FALSE	4552.35	3989.26	3929.01	3417.52	2867.34	24206.1	32996.9	12029.4	14229.6	23053.9	61386.8	5071.5	33476.6	56097.5	62896.2	9	7912.1	9	9	9
mws0836	UPLC-MS/MS	C30H26O12	Procyanidin B1	Tannins	Proanthocyanidins	FALSE	FALSE	down	3.43129e+07	1.88396e+07	3.30607e+07	2.94553e+07	3.15373e+07	2.61003e+07	2.2486e+07	2.49666e+07	2.71361e+07	2.34392e+07	2.09651e+07	2.67618e+07	2.70962e+07	2.50353e+07	2.23323e+07	4.04523e+06	3.49117e+06	1.91361e+06	6.71276e+06	1.06311e+06
pme0436	UPLC-MS/MS	C30H26O12	Procyanidin B3	Tannins	Proanthocyanidins	FALSE	down	down	1.3608e+07	1.01497e+07	1.38381e+07	1.26697e+07	1.24286e+07	9.67077e+06	1.24021e+07	1.23996e+07	1.12961e+07	1.58064e+07	5.35703e+06	5.75503e+06	6.36722e+06	5.63424e+06	4.44585e+06	2.7373e+06	2.12397e+06	2.18726e+06	3.97115e+06	1.26398e+06
pmn001667	UPLC-MS/MS	C30H26O12	Procyanidin B4	Tannins	Proanthocyanidins	FALSE	FALSE	down	8.89644e+06	5.71115e+06	8.87435e+06	6.82163e+06	8.29013e+06	6.68393e+06	5.68479e+06	6.01919e+06	6.36413e+06	6.63103e+06	5.23076e+06	6.54212e+06	5.34313e+06	5.315e+06	5.27408e+06	1.09114e+06	1.09382e+06	889008	1.61346e+06	549242
Lmpp003930	UPLC-MS/MS	C30H26O12	Apigenin-7-O-(6''-p-Coumaryl)glucoside	Flavonoids	Flavones	FALSE	FALSE	down	230039	178327	175768	203438	204456	212076	204966	222440	294762	214841	84490.8	118141	145461	138047	101227	35928	53114.8	69283.8	75766.4	27252.2
Lmmp006709	UPLC-MS/MS	C30H26O12	Kaempferol-3-O-(4''-p-coumaroyl)rhamnoside	Flavonoids	Flavonols	up	up	up	40612.6	51331.5	47368.3	58146.3	42781.5	437410	423379	566728	654329	320397	640854	429428	404837	595758	676435	146551	596141	270973	398305	124269
Lmsn004659	UPLC-MS/MS	C30H28O17	1,6-Di-O-galloyl-2-O-Feruloyl-β-D-glucose	Phenolic acids	Phenolic acids	FALSE	up	down	31005.5	20185.4	16328.8	13515.8	15778.9	40523.8	12390.4	7399.38	18706.8	9428.61	187094	48764.1	128287	210429	240338	1721.44	5692.88	3385.42	3868.42	577.416
Lmsn004924	UPLC-MS/MS	C30H28O17	1,6-Di-O-galloyl-3-O-Feruloyl-β-D-glucose	Phenolic acids	Phenolic acids	FALSE	up	down	25041.7	17598.7	2237.13	21954	22446.9	35461.7	12520.6	2808.12	30282.5	6719.71	198031	35133.8	131690	251558	211071	9	9	9	9	9
Lmmp003672	UPLC-MS/MS	C31H28O12	8,8'-Methylenebiscatechin	Flavonoids	Flavanols	FALSE	FALSE	down	123965	93679.5	125356	110949	154116	152971	142870	126501	150871	129643	119720	145208	134043	126046	144003	37712.6	41064.3	40676.4	52066.4	31223.6
HJN074	UPLC-MS/MS	C31H28O12	Procyanidin A6	Tannins	Proanthocyanidins	FALSE	FALSE	down	234538	191744	294954	233605	314608	288131	228830	234759	281638	193413	228258	268765	249284	235960	219006	67564.4	76777.5	85640.3	91824.1	58053.4
Zmlp003063	UPLC-MS/MS	C33H40O19	Luteolin-7-O-(2''-O-rhamnosyl)rutinoside	Flavonoids	Flavones	FALSE	FALSE	down	295637	183269	307121	269359	357677	227231	218300	200772	239782	209300	149786	235468	253552	266846	239831	131522	114703	70932.6	110888	61713.8
pmb2991	UPLC-MS/MS	C33H40O19	Apigenin-7-O-glucoside-4'-O-rutinoside	Flavonoids	Flavones	FALSE	FALSE	down	242723	107633	220504	163558	223288	125952	57861	85114.8	142357	80879.5	88659.2	91037.7	98624.1	106672	111166	30009	25351.9	14655.9	34142.8	18501.1
HJAP127	UPLC-MS/MS	C33H40O20	Quercetin-3-O-(2''-O-Rhamnosyl)rutinoside	Flavonoids	Flavonols	FALSE	up	FALSE	97643.6	106168	130928	93576.8	87353.4	57170	86131.2	99440.6	146026	67693	337841	303988	329395	318028	338018	31754.8	41330.5	20971	59575.6	9125.47
Lnrp102163	UPLC-MS/MS	C33H40O20	Quercetin-3-O-rutinoside-7-O-rhamnoside	Flavonoids	Flavonols	FALSE	up	FALSE	43572.4	94380.8	33592.2	31686.3	60577.6	24559.7	43655	30924.4	38819.4	25957	343610	252621	309999	200621	292164	21751.2	22455.3	4931.52	22530.8	9
Lmsp002982	UPLC-MS/MS	C33H40O21	Quercetin-3-O-sophoroside-7-O-rhamnoside	Flavonoids	Flavonols	down	FALSE	FALSE	376502	496379	211294	176546	319228	85212.3	104545	43410.6	74687.8	36534.3	379384	312990	104617	105423	360973	76951.7	105922	39129.8	170754	18599.3
Lmmp002334	UPLC-MS/MS	C33H40O21	Quercetin-3-O-rutinoside-7-O-glucoside	Flavonoids	Flavonols	FALSE	up	FALSE	40688.7	46752.4	40215.3	36018.4	59115.8	37907.6	24981.3	52908.6	37735.1	42388.8	120333	97207.8	114639	162902	122210	11410.7	12154.3	14602.9	31229.6	9
pme1975	UPLC-MS/MS	C3H4O4	Malonic acid	Organic acids	Organic acids	down	up	FALSE	682446	758056	556412	482795	631595	238050	226251	201896	303286	237295	3.12071e+06	1.26151e+06	617568	2.95196e+06	3.63406e+06	1.6004e+06	1.96878e+06	625557	898400	466071
Zmzn000078	UPLC-MS/MS	C3H7O6P	Dihydroxyacetone phosphate	Others	Saccharides	down	FALSE	down	309198	421204	598767	530343	584458	40744.2	31864.6	65077.9	66146.1	26372.8	187253	146938	483130	344771	59538.8	45597.1	25225.7	50767.9	19163.9	60964.1
pme3186	UPLC-MS/MS	C3H7O6P	DL-Glyceraldehyde-3-phosphate	Organic acids	Organic acids	down	FALSE	down	235213	244779	376054	387432	323145	66024.1	66626.6	85059.1	62058.6	81640.7	119979	138948	233739	301899	170226	38852.8	42320.9	56695.4	52119.1	68888.2
pmn001648	UPLC-MS/MS	C45H36O18	Cinnamtannin D1	Tannins	Tannin	down	down	down	3.49189e+06	2.83538e+06	2.42101e+06	2.17418e+06	3.04619e+06	1.18501e+06	1.03029e+06	816355	1.08625e+06	947619	853883	1.14903e+06	1.15044e+06	1.22899e+06	1.1105e+06	436962	434191	309015	512092	303867
HJN043	UPLC-MS/MS	C45H36O18	Cinnamtannin B1	Tannins	Tannin	down	FALSE	down	1.25349e+06	809457	850614	604160	1.05288e+06	484192	9	9	9	9	402625	384092	9	470540	552804	9	9	162046	9	9
mws0001	UPLC-MS/MS	C4H8N2O3	L-Asparagine	Amino acids and derivatives	Amino acids and derivatives	down	down	down	4.13076e+06	5.85705e+06	2.19195e+06	9.00571e+06	8.35674e+06	2.05578e+06	1.29742e+06	1.11429e+06	1.12751e+06	1.19148e+06	515364	4.24549e+06	328652	242238	1.9199e+06	1.60211e+06	1.72636e+06	351761	561919	364517
Lmgn000160	UPLC-MS/MS	C4H8N2O3	3-Ureidopropionic Acid	Organic acids	Organic acids	down	down	down	98922.3	300743	99530.3	368330	368887	43661.3	21545.7	29164.9	31603.5	20523.8	17261.3	117859	14179	11792.1	48783.3	44645.7	53059.1	14086.9	23258.6	13466.1
mws0576	UPLC-MS/MS	C4H8O3	3-Hydroxybutyric acid	Organic acids	Organic acids	down	down	down	1.54489e+06	2.84071e+06	1.51039e+06	1.56895e+06	2.26435e+06	76536.8	139318	106563	1.79287e+06	157752	531977	307435	554829	837740	505429	427806	364010	272823	209122	456911
pme3017	UPLC-MS/MS	C4H9NO2	2-Aminoisobutyric acid	Organic acids	Organic acids	down	FALSE	down	3.37083e+06	3.87829e+06	2.38352e+06	3.50008e+06	3.2304e+06	30677.5	43911.7	104580	581353	63564	2.10628e+06	1.64172e+06	2.12421e+06	1.87498e+06	1.62454e+06	700561	736950	688358	827537	569127
pme3033	UPLC-MS/MS	C4H9NO2	N,N-Dimethylglycine	Amino acids and derivatives	Amino acids and derivatives	down	down	down	1.63446e+06	1.86641e+06	1.5441e+06	1.86365e+06	1.72458e+06	27362.8	12999.2	27335.3	20285.7	13416.3	428665	462593	226563	140192	315768	86264.7	118650	102254	112671	120348
MWSmce585	UPLC-MS/MS	C4H9NO2	Methyl 3-aminopropanoate	Amino acids and derivatives	Amino acids and derivatives	down	FALSE	down	3.24305e+06	3.81005e+06	2.18457e+06	3.31274e+06	3.01259e+06	124268	62076.9	135337	330503	77730.9	2.06427e+06	1.55976e+06	2.08687e+06	1.83741e+06	1.62773e+06	660167	752704	618180	635215	621470
pme3011	UPLC-MS/MS	C4H9NO2	γ-Aminobutyric acid	Organic acids	Organic acids	down	down	down	2.21876e+06	2.55856e+06	2.09646e+06	2.80694e+06	2.39623e+06	34860.6	21117.2	29591.4	29752	19439.7	495408	553633	192902	68201	366483	95065.1	130324	121699	150222	113096
pme0057	UPLC-MS/MS	C4H9NO2S	L-Homocysteine	Amino acids and derivatives	Amino acids and derivatives	down	FALSE	down	24640.8	32708.7	30953.4	29239.9	35522.2	9	9	9	9	9	23479.8	13244.6	22552.4	67733.3	20956	9	9	19382.9	9	9
Zmdp000972	UPLC-MS/MS	C4H9NO2S	S-Methyl-L-cysteine	Amino acids and derivatives	Amino acids and derivatives	down	FALSE	down	754267	878474	703810	860303	1.24906e+06	29435.7	18241.1	37183.3	32029.1	24356.3	371669	768140	173410	337999	1.10165e+06	65773.9	36207.9	74565.9	51907.3	65754.9
mws0147	UPLC-MS/MS	C5H10O3	β-Hydroxyisovaleric acid	Organic acids	Organic acids	FALSE	FALSE	down	1.4089e+06	2.15599e+06	1.45825e+06	1.35863e+06	1.84611e+06	1.6735e+06	1.9428e+06	1.81595e+06	703025	3.19843e+06	1.24575e+06	893516	1.82297e+06	1.52495e+06	1.09638e+06	673045	1.10162e+06	440752	567933	488188
mws0640	UPLC-MS/MS	C5H10O3	2-Hydroxy-2-methylbutyric acid	Organic acids	Organic acids	FALSE	FALSE	down	20495	53183	24845	36614.3	43093.1	9	11909	5361.37	26278.9	30146	19190	10080.8	48347.1	113818	13338.2	1598.31	23401.6	1552.21	966.992	3139.78
Zmgn000173	UPLC-MS/MS	C5H10O5	D-Ribose	Others	Saccharides	down	FALSE	down	517689	637022	374491	468840	520494	42654.5	51948.3	56273.3	277685	44103.1	373263	253563	466596	431826	218214	77660.6	107815	28898.9	59916	36911.2
mws0256	UPLC-MS/MS	C5H11NO2	L-Valine	Amino acids and derivatives	Amino acids and derivatives	down	down	down	3.93887e+07	5.03307e+07	2.43098e+07	3.81207e+07	4.19702e+07	505095	587338	799039	681229	589651	7.31549e+06	1.39377e+07	3.36437e+06	4.54771e+06	1.28326e+07	1.85767e+06	1.76293e+06	2.76847e+06	1.862e+06	2.46829e+06
pmb2507	UPLC-MS/MS	C5H11O7P	2-Deoxyribose-1-phosphate	Nucleotides and derivatives	Nucleotides and derivatives	down	down	FALSE	3.99982e+06	2.22542e+06	4.82141e+06	3.09069e+06	2.44901e+06	35978.4	37568.4	26955.4	87861.3	20255.3	1.726e+06	2.57855e+06	1.29677e+06	923606	1.48096e+06	2.32938e+06	1.93291e+06	1.25134e+06	1.29684e+06	932710
mws0863	UPLC-MS/MS	C5H11O7P	2-Deoxyribose-5'-phosphate	Nucleotides and derivatives	Nucleotides and derivatives	down	down	FALSE	192259	152333	392492	261579	199132	39458.8	37476.4	48987	75459.7	54956.2	72678	87740	75669.7	116493	83604	277557	264498	125980	153319	107392
pme0513	UPLC-MS/MS	C5H12O5	Xylitol	Others	Saccharides	FALSE	FALSE	up	234317	548663	235750	190365	265028	62334.4	44575.6	135687	177662	39968.8	497423	68755	239364	336958	325214	3.02403e+06	1.71632e+06	4.13267e+06	4.28428e+06	4.29658e+06
pme0040	UPLC-MS/MS	C5H5N5	Adenine	Nucleotides and derivatives	Nucleotides and derivatives	down	FALSE	down	7.19719e+06	2.59164e+07	4.45897e+06	9.40505e+06	1.3319e+07	875722	500922	678284	1.34387e+06	790901	2.79631e+07	1.1163e+07	4.0947e+06	3.43508e+06	1.8825e+07	2.23647e+06	4.48554e+06	1.21113e+06	1.36245e+06	1.06824e+06
pmb0374	UPLC-MS/MS	C5H5N5	2-Aminopurine	Nucleotides and derivatives	Nucleotides and derivatives	down	FALSE	FALSE	464369	742318	812622	375541	982451	76470	23124.9	43829.2	33290.4	44420.8	4.67198e+06	1.28337e+06	563097	344394	2.96273e+06	415022	354877	324057	442744	434424
pme0183	UPLC-MS/MS	C5H5N5O	Isoguanine	Nucleotides and derivatives	Nucleotides and derivatives	down	FALSE	FALSE	746005	1.80316e+06	236323	963071	1.07673e+06	124755	159036	169478	148961	268806	3.23298e+06	407872	476140	290927	906439	455191	437989	171916	165318	240560
pme1109	UPLC-MS/MS	C5H5N5O	Guanine	Nucleotides and derivatives	Nucleotides and derivatives	down	FALSE	FALSE	2.10755e+06	9.2954e+06	591745	3.44871e+06	5.35941e+06	158134	204513	282157	249917	381770	1.56116e+07	1.30712e+06	1.45208e+06	907913	4.06417e+06	823909	692210	353607	303233	336225
pmf0291	UPLC-MS/MS	C5H5NO	4-Hydroxypyridine	Alkaloids	Pyridine alkaloids	up	up	up	9	9	9	9	9	37347.9	24436.8	29162.3	39904.4	31360.6	138897	55998.7	92338.4	133771	71311.2	36370.4	90147.3	31468.7	32939	25861.9
pma6298	UPLC-MS/MS	C5H5NO	3-Hydroxypyridine	Alkaloids	Pyridine alkaloids	up	up	up	9	9	9	9	9	37347.9	24436.8	29162.3	39904.4	31360.6	138897	55998.7	92338.4	133771	71311.2	36370.4	90147.3	31468.7	32939	25861.9
mws0251	UPLC-MS/MS	C5H6N2O2	Thymine	Nucleotides and derivatives	Nucleotides and derivatives	down	FALSE	down	345351	575468	258987	533568	575625	24946.5	25842.4	24307.3	84079.5	41372.4	712625	171821	563779	859030	310269	19794.9	78697.7	26981.5	11378	51167.3
pme0275	UPLC-MS/MS	C5H8O3	4-Oxopentanoic Acid	Organic acids	Organic acids	up	up	up	9	9	9	9	9	20232.2	16411.6	28006.3	391521	21842.9	73808.9	54192.5	118721	69919.9	53902.4	112325	96795.6	126909	124819	111666
mws0823	UPLC-MS/MS	C5H8O3	3-Methyl-2-Oxobutanoic acid	Organic acids	Organic acids	up	up	up	9	9	9	9	9	123817	115321	154480	1.90034e+06	131212	503026	327237	591163	376271	356838	572405	502487	675158	556697	579107
pme2935	UPLC-MS/MS	C5H8O3	2-Oxovaleric acid	Organic acids	Organic acids	FALSE	up	up	9	9	9	9	9	9	9	9	52906	9	9228.54	8746.67	12345.3	8873.9	9452.97	15185.8	11425.1	15242.8	19183.2	17837.5
pme3034	UPLC-MS/MS	C5H8O4	Ethylmalonic acid	Organic acids	Organic acids	down	FALSE	down	60267.3	46934.9	85850.9	60761.3	57836.9	9	9	9	49490.4	9	59314.8	61650.8	74970	65131.7	54869.3	9	42876	9	9	9
Lmbn001288	UPLC-MS/MS	C5H8O4	2-Hydroxy-2-methyl-3-oxobutanoic acid	Organic acids	Organic acids	down	FALSE	FALSE	452008	693768	434097	543510	620764	5493.79	9985.88	10485.8	120026	7556.63	589831	420164	541281	625406	512553	276098	366910	423215	233197	570915
pmb2826	UPLC-MS/MS	C5H8O5	L-Citramalic acid	Organic acids	Organic acids	down	FALSE	down	2.80138e+06	3.42186e+06	1.71374e+06	2.27195e+06	2.12737e+06	9	9	9	9	9	1.67706e+06	2.98496e+06	3.44316e+06	3.70703e+06	1.62853e+06	814030	96777.4	189841	502425	139375
pmf0470	UPLC-MS/MS	C5H9NO3	cis-4-Hydroxy-D-proline	Amino acids and derivatives	Amino acids and derivatives	down	down	down	673548	759798	333154	553393	659354	9	9	9	9	76576.1	81190.3	56358.8	48679.5	41088.9	66988.6	35391.7	32893.7	38291.5	16309.9	52025
MWS2413	UPLC-MS/MS	C5H9NO3	N-acetyl-beta-alanine	Amino acids and derivatives	Amino acids and derivatives	down	FALSE	down	31253.6	24117.1	32906.4	34930	40531.5	9	9	9	15667.7	9	23304.8	28699.7	31199.9	15863.6	25448.1	9	9	9	9	9
mws1050	UPLC-MS/MS	C5H9NO4	O-Acetylserine	Amino acids and derivatives	Amino acids and derivatives	down	FALSE	down	524469	590893	459892	823218	734349	87045.7	72593.7	84646.2	169230	77530.8	136938	591224	411852	104692	95490.5	251287	244348	262425	122423	210269
pme0014	UPLC-MS/MS	C5H9NO4	L-Glutamic acid	Amino acids and derivatives	Amino acids and derivatives	FALSE	FALSE	up	7.27734e+06	3.33116e+06	3.64981e+06	4.29611e+06	4.27289e+06	4.17852e+06	3.24099e+06	4.76429e+06	4.10243e+06	3.42648e+06	4.41815e+06	7.82139e+06	2.55603e+06	5.11611e+06	6.36297e+06	1.43097e+07	7.1551e+06	1.43188e+07	8.46344e+06	1.10117e+07
Wmzn000227	UPLC-MS/MS	C6H10O4	2,2-Dimethylsuccinic acid	Organic acids	Organic acids	FALSE	down	FALSE	13783.6	14400.3	9024.51	12150.1	12531.3	1209.62	9	8105.27	2454.45	3990.58	8163.64	993.61	2052.04	4884.12	5741.77	21106.6	17984.2	30442.4	14613.7	40389.9
Lmbn001609	UPLC-MS/MS	C6H10O4	2-Acetyl-2-Hydroxybutanoic Acid	Organic acids	Organic acids	down	FALSE	FALSE	9	15428.9	17371.5	19326	12433.2	9	9	9	9	9	13752.7	11530.9	14828.6	16552.3	15080.6	50184.6	30688.1	95976.9	38354	80337.1
MWS0559	UPLC-MS/MS	C6H10O5	1,6-anhydro-β-D-glucose	Others	Saccharides	down	down	FALSE	540274	546088	363958	461377	404976	139116	121573	146439	194938	104835	125641	84556.5	208521	51891	119894	543099	773940	549728	1.56728e+06	782170
pme2914	UPLC-MS/MS	C6H10O5	3-Hydroxy-3-methylpentane-1,5-dioic acid	Amino acids and derivatives	Amino acids and derivatives	down	FALSE	down	2.55372e+06	2.36012e+06	2.05528e+06	2.46333e+06	1.96012e+06	93852.5	69889.7	91024.9	311183	83157.3	1.08039e+06	455243	4.96404e+06	2.45989e+06	976009	741965	957386	975719	595505	763363
ML10181668	UPLC-MS/MS	C6H11NO2	Cycloleucine	Amino acids and derivatives	Amino acids and derivatives	down	FALSE	down	3.33901e+07	4.19832e+07	1.89896e+07	2.54614e+07	2.8903e+07	1.30724e+06	796732	1.69074e+06	3.58343e+06	1.28728e+06	2.29697e+07	1.66832e+07	1.7558e+07	1.04972e+07	1.70432e+07	5.3237e+06	6.42001e+06	5.31666e+06	5.71734e+06	4.32298e+06
MWS0811	UPLC-MS/MS	C6H11NO2	L-Pipecolic Acid	Organic acids	Organic acids	down	FALSE	down	5.88739e+06	1.22177e+07	3.78372e+06	5.9184e+06	7.46095e+06	377987	322063	344320	582781	378183	4.96204e+06	3.55519e+06	3.16312e+06	2.64996e+06	4.17624e+06	915293	1.03671e+06	669850	1.08233e+06	479277
Lmqp000427	UPLC-MS/MS	C6H11NO3	N-Methyl-Trans-4-Hydroxy-L-Proline	Amino acids and derivatives	Amino acids and derivatives	down	FALSE	down	2.11355e+06	2.49389e+06	1.17908e+06	2.04834e+06	1.83923e+06	209927	111403	90839.2	969035	146879	2.41002e+06	2.33735e+06	2.29977e+06	1.03647e+06	2.38841e+06	338291	904147	178195	225015	227193
pme0295	UPLC-MS/MS	C6H11NO3	4-Acetamidobutyric acid	Organic acids	Organic acids	down	FALSE	down	2.51579e+06	2.83719e+06	5.53287e+06	3.65341e+06	3.52824e+06	9	9	9	624781	9	4.1341e+06	1.32731e+06	2.50682e+06	2.21248e+06	4.40313e+06	311893	423845	316292	378567	260502
mws0972	UPLC-MS/MS	C6H12O3	6-Hydroxyhexanoic acid	Organic acids	Organic acids	down	down	down	271708	528089	346718	298765	336760	43266.4	50097.4	100615	76738.9	66794.7	98861.6	52607.9	200202	196584	104958	43702.3	146686	79193.6	128532	82697.3
mws0341	UPLC-MS/MS	C6H12O3	2-Hydroxyisocaproic acid	Organic acids	Organic acids	down	FALSE	FALSE	5.37374e+06	1.5267e+07	4.25608e+06	1.10961e+07	9.52025e+06	267207	564050	738059	2.29525e+06	3.10609e+06	1.40533e+07	8.22832e+06	1.25084e+07	1.23288e+07	1.04129e+07	848016	5.83282e+06	304840	519127	331712
Lmrn002746	UPLC-MS/MS	C6H12O3	2-Hydroxy-4-methylpentanoic acid	Organic acids	Organic acids	down	down	down	1.73911e+06	3.70197e+06	2.37678e+06	2.68749e+06	2.82031e+06	17070.1	9	9	63164.1	9	813706	613586	780102	539369	734542	9	9	9	9	9
Lmbn001034	UPLC-MS/MS	C6H12O4	2,3-Dihydroxy-3-methylpentanoic acid	Organic acids	Organic acids	down	FALSE	FALSE	116448	199476	67015.8	86236.4	115189	6671.82	8330.22	11188.3	23333.1	6894.09	104081	71331.3	71052.4	111286	67978.9	37669.9	75059.7	28528.2	64991.6	23331.5
mws1595	UPLC-MS/MS	C6H12O5	D-Fucose	Others	Saccharides	FALSE	FALSE	up	49986.8	19785.3	91913.4	70506	63659.6	152057	127528	111658	138489	97242.9	59408.4	193024	143086	114911	21038.9	146097	351470	322018	543593	247056
pme0274	UPLC-MS/MS	C6H13NO2	6-Aminocaproic acid	Organic acids	Organic acids	down	down	down	1.52177e+06	2.2735e+06	585561	1.24043e+06	1.69365e+06	33189.5	24789.6	40672.6	23415.8	26369.5	449773	706035	116739	130875	535251	105779	93859.1	132952	62805.3	131983
mws0214	UPLC-MS/MS	C6H14O6	D-Sorbitol	Others	Saccharides	down	FALSE	FALSE	4.25888e+06	5.50326e+06	4.7733e+06	4.42472e+06	3.54011e+06	1.83952e+06	434473	1.70626e+06	517463	485456	8.30657e+06	2071905	1.60214e+06	1.8491e+06	5.31734e+06	3.71879e+06	1.89572e+06	2.42582e+06	3.27882e+06	2.7591e+06
MWSmce039	UPLC-MS/MS	C6H5NO2	Isonicotinic acid	Others	Vitamin	down	FALSE	FALSE	32833.8	38877.9	30639.5	46411	27052.7	9329.66	4615.1	10578	15266.4	10532.7	81328.1	35300.9	44678.9	51058.4	59454.3	25723.8	35357.4	13650.4	22252.4	15326.4
pme0490	UPLC-MS/MS	C6H5NO2	Nicotinic acid (Vitamin B3)	Others	Vitamin	down	up	FALSE	465399	936771	531571	630989	686198	71157.4	38027.3	64874.1	147118	66736.1	6.17272e+06	4.84738e+06	6.10768e+06	3.47943e+06	5.66413e+06	469281	730865	734768	428677	704863
pme1216	UPLC-MS/MS	C6H5NO2	2-Picolinic acid	Organic acids	Organic acids	down	up	FALSE	183916	220035	123349	151995	209766	40278	20480.6	19698.7	87632.8	32756.6	1.33169e+06	980988	1.24311e+06	601359	1.01864e+06	171897	212971	317817	135640	285077
Lsjp211240	UPLC-MS/MS	C6H6N2O	Nicotinamide	Others	Vitamin	down	up	FALSE	196227	401605	488811	207066	361793	121619	91217.5	168548	121825	152332	5.05151e+06	3.40567e+06	799607	851797	5.16545e+06	811300	497343	399230	713058	660564
MWSmce207	UPLC-MS/MS	C6H6N2O	Acetylpyrazine	Alkaloids	Alkaloids	down	FALSE	FALSE	239618	400215	162630	259360	207720	112891	61359.5	153161	97467.1	82742.2	146647	98222.4	153228	196255	155357	163132	199793	156169	245025	140992
pme3968	UPLC-MS/MS	C6H7N5O	7-Methylguanine	Nucleotides and derivatives	Nucleotides and derivatives	down	FALSE	down	94308.5	222901	83484.7	167363	163759	4331.73	6255.26	3432.07	22507.7	14384.7	444145	203716	329148	55440	219413	31507.5	58155.9	15236.5	24573.8	13745.5
MWS4525	UPLC-MS/MS	C6H7N5O	6-O-methylguanine	Nucleotides and derivatives	Nucleotides and derivatives	down	FALSE	down	230043	505421	149703	304912	402169	24766.9	16681.7	9205.13	59200.9	8675.4	976567	496795	733179	131377	504532	69200	117063	42288.6	66136.7	38079.1
MWSmce690	UPLC-MS/MS	C6H8O6	Erythorbic Acid; Isoascorbic Acid	Others	Vitamin	FALSE	down	down	667671	1.26216e+06	720579	875220	958024	61625.3	29022.9	9	34342.3	60757.3	394619	416113	451098	428985	414955	60999.1	49437.9	136020	68716.1	155863
mws4175	UPLC-MS/MS	C6H8O6	D-Glucurono-6,3-lactone	Others	Saccharides	down	FALSE	FALSE	170670	257610	176383	198752	210443	56708.4	67537	80582.2	114263	74201.5	216032	304273	256362	261627	141047	93473.4	142132	157835	154869	213335
Hmfn000531	UPLC-MS/MS	C6H8O6	L-Ascorbic acid (Vitamin C)	Others	Vitamin	FALSE	up	down	118135	56307.3	144001	54650.4	82661.4	43739.7	29583.5	29443.7	58798.2	37889.5	355771	1.32845e+06	480049	390035	94789.3	9	9	9	9	97584.8
mws0281	UPLC-MS/MS	C6H8O7	Citric Acid	Organic acids	Organic acids	down	FALSE	down	2.70387e+07	3.19399e+07	3.53014e+07	3.05964e+07	3.16501e+07	304912	282013	195791	373415	183078	3.39937e+07	3.23974e+07	3.51232e+07	2.21151e+07	3.19887e+07	5.37354e+06	6.72561e+06	862177	5.29344e+06	602024
Zmyn000453	UPLC-MS/MS	C6H8O7	Isocitric Acid	Organic acids	Organic acids	down	FALSE	down	6.01974e+07	7.68058e+07	6.22536e+07	5.63917e+07	6.58001e+07	3.39414e+06	5.08424e+06	2.12559e+06	2.4617e+06	2.9321e+06	6.39298e+07	6.24958e+07	6.13588e+07	4.63993e+07	7.0139e+07	1.87156e+07	2.44023e+07	4.11844e+06	1.6275e+07	3.07543e+06
pmb3101	UPLC-MS/MS	C7H12O5	2-Isopropylmalic Acid	Organic acids	Organic acids	down	down	down	2.24565e+07	2.36164e+07	29795180	2.49763e+07	2.62181e+07	65333.2	23262.2	33104.2	403677	1.96071e+06	4.98827e+06	1.17817e+06	1.16448e+06	1.97405e+06	4.47485e+06	3.39438e+06	5.45777e+06	490495	787997	240647
Hmsp000364	UPLC-MS/MS	C7H13NO2	L-Cyclopentylglycine	Amino acids and derivatives	Amino acids and derivatives	down	FALSE	FALSE	1.78323e+06	2.55884e+06	1.5947e+06	1.8184e+06	2.05176e+06	77061.2	53681.3	77380.5	453367	39805.8	3.70722e+06	1.65793e+06	2.20097e+06	2.05405e+06	2.23228e+06	985138	1.10916e+06	751104	1.8335e+06	588728
Rfmb320	UPLC-MS/MS	C7H13NO2	1-Methylpiperidine-2-carboxylic acid	Organic acids	Organic acids	down	FALSE	up	1.93061e+06	2.85293e+06	1.67769e+06	1.82187e+06	1844142	158855	268918	475768	708571	143916	2.94228e+06	1.55356e+06	2.85521e+06	2.5314e+06	4.9754e+06	1.23689e+07	9.47758e+06	6.85422e+06	2.18728e+07	4.88189e+06
mws0628	UPLC-MS/MS	C7H6O2	4-Hydroxybenzaldehyde	Phenolic acids	Phenolic acids	FALSE	up	up	782469	1.06933e+06	1.28165e+06	879332	974346	524969	616054	1.05911e+06	1.94889e+06	739108	1.38285e+06	3.72692e+06	2.01193e+06	1.52478e+06	1.5287e+06	4.39664e+06	5.40621e+06	5.81904e+06	3.51713e+06	4.71072e+06
pme0241	UPLC-MS/MS	C7H6O2	Benzoic acid	Phenolic acids	Phenolic acids	down	down	FALSE	314909	258360	390701	232707	310214	120638	33670.5	74714.7	173642	51527.3	124599	101362	191919	203702	94472	93549.5	408887	339590	577670	244087
mws0749	UPLC-MS/MS	C7H6O3	4-Hydroxybenzoic acid	Phenolic acids	Phenolic acids	down	FALSE	FALSE	1.59885e+07	3.52116e+07	1.10224e+07	1.29122e+07	1.37583e+07	927664	1.19053e+06	1.39771e+06	4.46795e+06	1.12388e+06	5.60136e+07	1.54671e+07	4.32057e+07	5.52756e+07	4.85286e+07	1.352e+07	2.63608e+07	1.07872e+07	1.08998e+07	9.80674e+06
Lmgn001670	UPLC-MS/MS	C7H6O3	Salicylic acid	Phenolic acids	Phenolic acids	FALSE	up	up	539844	589134	762378	403826	398318	697896	689845	790694	1.03436e+06	783728	1.47714e+06	2.56374e+06	1.71358e+06	2.56208e+06	3.03733e+06	4.57863e+06	6.00482e+06	4.6072e+06	4.38049e+06	3.09694e+06
MWSmce580	UPLC-MS/MS	C7H6O3	2,5-Dihydroxybenzaldehyde	Phenolic acids	Phenolic acids	FALSE	up	up	9	9	9	9	9	9	9	37160.3	9	9	18843.1	16707.7	48817.4	98278.8	28778.4	34021.9	71576.3	33581.3	34341.3	63512.2
MWSmce581	UPLC-MS/MS	C7H6O3	2,4-Dihydroxybenzaldehyde	Others	Aldehyde compounds	FALSE	up	up	9	9	9	9	11282.8	9	9	5916.43	9	9	17783.8	14638.9	32732.1	12339.1	20319.6	30284.5	19817.3	68290.4	67790.3	44801.9
mws0885	UPLC-MS/MS	C7H6O4	2,4-Dihydroxybenzoic acid	Phenolic acids	Phenolic acids	FALSE	up	up	356198	590547	357229	422931	685328	2.67275e+06	1.2538e+06	2.04646e+06	425035	819284	838822	801886	2.23656e+06	2.04846e+06	1.2477e+06	993594	1.2028e+06	1.65805e+06	933433	1.16785e+06
Lmqp002784	UPLC-MS/MS	C7H7NO2	Salicylamide	Alkaloids	Phenolamine	up	up	FALSE	9	9	9	9	9	5518.11	1715.47	3004.1	23885.2	10231.9	71567.6	45100.9	80949.8	62319.9	33715.2	9	9	9	24574	9
mws1336	UPLC-MS/MS	C7H7NO2	4-Aminobenzoic acid	Phenolic acids	Phenolic acids	up	up	FALSE	9	52660.5	9	9	9	145261	101896	696905	1.06049e+06	261097	318315	165478	219369	443802	120427	9	9	9	9	9
MWSmce274	UPLC-MS/MS	C7H8O2	Salicyl Alcohol	Phenolic acids	Phenolic acids	FALSE	FALSE	down	385710	804915	186182	402539	313030	108478	10898.5	170067	356667	7860.91	432139	215779	961253	939943	310780	13881.5	70365.9	7028.91	16332.5	8254.04
Jmwp002208	UPLC-MS/MS	C8H10O3	3,4-dihydroxy phenylethanol	Phenolic acids	Phenolic acids	FALSE	FALSE	down	72929.1	70335.6	68881.7	36057.3	75063.6	9	9	14310.4	11602.6	9	158248	146042	23510.5	20353	144931	9	9	9	9	44114.5
MWSmce264	UPLC-MS/MS	C8H10O3	Hydroxytyrosol	Phenolic acids	Phenolic acids	up	up	FALSE	274068	239324	246149	213993	216619	1.55449e+06	4.23099e+06	8.02431e+06	7.87968e+06	4.3309e+06	7.88955e+06	3.4034e+06	1.88322e+07	1.7154e+07	5.4385e+06	230554	1.14376e+06	60447.4	804456	71282.8
MWSmce284	UPLC-MS/MS	C8H10O3	3,4-Dimethoxyphenol	Phenolic acids	Phenolic acids	up	up	up	9	9	9	9	9	45124.4	58278.4	74552	63076	64380.9	107377	9	151872	82619	63241.5	1.98231e+06	303542	340804	377566	315087
mws4002	UPLC-MS/MS	C8H11NO2	Dopamine	Alkaloids	Phenolamine	FALSE	up	down	878933	366972	655225	407738	478767	192357	73406.6	71555.1	398953	68756.4	1.97331e+06	2.83514e+06	2.52317e+06	1.08701e+06	1.41736e+06	48548.8	75719.2	38618.2	110873	64270.6
Hmlp000935	UPLC-MS/MS	C8H11NO2	Vanillylamine	Alkaloids	Phenolamine	down	up	down	225842	300321	168787	176762	234512	9283.16	4975.17	11257.8	18921.5	7817.36	779457	714378	735868	353217	512479	9035.94	23907.2	12320.3	15492.1	23225.7
Lmgn003978	UPLC-MS/MS	C8H14O2	2-n-Propyl-2-pentenoic acid	Organic acids	Organic acids	up	FALSE	FALSE	2.02402e+06	1.07424e+06	1.65232e+06	1.45995e+06	1.57534e+06	3.03768e+06	3.40587e+06	3.40593e+06	3.07625e+06	3.36973e+06	2.8933e+06	2992908	2.72016e+06	3.59464e+06	2.91056e+06	1.64136e+06	2.46456e+06	1.45636e+06	2.06138e+06	2.33254e+06
mws0242	UPLC-MS/MS	C8H14O4	Suberic Acid	Organic acids	Organic acids	down	FALSE	up	89350.8	185959	77669.8	92561	91535.3	43234.4	45417.6	47789.5	54252.2	30755.5	149093	89903.8	189103	151000	90965.5	602988	269063	572628	449707	412825
Lmgn002555	UPLC-MS/MS	C8H14O4	2-Propylglutaric acid	Organic acids	Organic acids	down	down	down	4.09219e+07	6.95781e+07	4.22025e+07	5.37567e+07	5.47316e+07	266190	218525	91348.9	1.52652e+06	182725	1.81384e+07	1.39479e+07	1.52594e+07	1.36607e+07	1.52417e+07	77945.1	78223.6	26907.3	47447.8	19890.3
pme2755	UPLC-MS/MS	C8H15NO6	N-Acetyl-D-glucosamine	Others	Saccharides	down	FALSE	FALSE	798109	878838	755731	842580	708389	287703	250202	209109	332833	268697	738011	990622	818008	594079	701679	514731	596074	546317	559096	388109
mws4174	UPLC-MS/MS	C8H15NO6	N-Acetyl-D-mannosamine	Others	Saccharides	down	FALSE	FALSE	218704	165307	180051	187576	179664	43664.2	39818.9	52084.2	51707.6	29478	145705	103377	71751.9	102236	89179	185898	243269	213607	152189	237561
pme0122	UPLC-MS/MS	C8H16N2O3	N6-Acetyl-L-lysine	Amino acids and derivatives	Amino acids and derivatives	down	FALSE	FALSE	77526.5	156971	70184.8	119689	145874	15964	10783.9	14450.8	16062.6	13830.9	201426	91276.5	78941	293189	177960	84810.7	38125.1	72269.7	58101.4	66750.5
pme0282	UPLC-MS/MS	C8H6O4	Phthalic acid	Phenolic acids	Phenolic acids	FALSE	up	up	92516.5	162943	75157.8	74656.6	86956.7	39475.7	86578	81932.8	61577	64331.9	207955	133928	208092	326755	232731	188489	138837	268296	187844	232490
pme0281	UPLC-MS/MS	C8H6O4	Terephthalic acid	Phenolic acids	Phenolic acids	FALSE	up	up	826289	1.72145e+06	798963	795247	818572	706041	1.1343e+06	1.84146e+06	791454	1.67473e+06	2.93677e+06	2.1355e+06	2.78394e+06	4.61598e+06	3.15843e+06	2.45212e+06	2.52041e+06	3.38055e+06	2.40441e+06	3.84704e+06
Lmbp000728	UPLC-MS/MS	C8H8O	(S)-2-Phenyloxirane	Phenolic acids	Phenolic acids	down	FALSE	down	1.61687e+07	1.43507e+07	1.69044e+07	1.32862e+07	1.66728e+07	216870	82864	123064	378590	111931	1.41795e+07	8.81001e+06	1.1032e+07	3.48074e+06	8.1835e+06	334987	714760	143944	434185	124619
MWSmce466	UPLC-MS/MS	C8H8O2	4-Hydroxyacetophenone	Phenolic acids	Phenolic acids	up	up	FALSE	422951	901272	429287	467486	424991	2.50612e+06	1.47781e+06	3.64932e+07	1.28468e+07	5.57142e+06	2.1615e+06	1.87176e+06	3.18649e+06	2.78463e+06	1.16391e+06	1.19429e+06	2.30079e+06	411158	814574	406729
MWS1848	UPLC-MS/MS	C8H8O2	Phenyl acetate	Phenolic acids	Phenolic acids	up	up	FALSE	426333	816885	409547	404480	434586	2.72569e+06	1.51213e+06	37298664	1.23962e+07	5.67063e+06	2.24659e+06	1.70058e+06	3.51144e+06	2.47655e+06	1.23254e+06	1.18893e+06	2.35696e+06	430310	811763	386873
Zmyn002919	UPLC-MS/MS	C8H8O2	2-Methylbenzoic acid	Phenolic acids	Phenolic acids	up	up	FALSE	9583.6	5835.38	14582.3	933.066	9	570255	205415	2.06043e+06	2.08214e+06	645832	644420	164546	671725	151309	75501.8	3397.38	7100.24	2316.04	11418.7	1702.8
MWSmce454	UPLC-MS/MS	C8H8O3	3,5-Dihydroxyacetophenone	Phenolic acids	Phenolic acids	up	up	FALSE	9	9	9	9	9	27872.9	32826.9	38206.7	6111.16	17271.9	30943.7	15085.5	27871.6	77445.3	74557.7	9	18560.7	9	9	9
MWSmce040	UPLC-MS/MS	C8H8O3	Isovanillin	Phenolic acids	Phenolic acids	down	FALSE	FALSE	529747	475595	509941	468242	537044	188328	152893	98488.7	234625	157610	166045	473141	272056	277726	204045	360398	716807	620499	328633	655147
MWS1734	UPLC-MS/MS	C8H8O3	Anisic acid; 4-Methoxybenzoic acid	Phenolic acids	Phenolic acids	down	FALSE	FALSE	86377.1	118972	72845.5	71502.4	79006.1	29064.3	23528.5	30842	27967.3	25341.7	42571	21477.9	76779.5	81842.5	40664.9	203619	249879	73243.7	119588	31944.9
MWSmce429	UPLC-MS/MS	C8H8O3	2',6'-Dihydroxyacetophenone	Phenolic acids	Phenolic acids	down	FALSE	FALSE	339317	349359	444722	445820	426069	175645	195218	224933	152965	215331	267227	180390	385944	491170	284972	88836.7	216721	231522	193450	67509.5
pme2598	UPLC-MS/MS	C8H8O4	3,4-Dihydroxybenzeneacetic acid	Phenolic acids	Phenolic acids	up	up	up	372535	263520	350402	275774	168015	773625	845751	1.42605e+06	1.58284e+06	679516	1.77289e+06	1.51953e+06	5.7665e+06	4.53628e+06	1.36631e+06	693691	1.71584e+06	792455	736799	525037
Hmbp001276	UPLC-MS/MS	C8H8O4	Gallacetophenone	Phenolic acids	Phenolic acids	FALSE	down	FALSE	251640	135190	78974.8	206153	267000	13534.9	9	7743.87	20367.5	17033	41517.4	68846.8	45426.7	17884.8	43734.9	9	14025.5	19223.2	9	16752.8
MWSmce501	UPLC-MS/MS	C8H8O4	Protocatechuic Acid Methyl Ester	Phenolic acids	Phenolic acids	up	up	FALSE	594090	621681	679490	439148	485113	1.61131e+06	1.87695e+06	2.08143e+06	1.75466e+06	2.05614e+06	1.30643e+06	1.00215e+06	1.52686e+06	1.6899e+06	1.34415e+06	959921	1.1429e+06	939276	1.13051e+06	699817
MWSslk149	UPLC-MS/MS	C8H8O4	5-Methoxysalicylic acid	Phenolic acids	Phenolic acids	FALSE	down	up	764175	837495	1.39184e+06	800626	1.24425e+06	503787	251126	706330	108619	353129	267998	121259	510119	641395	247973	5.43453e+06	4.53834e+06	2.18448e+06	7.59081e+06	1.8036e+06
MWSmce490	UPLC-MS/MS	C8H8O4	2',4',6'-Trihydroxyacetophenone	Phenolic acids	Phenolic acids	up	up	FALSE	72475.1	71164.7	56238.7	67723	52665.9	663987	570642	774186	652218	531782	541341	156822	1.39855e+06	997759	322296	119654	47519.1	46734.7	252502	32639.2
MWS3136	UPLC-MS/MS	C8H8O4	4-Methoxysalicylic Acid	Phenolic acids	Phenolic acids	up	up	up	9	9	9	9	9	62806	49855.3	51557.8	70481.9	46488	20307.7	20774.9	34126.6	32663.2	12373.5	96314.3	40545.8	27428.5	52260.3	28039.2
MWSmce230	UPLC-MS/MS	C8H8O5	Methyl gallate	Phenolic acids	Phenolic acids	FALSE	FALSE	up	38973.4	69537.2	39009.3	24331.3	23928.1	69196.5	63324.6	143006	46037.8	63796.5	79904.9	27005.5	190929	250605	68729	108696	359888	154673	934276	146058
Zmjp000624	UPLC-MS/MS	C8H9NO3	Pyridoxal	Others	Vitamin	down	FALSE	down	116187	180071	131387	145516	162017	21478.5	15998.4	46345.8	39525.3	26310.2	175241	30953.5	47881.8	185926	146311	59169.3	61699.5	72824.3	63705.2	71881.5
NK10253223	UPLC-MS/MS	C8H9NO3	2-Amino-3-methoxybenzoic acid	Phenolic acids	Phenolic acids	down	FALSE	down	61071.2	120401	124010	138608	107242	4256.38	16251	24794.2	16840.5	19846.5	142293	34819.3	38758.9	110640	103716	35280.8	54827.6	66268.8	46898	41337.2
Hmtp000776	UPLC-MS/MS	C8H9NO3	4,5,6-Trihydroxy-2-cyclohexen-1-ylideneacetonitrile	Alkaloids	Alkaloids	down	FALSE	down	68119.4	175056	45720.3	99231.7	138363	9	9	9	9	9	26376.3	53887.9	13345.4	34421.4	56589.2	17289.1	3702.24	15742.1	10340.9	14163.5
Lmxp001668	UPLC-MS/MS	C9H10O2	2-Methoxy-4-ethenylphenol	Phenolic acids	Phenolic acids	FALSE	up	FALSE	478690	684265	330922	217583	370302	110650	9	160568	281513	105686	2.83236e+06	2.63913e+06	3.02018e+06	1.40517e+06	2.24386e+06	262525	420955	212722	365496	166305
MWSmce283	UPLC-MS/MS	C9H10O2	4'-Hydroxypropiophenone	Phenolic acids	Phenolic acids	down	FALSE	down	192629	140477	221317	264155	238481	48897.6	66918.9	69802.1	130805	45766.6	180849	121161	322998	225626	130265	13770	55289.7	15944.2	17838.7	25940.1
mws0008	UPLC-MS/MS	C9H10O2	Hydrocinnamic acid	Phenolic acids	Phenolic acids	FALSE	down	down	26551.4	46351.5	48499.9	40482.2	40088.9	37266.6	30076.2	26017.7	14409	23711.2	9	9	9	9	9	9	15754.9	9	9	9
MWSmce467	UPLC-MS/MS	C9H10O2	4-Allylcatechol	Phenolic acids	Phenolic acids	up	FALSE	FALSE	60916.9	30764.1	162264	109954	70189.9	1.00349e+06	808848	1.06382e+06	411648	1.0273e+06	102927	141575	146222	78322.7	139553	7520.3	111862	4391.85	13838.1	8318.86
MWSmce573	UPLC-MS/MS	C9H10O2	3,4-Dimethylbenzoic acid	Phenolic acids	Phenolic acids	FALSE	FALSE	down	7734.52	14005.6	11944.6	10720.6	10631.2	10062	13919	16407.3	15302.9	13035	12116.7	11393.5	16251.3	13663.6	9384.84	5371.14	1996.98	4791.42	3459.78	3956.62
Lmrn003000	UPLC-MS/MS	C9H10O3	2-Hydroxy-3-phenylpropanoic acid	Phenolic acids	Phenolic acids	FALSE	up	down	1.77639e+06	3.84426e+06	1.32001e+06	2.85973e+06	2.10833e+06	96479	370000	293783	1.34508e+06	1.03731e+06	8.39582e+06	5.04743e+06	7.05156e+06	9.91395e+06	5.85024e+06	334775	1.02708e+06	83942.1	315355	91219.6
MWS1839	UPLC-MS/MS	C9H10O3	Ethylparaben	Phenolic acids	Phenolic acids	down	down	down	711402	1.63215e+06	347639	621289	565565	13081.7	6495.8	11997.7	11700	10359	476997	20591.4	50827.7	88666.5	45837.3	9	39001	9	9	9
MWSmce229	UPLC-MS/MS	C9H10O4	3,4-Dimethoxybenzoic acid; Veratric acid	Phenolic acids	Phenolic acids	up	FALSE	up	9	9	9	9	9	1.88899e+06	1.13738e+06	919842	30252.1	1.21096e+06	9	9	9	9	18525.8	505822	390839	141480	615419	144948
MWSmce455	UPLC-MS/MS	C9H10O4	Vanillic acid methyl ester	Phenolic acids	Phenolic acids	down	down	down	148667	282425	123406	156922	115401	42967.7	43496.2	39747.6	44794.9	55709.2	128593	43489	30381.5	41763	69647.2	21696.5	29981.7	24610.3	24782.7	15818.4
mws0027	UPLC-MS/MS	C9H10O5	Syringic acid	Phenolic acids	Phenolic acids	FALSE	up	up	408469	541498	277432	411328	390683	1.20089e+06	613953	1.91994e+06	1.09585e+06	503691	1.40354e+06	592143	2.94657e+06	2.91096e+06	1.38461e+06	1.8449e+06	3.02218e+06	973937	1.7449e+06	1.3871e+06
MWSmce308	UPLC-MS/MS	C9H10O5	Gallic Acid Ethyl Ester; Ethyl gallate	Phenolic acids	Phenolic acids	up	up	up	9	9	9	9	9	4971.46	5106.3	2533.54	4668.76	3055.05	4632.09	1538.17	11604.7	128362	36148.5	62764.9	12999.3	146385	46789.6	64295.8
mws0250	UPLC-MS/MS	C9H11NO3	L-Tyrosine	Amino acids and derivatives	Amino acids and derivatives	down	FALSE	down	1.77946e+07	1.80106e+07	1.71312e+07	1.9838e+07	2.99015e+07	749824	550845	979738	946116	689458	8.37239e+06	1.98287e+07	4.29856e+06	9.54222e+06	2.39907e+07	1.8019e+06	904990	2.32615e+06	1.66116e+06	2.10937e+06
MWStz070	UPLC-MS/MS	C9H11NO3	N-(2-Hydroxy-4-methoxyphenyl)acetamide	Alkaloids	Phenolamine	down	FALSE	down	6.47619e+06	7.30671e+06	6.24357e+06	7.18431e+06	1.16202e+07	163875	126537	201358	201421	125175	3.08622e+06	7.63298e+06	1.35127e+06	3.28511e+06	8.8556e+06	502656	230136	541891	481383	558655
MWSmce295	UPLC-MS/MS	C9H12N2O6	1-beta-D-Arabinofuranosyluracil	Nucleotides and derivatives	Nucleotides and derivatives	down	FALSE	FALSE	508448	1.23924e+06	278032	379903	515802	68464.9	63534.2	56026.8	58474.2	54144.3	2.81642e+06	633795	235696	291118	1.50771e+06	556132	697921	410017	431993	619933
mws0248	UPLC-MS/MS	C9H12N2O6	Uridine	Nucleotides and derivatives	Nucleotides and derivatives	down	FALSE	FALSE	141592	350375	55475	103688	156964	8483.7	7771.38	7576.35	11409	14640.8	354121	89681.3	19738.6	50848.5	341087	217986	158077	152982	134543	158373
MWSslk083	UPLC-MS/MS	C9H12O4	4-Hydroxy-3,5-dimethoxybenzyl alcohol	Phenolic acids	Phenolic acids	up	up	FALSE	3444.3	17358.8	6392.64	5129.84	4278.03	30250.3	13116.4	36412.2	33442.7	23656.2	17585.5	17787.6	46564.3	35490.4	15345.8	4315.49	26447.8	8581.72	13723.3	7247.54
MWSmce329	UPLC-MS/MS	C9H12O4	Antiarol; 3,4,5-Trimethoxyphenol	Phenolic acids	Phenolic acids	up	up	FALSE	724913	470761	1.01291e+06	727424	708462	1.45226e+06	1.53625e+06	2.04411e+06	1.94389e+06	1.51247e+06	3.28454e+06	3.49766e+06	5.33638e+06	5.02427e+06	2.79343e+06	1.02347e+06	1.58715e+06	669479	837480	473328
pme3732	UPLC-MS/MS	C9H13N3O5	Cytidine	Nucleotides and derivatives	Nucleotides and derivatives	down	FALSE	FALSE	1.02033e+06	2.41676e+06	323463	697242	806495	54908.4	52208.7	40144.9	34809.8	66567.8	1.26326e+07	660157	346506	430936	4.53638e+06	478614	692957	339183	160778	487794
ML10180524	UPLC-MS/MS	C9H13N3O5	Cytarabine	Nucleotides and derivatives	Nucleotides and derivatives	down	FALSE	FALSE	1.55621e+06	7.81263e+06	713435	1.5779e+06	2.42328e+06	25843	21995.9	33733.4	37009.6	25021.3	3.09197e+07	1.43006e+06	947382	1.42118e+06	1.26078e+07	431968	377622	372909	150539	419638
Hmqn002118	UPLC-MS/MS	C9H6O3	Umbelliferone	Lignans and Coumarins	Coumarins	FALSE	FALSE	down	1.14171e+06	1.10447e+06	935960	749102	1.01596e+06	701928	394483	702389	637775	418234	1.40801e+06	993729	1.27097e+06	1.13433e+06	1.44488e+06	177892	272024	183943	244279	84789.3
pme2996	UPLC-MS/MS	C9H6O3	4-Hydroxycoumarin	Lignans and Coumarins	Coumarins	down	FALSE	FALSE	46612.2	86221.5	46328.8	62147.2	37848	9	9	9	18136.3	9	26448.8	15889.8	43823	40238	25094.5	9	9	42228.9	10330.3	20559.3
mws1013	UPLC-MS/MS	C9H6O4	Esculetin (6,7-Dihydroxycoumarin)	Lignans and Coumarins	Coumarins	up	up	up	543105	806218	390291	470908	479733	2.50334e+06	2.01509e+06	5.85758e+06	3.0755e+06	1.47589e+06	4.56235e+06	1.31882e+06	2.04767e+06	3.17965e+06	3.32418e+06	1.04164e+06	2.93663e+06	1.56834e+06	2.29903e+06	840067
Hmsp003093	UPLC-MS/MS	C9H6O4	3,7-Dihydroxychromen-4-one	Others	Chromone	down	down	down	280505	125117	439154	304640	352881	31929.8	19681.6	68207.6	15043.8	17624.5	147743	124658	55866.7	48334.7	135313	103805	32259.6	108278	78419.6	79949.4
MWSmce017	UPLC-MS/MS	C9H6O4	Daphnetin	Lignans and Coumarins	Coumarins	up	up	up	60931.6	162962	93309.4	91499.3	109147	263321	255447	404066	210950	238363	530740	269718	533673	524288	466814	388029	504936	397031	475414	295341
pmf0367	UPLC-MS/MS	C9H6O4	5,7-Dihydroxychromone	Others	Chromone	FALSE	FALSE	up	34854.1	55835.8	32457	39827.4	40572	54951.9	54203.1	70081.1	45733.5	55698.9	48999.8	22329.8	118031	83372.7	51128.5	108288	327841	195368	101532	112017
Lmgp001898	UPLC-MS/MS	C9H7NO2	4,6-Dihydroxyquinoline	Alkaloids	Quinoline alkaloids	down	FALSE	FALSE	43246.4	43597.9	50084.2	36128.5	62076.3	9	3884.42	9	9	4595.28	9	22388.8	11194.6	9	9848.94	7698.53	12270.4	3271.24	14889.4	9
NK10246260	UPLC-MS/MS	C9H7NO2	2,4-Dihydroxyquinoline	Alkaloids	Quinoline alkaloids	down	FALSE	FALSE	43246.4	43597.9	50084.2	36128.5	62076.3	9	3884.42	9	9	4595.28	9	22388.8	11194.6	9	9848.94	7698.53	12270.4	3271.24	14889.4	9
mws0098	UPLC-MS/MS	C9H7NO2	Indole-2-carboxylic acid	Alkaloids	Plumerane	down	FALSE	down	13957.6	23512.8	15646.5	17963.7	12432.1	9	9	9	15696.2	9	20146.8	19333.2	45040.5	11513.2	5605.28	9	9	9	9	9
mws1024	UPLC-MS/MS	C9H8O2	p-Coumaraldehyde	Phenolic acids	Phenolic acids	down	FALSE	FALSE	56900.8	15394.2	132069	48339.4	25901.3	10560.1	8761.42	4956.22	15608.9	6623.48	16033.2	9652.62	15310	16602.2	11802.3	33496.7	33780.8	17341	16915	14467.1
MWS20194	UPLC-MS/MS	C9H8O2	Cinnamic acid	Phenolic acids	Phenolic acids	FALSE	down	down	310115	639824	288490	267894	521870	270749	194541	242995	222259	435457	94518.4	160545	219918	201541	90492.5	60850.7	106173	36431.2	25354.5	43310.2
mws0159	UPLC-MS/MS	C9H8O3	Phenylpyruvic acid	Organic acids	Organic acids	FALSE	up	FALSE	134467	130440	76210	120082	129609	18681.4	29632.7	73503.5	151874	73165.4	408124	473938	329309	361426	383648	157128	13941.9	478392	56184.4	349481
pme1439	UPLC-MS/MS	C9H8O3	p-Coumaric acid	Phenolic acids	Phenolic acids	FALSE	up	FALSE	175658	267395	173022	143214	264702	159416	153578	225786	168486	68323.9	1.54635e+06	620058	609028	1.51606e+06	1.7568e+06	625966	337050	201586	316878	119076
MWSCX015	UPLC-MS/MS	C9H8O3	Caffeic aldehyde	Phenolic acids	Phenolic acids	FALSE	up	FALSE	242706	561902	346355	191167	369588	230106	167259	277188	243006	276833	1.80492e+06	839128	864740	1.90917e+06	2.32755e+06	802759	472388	828059	978650	168528
Lmqp008175	UPLC-MS/MS	C10H10O2	Methyl Cinnamate	Phenolic acids	Phenolic acids	FALSE	FALSE	down	399189	388268	1.16625e+06	952541	1.04459e+06	516989	727558	671512	671342	620784	1.18087e+06	1.60023e+06	1.58334e+06	986255	1.22754e+06	231904	280778	159200	183168	133597
mws1320	UPLC-MS/MS	C10H11NO	Tryptophol	Alkaloids	Plumerane	FALSE	FALSE	down	14269.4	19502.6	19922.9	20122.8	18763.8	6416.74	4848.06	9	21442.7	4884.11	23665.6	33504.4	55428.3	15617	11477.8	594.632	1756.77	565.017	2305.01	573.795
pme2836	UPLC-MS/MS	C10H11NO2	5-Hydroxytryptophol	Alkaloids	Plumerane	up	up	FALSE	9	9	9	9	9	117868	69453.3	34584.1	608346	27821.1	71830.9	26541.3	140429	162573	43856.6	9	9	9	9	9
mws0005	UPLC-MS/MS	C10H12N2	Tryptamine	Alkaloids	Plumerane	down	down	down	9.29626e+06	1.37192e+07	8.03925e+06	7.25945e+06	8.67213e+06	309021	140634	178911	652329	145667	904653	501017	706726	329756	524603	33361.7	60607.3	94651.8	141997	57107.4
pmb0774	UPLC-MS/MS	C10H12N2O	N-Hydroxytryptamine	Alkaloids	Plumerane	FALSE	FALSE	down	3.41369e+06	2.83292e+06	1.33144e+06	1.19235e+06	3.41508e+06	309757	75479.8	105660	1.28309e+06	10059.5	3.85249e+06	2.10577e+06	4.02923e+06	1.62346e+06	2.65337e+06	9	9	9	9	9
pme2776	UPLC-MS/MS	C10H12N4O4	2'-Deoxyinosine	Nucleotides and derivatives	Nucleotides and derivatives	down	FALSE	FALSE	24140.7	94174.5	23343.3	24331.4	44748.7	9	9	9	18716.4	9	250466	25094.6	40262.9	18127.2	44841.3	18561.3	16396.3	47479.3	17054.2	30889.5
mws0668	UPLC-MS/MS	C10H12N4O6	Xanthosine	Nucleotides and derivatives	Nucleotides and derivatives	down	FALSE	FALSE	166197	172022	144286	180665	128897	60079	21187.8	28592.1	46370.6	23504.6	809101	1.14249e+06	744573	110483	355266	56160.1	144175	101253	9	93512.9
mws0884	UPLC-MS/MS	C10H12N5O6P	Cyclic 3',5'-Adenylic acid	Nucleotides and derivatives	Nucleotides and derivatives	up	up	FALSE	155288	44529.8	126062	182462	115051	562999	341510	323390	707263	342188	1.42876e+06	4.31725e+06	936361	849531	3.92326e+06	827910	1.49121e+06	205081	731630	79657
mws0609	UPLC-MS/MS	C10H12N5O7P	Guanosine 3',5'-cyclic monophosphate	Nucleotides and derivatives	Nucleotides and derivatives	up	up	up	9	26489.6	9	9	9	974108	293090	514153	1.11101e+06	261701	1.29641e+06	4.43968e+06	677086	514488	4.69645e+06	277106	532844	171362	579586	36195.6
pmc0066	UPLC-MS/MS	C10H13N4O7P	2'-Deoxyinosine-5'-monophosphate	Nucleotides and derivatives	Nucleotides and derivatives	up	FALSE	up	4.54305e+06	2.91027e+06	5.73727e+06	4.77139e+06	5.17115e+06	1.31425e+07	1.13077e+07	1.34595e+07	1.66116e+07	1.32933e+07	1.92884e+06	5.36555e+06	6.0974e+06	3.99237e+06	2.12145e+06	1.59149e+07	1.58124e+07	1.97929e+07	1.67173e+07	1.91167e+07
pme2060	UPLC-MS/MS	C10H13N5	N6-Isopentenyladenine	Nucleotides and derivatives	Nucleotides and derivatives	down	FALSE	down	143413	161118	263487	173695	207805	21565.9	9069.29	12959.7	13004.3	23948.1	85027.4	95417.5	198763	262202	90657.6	16230.2	82892.7	32410.4	54345.8	25337
pme3961	UPLC-MS/MS	C10H13N5O3	2'-Deoxyadenosine	Nucleotides and derivatives	Nucleotides and derivatives	FALSE	up	up	155538	208393	103915	140391	155651	115659	78190.2	67287.4	126012	61762.4	1.63177e+07	910487	711559	622897	4.26732e+06	408204	472660	432845	241533	605785
mws0724	UPLC-MS/MS	C10H13N5O6	8-Hydroxyguanosine	Nucleotides and derivatives	Nucleotides and derivatives	FALSE	up	up	9	9	9	9	9	9	9	9	14224.4	9	233056	30000.7	101865	190390	94351.1	24375.2	115947	66668	65394.9	22621.8
MWS1771	UPLC-MS/MS	C10H13NO3	L-Tyrosine methyl ester	Amino acids and derivatives	Amino acids and derivatives	down	down	down	89182.1	131642	100487	47319.2	147636	9	9	9	9	9	25886.1	22841.6	30628.9	31686.9	46289.3	9	9	9	9	9
pme0264	UPLC-MS/MS	C10H14N2O5	Thymidine	Nucleotides and derivatives	Nucleotides and derivatives	down	FALSE	FALSE	123141	255547	30914.9	69601.6	93107.2	9	9	9	9	9	958986	39377.9	36611.3	53559.9	165911	43649.6	33411.7	36636.8	17562	56676.7
pme1187	UPLC-MS/MS	C10H14N2O6	5-Methyluridine	Nucleotides and derivatives	Nucleotides and derivatives	down	FALSE	down	48798.7	82928.6	20544.1	51854.5	42105.2	9	9	9	9	9	48368.6	21767.1	29487.8	27789	38013.8	9	10880.8	9	9	9
pme3184	UPLC-MS/MS	C10H14N5O6P	2'-Deoxyadenosine-5'-monophosphate	Nucleotides and derivatives	Nucleotides and derivatives	down	FALSE	down	119359	186368	137655	102375	189587	82976.4	51339	67467.3	58015	72273.1	249538	192594	67909.1	241496	427237	50880.7	64291.2	34677.6	60929.6	45184
pmb0998	UPLC-MS/MS	C10H14N5O8P	Guanosine 5'-monophosphate	Nucleotides and derivatives	Nucleotides and derivatives	FALSE	up	up	61943.2	49176.9	87711.9	69549.7	63871.2	91862.8	50008.8	73375.5	20726.9	59326.4	254693	449104	736418	223611	720532	175063	240675	125597	155751	90223.5
MWS2910	UPLC-MS/MS	C10H15N3O4	5-Methyl-2'-Deoxycytidine	Nucleotides and derivatives	Nucleotides and derivatives	down	FALSE	FALSE	52119.7	111646	20273.3	36228.6	45256.7	9	9	9	9	9	1.22966e+06	25047.2	24265.8	84746.2	357034	18906.7	26845.3	24913.8	17336.4	31122.1
pme2117	UPLC-MS/MS	C10H15N5O10P2	Adenosine 5'-diphosphate	Nucleotides and derivatives	Nucleotides and derivatives	down	down	down	61210.4	47846.2	140289	68253.9	109319	9	7574.9	9	9	9	9	9	9	9	9	37592.9	27412.5	27949.7	20229.8	15203.8
MWS1962	UPLC-MS/MS	C10H16O	cis-Citral	Organic acids	Organic acids	down	FALSE	FALSE	46381.4	56407.3	40542.8	34835	33950.1	15112.3	14343.3	12975.1	20859.2	17515.8	81058.3	51112.5	43619.6	48845.7	88430.9	26014.9	36169.6	24950.7	27161.2	28301.8
pmb2657	UPLC-MS/MS	C10H18N4O6	Argininosuccinic acid	Organic acids	Organic acids	up	FALSE	up	9	388599	9	9	9	389724	323847	320053	296214	315121	84657.8	100834	110673	100691	9	1.6938e+06	697046	827468	909131	871815
pmf0348	UPLC-MS/MS	C10H20O3	2,6-Dimethyl-7-octene-2,3,6-triol	Others	Saccharides	down	FALSE	up	472272	932623	483208	703983	631955	139605	159515	141120	157272	121839	429231	436610	551141	202134	294662	1.87733e+06	2.07199e+06	2.05693e+06	2.25989e+06	1.64685e+06
pmb0962	UPLC-MS/MS	C10H22N2O4	L-Lysine-Butanoic Acid	Amino acids and derivatives	Amino acids and derivatives	FALSE	FALSE	up	601150	505953	927502	327774	442563	64772.5	30273.9	1.87041e+06	1.06181e+07	22278	565840	357355	448091	1.0098e+06	2.40165e+06	1.04227e+07	1.23246e+07	8.05266e+06	1.2154e+07	3.65209e+06
pmf0174	UPLC-MS/MS	C10H22O	1-Decanol	Others	Saccharides	FALSE	FALSE	up	3.74737e+06	2.6843e+06	2.61571e+06	2.79968e+06	2.57706e+06	2.68495e+06	3.10232e+06	2.95539e+06	3.14464e+06	2.76648e+06	2.15372e+06	2.7636e+06	2.4709e+06	2.46727e+06	2.98737e+06	1.29941e+07	4.49263e+06	1.26487e+07	1.22143e+07	1.26944e+07
mws0018	UPLC-MS/MS	C10H26N4	Spermine	Alkaloids	Alkaloids	down	FALSE	FALSE	2.55466e+07	2.73801e+07	2.32666e+07	2.37153e+07	2.45583e+07	7.13125e+06	7.22669e+06	7.46516e+06	1.23908e+07	7.22093e+06	3.6318e+07	2.91991e+07	2.88099e+07	32736714	3.82429e+07	1.85473e+07	2.23574e+07	1.51193e+07	1.97665e+07	1.65905e+07
pmb0819	UPLC-MS/MS	C10H8N2	3-Indoleacetonitrile	Alkaloids	Plumerane	down	down	down	105068	118681	64502.5	89031.2	85774.1	4620.62	9	9	9	9	14625.3	65084.4	6918.11	5824.66	37552	1927.18	1119.23	12454.8	8478.92	9626.19
mws0987	UPLC-MS/MS	C10H8O2	6-MethylCoumarin	Lignans and Coumarins	Coumarins	up	up	up	9	38868.3	9	9	9	40296.2	90113.6	102603	43201.1	91364.8	99466.4	32572.9	110418	119321	82427.8	35882.8	129308	69034.9	91846.3	83162
Zmln002252	UPLC-MS/MS	C10H8O6	Sideretin (5,7,8-Trihydroxy-6-methoxycoumarin)	Lignans and Coumarins	Coumarins	up	up	up	40419.3	54068.8	47062.3	44137.2	49486.6	1.59101e+06	1.65604e+06	2.34523e+06	633307	1.50852e+06	833401	284039	3.02219e+06	1.54696e+06	543396	224119	431960	225903	266320	181855
Lwhp010633	UPLC-MS/MS	C10H9NO	Echinopsine	Alkaloids	Quinoline alkaloids	FALSE	FALSE	down	647253	589626	254416	239445	658957	69684.9	13036	25734.8	48234.5	9	888021	391670	822664	353744	625071	9	9	9	9	9
mws0597	UPLC-MS/MS	C10H9NO3	5-Hydroxyindole-3-acetic acid	Alkaloids	Plumerane	up	up	up	9	9	9	9	9	91799.8	23132.1	59418.5	103377	58747.5	43592.1	34798	23072.1	124843	52767.6	11576.6	41966.9	129420	48319.6	28018
mws4085	UPLC-MS/MS	C11H12O5	Sinapic acid	Phenolic acids	Phenolic acids	up	up	up	40263.9	36966.1	28684.1	46897.7	25373.4	1.40112e+06	1.45226e+06	2.04028e+06	515146	1.18057e+06	708807	230603	2.56819e+06	1.42283e+06	450366	171574	370634	188616	205225	151161
Zmgn002106	UPLC-MS/MS	C11H13NO3	N-Acetyl-L-phenylalanine	Amino acids and derivatives	Amino acids and derivatives	down	FALSE	down	1.05227e+06	1.47064e+06	1.07542e+06	1.26375e+06	1.21047e+06	36160.5	31344.7	25872.6	53736.9	39662	1.01573e+06	711381	496767	168347	734417	82801	183553	119521	79808.5	108473
mws0520	UPLC-MS/MS	C11H13NO4	N-Acetyl-L-tyrosine	Amino acids and derivatives	Amino acids and derivatives	FALSE	FALSE	down	169928	134082	210055	178804	247668	9	14533.2	3913.31	112717	12264.4	240563	361873	404073	409971	269994	15645.5	45777.9	20601.6	19608.9	30055.6
pma3101	UPLC-MS/MS	C11H14NO6+	Nicotinate D-ribonucleoside	Others	Vitamin	down	FALSE	FALSE	1.63878e+06	2.06153e+06	1.06404e+06	1.25681e+06	1.28773e+06	41212	32131.4	20466.8	45304.9	40307.4	850583	455091	434981	1.91611e+06	1.24988e+06	654302	513424	1.25915e+06	407350	1.19995e+06
pme3255	UPLC-MS/MS	C11H14O2	Methyleugenol	Phenolic acids	Phenolic acids	down	down	FALSE	963952	577429	601023	847547	789466	87467.6	95248	124856	112787	119064	62456.3	197161	86641.7	87189.3	135147	220788	399048	20923.1	100004	14232.9
pme1474	UPLC-MS/MS	C11H15N5O3S	5'-Deoxy-5'-(methylthio)adenosine	Nucleotides and derivatives	Nucleotides and derivatives	down	FALSE	down	2.18035e+06	3.32687e+06	2.37682e+06	1.28493e+06	2.61186e+06	149359	146128	331380	144896	188303	4.55957e+06	2.33061e+06	1.68968e+06	2.73465e+06	4.17026e+06	138602	59842.7	272351	141222	139470
pmb0197	UPLC-MS/MS	C11H15N5O5	N7-Methylguanosine	Nucleotides and derivatives	Nucleotides and derivatives	down	FALSE	FALSE	39897.9	171404	15867.4	45053.9	42054.5	3694.07	9	9	9	9	513747	36139.9	85560.2	61912.7	176955	6886.97	9	20287	11370	21948.6
Lmhp002764	UPLC-MS/MS	C11H18N2O2	Cyclo(Pro-Leu)	Amino acids and derivatives	Amino acids and derivatives	FALSE	up	FALSE	3317.58	8483.38	1923.84	9	2032.43	2587.83	2659.32	9	8072.03	9	116885	59988.6	91689.8	56176.9	82002.9	19363.9	58325.8	13166.6	27677.7	12270.9
mws0582	UPLC-MS/MS	C11H19N3O6S	S-(Methyl)glutathione	Amino acids and derivatives	Amino acids and derivatives	down	FALSE	FALSE	39889.7	76454	48063.7	32744.1	62651.7	12563.6	9592.51	9373.64	9229.19	5041.73	117664	112727	59918	58295.4	172157	52385.3	78826.6	18508.8	50470.2	24519.1
Zmdp002216	UPLC-MS/MS	C11H20N2O5	L-γ-Glutamyl-L-leucine	Amino acids and derivatives	Amino acids and derivatives	down	FALSE	FALSE	111968	348884	55668.3	274043	148378	4334.92	12873.5	20283.1	25553.8	17561	113737	64872.1	119159	227090	130402	1.44643e+06	297218	661782	324064	611397
MWS1900	UPLC-MS/MS	C11H20O4	Undecanedioic acid	Lipids	Free fatty acids	down	FALSE	FALSE	131000	228723	81203.5	128918	172208	39975.7	42033.2	50789.3	69452	49459.1	88170.6	120466	148242	58126.3	86074.8	251260	437111	248327	283541	226222
Lmhp001670	UPLC-MS/MS	C11H22N2O3	L-Valyl-L-Leucine	Amino acids and derivatives	Amino acids and derivatives	down	down	FALSE	361295	873673	194973	530793	574127	8375.1	3187.98	38797.3	9167	6722.48	163270	70092.5	84867.8	139266	280834	122427	154149	602875	98125.2	598714
mws0752	UPLC-MS/MS	C11H22O2	Undecylic Acid	Lipids	Free fatty acids	FALSE	FALSE	up	1.00824e+06	940783	1.0703e+06	967913	939583	982428	1.07437e+06	1.29659e+06	1.43505e+06	960893	783742	1.30177e+06	909114	1.06685e+06	1.00288e+06	2.99463e+06	3.35095e+06	3.75753e+06	2.41623e+06	3.38272e+06
Hmmp001310	UPLC-MS/MS	C11H9NO2	3-Indoleacrylic acid	Alkaloids	Plumerane	down	FALSE	down	6.38443e+06	1.17979e+07	5.50201e+06	7.94077e+06	7.69925e+06	152808	104264	157789	197252	115222	2.7789e+06	7.92008e+06	1.46851e+06	1.08418e+06	8.19729e+06	386859	274355	552575	447547	439016
Hmgp002327	UPLC-MS/MS	C11H9O2N	3-amino-2-naphthoic acid	Alkaloids	Alkaloids	down	FALSE	down	3.30224e+06	6.74596e+06	2.61978e+06	3.81403e+06	3.74078e+06	40415.6	34162.7	30409.5	67710.9	31930	1.56745e+06	3.89198e+06	749736	551920	4.34281e+06	143712	100434	226199	143788	160716
mws1383	UPLC-MS/MS	C12H10N4O2	Lumichrome	Alkaloids	Alkaloids	down	up	up	8214.1	12609	14684.5	20410.9	11600	9	9	9	11971.5	9	27772.3	31420.1	27938.5	25477.5	25426.6	72659.4	63551.2	166753	72288	174072
Hmlp006964	UPLC-MS/MS	C12H12O5	5,6,7-Trimethoxycoumarin	Lignans and Coumarins	Coumarins	FALSE	FALSE	up	18594.2	29042.6	12207.9	17224.5	25341.9	24559.1	26881.1	18814.2	22177.5	26432.3	12526.5	15649.4	25439.4	13442.2	12033.6	26124.4	119508	101627	129773	147892
mws0677	UPLC-MS/MS	C12H14N2O2	N-Acetyl-5-hydroxytryptamine	Alkaloids	Plumerane	FALSE	up	FALSE	68812.3	114684	68052.8	63164.2	136884	107565	52420.5	182924	178991	79192.7	1.10239e+06	340422	835468	2.61184e+06	3.845e+06	27233.4	39641.9	24569.2	43864.2	7544.83
MWSmce177	UPLC-MS/MS	C12H14O4	Ethyl ferulate	Phenolic acids	Phenolic acids	down	down	down	552721	976688	414124	538246	587519	37627.8	29744.5	30390.9	44098.4	30147.7	94429.8	32732.9	29743.6	34542.8	42638.2	17066.4	107425	43090.6	31560.6	33276.9
Hmlp002306	UPLC-MS/MS	C12H16N2	Dimethyltryptamine	Alkaloids	Plumerane	FALSE	up	FALSE	17885.3	16555.6	4687.39	10886.5	8923.46	5249.24	2467.76	9	16971.9	853.98	56551.3	18062.1	24408.3	33738.3	37048.5	6104.98	12214.3	7244.74	10648.4	2502.62
mws4176	UPLC-MS/MS	C12H16N2O3	L-Alanyl-L-Phenylalanine	Amino acids and derivatives	Amino acids and derivatives	down	FALSE	FALSE	44828.8	96352.5	46758.2	100276	74915.3	9	9	9	9	9	120323	30837.2	17456.7	42068.8	83983.7	42786.9	53516.2	126709	19156.4	186728
Lmzn001925	UPLC-MS/MS	C12H16O5	3,4'-Dihydroxy-3'-methoxybenzenepentanoic acid	Phenolic acids	Phenolic acids	FALSE	up	up	9	14142.4	9	9	9	9	9	9	9	8960.99	15293.7	6200.48	9330.79	13567	10863.7	220134	48927.4	209410	15440.5	233881
MWSmce675	UPLC-MS/MS	C12H16O7	Arbutin	Phenolic acids	Phenolic acids	down	FALSE	FALSE	111605	66026.1	71628.4	47172	109324	15452.8	9581.04	4542.7	1857.78	5648.53	183007	139063	7223.43	18165.8	209872	55519.4	45653.4	12010.6	59799.7	6935.99
Hmhn000927	UPLC-MS/MS	C12H16O8	Phloroglucinol-1-O-β-D-glucopyranoside	Phenolic acids	Phenolic acids	down	FALSE	FALSE	78907.5	42329.7	81399.9	46737.6	61240.9	20374.1	9	9	9	9	160357	161872	9	28054.7	315687	12069.3	33497.6	151455	71301.4	38521.2
pme2710	UPLC-MS/MS	C12H20O3	Dihydrojasmonic acid	Organic acids	Organic acids	up	up	up	9	9	9	9	9	43807.6	32317.8	39726.4	56590.1	51133.6	44495.8	44757.6	32619.6	31506.9	52030.7	66713.3	722057	99855.7	369102	77474.6
Zmjn003398	UPLC-MS/MS	C12H20O4	2-Dodecenedioic acid	Lipids	Free fatty acids	down	FALSE	FALSE	116748	258773	93343.1	118627	122740	13444.7	15539.1	9930.58	28319.7	15843.9	66776.5	71063.2	107489	23477.2	65780.5	71080.5	260828	58231.8	130336	33079.6
Lmqn000351	UPLC-MS/MS	C12H22O10	Rutinose	Others	Saccharides	up	FALSE	up	39399.2	12577.3	18294.3	47868.3	41458.8	398813	435490	307817	337531	444289	73449.8	87534.9	56683	30775.3	58280.8	111276	169965	85380.4	219738	142091
Lmhp002031	UPLC-MS/MS	C12H24N2O3	L-Leucyl-L-Leucine	Amino acids and derivatives	Amino acids and derivatives	down	FALSE	FALSE	112843	227573	44349.8	189176	127986	9	9	14133.5	9	9	149510	37405.3	43504	93314	194426	73338.4	86501.9	231411	65900.7	177895
pmb2640	UPLC-MS/MS	C12H24O2	Dodecanoic acid (Lauric acid)	Lipids	Free fatty acids	FALSE	FALSE	up	223183	263820	197392	227216	219060	205225	220146	269387	335288	219405	246734	379020	290581	249265	251159	887617	624457	996434	681054	632275
mws5045	UPLC-MS/MS	C12H24O3	12-Hydroxydodecanoic acid	Lipids	Free fatty acids	down	FALSE	FALSE	20891.6	40870.5	6987.14	17244.9	15024.5	9	9	9	8766.74	9	4582.75	8560.11	4322.76	14680.1	6998.55	13135.2	30483.8	9511.58	11028.7	90749.1
Hmcp003783	UPLC-MS/MS	C13H10N2O	1-Acetyl-β-carboline	Alkaloids	Plumerane	up	up	up	9	9	9	9	9	17851	17308.2	22560.1	20434.3	20412.3	54940.5	31201.3	33367.8	30780.7	38483.8	11059.4	29525.8	26556.1	12780	18086.9
Lmhn002926	UPLC-MS/MS	C13H12O7	p-Coumaroylmalic acid	Phenolic acids	Phenolic acids	down	up	FALSE	588087	522374	256920	309082	816835	51687.3	82020.7	57644	198095	11449.4	3.14919e+06	2.32601e+06	2.4843e+06	2.3044e+06	2.81994e+06	165867	142346	9	489450	45322.5
pmb2591	UPLC-MS/MS	C13H14N2O3	N-Acetyl-L-Tryptophan	Amino acids and derivatives	Amino acids and derivatives	down	FALSE	FALSE	35987.4	63185.1	17781.2	37913.8	28546.4	9	9	9	9	9	20248.5	9	17778.8	26923.2	9	4114.06	9	5631.61	8812.46	7159.84
MWS4309	UPLC-MS/MS	C13H15N3O3	Glycyl-tryptophan	Amino acids and derivatives	Amino acids and derivatives	down	FALSE	FALSE	25908.9	56627.8	14609.4	20078.7	25317.6	9	9	9	9	9	50516.5	12381.9	7810.24	29605.6	55245.7	9	9	17802.8	9	9
mws0629	UPLC-MS/MS	C13H16N2O5	L-Aspartyl-L-Phenylalanine	Amino acids and derivatives	Amino acids and derivatives	down	FALSE	FALSE	85809	231064	54799.4	123357	122794	9	9	9	9	9	173705	36628	19194.2	102982	121095	13667.9	21500.2	47642	9	40547.7
MWS20159	UPLC-MS/MS	C13H18O6	Phenyl-β-D-glucopyranoside	Phenolic acids	Phenolic acids	down	FALSE	FALSE	30947.2	36591.2	27560.5	19125.5	48812	9	9	9	9	9	116226	76847.9	18347.1	15402.4	138051	78058.1	33968.4	51358.8	35654.1	9
Zmhn000892	UPLC-MS/MS	C13H18O8	4-O-Glucosyl-3,4-dihydroxybenzyl alcohol	Phenolic acids	Phenolic acids	down	FALSE	FALSE	524226	289358	403227	298039	358307	43392.6	9	9	9	9	255845	409257	93722	63814.6	309796	77163.6	66194.6	9	66824.6	14974.9
mws1429	UPLC-MS/MS	C13H20O3	Vomifoliol	Terpenoids	Monoterpenoids	FALSE	up	up	9	9	9	17969.1	9	12586.2	10783.9	27946.1	56629.7	9	11457.3	58893.8	76298.1	51341.3	14130.4	126586	78691.6	313028	204667	104334
mws0751	UPLC-MS/MS	C13H26O2	Tridecanoic Acid	Lipids	Free fatty acids	down	FALSE	up	5090.45	7266.77	6416.62	10800.3	8428.18	9	9	9	6875.13	9	6638.33	9997.1	6449.78	6444.16	9637.25	13931.6	25914.9	20998	17050.6	21627.6
mws2120	UPLC-MS/MS	C13H8O8	Brevifolin carboxylic acid	Phenolic acids	Phenolic acids	FALSE	FALSE	down	862848	477767	969099	877719	861187	1.16866e+06	1.18228e+06	912556	1.09311e+06	1.11124e+06	780249	957160	901682	923174	809062	369897	225181	291555	213620	442773
Lmyn003835	UPLC-MS/MS	C14H10O7	4-(3,4,5-Trihydroxybenzoxy)benzoic acid	Phenolic acids	Phenolic acids	FALSE	FALSE	down	8.29926e+06	4.68212e+06	7.62398e+06	7.12128e+06	7.65926e+06	1.0661e+07	1.06463e+07	7.79658e+06	9.80435e+06	9.90242e+06	6.9157e+06	8.55568e+06	7.6869e+06	7.5107e+06	6.51068e+06	534143	1.93699e+06	832550	2.05328e+06	283475
mws0021	UPLC-MS/MS	C14H12O3	Resveratrol	Others	Stilbene	up	up	FALSE	97718.8	86230.3	37435.3	57830.9	62097	254804	323660	323018	321053	296121	158958	177622	368849	482886	160653	99748.5	173889	261522	128393	210445
Cmsn005615	UPLC-MS/MS	C14H14O3	3,3',5-Trihydroxybibenzyl	Phenolic acids	Phenolic acids	up	up	up	9	9	9	9	9	23941.4	19430.1	25035.7	17284.5	16000.4	22263.1	12813.9	43784.8	43879.1	15536.9	9965.09	15779.9	40654	9692.13	15751.7
Lmhn003074	UPLC-MS/MS	C14H14O8	Feruloylmalic acid	Phenolic acids	Phenolic acids	down	up	down	589899	696604	592741	698691	743713	224806	90331.6	227456	405592	53560.5	3.4409e+06	2.24424e+06	2.46023e+06	3.58677e+06	3.04873e+06	89266.1	114527	110944	199186	30378.5
pme3337	UPLC-MS/MS	C14H17N5O8	Succinyladenosine	Nucleotides and derivatives	Nucleotides and derivatives	down	FALSE	down	6.4864e+06	7.98526e+06	5.0253e+06	7.49304e+06	7.79188e+06	384707	92413.2	147749	732595	72406.8	5.94342e+06	5.08858e+06	3.59464e+06	2.09301e+06	5.8628e+06	2.34394e+06	2.54388e+06	1.47328e+06	2.27097e+06	1.72314e+06
Zmdp001857	UPLC-MS/MS	C14H18N2O6	γ-Glutamyltyrosine	Amino acids and derivatives	Amino acids and derivatives	down	FALSE	FALSE	53201.5	54907.8	20869.1	47842.8	44081.4	5494.55	7171.38	13239.2	8243.32	15648.9	40623.4	21940.8	20228.3	58206.3	56786.4	37988.5	15765.6	43371	24315.1	45251.1
Lmtn000940	UPLC-MS/MS	C14H18O10	1-O-(3,4-Dihydroxy-5-methoxy-benzoyl)-glucoside	Phenolic acids	Phenolic acids	FALSE	FALSE	down	338092	178283	153127	43462.8	107253	90208.8	30896.3	17981.1	45361.8	9	350451	263164	33657.4	32893.3	252973	19081.4	26665.7	9249.24	34007.8	26005.3
Lmmn002179	UPLC-MS/MS	C14H18O8	Methyl salicylate-2-O-glucoside	Phenolic acids	Phenolic acids	down	FALSE	FALSE	79231.6	54720.7	95465.2	62683.9	53626.4	32557.2	34915.7	16344.9	9206.23	15133.3	129246	132779	32470.5	8717.46	120155	112831	56352.1	35043.5	38863.9	16535.8
pme1286	UPLC-MS/MS	C14H20N6O5S	S-(5'-Adenosy)-L-homocysteine	Amino acids and derivatives	Amino acids and derivatives	down	FALSE	down	75933.8	240025	72997.3	77689.7	106169	9	4611.46	9	9	9	62908.9	47112.1	23163.5	39443.5	55881.3	18931.3	6871.02	23576	22971.5	19266.9
pmb0789	UPLC-MS/MS	C14H21NO8	Pyridoxine-5'-O-glucoside	Others	Vitamin	down	FALSE	down	378491	529376	370313	245256	543803	21994.2	17019.8	8056.48	17675.9	9421.24	1.22931e+06	661946	170225	151733	1.13854e+06	54728.4	56364.7	14016.4	82039.8	4189.92
Zmfn000481	UPLC-MS/MS	C14H22N2O16P2	Uridine-5'-Diphosphate-D-Xylose	Nucleotides and derivatives	Nucleotides and derivatives	down	down	FALSE	305780	93638.1	357391	235243	206221	18073.3	17190.8	32226.3	13982.6	15309.1	51836	61012.2	37870.6	39403.2	78367	80335.4	21406.3	213455	46707.3	221100
MWSslk133	UPLC-MS/MS	C14H26O4	1,14-Tetradecanedioic Acid	Lipids	Free fatty acids	FALSE	FALSE	up	51627.9	74407.3	32442.3	48201.8	55652.2	39740.9	52913.2	44052.4	86235.4	57496.6	49889.6	66868.3	62286	9	57963.7	117555	137050	118349	94610.7	134718
Hmlp005443	UPLC-MS/MS	C15H10O4	6,7-Dihydroxyflavone	Flavonoids	Flavones	down	FALSE	down	84604.1	163565	70217.8	73550.6	94053.5	24484.1	20717.9	44617.3	26822.6	19372.4	51760.2	17478.3	51067	89070.5	30945.3	9	9	9	59137.4	9
MWSHY0051	UPLC-MS/MS	C15H10O6	Kaempferol (3,5,7,4'-Tetrahydroxyflavone)	Flavonoids	Flavonols	up	up	FALSE	207793	439209	132354	134980	173617	430462	541257	754864	785727	735415	686375	544792	963030	1.2731e+06	600564	60264.7	241450	102429	104084	55303.8
mws0044	UPLC-MS/MS	C15H12O7	Taxifolin(Dihydroquercetin)	Flavonoids	Flavanonols	up	up	up	228295	273119	546679	254844	276731	1.93915e+06	3.21752e+06	1.37372e+06	721259	2.64106e+06	1.106e+06	619195	1.48041e+06	1.0288e+06	455408	766586	1.58008e+06	3.41426e+06	749704	848889
Hmmn007137	UPLC-MS/MS	C15H14O3	3,4'-Dihydroxy-5-methoxystilbene	Others	Stilbene	up	up	FALSE	965751	1.11986e+06	262857	557457	712597	2.22478e+06	2.26143e+06	3.09885e+06	2.87024e+06	2.66011e+06	1.79173e+06	1.80547e+06	2.35231e+06	2.85972e+06	2.05748e+06	723425	2.42049e+06	1.37582e+06	1.19834e+06	927388
pme1201	UPLC-MS/MS	C15H14O5	Phloretin	Flavonoids	Chalcones	up	FALSE	FALSE	691294	762888	530099	461691	708403	1.59966e+06	2.09872e+06	4.10196e+06	3.24748e+06	1.33713e+06	464459	251773	6.37465e+06	3.11258e+06	451031	835996	523780	1.25051e+06	1.00707e+06	754661
mws0049	UPLC-MS/MS	C15H14O7	Gallocatechin	Flavonoids	Flavanols	FALSE	up	FALSE	11292.5	12258.3	22636.4	5821.58	18645.5	42520.8	28097.6	28281.4	34647.2	14090.2	31534.8	77101.5	25302.2	95390.1	89117.7	9	9	9	24695.1	9
Lmlp002765	UPLC-MS/MS	C15H16O2	Stilbostemin B	Phenolic acids	Phenolic acids	down	FALSE	down	51118.6	85781.7	41671.4	58987	64927.5	6337.4	5405.22	10038.5	7975.22	6916.73	88063.2	58047.2	73636.7	52084.8	70261.4	9	9	10458.4	9	9
mws1015	UPLC-MS/MS	C15H16O9	Esculin (6,7-Dihydroxycoumarin-6-O-glucoside)	Lignans and Coumarins	Coumarins	down	FALSE	FALSE	1.45469e+06	1.54266e+06	1.03374e+06	952088	1.62458e+06	405705	236387	86327.2	146355	158230	2.02689e+06	2.773e+06	394002	250248	2.43723e+06	650026	2.16625e+06	170275	1.42157e+06	106806
pmp000909	UPLC-MS/MS	C15H18O2	Lindenenone	Terpenoids	Sesquiterpenoids	up	FALSE	down	41379.2	56764.4	27114.5	39664.6	46877.2	66964.1	66377.2	119171	99093.8	81738.4	36034.4	59063.6	65734.9	46559.2	33778.3	9	9	9	9	11819.2
pmb3107	UPLC-MS/MS	C15H20O10	Glucosyringic Acid	Phenolic acids	Phenolic acids	down	FALSE	FALSE	1.43394e+06	1.02195e+06	1.78844e+06	1.82537e+06	1.47515e+06	352903	248363	88001.3	194275	100032	1.51928e+06	1.37737e+06	427609	679242	1.38182e+06	463173	992385	66299.5	741115	43704.7
pmp000917	UPLC-MS/MS	C15H20O4	Lindenenol K	Terpenoids	Sesquiterpenoids	FALSE	FALSE	up	84816.8	186445	110972	81640.6	107268	98861.9	69960.3	75957.8	69229.9	105923	152185	90165.9	156183	128982	169653	396972	315481	485323	386997	348814
pmf0289	UPLC-MS/MS	C15H21N5O4	Riboprine	Nucleotides and derivatives	Nucleotides and derivatives	down	FALSE	FALSE	47579.6	134236	51481.9	86025.1	77909.8	30922.8	13875.7	6638.64	11579.1	19481	164438	61200	60891.3	30606.2	96953.4	13860.8	43684.3	9	14686.7	20969.9
pmc0281	UPLC-MS/MS	C15H21N5O8	Ribosyladenosine	Nucleotides and derivatives	Nucleotides and derivatives	down	FALSE	down	421822	437804	364248	368696	505509	44673.1	19087.2	8006.57	58528.7	8288.81	600589	385916	299066	211048	514065	88987.8	119362	101294	114809	32748.4
pme2735	UPLC-MS/MS	C15H22N6O5S	S-(5'-Adenosyl)-L-methionine	Amino acids and derivatives	Amino acids and derivatives	down	down	down	158230	201722	139611	108212	162003	9	9	9	9	6002.23	30784.5	15735.6	21235.2	71453.8	43972.1	9	958.547	9	9	9
mws1562	UPLC-MS/MS	C15H22O10	Catalpol	Terpenoids	Monoterpenoids	FALSE	FALSE	up	9	9	9	9	27793.5	16638.2	6153.45	10282.6	14706.3	3742.14	11759.7	9	17026.1	24509.6	4650.56	56591.3	136525	128843	40557.2	98196.6
Zmlp005013	UPLC-MS/MS	C16H10O8	3,3'-O-Dimethylellagic Acid	Tannins	Tannin	up	up	up	9	9	9	9	9	189306	194048	180830	198677	208025	120307	169066	191526	134462	131822	95037.6	131073	83868.3	93626.7	80144.7
Lmmp003109	UPLC-MS/MS	C16H16O6	3'-O-Methyl-epicatechin	Flavonoids	Flavanols	FALSE	FALSE	down	872625	299706	803863	458186	539157	306237	281196	193770	370306	288015	241874	250724	374663	329950	217246	71353.9	70202.7	108647	91915.2	42688.6
MWSmce149	UPLC-MS/MS	C16H17NO3	Higenamine	Alkaloids	Isoquinoline alkaloids	FALSE	up	FALSE	1.17098e+06	1.94751e+06	902841	732969	2.23547e+06	1.08238e+06	775555	646740	4.36865e+06	1.3667e+06	1.7882e+07	4.67744e+06	1.79898e+07	1.84224e+07	1.26133e+07	333435	2.36567e+06	664332	1.61755e+06	507242
pmb3317	UPLC-MS/MS	C16H20O10	Quinacyl syringic acid	Phenolic acids	Phenolic acids	up	up	FALSE	9	9	9	9	9	50701.7	75086.3	47354.6	128585	69927.4	527353	412801	433043	380816	442092	9	9	9	9	9
Lmzn001983	UPLC-MS/MS	C16H24O10	D-Threo-guaiacylglycerol-7-O-β-D-glucoside	Phenolic acids	Phenolic acids	down	FALSE	down	278931	163578	323098	278822	239600	9	9	9	9	9	190052	240281	39325.1	48454.5	236031	47908.9	48519.5	9160.15	33036.6	8934.08
Lmbp010056	UPLC-MS/MS	C17H14O2	2-(2-Phenylethyl)chromone	Others	Chromone	up	FALSE	FALSE	44147.4	42897.9	17480.2	37905.9	36302.5	69535.2	77541.7	67044.8	72785	76057.9	29766.2	54544.1	37822.2	26535.8	61462.6	46865.4	84490	19291.4	36543.1	27933.1
Lmzp004885	UPLC-MS/MS	C17H14O7	Tricin (5,7,4'-Trihydroxy-3',5'-dimethoxyflavone)	Flavonoids	Flavones	up	FALSE	up	7485.02	9	9	9	9	12771	9786.24	17017.8	14025.5	14780.5	9	9	9	4728.41	9	25069.9	205180	8212.64	15514.7	8245.27
mws1505	UPLC-MS/MS	C17H16O4	Phenethyl caffeate	Phenolic acids	Phenolic acids	FALSE	FALSE	down	19150.6	55577.6	10305.7	13537.6	19124.9	5288.86	5788.57	9525.93	10993.1	8185.2	20357.8	11416.3	20356.4	14500.9	11926.2	9	13720.5	9	9	9
mws0232	UPLC-MS/MS	C17H20N4O6	Riboflavin (Vitamin B2)	Others	Vitamin	down	FALSE	FALSE	2.74758e+06	4.65329e+06	3.00882e+06	2.89787e+06	3.56028e+06	902632	527747	682286	2.62671e+06	577508	7.22304e+06	4.85401e+06	6.46252e+06	4.98535e+06	5.84992e+06	1.75198e+06	4.19167e+06	1.8514e+06	3.96104e+06	1.77698e+06
Lmhn002573	UPLC-MS/MS	C17H20O11	Sinapoylglucuronic acid	Phenolic acids	Phenolic acids	FALSE	FALSE	down	153736	114536	74656.6	102022	115350	25463.8	9763.91	46555	75412.9	8778.35	56747.5	130997	169995	163442	163803	9	9	9	9	9
MWS5083	UPLC-MS/MS	C17H21N4O9P	Flavin Single Nucleotide(FMN)	Nucleotides and derivatives	Nucleotides and derivatives	down	FALSE	FALSE	87856.3	170933	91833.1	100701	137618	21638.4	12992	28082.6	35520.1	18425.6	107961	66498	130774	132036	75832.4	60159.7	46076	81920.6	62571.4	92879.9
MWSslk026	UPLC-MS/MS	C17H21NO4	Scopolamine	Alkaloids	Tropan alkaloids	up	up	up	84400.4	117733	95365.4	117244	96222.7	650534	592811	807566	657255	622235	803753	920018	1.03562e+06	884929	905838	356255	1.14618e+06	369074	469723	262741
HJN003	UPLC-MS/MS	C17H22O10	1-O-Sinapoyl-β-D-glucose	Phenolic acids	Phenolic acids	down	FALSE	FALSE	191791	264042	133384	194511	241303	69392.4	107893	59248.8	60083.8	76116.4	287404	245463	106622	147472	256938	63790.8	172409	9	190737	15230.5
mws1496	UPLC-MS/MS	C17H23NO3	Hyoscyamine	Alkaloids	Tropan alkaloids	FALSE	FALSE	down	242796	140866	265823	201626	192972	351101	289572	296950	370236	354920	171986	195273	193923	177192	131406	41311.2	84647.8	29454.1	56913.8	17675.3
Lmqn000780	UPLC-MS/MS	C17H27N3O17P2	Uridine 5'-diphospho-N-acetylglucosamine	Nucleotides and derivatives	Nucleotides and derivatives	down	FALSE	FALSE	452309	437029	293094	286660	346132	113458	129647	149964	74398.2	105386	770366	168541	463937	1.44674e+06	807472	496583	374150	731332	540325	555840
Lmbp010382	UPLC-MS/MS	C18H16O3	6-Methoxy-2-(2-phenylethyl)chromone	Others	Chromone	FALSE	FALSE	down	27367.7	34625.4	29324	25535.9	31579.7	20293.1	24919.9	26941.9	24098.6	26015.2	31521.2	28091.8	32566.8	34503.8	25931.3	9	9	9	9	9
MWSHY0047	UPLC-MS/MS	C18H16O5	5,7,4'-Trimethoxyflavone	Flavonoids	Flavones	FALSE	FALSE	down	13865.1	11311.9	10775.5	9221.38	6689.55	11086	11500.5	11294.2	11674.2	10805.4	9528.16	4862.5	18013.8	6594.59	6891.06	9	9	9	9	9
Cmyp003522	UPLC-MS/MS	C18H21NO4	(S)-3'-Hydroxy-N-methylcoclaurine	Alkaloids	Isoquinoline alkaloids	FALSE	up	FALSE	83681.7	96300.5	39670.3	70458.6	86622.2	55989.9	38239.3	53041.3	79264.6	48906.7	178552	102281	167206	153248	184483	50176.9	38758.7	67305.9	67546.3	35947.4
MWSmce521	UPLC-MS/MS	C18H23NO3	Dobutamine	Alkaloids	Phenolamine	up	up	FALSE	9	9	9	9	9	16995.8	16645.4	20173.9	9	29376.2	26885.8	32143.2	9	34315.6	20175.9	17571.9	9	77731.8	19504.8	9
Cmjn004337	UPLC-MS/MS	C18H26O10	Benzyl-(2''-O-xylosyl)glucoside	Phenolic acids	Phenolic acids	down	FALSE	FALSE	414577	531604	389433	462019	513457	96332	66607.3	20655.4	15481.5	72603.9	399515	350599	217472	265866	427476	97957	253381	55715.7	153511	13532.5
Hmsn002948	UPLC-MS/MS	C18H26O11	2-Hydroxyphenol-1-O-glucosyl(6→1)rhamnoside	Phenolic acids	Phenolic acids	FALSE	FALSE	down	17256.8	37537.6	50244.5	34289.6	19723.4	11068.6	6818.91	10588.9	71958	3357.53	14544.7	23713.4	8946.33	18398.9	16090.9	9	24285.8	9	9	9
pmb0885	UPLC-MS/MS	C18H26O3	4-Oxo-9Z,11Z,13E,15E-Octadecatetraenoic Acid	Lipids	Free fatty acids	down	down	down	29996.1	64324.3	24947.7	29802.6	45239.3	9	9	9	9	9	3468.93	4789.62	5686.25	6026.63	8184.55	9	9	9	9	9
YC512117	UPLC-MS/MS	C18H28O2	Stearidonic acid	Lipids	Free fatty acids	FALSE	FALSE	down	162343	110995	181882	189176	148921	243854	185686	159780	175612	182842	167300	228768	159165	184787	138995	44997.9	25530.8	21259.6	50493.4	28918.5
Zmyn004548	UPLC-MS/MS	C18H28O3	12-Oxo-phytodienoic acid	Lipids	Free fatty acids	down	FALSE	FALSE	68578.3	193503	37866.1	50205.2	54249.8	9040.37	7205.56	9718.51	15643.8	6821.54	26719.3	12160.7	29343.6	35853.9	32549.6	77641	246983	93211	208623	74598.9
pmn001691	UPLC-MS/MS	C18H32O5	9,12,13-Trihydroxy-10,15-octadecadienoic acid	Lipids	Free fatty acids	down	down	down	2.39208e+06	5.19084e+06	1.33684e+06	2.74567e+06	2.63897e+06	181151	166272	203155	229638	202025	967723	529169	765221	412717	534704	287191	916536	191534	450938	114309
pmb2221	UPLC-MS/MS	C18H39NO3	4-Hydroxysphinganine	Lipids	Sphingolipids	down	down	down	1.14241e+07	1.69252e+07	9.33887e+06	1.16194e+07	1.44537e+07	427777	350211	264900	552760	301569	3.72008e+06	1.43764e+06	2.29194e+06	2.18309e+06	3.28296e+06	2.19705e+06	2.26425e+06	4.9995e+06	667482	4.74549e+06
pmp000927	UPLC-MS/MS	C19H23NO4	Reticuline	Alkaloids	Isoquinoline alkaloids	FALSE	up	FALSE	2.15222e+06	3.50712e+06	1.02397e+06	1.2792e+06	2.1742e+06	1.54067e+06	1.21285e+06	1.43182e+06	3.3601e+06	1.7922e+06	7.21934e+06	4.6273e+06	7.53463e+06	6.24864e+06	6.33615e+06	708625	6.00743e+06	1.63397e+06	2.04325e+06	960074
pmb2654	UPLC-MS/MS	C19H27NO12	Anthranilate-1-O-Sophoroside	Phenolic acids	Phenolic acids	FALSE	down	FALSE	223072	240120	293026	284375	367425	479975	597346	478277	195192	830823	38749	172138	17531.5	101731	127509	375786	91671.2	744308	258745	942155
Lmmp003349	UPLC-MS/MS	C19H30O7	Byzantionoside A	Others	Others	down	FALSE	down	661939	585476	701005	565943	790687	68518.2	29388.9	33942.1	29002.6	28803.8	658416	662000	100536	82606.8	642259	109741	151123	28803.8	161379	30345
HJAP130	UPLC-MS/MS	C20H14O2	Methoxyanigorufone	Others	Ketone compounds	FALSE	down	down	17491.1	12805.5	15238.5	14837.4	14856.6	16329.9	16184.6	22038.5	23764.3	19451.7	4547.61	5812.93	7824.13	6879.26	5230.87	2961.81	5558.96	2546.68	4192.17	3180.23
Lmhn002574	UPLC-MS/MS	C20H16O11	Caffeoyl(p-Hydroxybenzoyl)tartaric acid	Phenolic acids	Phenolic acids	down	down	down	438128	237526	389476	196135	471278	179213	138772	141243	92300.5	152625	61501.7	82927.3	92753.1	75793.5	87624.3	98191.2	69375.2	96279.8	97806.6	57549.6
MWSmce179	UPLC-MS/MS	C20H18O6	Triacetylresveratrol	Others	Stilbene	FALSE	FALSE	down	100990	104553	106978	98991.6	112629	98404.6	105941	112466	114430	119264	118020	107037	85934.8	131732	139394	17484.6	71786.9	40822.7	43341.1	40835.5
Hmgn002833	UPLC-MS/MS	C20H20O7	4-Ketopinoresinol	Lignans and Coumarins	Lignans	FALSE	FALSE	down	436381	391978	376827	326355	436780	256260	230098	264667	240312	233430	387275	435619	402893	344271	457425	84068.5	266532	47472.2	145767	70696.8
pmb1912	UPLC-MS/MS	C20H23N7O7	10-Formyltetrahydrofolic Acid	Alkaloids	Alkaloids	down	FALSE	down	543551	669239	487991	512225	558082	23031.5	9864.28	11577.3	67180.1	20065.4	644291	597308	607000	499263	707279	20182.3	31542.2	20641.6	39648.3	10605.9
pmp000928	UPLC-MS/MS	C20H23NO4	Lauroscholtzine; N-Methyllaurotetanine	Alkaloids	Aporphine alkaloids	FALSE	FALSE	down	4.20691e+07	7.07144e+07	2.60237e+07	4.06019e+07	5.29173e+07	3.55489e+07	2.37994e+07	3.36689e+07	3.97702e+07	3.45281e+07	7.52085e+07	5.45609e+07	5.81633e+07	6.08352e+07	6.23589e+07	5.71973e+06	1.34716e+07	9.28029e+06	8.301e+06	4.52915e+06
Lmlp001545	UPLC-MS/MS	C20H25NO4	3',6-Dihydroxy-4',7-dimethoxyl-N,N-dimethyltetrahydroisoquinoline	Alkaloids	Isoquinoline alkaloids	FALSE	up	FALSE	92294.9	130941	54445.3	21697.7	79963.4	132136	112298	107972	169461	152878	685893	475295	586572	586517	659891	32243.8	105477	56998.4	73285.5	37357.8
Hmqp005412	UPLC-MS/MS	C20H30O3	12-Hydroxyabietic Acid	Terpenoids	Ditepenoids	down	down	FALSE	17823.1	29772.5	17329.1	19267.1	17801.1	9	9	9	9	9	9	9	9	9	9	26490.7	34800.5	27167.3	43905.8	33548.1
pmb2636	UPLC-MS/MS	C20H32O4	8,15-Dihydroxy-5,9,11,13-eicosatetraenoic acid	Lipids	Free fatty acids	up	FALSE	FALSE	39868.7	76515.7	55850.7	72757.1	72800	86276.1	135964	150512	142023	167167	172710	48903.8	129503	115398	120588	214597	190291	77303.3	227992	76576.8
MWS2673	UPLC-MS/MS	C20H34O4	5,6-DiHETrE [(±)5,6-dihydroxy-8Z,11Z,14Z-eicosatrienoic acid]	Lipids	Free fatty acids	FALSE	up	up	9	9	9	9	9	9	9	9	9	13885	69132.3	33316.3	99792.6	143235	73497.3	202864	38134.1	54493.6	61720.1	9
pmf0297	UPLC-MS/MS	C20H42O	1-Eicosanol	Lipids	Free fatty acids	FALSE	up	up	70080.6	109975	57671.3	66269.4	78602.5	53186.8	58053.4	72282.9	99051	65037	278189	113902	145687	101684	287473	126549	333312	193316	185263	162443
Lmyn004187	UPLC-MS/MS	C21H10O12	Flavogallonic Acid Dilactone	Phenolic acids	Phenolic acids	FALSE	FALSE	down	258799	131795	275925	169379	222169	233112	169365	238343	210752	170791	156690	161857	168415	193625	167937	69154.5	83669.9	61903.1	89923.1	45209.6
pmb0530	UPLC-MS/MS	C21H27N7O14P2	Nicotinic acid adenine dinucleotide	Nucleotides and derivatives	Nucleotides and derivatives	FALSE	FALSE	down	108932	92861.9	149351	123030	170005	134312	117937	155235	92058.7	101086	111107	66134.6	100706	137108	73655	44353.2	25328.4	51908.9	39365.1	48179.3
Qmwp111506	UPLC-MS/MS	C21H29NO	1-Methyl-2-[(Z)-6-undecyl]-4(1H)-quinolone	Alkaloids	Alkaloids	down	down	FALSE	28077.7	70096.7	20444.7	35500.9	31588.6	10608.3	9051.25	9772.53	12477.3	9144.34	9015.92	6177.82	14752.7	11415.4	14012.2	21344.7	31499.8	28959.3	28736.4	24425.7
Hmqn005002	UPLC-MS/MS	C21H32O3	12-Hydroxymethylabietate	Terpenoids	Ditepenoids	FALSE	FALSE	down	1.9137e+06	975361	1.74496e+06	1.9491e+06	1.6721e+06	2.57371e+06	2.22606e+06	1.97217e+06	1.88606e+06	2.04313e+06	1.90855e+06	2.65126e+06	1.68495e+06	1.67767e+06	1.38697e+06	331152	182640	144729	401035	206854
pmb1562	UPLC-MS/MS	C21H34O4	1-Stearidonoyl-Glycerol	Lipids	Glycerol ester	down	down	FALSE	80791.1	290128	62624.9	82205.1	115102	18525	17674	10209.2	26704.1	19566	9	41529	9	9	9	200158	428309	35352.7	369505	204641
Lmhp007836	UPLC-MS/MS	C21H38NO7P	LysoPE 16:3	Lipids	LPE	FALSE	FALSE	down	8351.08	9710.23	9931.68	10605.8	14884.4	5272.62	9236.48	7320.8	3010.01	5136.43	8428.9	8197.82	6236.16	66941.7	16889.8	6002.57	9	9	9	9
pmb0296	UPLC-MS/MS	C21H40O4	1-Oleoyl-Sn-Glycerol	Lipids	Glycerol ester	FALSE	up	FALSE	150002	232292	157043	134270	244122	252156	239042	298037	405702	301048	398800	337214	582861	414275	304278	192967	606352	131665	320073	159857
pme1598	UPLC-MS/MS	C22H24O11	Hesperetin-5-O-glucoside	Flavonoids	Flavanones	FALSE	FALSE	down	2.46553e+07	2.21892e+07	2.01183e+07	1.7658e+07	2.14609e+07	2.51703e+07	2.41953e+07	2.48626e+07	2.60389e+07	2.2777e+07	2.36955e+07	2.43711e+07	1.9469e+07	1.95323e+07	2.06976e+07	4.38216e+06	9.50866e+06	4.3764e+06	9.61742e+06	1.65665e+06
Jmhp002020	UPLC-MS/MS	C22H27NO8	norcoclaurine-6-O-glucoside	Alkaloids	Isoquinoline alkaloids	FALSE	up	FALSE	2.6579e+06	3.14669e+06	1.39701e+06	921466	2.61694e+06	1.99754e+06	1.02005e+06	790832	2.73495e+06	1.41644e+06	1.3453e+07	1.07218e+07	4.73089e+06	3.0864e+06	1.2301e+07	136468	285940	217292	2.70044e+06	26365.6
Lmjn003376	UPLC-MS/MS	C22H28O12	3,4-Dihydrocatalposide	Terpenoids	Monoterpenoids	down	FALSE	FALSE	54395.9	123052	36070	43788.4	36107.7	9	9	9	9	9	225825	58995.9	81482.2	99207.2	189545	31400.2	103602	62565.3	32193.8	25581.5
Lmmn003020	UPLC-MS/MS	C22H28O8	Lyoniresinol	Lignans and Coumarins	Lignans	FALSE	FALSE	up	1.29964e+06	1.34482e+06	742514	1.24825e+06	967946	964211	865203	1.08733e+06	761478	855750	868420	839890	1.76225e+06	1.0727e+06	857891	2.51838e+06	4.05198e+06	5.47354e+06	2.87915e+06	3.15404e+06
Hmbn002692	UPLC-MS/MS	C22H30O14	6'-O-Feruloyl-D-sucrose	Phenolic acids	Phenolic acids	FALSE	FALSE	down	107159	139034	46427.9	75623	68058.4	32110.4	56189.8	51609.7	37253.2	43344	46733.2	42655.2	60592.6	65248.2	48632.5	11583.6	31873.9	10295.8	36216	6867.81
Hmyn007168	UPLC-MS/MS	C22H45O9P	LysoPG 16:0	Lipids	Glycerol ester	FALSE	up	FALSE	677722	1.80119e+06	450718	584248	1.06741e+06	562388	492107	1.23419e+06	954003	656033	9.45868e+06	1.74392e+06	3.28345e+06	1.54233e+07	1.07484e+07	840890	2.92084e+06	1.03823e+06	3.33288e+06	904812
pmb3041	UPLC-MS/MS	C23H22O14	Tricin-7-O-saccharic acid	Flavonoids	Flavones	down	FALSE	FALSE	1.84572e+06	2.56491e+06	1.72783e+06	1.397e+06	1.97737e+06	1.12662e+06	1.04975e+06	698244	854111	976384	3.37295e+06	3.16262e+06	1.70344e+06	1.6711e+06	4.26257e+06	625048	1.82571e+06	557986	1.45438e+06	110750
Lmnn002886	UPLC-MS/MS	C23H26O11	1'-O-(3,4-Dihydroxyphenethyl)-O-caffeoyl-glucoside	Phenolic acids	Phenolic acids	down	FALSE	down	6.41931e+06	4.22523e+06	5.83232e+06	3.72277e+06	6.2413e+06	2.94662e+06	2.25126e+06	2.3605e+06	2.90903e+06	2.5853e+06	8.63755e+06	6.85152e+06	7.81399e+06	8.79057e+06	8.94796e+06	382965	991527	493349	1.24151e+06	251036
Lmjp003149	UPLC-MS/MS	C23H28O12	4'-Methoxycatalposide	Terpenoids	Monoterpenoids	down	FALSE	down	55743.4	96828.4	93906.6	83165.3	100711	33887.4	9	9	9	9	65763.6	67471.3	46706.3	62558.4	61471.2	9	9	9	9	9
Lmhp008233	UPLC-MS/MS	C23H40NO7P	LysoPE 18:4	Lipids	LPE	FALSE	up	FALSE	9	9505.7	9	9	9	9	5288.11	23470.2	1190.07	4831.03	30805.5	8965.41	17618.7	234036	64194.4	9	9	9	9	9
mad2394	UPLC-MS/MS	C24H22O12	Sinapoyl-p-coumaroyltartaric acid	Phenolic acids	Phenolic acids	FALSE	FALSE	down	87678.3	113631	26650.8	43593	61581.8	28784	43393.3	47825.1	53500.2	76216.8	74297.5	62079.5	106937	79960.4	44128.4	9	9	9	9	9
pmp000589	UPLC-MS/MS	C24H22O15	Quercetin-7-O-(6''-malonyl)glucoside	Flavonoids	Flavonols	down	FALSE	down	851577	982072	808203	778257	1.85966e+06	174412	130876	106984	191200	137621	704701	1.57821e+06	1.38687e+06	1.32573e+06	1.2633e+06	23175.7	19205.8	8989.75	47863.7	6405.12
Li512111	UPLC-MS/MS	C24H24O13	Isorhamnetin-3-O-(6''-acetylglucoside)	Flavonoids	Flavonols	down	down	down	128423	282078	119208	111689	140388	16942.4	17200.6	16521.7	31981.8	19966.1	42542.4	52812.6	40843.8	35265.8	50387.4	9	9	9	27926.2	9
Lmgp003989	UPLC-MS/MS	C25H22O11	Dicaffeoylshikimic acid	Phenolic acids	Phenolic acids	down	FALSE	down	7.23095e+06	6.03792e+06	4.81468e+06	4.36623e+06	6.38326e+06	2.47852e+06	1.50833e+06	2.77485e+06	2.8859e+06	1.87713e+06	4.78041e+06	4.56678e+06	5.52957e+06	4.73824e+06	5.32883e+06	589281	873203	672081	820193	250008
Zmhp006502	UPLC-MS/MS	C25H24O14	Kaempferide-3-O-(6''-malonyl)glucoside	Flavonoids	Flavonols	down	FALSE	down	33126.8	49578.2	14679.2	21511.9	40257.2	9	9	9	9	9	13016.5	13986.1	12583.5	11874.7	20480.4	9	9	9	9	9
HJAP064	UPLC-MS/MS	C25H24O15	Isorhamnetin-3-O-(6''-malonyl)glucoside	Flavonoids	Flavonols	down	down	down	322116	544069	229213	182811	303069	29986.7	31055.9	30418.4	53517.5	48403.5	78742.7	113561	102368	79465.4	133829	7862.35	13999	9002.47	37849.6	2536.53
Lmmp003306	UPLC-MS/MS	C25H26O15	Quercetin-3-O-xylosyl(1→2)arabinoside	Flavonoids	Flavonols	FALSE	FALSE	down	1.07044e+06	884595	913048	686355	822842	613751	782502	979102	769034	925220	822121	625926	927691	661608	827828	174112	289705	190566	383406	178056
Lmhp008718	UPLC-MS/MS	C25H48NO7P	LysoPC 17:2	Lipids	LPC	up	up	up	13424.3	26936.1	13810.7	11217.1	21178.9	85751.3	56482.3	78119.5	109502	66805.5	434306	114088	81291.4	108999	170073	59832.6	142463	79348.7	82431.8	74290.8
Lmhp009590	UPLC-MS/MS	C25H50NO7P	LysoPC 17:1	Lipids	LPC	FALSE	up	FALSE	2769.91	9	5675.68	9	9	10094.2	14212.9	23815.5	10187.6	21743.5	76802	31464.5	18520.3	100361	51883.5	7638.39	25637.6	18362	17308.9	18458.5
Lmtn003096	UPLC-MS/MS	C26H36O11	Secoisolariciresinol 4-O-glucoside	Lignans and Coumarins	Lignans	down	FALSE	FALSE	1.84409e+06	2.43205e+06	1.90321e+06	1.57588e+06	2.44639e+06	963000	892457	489081	548618	671845	2.20079e+06	2.05947e+06	733227	692362	2.18977e+06	598256	1.14573e+06	276200	1.0791e+06	85976.9
Hmqp006235	UPLC-MS/MS	C26H46NO7P	LysoPC 18:4	Lipids	LPC	FALSE	up	FALSE	9	17304	9	9	9	17253	35302.5	90928	9	14482.3	17776.4	10576.1	39346.3	1.19397e+06	457148	9	9	9	9	9
Lmfp005436	UPLC-MS/MS	C27H22O15	Quercetin-3-O-(2''-O-galloyl)Arabinoside	Flavonoids	Flavonols	FALSE	up	FALSE	41266.7	53698	16476.1	16747.6	37269.1	54823.9	47118.8	40907	57557.4	58949	63993.3	66636.4	50243.3	78608.8	87695.1	9	9	9	28263.2	9
pmn001547	UPLC-MS/MS	C27H26O15	3-Hydroxy-5-Methylphenol-1-O-(6'-Digalloyl)Glucoside	Phenolic acids	Phenolic acids	up	up	up	5652.82	6246.47	3957.82	7909.08	13088.9	123435	163617	288191	222265	182710	20525.1	36683.4	79551	69225	13175.3	12468.7	70216	53677.2	35676.9	29449.1
MWSHY0092	UPLC-MS/MS	C27H32O15	Eriodictyol-7-O-Rutinoside (Eriocitrin)	Flavonoids	Flavanones	down	up	down	1.36665e+06	2.45427e+06	1.26815e+06	1.27171e+06	1.53952e+06	760105	979910	670605	771775	742489	4.01748e+06	3.50966e+06	3.56626e+06	3.07839e+06	3.14068e+06	310574	542280	237166	698715	119403
pmb2228	UPLC-MS/MS	C27H56NO7P	LysoPC 19:0	Lipids	LPC	FALSE	up	up	9	9	9	9	9	9	9	9	9	9	48057.9	10037	15084	108008	77092.6	142696	198970	265757	885251	386954
pma0702	UPLC-MS/MS	C29H39N3O8	N1,N8-Bis(sinapoyl)spermidine	Alkaloids	Phenolamine	down	FALSE	FALSE	636666	659200	889493	705740	896058	383078	348652	162699	235285	337766	970649	851266	210855	189482	800432	189877	308467	65890	299829	15627.9
Zmgn000216	UPLC-MS/MS	C2H7O4P	2-Hydroxyethylphosphonic acid	Organic acids	Organic acids	down	down	down	5.64471e+06	5.01981e+06	4.4928e+06	5.83364e+06	4.7036e+06	35915.7	16053.9	17128.6	175167	14865.4	513514	342915	1.04458e+06	687055	104980	58434.3	22711.4	45235.5	38671.8	63591.6
pmb0302	UPLC-MS/MS	C2H8NO3P	2-Aminoethylphosphonate	Others	Others	FALSE	up	FALSE	11849.8	44332.9	19582.8	16781.7	40130.7	4842.53	2102.79	9	25074.3	1359.43	306910	178027	213729	191499	188667	28557.4	71727.3	50580.4	47361.8	40391.4
pme0432	UPLC-MS/MS	C30H24O12	Procyanidin A2	Tannins	Proanthocyanidins	FALSE	down	down	696087	576438	608404	782450	656456	830770	702786	619814	375761	617513	223868	235986	370359	297758	170054	366378	291780	297529	321123	241745
Rfmb26201	UPLC-MS/MS	C30H38O14	Syringaresinol-4'-O-(6''-acetyl)glucoside	Lignans and Coumarins	Lignans	down	FALSE	FALSE	43033.4	60671.4	48166.5	31000	45297.4	20508.8	24619.5	18231.6	10905.3	7615.87	44991.7	47958.7	19760	39212.6	67991.5	9	14212.8	7837.11	33714	3742.01
Lmdn000248	UPLC-MS/MS	C30H52O26	Verbascose	Others	Saccharides	up	FALSE	FALSE	4821.6	1209.12	3558.22	6158.88	2261.18	78216.8	195047	120846	14587.5	490416	5522.79	9	14306	2948.03	6789.94	5685.73	10421.2	2550.55	7406.47	6939.89
Lmsn004923	UPLC-MS/MS	C31H28O16	1,6-Di-O-caffeoyl-4-O-galloyl-β-D-glucose	Phenolic acids	Phenolic acids	up	up	FALSE	14673.5	13097.8	11336.8	17183.4	10709.6	123249	142384	74792.1	50439	117489	82939.3	10883.5	72526.5	104499	99155.2	7974.95	9	9	9	9
Lmgn002253	UPLC-MS/MS	C31H36O18	Syringoylcaffeoylquinic acid-D-glucose	Phenolic acids	Phenolic acids	down	FALSE	FALSE	259104	231990	191759	203342	314824	57497.8	61940.3	34697.1	64065.7	20630.3	235562	252886	100581	136491	299178	29283.2	87060.2	21379.4	104883	6851.8
Xmyp004678	UPLC-MS/MS	C32H38O19	Kaempferol-3-O-(2-O-Xylosyl-6-O-Rhamnosyl)Glucoside	Flavonoids	Flavonols	down	FALSE	down	505004	722211	573771	644262	502999	146251	336989	179471	327006	254592	1.24789e+06	873685	1.0377e+06	873768	1.14911e+06	64004.8	147473	81423.9	172422	26441.2
HJAP061	UPLC-MS/MS	C32H38O20	Quercetin-3-O-(2''-O-arabinosyl)rutinoside	Flavonoids	Flavonols	FALSE	up	down	957824	923368	1.13784e+06	819508	901234	479542	819994	680450	1.04973e+06	859764	3.86698e+06	2.53202e+06	3.19972e+06	3.12454e+06	3.17978e+06	175360	278430	133070	451088	73170
pmn001370	UPLC-MS/MS	C32H42O16	Pinoresinol-4,4'-O-di-O-glucoside	Lignans and Coumarins	Lignans	down	FALSE	FALSE	563611	669083	460724	372599	709103	190769	260474	113770	261178	163362	974453	1.2627e+06	283129	271509	1.29624e+06	374208	692759	101294	520853	40596
pmb0492	UPLC-MS/MS	C34H37N3O6	N',N'',N'''-p-Coumaroyl-cinnamoyl-caffeoyl spermidine	Alkaloids	Phenolamine	down	FALSE	FALSE	17238.3	88852.1	12203.5	23191	37083.9	9418.55	3757.46	4202.82	5374.48	4138.54	253306	220157	131406	27341.5	291796	11719.2	7939.47	8319.16	16181.6	9978.18
pme1974	UPLC-MS/MS	C3H4O3	Pyruvic acid	Organic acids	Organic acids	down	FALSE	FALSE	3504.4	16801.8	9	12626.9	9617.54	9	9	9	9	9	9	56725.3	13548.8	18734.9	17235.6	23772	8635.65	30638.1	13054.4	257073
pme3096	UPLC-MS/MS	C3H5NO4	Aminomalonic acid	Organic acids	Organic acids	down	FALSE	down	8.36747e+06	9.75414e+06	8.39505e+06	1.19169e+07	5.281e+06	448494	51959	111926	1.47002e+06	40892.9	3.42274e+06	1.15881e+07	1.89355e+07	1.42422e+06	1.7308e+06	427282	404694	220529	366775	197285
pme0066	UPLC-MS/MS	C3H7N3O2	Guanidinoacetate	Alkaloids	Alkaloids	down	down	down	50628.2	55623.5	40275.3	60707.2	74410.5	9	9	9	28527.9	9	17146.2	30091.3	23336.7	15562.5	20331.3	7576.55	11141.7	8079.34	5414.75	4419.31
pme0010	UPLC-MS/MS	C3H7NO3	L-Serine	Amino acids and derivatives	Amino acids and derivatives	down	down	down	727983	744887	519430	809556	789992	261150	258730	262848	163514	199092	196359	415180	183605	270539	391905	277526	329139	427723	211601	442760
pme2602	UPLC-MS/MS	C3H8NO6P	O-Phospho-L-serine	Amino acids and derivatives	Amino acids and derivatives	down	FALSE	down	53025.9	38206.9	112749	57548.4	52877.6	14927.9	10610.9	16394.3	17796.6	15973.9	50444.9	14614.3	29582.4	29848.6	33056.9	9	9	9	9	9
Lmsn002578	UPLC-MS/MS	C41H30O26	Tellimagrandin II	Tannins	Tannin	FALSE	up	FALSE	42538	42296.7	21508.3	17411.8	33981.2	55448.7	57071.1	32558.7	49529.5	43242.3	411498	261890	361988	399860	402789	27592.7	86986.6	19948.1	86419.4	1538.6
Lmwp004293	UPLC-MS/MS	C42H46O24	Quercetin-3-O-(2'''-O-p-coumaroyl)sophoroside-7-O-glucoside	Flavonoids	Flavonols	FALSE	up	down	4222.32	11267.5	4971.01	1415.04	2118.34	9140.29	14084.9	9	2819.17	4926.4	26708.4	19787.7	27921.2	19724.9	18306.8	9	9	9	9	9
pme2433	UPLC-MS/MS	C4H11NO2	Diethanolamine	Alkaloids	Alkaloids	FALSE	down	FALSE	72123	48845.9	37200	60572.5	53933.2	25524.1	20879.8	27378.8	31925.4	36783.3	19961.2	40447.5	12525.8	17602.1	25608.8	23716.6	45975.3	37515.8	25730.8	24308.6
pme0257	UPLC-MS/MS	C4H4N2O2	Uracil	Nucleotides and derivatives	Nucleotides and derivatives	down	FALSE	down	151099	222934	198143	156017	155485	9	9	9	18248.6	9	283255	244247	257929	208646	165438	50474.6	70345.6	20768.5	43307.9	25284.1
MWS2984	UPLC-MS/MS	C4H4N6O	8-Azaguanine	Nucleotides and derivatives	Nucleotides and derivatives	down	FALSE	down	865355	2.48322e+06	333122	1.31127e+06	1.40681e+06	60318.6	53190.3	54664.1	73108.5	90897.4	2.3072e+06	321535	872303	168142	755493	155880	162690	119675	60373.8	156662
Lmqp000873	UPLC-MS/MS	C4H4O3	Succinic anhydride	Organic acids	Organic acids	down	FALSE	down	690485	675794	421828	658790	664286	53325.4	52929.7	66066.5	337869	64860.7	586746	695609	1.28622e+06	469275	258896	135078	155606	48834	117305	76990
mws1167	UPLC-MS/MS	C4H4O5	Oxalacetic acid	Organic acids	Organic acids	FALSE	up	up	9	9	9	9	9	9	9	9	9	11875.2	23913.4	31758.5	81539.4	32269.7	15149	67594.6	62964.8	139920	57307.3	205656
mws0255	UPLC-MS/MS	C4H5N3O	Cytosine	Nucleotides and derivatives	Nucleotides and derivatives	down	FALSE	FALSE	363571	793587	141736	302418	287275	23115.2	44721.6	44486.4	96900.7	51242.8	2.99332e+06	202555	196357	207307	947212	131719	207306	161055	53373.3	204112
pme3193	UPLC-MS/MS	C4H7NO3	N-Acetyl-L-glycine	Amino acids and derivatives	Amino acids and derivatives	down	down	down	28538.4	28600.7	22117.9	30176	31056	9	9	9	23838.9	9	19981.1	12662.9	6775.32	8233.96	15895	9	10121.1	9	9	9
pma0134	UPLC-MS/MS	C4H8O4	D-Threose	Others	Saccharides	down	FALSE	down	741435	647451	826397	609359	726925	30666.1	16636.5	20874.1	126522	9823.61	672520	396474	513084	192681	412277	26646.1	44842.4	13671.3	24255	16274.8
mws0889	UPLC-MS/MS	C4H8O5	D-Threonic Acid	Others	Saccharides	down	FALSE	FALSE	1.79149e+06	1.48378e+06	1.52969e+06	1.75118e+06	1.30671e+06	195774	91004.2	77753.3	363529	59141.9	1.54957e+06	979041	616503	925269	1.24811e+06	990445	1.32601e+06	331842	795612	520011
Zmzn000079	UPLC-MS/MS	C4H9O7P	D-Erythrose-4-phosphate	Others	Saccharides	down	down	down	8.04426e+06	7.8664e+06	1.02223e+07	7.30692e+06	8.59199e+06	53883.4	23582.2	31063.7	59838.4	34886.1	1.09255e+06	302659	722457	885370	273701	235470	1.27057e+06	128232	765150	87809.7
pme0193	UPLC-MS/MS	C5H10N2O3	L-Glutamine	Amino acids and derivatives	Amino acids and derivatives	down	FALSE	up	6.53029e+06	4.67713e+06	4.71224e+06	5.27657e+06	6.44149e+06	1.19894e+06	1.64801e+06	4.2696e+06	1.13091e+06	2.19441e+06	5.0012e+06	851962	1.18557e+06	3.31243e+06	4.81766e+06	1.06832e+07	1.34659e+07	1.59454e+07	9.84974e+06	1.31836e+07
Zmgn000503	UPLC-MS/MS	C5H10O4	2,3-Dihydroxy-3-Methylbutanoic Acid	Organic acids	Organic acids	down	FALSE	FALSE	9.43236e+06	7.83316e+06	1.1042e+07	7.08239e+06	7.28761e+06	449735	509189	272086	367228	338218	2.04605e+07	9.64703e+06	1.65141e+06	9.86476e+06	2.32451e+07	4.09991e+06	5.06717e+06	1.18031e+06	3.63386e+06	721811
pmb0782	UPLC-MS/MS	C5H11N	Piperidine	Alkaloids	Piperidine alkaloids	FALSE	FALSE	down	602315	1.2699e+06	241104	605488	817963	7540.01	9	14193.1	16981.9	11298.2	272799	430041	53732.5	101373	474542	40661.2	31549.8	49217.9	24190.1	42908.2
Zmdp000376	UPLC-MS/MS	C5H11N3O	4-Guanidinobutanal	Others	Aldehyde compounds	down	FALSE	down	2.06264e+07	2.89158e+07	1.21995e+07	1.54158e+07	1.91681e+07	407036	391748	139666	1.31121e+06	361267	1.41012e+07	9.32174e+06	1.0465e+07	6.26393e+06	1.10301e+07	2.18111e+06	2.79529e+06	2.09618e+06	2.58749e+06	1.54498e+06
mws0567	UPLC-MS/MS	C5H11N3O2	4-Guanidinobutyric acid	Organic acids	Organic acids	down	down	down	4.19489e+06	5.76127e+06	3.07149e+06	4.39658e+06	4.99327e+06	318096	176664	417859	724566	77849	2.17047e+06	1.45429e+06	1.82909e+06	2.53346e+06	1.92323e+06	1.10806e+06	1.30296e+06	866975	533718	1.21228e+06
pme1210	UPLC-MS/MS	C5H11NO2S	L-Methionine	Amino acids and derivatives	Amino acids and derivatives	down	FALSE	down	117810	229132	90174.3	138168	176840	8457.91	14239	24370.7	10776.9	17980	102470	45919.3	45131.7	186525	89471.8	10013.7	8669.5	7196.83	12549.9	7195.22
pme2617	UPLC-MS/MS	C5H11NO3S	L-Methionine Sulfoxide	Amino acids and derivatives	Amino acids and derivatives	down	FALSE	FALSE	903220	869356	846575	895694	782520	293002	305010	297358	451493	270073	971332	969474	883265	950658	1.03575e+06	625016	792552	595171	756965	654589
pme1841	UPLC-MS/MS	C5H14N2	Cadaverine	Alkaloids	Alkaloids	down	FALSE	FALSE	60710.5	82990.2	33150.9	70425.5	74683.3	9	7195.35	9	9	9	64529.1	20401.6	16407.7	30485.6	83320.6	51276.1	126974	357415	812683	395619
pmb0501	UPLC-MS/MS	C5H14N4	Agmatine	Alkaloids	Alkaloids	FALSE	FALSE	down	210663	296553	231901	216943	284954	20538.7	13498	40724.3	294572	47376.6	456099	156985	327646	296517	298020	17337.4	33609.4	9795.45	30801.7	8393.91
pmb0484	UPLC-MS/MS	C5H14NO+	Choline	Alkaloids	Alkaloids	down	FALSE	down	2.69633e+07	3.201e+07	1.99342e+07	2.6846e+07	2.62927e+07	1.19524e+06	641055	1.18119e+06	3.21415e+06	694227	1.89587e+07	1.44866e+07	1.87077e+07	1.64427e+07	1.50198e+07	5.65569e+06	7.12014e+06	4.90561e+06	6.11504e+06	6.06909e+06
pmb1754	UPLC-MS/MS	C5H15NO4P+	O-Phosphocholine	Alkaloids	Alkaloids	down	down	down	886044	252519	1.0111e+06	628617	659694	103632	78781.1	78230	107733	67897.3	219108	262438	72425.3	132853	141618	137556	130445	66085.4	105630	55484
pme2165	UPLC-MS/MS	C5H4N2O4	Orotic acid (Vitamin B13)	Others	Vitamin	FALSE	up	FALSE	209003	333534	163981	231427	309621	6.50721e+06	6.6467e+06	558094	1.46113e+07	791283	831236	1.15024e+06	1.04134e+06	992246	658715	424389	1.41928e+06	546578	966922	388193
pme0033	UPLC-MS/MS	C5H4N4O	Hypoxanthine	Nucleotides and derivatives	Nucleotides and derivatives	down	FALSE	down	364313	1.07264e+06	203382	889868	1.05352e+06	31121.3	40871.2	59489.2	27346.5	99387.5	1.07802e+06	686594	988414	83062.5	356034	64556.4	92385.2	58864.7	41496.1	64444.7
pme0256	UPLC-MS/MS	C5H4N4O2	Xanthine	Nucleotides and derivatives	Nucleotides and derivatives	down	FALSE	down	568294	798161	188028	533621	582273	9	9	9	61508.3	9	413439	87674.9	295591	44548.4	228814	114699	73902.4	87608.4	44240.2	141486
mws0601	UPLC-MS/MS	C5H5NO2	Pyrrole-2-carboxylic acid	Organic acids	Organic acids	FALSE	up	FALSE	17016.5	32917.9	22091.2	13607.8	17427.5	17453.2	8110.75	5950.96	38467.7	7227.36	45518.7	43374.2	106470	70517.7	49880.9	23278.8	46321.1	34448.9	28830	29845.9
pme2879	UPLC-MS/MS	C5H6N2O3	5-Hydroxymethyluracil	Nucleotides and derivatives	Nucleotides and derivatives	up	FALSE	up	38205.7	13735.6	34948.2	22819.2	23095.1	65938	76524.3	102162	208105	63771.8	65970.6	44883.9	177348	156394	10010.7	75503.7	62679.4	136184	57174.3	167260
Zmgn000217	UPLC-MS/MS	C5H6O4	Methylenesuccinic acid	Organic acids	Organic acids	down	FALSE	down	563290	1.1036e+06	279937	445030	418380	9	9	9	39844.5	9	303648	264281	350333	298372	230306	77740.3	93190.7	28302.9	47802.7	37041.3
pme2761	UPLC-MS/MS	C5H6O6	4-Hydroxy-2-oxoglutaric acid	Organic acids	Organic acids	FALSE	FALSE	up	114588	87894.2	197314	158205	60114.8	121390	109044	125776	151091	151455	145921	169418	173897	211460	146185	379030	403590	476801	577263	850268
Lmcp000611	UPLC-MS/MS	C5H9N3O2	2-Amino-4,5-dihydro-1H-imidazole-4-acetic acid	Alkaloids	Alkaloids	down	FALSE	up	1.69892e+06	2.79591e+06	1.08852e+06	1.48094e+06	1.42351e+06	202637	243852	508497	763129	182469	2.84838e+06	1.32754e+06	2.82577e+06	2.30215e+06	4.90507e+06	1.17978e+07	9.03457e+06	6.97681e+06	2.01669e+07	5.18083e+06
MWSmce460	UPLC-MS/MS	C5H9NO	2-Piperidone	Alkaloids	Piperidine alkaloids	down	up	FALSE	13117.2	28004.5	26429.7	17472.1	12429.1	9	9	9	15908.2	9	92445.3	43946.4	62054.7	99175.8	107887	28957.4	80211	69425	13969.8	64452.4
pme0006	UPLC-MS/MS	C5H9NO2	L-Proline	Amino acids and derivatives	Amino acids and derivatives	down	down	down	5.42351e+07	6.95231e+07	3.21102e+07	4.74358e+07	4.87399e+07	2.86304e+06	2.22628e+06	2.05312e+06	2.32683e+06	1.91472e+06	8.03989e+06	1.38248e+07	4.95996e+06	1.13181e+07	1.43101e+07	7.22554e+06	9.58015e+06	6.23524e+06	7.64269e+06	7.91081e+06
MWS4471	UPLC-MS/MS	C6H10N2O4	N-Alpha-Acetyl-L-Asparagine	Amino acids and derivatives	Amino acids and derivatives	down	FALSE	FALSE	91701.1	133274	64313.4	111516	131329	11292.8	6290.09	7325.96	8196.49	2127.91	69023	73903.3	47014.4	58639.4	59420.6	8781.7	9	8572.18	2932.31	3740.54
pma2987	UPLC-MS/MS	C6H11N3O	Histidinol	Alkaloids	Alkaloids	down	FALSE	FALSE	1.36846e+07	1.53462e+07	8.82099e+06	1.32274e+07	1.20496e+07	4.77107e+06	4.58356e+06	4.23726e+06	4.8736e+06	4.47142e+06	1.26861e+07	1.44312e+07	1.25142e+07	1.45534e+07	1.29731e+07	8.22017e+06	8.11016e+06	8.02394e+06	7.80708e+06	7.50479e+06
mws1550	UPLC-MS/MS	C6H11NO2S	S-Allyl-L-cysteine	Amino acids and derivatives	Amino acids and derivatives	down	FALSE	down	122158	160459	118748	125576	172593	9	9	9	9	9	191476	32406.8	30681.8	226963	93834.3	9	9	9	9	9
mws0221	UPLC-MS/MS	C6H12N2O4S2	L-Cystine	Amino acids and derivatives	Amino acids and derivatives	down	FALSE	FALSE	81429.2	80796.4	68482.6	58329.8	56939.9	38305.7	21826.3	25847.2	36288.9	23811	80975	74575.8	80903.7	49841	73830.6	46741.3	43964.2	15970.9	39551.4	26992.9
pme0534	UPLC-MS/MS	C6H12O7	Gluconic acid	Others	Saccharides	FALSE	down	FALSE	1.15958e+07	6.06973e+06	1.08338e+07	9688289	7.3265e+06	3.46961e+06	2.7326e+06	1.66391e+06	7.54633e+06	1.87085e+06	2.03621e+06	5.3945e+06	2.42724e+06	1.62417e+06	3.21357e+06	9.16075e+06	1.00532e+07	4.17673e+06	6.36872e+06	4.41668e+06
pme0008	UPLC-MS/MS	C6H13N3O3	L-Citrulline	Amino acids and derivatives	Amino acids and derivatives	down	FALSE	FALSE	246849	213675	179043	242763	276254	63827.2	71281.9	187752	103639	91482.4	167563	134248	107383	125010	147580	199608	83102.2	205694	73986.3	190667
MWSmce190	UPLC-MS/MS	C6H13NO3	4-Hydroxy-L-Isoleucine	Amino acids and derivatives	Amino acids and derivatives	down	FALSE	down	197576	233855	110299	175565	157492	28517.4	20489.1	30443.8	18374.4	23619.1	108638	82715.8	54800.6	168910	123409	63402.2	41887.7	76104.3	53804.5	70141.9
pme2693	UPLC-MS/MS	C6H14N2O	N-Acetylputrescine	Alkaloids	Alkaloids	FALSE	FALSE	down	203964	275454	221464	210107	256673	22434.5	15837	44873.2	278621	35013	474404	177777	326155	320103	316445	14376.5	41451.3	25680.8	41018.4	8851.86
pme0026	UPLC-MS/MS	C6H14N2O2	L-Lysine	Amino acids and derivatives	Amino acids and derivatives	down	FALSE	up	6.52043e+06	4.73394e+06	4.78277e+06	5.4277e+06	6.55724e+06	1.30781e+06	1.69235e+06	4.32108e+06	1.13562e+06	2.35453e+06	4.94769e+06	969206	1.22176e+06	3.3289e+06	5.10308e+06	1.05921e+07	1.33429e+07	16141127	1.00402e+07	1.25395e+07
MWSmce119	UPLC-MS/MS	C6H14N4O2	L-Arginine	Amino acids and derivatives	Amino acids and derivatives	down	FALSE	down	1.61015e+06	1.97387e+06	1.22447e+06	1.93194e+06	2.02339e+06	104923	110955	173042	302291	102122	1.69736e+06	1.22753e+06	848367	1.06548e+06	1.67832e+06	522658	405374	1.00633e+06	735192	896520
Zmyn000110	UPLC-MS/MS	C6H14NO8P	D-Glucosamine 1-phosphate	Others	Saccharides	up	up	up	34664.7	13691.7	25227.8	18833.9	26474.3	72450.6	57300.1	76316.6	45604.9	64808.4	56269.2	30213.3	41326	76461.2	43287.7	176724	177721	326455	163808	289301
Zmpn000095	UPLC-MS/MS	C6H15O9P	Sorbitol-6-phosphate	Others	Saccharides	FALSE	down	FALSE	164605	128741	175007	137257	126654	108675	53252.8	110612	87642.6	35739.4	28135.2	73625.4	48453.7	20632.3	71335.2	203931	127511	231030	234341	192467
MA10002917	UPLC-MS/MS	C6H4N2O5	2,4-Dinitrophenol	Phenolic acids	Phenolic acids	FALSE	up	up	9	9	9	80743.3	9	74599.2	74710.4	92192.9	69740.5	79249.7	73804.7	93262.7	93862	74906.9	73050.9	132250	137290	134950	142429	109110
Zmpn001713	UPLC-MS/MS	C6H5NO3	3-Nitrophenol	Phenolic acids	Phenolic acids	FALSE	up	up	9	9	9	9	9	9	9	9	9	9	53866.8	28602	44163.4	60664.5	47008.5	57376.4	58057	63916.7	56292.8	39116.7
MA10040889	UPLC-MS/MS	C6H5NO4	4-Nitrocatechol	Phenolic acids	Phenolic acids	up	up	up	28725.1	17802.7	12833.1	13459.8	8198.82	34561.2	39849.1	27876.6	57523.4	41001.5	131813	35056.5	140676	156255	68547.3	91028.9	163444	140439	265767	70074.1
pme0166	UPLC-MS/MS	C6H6N4O2	1-Methylxanthine	Nucleotides and derivatives	Nucleotides and derivatives	down	FALSE	FALSE	56484.3	74913.3	43647.9	45868.8	56298.4	9	9	9	9	9	28296.1	19132.1	88187.7	93757.1	39494.4	3945.45	5670.66	25606.5	9	27738.6
pmc0274	UPLC-MS/MS	C6H6N4S	6-Methylmercaptopurine	Nucleotides and derivatives	Nucleotides and derivatives	down	down	down	2.9305e+06	7.25515e+06	1.90355e+06	3.9905e+06	5.31996e+06	46734.8	38574.6	74015.2	64720.7	65989.6	858162	1.9574e+06	438445	789010	2.02161e+06	257575	143379	455000	190573	413209
MA10039492	UPLC-MS/MS	C6H6O6	Dehydroascorbic acid	Others	Vitamin	FALSE	FALSE	down	113244	152133	70828	122475	129370	13821.5	15062	9	12834.4	7346.59	117739	100590	80875.3	113325	110264	9	9	9	29202.2	9
MWS1787	UPLC-MS/MS	C6H7N	2-Picoline; 2-Methylpyridine	Alkaloids	Pyridine alkaloids	down	FALSE	FALSE	445401	485842	413986	490915	443736	137194	146132	106725	196789	105012	617984	509241	521775	601631	706321	349882	403015	292895	385926	305321
mws0254	UPLC-MS/MS	C6H9N3O2	L-Histidine	Amino acids and derivatives	Amino acids and derivatives	down	down	down	1.09561e+06	1.06786e+06	852243	1.2687e+06	1.4706e+06	194860	115989	316343	129883	116356	417387	649923	143531	354184	455886	134652	59331.2	270607	173804	190978
MWSmce582	UPLC-MS/MS	C6H9NO3	Methyl L-pyroglutamate	Alkaloids	Pyrrole alkaloids	up	up	FALSE	9	9	9	9	9	44014.9	62139.5	62339.3	45237.4	22978.2	62347.1	92994.2	57219.1	52711.6	136183	9	9	9	9	9
pme2559	UPLC-MS/MS	C6H9NO5	N-Acetyl-L-Aspartic Acid	Amino acids and derivatives	Amino acids and derivatives	down	down	FALSE	100065	62277.8	43822.1	75827.6	97148.2	14296.9	5830.95	3511.76	25220.3	3967.96	42655.1	31035.2	20824	25344.5	39037.6	31725	73851.6	38692	23795	49694.6
pmb0764	UPLC-MS/MS	C6H9NOS	4-Methyl-5-thiazoleethanol	Others	Others	FALSE	up	FALSE	98090.4	280419	81525.5	90278.9	114156	168813	86459.4	165760	335539	179767	2.77884e+06	1.14696e+06	1.98731e+06	1.60165e+06	1.84631e+06	167705	607434	56822	259704	42031.5
mws0154	UPLC-MS/MS	C7H10O5	Shikimic acid	Organic acids	Organic acids	down	FALSE	down	2.23756e+06	3.13693e+06	1.31205e+06	2.37368e+06	2.93298e+06	301214	114055	127536	152751	114702	2.63779e+06	1.81489e+06	1.51552e+06	2.12135e+06	1.98067e+06	277406	199566	109775	128969	59578.4
pme0075	UPLC-MS/MS	C7H11NO5	N-Acetyl-L-glutamic acid	Amino acids and derivatives	Amino acids and derivatives	FALSE	down	FALSE	69593.1	59558.3	61076.9	103976	103243	9096.66	7787.89	9	20485.8	6675.67	52354.9	21401.9	18539.9	24176	25075.3	122765	129419	41686.8	18306	53848.1
pme0124	UPLC-MS/MS	C7H12N2O3	L-Glycyl-L-proline	Amino acids and derivatives	Amino acids and derivatives	down	FALSE	FALSE	54438.7	43348.4	21579.6	31196.4	28072.4	9	9	9	9	9	23073.3	11679.2	11165.6	54877.3	51319.8	9056.06	9823.81	16910.1	1738.14	13373.4
mws0277	UPLC-MS/MS	C7H12O6	Quinic Acid	Organic acids	Organic acids	down	FALSE	down	4.83494e+07	4.80172e+07	3.20776e+07	3.24472e+07	3.50552e+07	2.09822e+06	2.54656e+06	1.18542e+06	1.45149e+06	1.30976e+06	4.01299e+07	3.48457e+07	2.68645e+07	4.1123e+07	4.3279e+07	8.12488e+06	1.28328e+07	2.02842e+06	8.41522e+06	1.60674e+06
Lmbn001467	UPLC-MS/MS	C7H13NO3	5-Acetamidopentanoic Acid	Organic acids	Organic acids	down	down	down	112775	174054	228445	294860	241971	9	9	9	19378.4	9	37178.8	70512.6	92611.6	20736.8	12389	12531.7	17931.8	5735.16	5642.26	13984.7
Zmyn000155	UPLC-MS/MS	C7H14N2O3	N-α-Acetyl-L-ornithine	Amino acids and derivatives	Amino acids and derivatives	down	FALSE	FALSE	32521.1	52172.2	21512.9	41872	29154.7	2415.62	3903.23	10065.9	1924.36	1583.31	40463.5	6417.59	2462.69	22758.9	24272.6	12552.6	9425.09	39264.2	25782.4	32734.9
pme0278	UPLC-MS/MS	C7H14N2O4	2,6-Diaminooimelic acid	Organic acids	Organic acids	down	FALSE	FALSE	866574	620056	533855	472162	557852	29193.2	43089.1	143488	32507.6	47367.1	1.06985e+06	143664	489888	464576	827188	1.10955e+06	1.10597e+06	854123	1.03476e+06	739109
mws2104	UPLC-MS/MS	C7H14O6	D-Pinitol	Others	Saccharides	down	FALSE	FALSE	135566	151039	123181	111374	116937	34553.3	26479.1	36153.2	19574.4	20228	34790.7	75384.6	85900.1	31489.7	98720.4	112090	153103	106816	83827.4	124534
mws0193	UPLC-MS/MS	C7H15N3O3	L-Homocitrulline	Amino acids and derivatives	Amino acids and derivatives	down	FALSE	FALSE	46134.5	71564.8	42922.8	53536.4	59878.8	9	9	21932.3	9	9	108404	44598.2	73832	133351	110028	37206	24395.2	95986.7	52884.6	87221.9
pme3163	UPLC-MS/MS	C7H15O10P	D-Sedoheptuiose 7-phosphate	Others	Saccharides	down	FALSE	FALSE	1.28412e+07	1.26885e+07	9.75535e+06	1.09754e+07	1.08154e+07	1.19996e+06	1.2441e+06	1.20667e+06	1.2617e+06	988676	7.26495e+06	7.95501e+06	5.32883e+06	7.43928e+06	8.53922e+06	3.90354e+06	5.46969e+06	1.08547e+06	3.96231e+06	831894
MWS3020	UPLC-MS/MS	C7H16N2O	N-Acetylcadaverine	Alkaloids	Alkaloids	down	FALSE	down	52551	51804.9	86032.4	94220.9	47201.5	18736.7	10303.3	17482.8	36490.2	14905	30229.7	9	59992	9	9	13908	21886.1	20462.4	10228.3	16231.6
MWS3270	UPLC-MS/MS	C7H5NO4	Quinolinic Acid	Alkaloids	Pyridine alkaloids	down	FALSE	down	198451	296000	248718	190354	267438	16808.6	10672.4	4340.78	72352	6396.53	155291	166681	166215	132872	91721.1	107844	69515	39306.6	66764.6	61356.7
pmb0069	UPLC-MS/MS	C7H7NO	Benzamide	Phenolic acids	Phenolic acids	down	down	down	842860	1.73548e+06	650942	788429	846263	56252.3	29032.9	45364.6	91898.8	34784.2	423705	264759	314129	133953	302904	38726.8	70814	50013.4	40902.4	59338.2
mws0943	UPLC-MS/MS	C7H8N2O2	1,4-Dihydro-1-Methyl-4-oxo-3-pyridinecarboxamide	Alkaloids	Pyridine alkaloids	down	FALSE	up	176688	429519	185269	173061	219174	44783.6	54572.9	115758	114590	56374.8	524177	60422.5	217068	280422	257921	3.11441e+06	1.73019e+06	4.39736e+06	4.35402e+06	4.3229e+06
ML10176345	UPLC-MS/MS	C7H8O5	3-Dehydroshikimic acid	Organic acids	Organic acids	down	FALSE	down	1.60078e+07	1.35419e+07	3.06125e+07	2.47392e+07	2.65831e+07	753976	97578.6	218678	517643	82875.9	6.01248e+06	2.56536e+07	2.86089e+07	13074029	3.96575e+06	125153	402925	117649	190953	101758
pme1738	UPLC-MS/MS	C7H9N2O	3-Carbamyl-1-methylpyridinium;(1-Methylnicotinamide)	Alkaloids	Pyridine alkaloids	down	FALSE	down	39228.9	42459	31925	44792.4	37809.2	7867.57	8624.91	4095.38	7419.45	20349.7	59594.2	21714.7	37523.1	22387.3	13955.6	9633.03	9	9	9	9
MWSmce557	UPLC-MS/MS	C8H10N2O	2-Acetyl-3-ethylpyrazine	Alkaloids	Alkaloids	up	up	FALSE	9	9	9	9	55886.8	62122.4	100285	91714.1	97825.8	92477.6	14517.8	34754.2	28913.1	42783.2	29645.3	40151.6	48390.4	57382.8	100216	42939.9
mws2368	UPLC-MS/MS	C8H10O2	Tyrosol; 4-Hydroxyphenylethanol	Phenolic acids	Phenolic acids	up	up	up	118228	114703	173617	63990.9	91110.7	602329	460371	2.56518e+06	2.46315e+06	675320	2.24644e+06	1.18425e+06	2.77281e+06	3.89284e+06	1.47619e+06	527637	1.01715e+06	621354	581266	339409
MWSslk106	UPLC-MS/MS	C8H11N	2-Phenylethylamine	Alkaloids	Benzylphenylethylamine alkaloids	down	down	down	898213	1.90973e+06	668728	821675	949280	53577.2	34126.2	48117.2	100835	59600.9	490573	336577	363134	162436	319455	34624.1	71634.4	61166.9	53026.4	82673.5
pme1002	UPLC-MS/MS	C8H11NO	L-Tyramine	Alkaloids	Alkaloids	down	FALSE	down	6.50646e+06	5.2125e+06	6.17236e+06	4.87655e+06	5.85248e+06	64864	20081.5	33605.5	144309	26640.4	5.32292e+06	3.67163e+06	4.62642e+06	1.46144e+06	2.97564e+06	131159	303201	42030.3	175323	33668.9
pme1383	UPLC-MS/MS	C8H11NO3	Pyridoxine	Others	Vitamin	FALSE	FALSE	down	5.12408e+06	1.15876e+07	3.39439e+06	6.16625e+06	6.24386e+06	308826	310700	975485	4.65866e+06	1.31577e+06	6.68371e+06	3.94067e+06	1.63941e+07	1.34278e+07	5.75836e+06	331488	1.67372e+06	302612	481403	276687
MWStz091	UPLC-MS/MS	C8H12N2O2	Cyclo(L-Ala-L-Pro)	Amino acids and derivatives	Amino acids and derivatives	FALSE	up	FALSE	9	4334.13	9	9	9	9	9	9	9	9	124428	54312.2	71528.7	52020.8	97907.8	21941.2	48458.9	9	9120.96	7153.11
Lmrj001341	UPLC-MS/MS	C8H12N2O3	Cyclo(Ser-Pro)	Amino acids and derivatives	Amino acids and derivatives	FALSE	up	FALSE	5323.02	38200.7	20027.8	26396.2	16316.7	9	9	9	37636.8	9	566644	305120	418044	393124	438067	111601	264175	41924.6	72946	46973.8
MWSslk051	UPLC-MS/MS	C8H13NO2	Scopine	Alkaloids	Tropan alkaloids	down	FALSE	FALSE	68593.4	75021.6	60260.7	68124.3	56982.3	15458.8	16856.7	10111.8	27050.5	21397	157728	72391.8	97039.9	88351.5	149631	38978	47696.9	43814.3	50151.4	18863.8
pme2566	UPLC-MS/MS	C8H14N2O5	5-L-Glutamyl-L-amino acid	Amino acids and derivatives	Amino acids and derivatives	down	FALSE	down	764880	806387	513996	856407	706654	82061.8	66613.3	57529.4	319410	424360	846331	535930	679393	611722	711304	144591	403437	202318	148141	156854
MWS1837	UPLC-MS/MS	C8H15NO2	Tranexamic Acid	Organic acids	Organic acids	down	up	FALSE	18700.5	30017.2	18314.7	21972.4	25676.5	9	9	9	14191.3	9	66450.5	40221	58147.1	50301.9	55616.3	28260.9	28534.1	21864	33593.6	24186.5
pme0253	UPLC-MS/MS	C8H15NO3	N-Acetyl-L-leucine	Amino acids and derivatives	Amino acids and derivatives	down	down	FALSE	426885	370234	232755	386228	399102	7753.08	5221.19	3206.4	27623.5	7847.88	115172	193945	145176	28631.9	68323.9	39868.7	82344.9	9	30203.9	22789.6
pme2890	UPLC-MS/MS	C8H16N2O4S2	L-Homocystine	Amino acids and derivatives	Amino acids and derivatives	down	FALSE	FALSE	18573.7	18938.2	22858.3	23394.2	30548.9	9541.75	4638.98	1378.62	8324.77	4355.85	81957.6	60206.3	19102.7	9898.74	34818.1	43146.6	38966.4	25247.6	32691.5	42438
pme0170	UPLC-MS/MS	C8H16N4O3	N-Acetyl-L-Arginine	Amino acids and derivatives	Amino acids and derivatives	down	FALSE	down	38383.7	81102.6	25818.1	72914.6	71770.5	9	9	9	9	9	60943.5	27500	28455.6	39641.6	55779.1	9	9	19596.7	9	9
Lmyn008503	UPLC-MS/MS	C8H16O2	Octanoic acid	Lipids	Free fatty acids	down	down	FALSE	8398.35	5477.31	7424.09	9100.83	9780.6	9	9	9	9	9	9	2819.85	9	9	9	11665.7	2288.96	9509.42	12007	8972.56
mws0120	UPLC-MS/MS	C8H20NO6P	Choline Alfoscerate	Lipids	PC	FALSE	FALSE	up	2.64969e+06	1.50958e+06	3.3475e+06	1.98695e+06	2.19467e+06	2.87585e+06	1.75554e+06	6.24993e+06	1.36109e+06	1.79756e+06	7.75996e+06	1.33139e+06	5.88299e+06	1.06354e+07	5.3614e+06	8.22141e+06	8.63638e+06	1.1855e+07	6.01521e+06	1.27159e+07
pmb1096	UPLC-MS/MS	C8H7N	Indole	Alkaloids	Plumerane	down	FALSE	FALSE	72564.3	132992	75845.5	79907.4	76945.5	41608.1	23223.7	32900.8	43123.2	39699.3	66187.4	90294.7	55363.7	51883.1	99938.4	39230.5	40799.1	49130.1	58387	40657.6
pme3083	UPLC-MS/MS	C8H7NO3	2-(Formylamino)benzoic acid	Phenolic acids	Phenolic acids	FALSE	up	FALSE	259135	522219	288797	269318	304842	309425	236012	264157	250033	183638	4.6121e+06	995304	1.00562e+06	4.91798e+06	3.09694e+06	456959	747198	790942	777523	491978
pmc0682	UPLC-MS/MS	C8H8N2	4-Aminoindole	Alkaloids	Plumerane	down	FALSE	down	210317	330148	167683	206144	280573	9	9	58762.1	9	9	75346.8	73667.9	120343	553869	115285	9	9	9	9	9
pmp001287	UPLC-MS/MS	C8H9N	N-Benzylmethylene isomethylamine	Alkaloids	Alkaloids	down	down	down	3.2017e+06	9.17354e+06	2.06756e+06	4.51473e+06	6.5197e+06	39298.3	30200.1	57760.7	54403.1	46146.5	847456	2.00994e+06	420926	727976	2.08194e+06	193821	89091.3	404312	147726	390753
HJKP000649	UPLC-MS/MS	C8H9NO	N-benzylformamide	Alkaloids	Alkaloids	down	FALSE	down	1.28973e+06	1.32005e+06	1.22909e+06	1.3228e+06	2.0119e+06	53272.9	34564.7	47619.1	38330.5	36341.7	545699	1.07555e+06	212337	456202	1.56165e+06	108853	57987.5	132718	90038.5	108377
pme0021	UPLC-MS/MS	C9H11NO2	L-Phenylalanine	Amino acids and derivatives	Amino acids and derivatives	down	down	down	7.19052e+07	1.07367e+08	5.58686e+07	8.81984e+07	9.46753e+07	1.83633e+06	1.39056e+06	2.49992e+06	2.58031e+06	2.0231e+06	2.98559e+07	6.02101e+07	1.65622e+07	2.96736e+07	5.94521e+07	9.21077e+06	4.94472e+06	1.81212e+07	7.46833e+06	1.7082e+07
pme3827	UPLC-MS/MS	C9H11NO4	3,4-Dihydroxy-L-phenylalanine (L-Dopa)	Amino acids and derivatives	Amino acids and derivatives	down	FALSE	down	157493	177745	170614	164646	207786	31601.1	18175.5	51547.6	40517.1	34120.8	110371	129055	107113	100490	177718	56928.1	52801.4	70381.8	54473	85171
pme3188	UPLC-MS/MS	C9H13N2O9P	Uridine 5'-monophosphate	Nucleotides and derivatives	Nucleotides and derivatives	FALSE	up	FALSE	86719	145779	63619.3	79263.6	96375	24144.4	32386.6	25624.1	38410.2	95983.2	373342	531470	1.78169e+06	4.94379e+06	2.07181e+06	248599	141429	37329.1	57390.4	87972
pme1194	UPLC-MS/MS	C9H13N3O4	2'-Deoxycytidine	Nucleotides and derivatives	Nucleotides and derivatives	down	FALSE	FALSE	88628.4	281589	38068.6	76336.8	94395.7	9	9	9	9	9	1.83331e+06	45724.5	39354.8	66637.1	349453	39607.1	55195.9	77160.4	22157.6	100294
pme3007	UPLC-MS/MS	C9H14N2O12P2	Uridine 5'-diphosphate	Nucleotides and derivatives	Nucleotides and derivatives	down	FALSE	down	31369.6	28352.5	49862.4	52547.4	56711.2	9332.33	8689.74	10296.8	12014	7489.45	39908.3	43728.3	34054.1	52220	46351.6	19824.6	21513	18766.6	20473.7	14214
pme1373	UPLC-MS/MS	C9H14N3O7P	2'-Deoxycytidine-5'-monophosphate	Nucleotides and derivatives	Nucleotides and derivatives	down	up	FALSE	4942.14	2854.23	8987.49	12568.6	6415.16	9	7489.41	9	9	9	25518.4	11294.6	19437.6	29429.8	18657.7	14332.9	18138.3	31387	24119.8	18006.2
MWSslk257	UPLC-MS/MS	C9H14N3O8P	Cytidine 5'-monophosphate(Cytidylic acid)	Nucleotides and derivatives	Nucleotides and derivatives	FALSE	up	FALSE	61488.9	71924.4	99032.7	79891.5	57977.9	59529.8	76157.5	106418	68636	70187.6	248550	148864	499832	1.20177e+06	502152	150436	301288	70200.5	88243.6	88750.8
mws0237	UPLC-MS/MS	C9H16O4	Azelaic acid	Organic acids	Organic acids	down	FALSE	up	4.66143e+06	7.72585e+06	4.11814e+06	5.84078e+06	5.51744e+06	1.23058e+06	1.29349e+06	1.31712e+06	1.4534e+06	1.25153e+06	3.56199e+06	3.71072e+06	4.83694e+06	1.75841e+06	2.67291e+06	1.63583e+07	1.77362e+07	1.75157e+07	1.85234e+07	1.44633e+07
MWSmce257	UPLC-MS/MS	C9H17NO5	D-Pantothenic Acid	Others	Vitamin	down	FALSE	down	1.76243e+06	3.00704e+06	1.18372e+06	1.71399e+06	2.01977e+06	57027.8	29295.8	32773.4	248963	20817.3	1.60858e+06	1.25671e+06	1.52363e+06	180612	995998	158386	247777	147255	158954	219194
Lmrj001698	UPLC-MS/MS	C9H18N2O4	L-Seryl-L-Isoleucine	Amino acids and derivatives	Amino acids and derivatives	down	FALSE	FALSE	67054.8	190318	36290.8	99770.4	82923.3	9	9	6323.56	9	9	110955	19378	25338.2	66924.5	90833.6	21117.4	32736.7	87233.2	22133.5	84792.3
Zmzp000145	UPLC-MS/MS	C9H20N2O2	Trimethyllysine	Amino acids and derivatives	Amino acids and derivatives	down	FALSE	down	908459	957421	765503	1.24454e+06	1.31403e+06	101603	44197.6	97510	166282	102891	1.10685e+06	993458	849865	1.31124e+06	891390	647381	433702	363150	432765	330003
mws1012	UPLC-MS/MS	C9H6O2	Coumarin	Lignans and Coumarins	Coumarins	up	up	FALSE	9	9	14799.6	9	9	13183.3	10008	10227	18183.2	17908.8	10740.4	16490	12193.4	15145.4	6123.2	9	18636	9	9	9
mws2212	UPLC-MS/MS	C9H8O4	Caffeic acid	Phenolic acids	Phenolic acids	up	up	FALSE	353435	295767	346745	287511	305094	2.31589e+06	1.32801e+06	4.90134e+06	3.32032e+06	500217	9.65431e+06	1.30968e+06	1.65205e+06	4.45031e+06	6.54472e+06	224115	827327	190313	598221	243255
KMW0389	GC-MS	C10H18O	endo-Borneol	Terpenoids	-	down	down	down	1.72504e+09	1.99944e+09	1.63742e+09	1.63648e+09	1.44991e+09	252443681	396780224	328397168	534485032	352072340	358602391	827158905	488862080	389793271	495986252	237890235	634208409	66624818	373851078	260143671
NMW0065	GC-MS	C10H18O	Bicyclo[2.2.1]heptan-2-ol, 1,7,7-trimethyl-, (1S-endo)-	Terpenoids	-	down	down	down	1.69694e+09	2.00021e+09	1.62602e+09	1.62753e+09	1.44327e+09	252443681	396780224	328397168	534485032	352072340	358602391	827158905	488862080	389793271	495986252	237890235	634208409	67344833	375652785	260143671
XMW0144	GC-MS	C10H16O	(+)-2-Bornanone	Terpenoids	-	down	down	down	1.1595e+09	8.34095e+08	1.24999e+09	1.29507e+09	1.69178e+09	2.65084e+08	3.78583e+08	4.18211e+08	2.30357e+08	3.42979e+08	1.74781e+08	3.02852e+08	1.91592e+08	1.43779e+08	2.18894e+08	5.36281e+07	1.79327e+08	8.44409e+06	1.61658e+08	3.12556e+07
KMW0218	GC-MS	C10H18O	Eucalyptol	Terpenoids	-	down	down	down	6.29409e+08	3.93835e+08	6.40031e+08	6.44843e+08	6.02636e+08	8.25895e+07	8.90096e+07	7.90676e+07	7.98259e+07	8.45786e+07	9.118e+07	1.19994e+08	8.14263e+07	6.97626e+07	7.94652e+07	2.0212e+06	1.42371e+07	1.66383e+06	2.10535e+06	3.13797e+07
KMW0291	GC-MS	C10H18O	Linalool	Terpenoids	-	down	down	down	2.95643e+07	3.35789e+07	2.70646e+07	3.22983e+07	3.07749e+07	1.87618e+06	1.92984e+06	1.95824e+06	1.67289e+06	1.16635e+06	1.48483e+06	2.62912e+06	2.36906e+06	2.09603e+06	1.96266e+06	492350	2.7159e+06	379129	298235	1.53759e+06
D412	GC-MS	C10H16O	5,7-Octadien-4-one, 2,6-dimethyl-, (Z)-	Terpenoids	-	down	down	down	1.15918e+09	8.34095e+08	1.25025e+09	1.29594e+09	1.69816e+09	2.64027e+08	3.78223e+08	4.16608e+08	2.30178e+08	3.42658e+08	1.74641e+08	3.02092e+08	1.91637e+08	1.4392e+08	2.18995e+08	5.35754e+07	1.79465e+08	8.44409e+06	1.61492e+08	3.12556e+07
XMW0914	GC-MS	C5H6N2O	Ethanone, 1-(1H-pyrazol-4-yl)-	Heterocyclic compound	-	down	down	down	1.15918e+09	8.34003e+08	1.25001e+09	1.29581e+09	1.69782e+09	2.64027e+08	3.78223e+08	4.16608e+08	2.29621e+08	3.41807e+08	1.74202e+08	3.02092e+08	1.91627e+08	1.43878e+08	2.18966e+08	5.35748e+07	1.7946e+08	8.44132e+06	1.61488e+08	3.12463e+07
KMW0578	GC-MS	C15H26O2	Butanoic acid, 3-methyl-, 1-ethenyl-1,5-dimethyl-4-hexenyl ester	Ester	-	FALSE	FALSE	down	6.51753e+08	6.76055e+08	6.73106e+08	6.74423e+08	5.74768e+08	6.06459e+08	6.51697e+08	6.7776e+08	6.41186e+08	5.49935e+08	3.59861e+08	3.42541e+08	5.07289e+08	4.84262e+08	4.4652e+08	4.24443e+07	1.88548e+08	6.69936e+07	1.34879e+08	9.81964e+07
XMW0358	GC-MS	C9H12O2	1-Pentanone, 1-(2-furanyl)-	Heterocyclic compound	-	down	down	down	1202063388	1446047463	1108122507	1098683657	926122547	6.66623e+07	1.18666e+08	9.26494e+07	195875362	1.01211e+08	104378890	399373012	163363404	115790787	168751502	62058863	253991599	15551983	109038866	69322838
XMW0907	GC-MS	C9H12O3	2-(2-Acetoxy-1-propyl)furan, (S)	Heterocyclic compound	-	down	down	down	8.51895e+08	5.75853e+08	9.24594e+08	9.58712e+08	1.30053e+09	1.48687e+08	2.24303e+08	2.52063e+08	1.26779e+08	1.99402e+08	9.37066e+07	1.72336e+08	1.03317e+08	7.58841e+07	1.19869e+08	2.7596e+07	9.61052e+07	4.23676e+06	8.7303e+07	1.5775e+07
WMW0016	GC-MS	C12H20O2	(-)-Bornyl acetate	Terpenoids	-	down	down	down	6.59992e+08	8.2508e+08	6.03913e+08	6.4609e+08	7.29722e+08	2.21757e+08	1.30823e+08	1.58686e+08	1.69797e+08	1.33337e+08	6.02929e+07	1.11916e+08	7.26311e+07	5.87659e+07	6.42982e+07	1.07663e+07	7.59188e+07	2.49402e+07	2.05153e+07	2.96509e+06
XMW0424	GC-MS	C11H18O	2,6-Dimethyl-1-nonen-3-yn-5-ol	Alcohol	-	down	down	down	6.5989e+08	8.26052e+08	6.04342e+08	6.45982e+08	7.30408e+08	2.21783e+08	1.30837e+08	1.58701e+08	1.69843e+08	1.33351e+08	6.0313e+07	1.11755e+08	7.26283e+07	5.87501e+07	6.43271e+07	1.07732e+07	7.58692e+07	2.49315e+07	2.04399e+07	2.95562e+06
WMW0023	GC-MS	C10H16	(+)-alpha-Pinene	Terpenoids	-	down	down	down	6.91809e+08	7.66604e+08	7.12844e+08	7.72235e+08	7.33022e+08	3.94445e+08	3.54254e+08	2.91338e+08	3.4393e+08	2.63085e+08	1.26257e+08	9.61128e+07	1.52299e+08	1.11426e+08	1.54476e+08	1.45107e+06	4.11493e+07	5.85331e+06	7.48258e+06	1.99108e+07
KMW0148	GC-MS	C10H16	.alpha.-Pinene	Terpenoids	-	down	down	down	6.89487e+08	7.64576e+08	7.10127e+08	7.68584e+08	7.29817e+08	3.93996e+08	3.53635e+08	2.90895e+08	3.43429e+08	2.62745e+08	1.26088e+08	9.59764e+07	1.52081e+08	1.1127e+08	1.54285e+08	1.45117e+06	4.11142e+07	5.84955e+06	7.47532e+06	1.98981e+07
XMW0654	GC-MS	C10H16O	Ethanone, 1-(1,4-dimethyl-3-cyclohexen-1-yl)-	Terpenoids	-	down	down	down	6.1548e+08	3.99751e+08	6.71339e+08	6.97661e+08	9.75026e+08	9.5858e+07	1.46942e+08	1.65837e+08	8.11391e+07	1.30116e+08	5.9886e+07	1.11823e+08	6.62847e+07	4.87806e+07	7.71793e+07	1.77114e+07	6.16733e+07	2.73365e+06	5.61476e+07	1.01468e+07
XMW0182	GC-MS	C15H24	(3S,3aS,6R,8aS)-3,8,8-Trimethyl-7-methyleneoctahydro-1H-3a,6-methanoazulene	Terpenoids	-	FALSE	FALSE	down	3.34259e+08	3.53907e+08	3.74661e+08	3.58472e+08	3.60707e+08	4.11848e+08	4.36322e+08	5.07426e+08	4.61649e+08	3.70201e+08	3.64243e+08	2.84778e+08	3.92766e+08	3.50451e+08	3.91408e+08	2.92091e+07	1.06797e+08	3.91245e+07	7.7628e+07	4.92774e+07
KMW0558	GC-MS	C14H24O2	1,5-Dimethyl-1-vinyl-4-hexenyl butyrate	Ester	-	FALSE	FALSE	down	3.02337e+08	2.99406e+08	3.43407e+08	3.36343e+08	3.95251e+08	4.22001e+08	4.00012e+08	4.9331e+08	4.52393e+08	3.79265e+08	2.88479e+08	2.36719e+08	3.12736e+08	2.8808e+08	3.10231e+08	3.03283e+07	1.04116e+08	4.19563e+07	7.75024e+07	5.72351e+07
D409	GC-MS	C10H18O	(S)-2,5-Dimethyl-3-vinylhex-4-en-2-ol	Alcohol	-	down	down	down	6.13865e+08	4.21329e+08	6.20464e+08	6.36766e+08	5.94663e+08	8.07423e+07	8.65313e+07	7.63488e+07	7.69155e+07	8.30882e+07	8.79347e+07	1.12424e+08	7.69618e+07	6.72714e+07	7.65425e+07	2.05923e+06	1.42855e+07	1.72271e+06	2.17377e+06	3.1084e+07
XMW0468	GC-MS	C15H24	Bicyclo[3.1.1]hept-2-ene, 2,6-dimethyl-6-(4-methyl-3-pentenyl)-	Terpenoids	-	FALSE	FALSE	down	2.83529e+08	3.018e+08	3.00094e+08	2.83509e+08	2.65272e+08	3.09445e+08	3.29904e+08	3.48717e+08	3.32097e+08	2.70654e+08	2.97206e+08	2.36751e+08	3.21872e+08	2.93452e+08	3.21787e+08	2.48948e+07	8.65894e+07	3.24695e+07	6.38388e+07	3.95476e+07
KMW0512	GC-MS	C15H24	.alpha.-Cubebene	Terpenoids	-	FALSE	FALSE	down	3.54832e+08	2.11828e+08	4.35295e+08	3.71804e+08	4.40731e+08	2.93381e+08	3.62885e+08	2.29488e+08	2.51722e+08	1.92274e+08	3.18861e+08	1.75876e+08	3.52333e+08	3.20185e+08	3.24448e+08	1.32596e+07	2.29289e+07	1.54917e+07	3.25428e+07	1.71023e+07
w41	GC-MS	C8H14O	3-Octen-2-one, (E)-	Ketone	-	down	down	down	4.91026e+08	2.97037e+08	4.91647e+08	5.04302e+08	4.64198e+08	6.26878e+07	6.69344e+07	5.96706e+07	6.02811e+07	6.3576e+07	6.8226e+07	8.96558e+07	6.07416e+07	5.24686e+07	5.95069e+07	1.52295e+06	1.08041e+07	1.24116e+06	1.58745e+06	2.3637e+07
D431	GC-MS	C15H26O	(3R,3aR,3bR,4S,7R,7aR)-4-Isopropyl-3,7-dimethyloctahydro-1H-cyclopenta[1,3]cyclopropa[1,2]benzen-3-ol	Terpenoids	-	FALSE	FALSE	down	3.30737e+08	4.12085e+08	3.97882e+08	3.26317e+08	3.44431e+08	3.25131e+08	3.88597e+08	5.62561e+08	4.38548e+08	3.64971e+08	3.35301e+08	2.64261e+08	3.96643e+08	3.19945e+08	3.51252e+08	1.08177e+07	2.91563e+07	1.12418e+07	3.34584e+07	2.67339e+07
XMW1063	GC-MS	C4H4N6	4,4'-Bitriazolyl	Heterocyclic compound	-	down	down	down	4.61041e+08	6.04305e+08	4.08098e+08	4.41567e+08	5.00523e+08	1.20414e+08	6.99436e+07	8.47664e+07	9.15765e+07	7.13647e+07	3.14082e+07	5.90763e+07	3.83627e+07	3.09143e+07	3.45025e+07	5.37631e+06	4.08148e+07	1.27607e+07	1.02184e+07	1.82619e+06
XMW0973	GC-MS	C9H13NO	Ketone, methyl 2,4,5-trimethylpyrrol-3-yl	Heterocyclic compound	-	down	down	down	4.60897e+08	6.04232e+08	4.08151e+08	4.41452e+08	5.04038e+08	1.20268e+08	6.96582e+07	8.45192e+07	9.1396e+07	7.12032e+07	3.13188e+07	5.89054e+07	3.82665e+07	3.08254e+07	3.43821e+07	5.36619e+06	4.05384e+07	1.27161e+07	1.0182e+07	1.86051e+06
KMW0582	GC-MS	C15H24	.beta.-Guaiene	Terpenoids	-	FALSE	FALSE	down	3.27948e+08	4.11216e+08	3.97985e+08	3.31083e+08	3.40162e+08	3.10868e+08	3.81046e+08	5.59559e+08	4.27776e+08	3.57142e+08	3.28668e+08	2.58159e+08	3.96643e+08	3.1273e+08	3.46006e+08	1.03235e+07	2.82282e+07	1.0605e+07	3.1724e+07	2.58307e+07
KMW0193	GC-MS	C10H16	.beta.-Pinene	Terpenoids	-	down	down	down	4.55928e+08	5.24916e+08	4.95805e+08	5.38799e+08	4.91765e+08	1.76003e+08	1.64253e+08	1.36323e+08	1.40431e+08	1.10086e+08	4.55942e+07	4.5599e+07	6.36959e+07	4.8037e+07	7.46091e+07	431151	1.29506e+07	1.74819e+06	1.29397e+06	9.26471e+06
XMW1147	GC-MS	C10H16O	Tricyclo[2.2.1.0(2,6)]heptane-3-methanol, 2,3-dimethyl-	Terpenoids	-	down	down	down	4.38359e+08	5.8234e+08	3.862e+08	4.17525e+08	4.73746e+08	1.16858e+08	6.66647e+07	8.15323e+07	8.81282e+07	6.85211e+07	3.01218e+07	5.66384e+07	3.65326e+07	2.95106e+07	3.26851e+07	5.27648e+06	3.83555e+07	1.24773e+07	1.00893e+07	1.6165e+06
KMW0466	GC-MS	C10H18S	3-Cyclohexene-1-methanethiol, .alpha.,.alpha.,4-trimethyl-	Sulfur compounds	-	down	down	down	4.38299e+08	5.83212e+08	3.86142e+08	4.17468e+08	4.73682e+08	1.16858e+08	6.66647e+07	8.15323e+07	8.81282e+07	6.85211e+07	3.01138e+07	5.66384e+07	3.65184e+07	2.95072e+07	3.26851e+07	5.27561e+06	3.83555e+07	1.24773e+07	1.00893e+07	1.58707e+06
XMW0047	GC-MS	C10H14O	Phenol, 2-(1-methylpropyl)-	Phenol	-	down	down	down	4.38177e+08	5.83132e+08	3.86033e+08	4.1734e+08	4.73519e+08	1.16818e+08	6.66059e+07	8.15018e+07	8.806e+07	6.84689e+07	3.01361e+07	5.66377e+07	3.65437e+07	2.95163e+07	3.26785e+07	5.29039e+06	3.83555e+07	1.24784e+07	1.00958e+07	1.64633e+06
KMW0217	GC-MS	C10H16	D-Limonene	Terpenoids	-	down	down	down	4.90021e+08	5.75127e+08	5.23973e+08	5.3364e+08	5.22777e+08	1.28883e+08	1.59123e+08	1.19024e+08	1.15459e+08	9.72875e+07	3.509e+07	3.02984e+07	3.93223e+07	2.88725e+07	3.9759e+07	389543	2.21088e+07	2.43785e+06	1.60187e+06	8.69952e+06
KMW0226	GC-MS	C10H16	Limonene	Terpenoids	-	down	down	down	4.74357e+08	5.57906e+08	5.23825e+08	5.54659e+08	5.22777e+08	1.2888e+08	1.59119e+08	1.19128e+08	1.15456e+08	9.72559e+07	3.50444e+07	3.02733e+07	3.92773e+07	2.88482e+07	3.97152e+07	388978	2.20995e+07	2.43233e+06	1.59718e+06	8.69138e+06
XMW0023	GC-MS	C10H16	4-methyl-1-(1-methylethyl)-Bicyclo[3.1.0]hex-2-ene	Hydrocarbons	-	down	down	down	5.35812e+08	4.4283e+08	5.75208e+08	5.6866e+08	5.6325e+08	1.7467e+07	3.09431e+07	2.16591e+07	1.94211e+07	1.52605e+07	1.09398e+07	2.61961e+07	2.47444e+07	2.01958e+07	3.85448e+07	52358.6	4.76341e+06	372355	89802.8	6.48588e+06
KMW0178	GC-MS	C10H16	Bicyclo[3.1.0]hexane, 4-methylene-1-(1-methylethyl)-	Terpenoids	-	down	down	down	5.55766e+08	4.44343e+08	5.76873e+08	5.97125e+08	5.65413e+08	1.8133e+07	3.15637e+07	2.21553e+07	1.99193e+07	1.56514e+07	1.114e+07	2.62162e+07	2.50419e+07	2.04154e+07	3.88652e+07	57950.7	4.76634e+06	386124	94472.1	6.49335e+06
D340	GC-MS	C12H16O	3-Hexanone, 1-phenyl-	Ketone	-	FALSE	FALSE	down	2.20174e+08	2.23627e+08	2.46973e+08	2.38108e+08	2.58916e+08	2.93254e+08	2.87296e+08	3.60061e+08	3.19615e+08	2.5869e+08	2.24885e+08	1.76791e+08	2.43912e+08	2.20243e+08	2.41832e+08	2.11406e+07	7.36788e+07	2.86254e+07	5.40831e+07	3.78056e+07
XMW0267	GC-MS	C7H15N	2-Ethylpiperidine	Heterocyclic compound	-	down	down	down	4.26656e+08	2.58298e+08	4.24153e+08	4.35262e+08	4.03623e+08	5.7764e+07	6.18121e+07	5.49094e+07	5.55544e+07	5.87322e+07	6.28866e+07	8.21231e+07	5.66256e+07	4.87486e+07	5.53007e+07	1.46759e+06	1.02976e+07	1.20168e+06	1.55735e+06	2.25383e+07
XMW0803	GC-MS	C12H20O2	Iso-3-thujyl acetate	Ester	-	down	down	down	3.99855e+08	5.32936e+08	3.52975e+08	3.80939e+08	4.27659e+08	1.1222e+08	6.41807e+07	7.86816e+07	8.47645e+07	6.56607e+07	2.9161e+07	5.47207e+07	3.50801e+07	2.84614e+07	3.13154e+07	5.31044e+06	3.68366e+07	1.22594e+07	9.97456e+06	1.53492e+06
NMW0052	GC-MS	C10H14O	2-Methyl-6-methyleneocta-2,7-dien-4-one	Terpenoids	-	down	down	down	3.86145e+08	2.51796e+08	4.20179e+08	4.42642e+08	6.23079e+08	6.06737e+07	9.13044e+07	1.03276e+08	5.16096e+07	8.1297e+07	3.8358e+07	7.02089e+07	4.24875e+07	3.14015e+07	4.86991e+07	1.14875e+07	3.95165e+07	1.82642e+06	3.58261e+07	6.69878e+06
XMW0642	GC-MS	C8H16O	Cyclohexanol, 3,5-dimethyl-	Alcohol	-	down	down	down	3.74504e+08	2.28996e+08	3.71993e+08	3.81905e+08	3.57226e+08	5.50267e+07	5.88033e+07	5.21262e+07	5.25734e+07	5.54031e+07	5.9793e+07	7.72111e+07	5.31401e+07	4.59059e+07	5.20408e+07	1.38182e+06	9.66778e+06	1.13732e+06	1.42695e+06	2.1132e+07
KMW0235	GC-MS	C10H16	1,3,6-Octatriene, 3,7-dimethyl-, (Z)-	Terpenoids	-	down	down	down	2.19545e+08	1.59198e+08	2.75974e+08	2.22014e+08	2.23085e+08	5.36884e+07	5.56905e+07	5.03217e+07	5.01886e+07	5.12605e+07	5.68806e+07	8.08006e+07	5.2829e+07	4.4838e+07	5.2637e+07	1.42651e+06	1.0262e+07	1.18726e+06	1.48364e+06	2.1229e+07
KMW0247	GC-MS	C10H16	.beta.-Phellandrene	Terpenoids	-	down	down	down	2.19349e+08	1.60232e+08	2.73124e+08	2.64988e+08	2.20683e+08	5.36906e+07	5.69299e+07	5.03195e+07	5.01936e+07	5.1258e+07	5.68804e+07	8.07928e+07	5.28272e+07	4.48348e+07	5.26341e+07	1.42768e+06	1.0261e+07	1.18642e+06	1.48534e+06	2.12196e+07
XMW0956	GC-MS	C12H18O2	2-Cyclohexen-1-ol, 2-methyl-5-(1-methylethenyl)-, acetate, cis-	Ester	-	FALSE	FALSE	down	2.84877e+08	1.64866e+08	3.56012e+08	3.01106e+08	3.60653e+08	2.31356e+08	2.87891e+08	1.7839e+08	1.95501e+08	1.48627e+08	2.49167e+08	1.35574e+08	2.78242e+08	2.52937e+08	2.54847e+08	1.01768e+07	1.74936e+07	1.19116e+07	2.49876e+07	1.30965e+07
XMW0681	GC-MS	C10H16O	6-Octenal, 7-methyl-3-methylene-	Aldehyde	-	down	down	down	3.48524e+08	2.40262e+08	3.7762e+08	3.92967e+08	5.39402e+08	6.28343e+07	9.31267e+07	1.04581e+08	5.35428e+07	8.26393e+07	3.94367e+07	7.20017e+07	4.33686e+07	3.20215e+07	5.03158e+07	1.16385e+07	4.02841e+07	1.80175e+06	3.59616e+07	6.7585e+06
KMW0234	GC-MS	C10H14	p-Cymene	Aromatics	-	down	down	down	4.69416e+08	4.49252e+08	5.49424e+08	5.41503e+08	4.84067e+08	1.32298e+08	1.25463e+08	9.07683e+07	9.56421e+07	8.85377e+07	2.25094e+07	1.8778e+07	3.26344e+07	2.36267e+07	4.4862e+07	2.2339e+06	2.26097e+07	4.13111e+06	5.63656e+06	1.03387e+07
XMW0127	GC-MS	C10H14	o-Cymene	Terpenoids	-	down	down	down	4.66804e+08	4.48096e+08	5.47967e+08	5.41511e+08	4.81369e+08	1.32035e+08	1.25233e+08	9.05596e+07	9.54486e+07	8.83513e+07	2.24288e+07	1.8686e+07	3.2532e+07	2.35459e+07	4.47353e+07	2.22196e+06	2.25866e+07	4.11327e+06	5.55992e+06	1.03169e+07
XMW1156	GC-MS	C9H13N	Cyclopentanecarbonitrile, 3-(1-methylethylidene)-	Nitrogen compounds	-	down	down	down	469562689	5.74188e+08	427148403	424330050	3.49413e+08	24141085	42284386	33342530	68587270	36166873	37391826	142805350	58744466	41948452	59676603	22298439	89582784	5903611	39116646	24827237
XMW0380	GC-MS	C15H24	1H-Cyclopropa[a]naphthalene, 1a,2,3,5,6,7,7a,7b-octahydro-1,1,7,7a-tetramethyl-, [1aR-(1a.alpha.,7.alpha.,7a.alpha.,7b.alpha.)]-	Terpenoids	-	FALSE	FALSE	down	1.9565e+08	2.04636e+08	2.23205e+08	2.12031e+08	2.277e+08	2.59938e+08	2.55216e+08	3.16013e+08	2.82838e+08	2.28403e+08	2.02978e+08	1.57608e+08	2.2247e+08	1.97121e+08	2.16664e+08	1.73366e+07	6.17991e+07	2.23746e+07	4.40339e+07	2.98136e+07
XMW0535	GC-MS	C9H10O2	p-Tolylacetic Acid	Acid	-	FALSE	FALSE	down	2.68569e+08	1.57383e+08	3.35472e+08	2.81568e+08	3.37767e+08	2.18848e+08	2.72324e+08	1.6979e+08	1.86123e+08	1.4156e+08	2.35087e+08	1.29598e+08	2.62432e+08	2.3839e+08	2.40931e+08	9.73262e+06	1.68477e+07	1.13236e+07	2.39888e+07	1.24284e+07
NMW0069	GC-MS	C8H11N	BenzenAmine, 2,5-dimethyl-	Amine	-	down	down	down	461510875	567785633	420475596	415885562	344725876	20883646	37681943	29287085	63778376	32124345	32932097	138293423	52616457	36769881	54409349	19400799	84654693	4930829	34832939	21828007
XMW0519	GC-MS	C10H14	Cyclobutanespiro-2'-bicyclo[1.1.0]butane-4'-spirocyclobutane	Hydrocarbons	-	down	down	down	3.67465e+08	4.45108e+08	3.81509e+08	4.38111e+08	3.99258e+08	1.67031e+08	1.48756e+08	1.19014e+08	1.43423e+08	1.06515e+08	4.93955e+07	3.73854e+07	5.95778e+07	4.34851e+07	6.07021e+07	580032	1.60034e+07	2.29961e+06	2.94643e+06	7.74943e+06
XMW1182	GC-MS	C15H24	Di-epi-.alpha.-cedrene-(I)	Terpenoids	-	FALSE	FALSE	down	1.39343e+08	9.83065e+07	1.83967e+08	1.56046e+08	1.63397e+08	2.5813e+08	2.05133e+08	1.97907e+08	2.31995e+08	1.89219e+08	1.53346e+08	8.56031e+07	1.56981e+08	1.83096e+08	1.57926e+08	2.44817e+07	4.52094e+07	2.58714e+07	3.92439e+07	2.16877e+07
XMW1412	GC-MS	C15H24	1H-3a,7-Methanoazulene, 2,3,4,7,8,8a-hexahydro-3,6,8,8-tetramethyl-, (3R,3aS,7S,8aR)-	Terpenoids	-	FALSE	FALSE	down	1.39343e+08	9.83065e+07	1.83968e+08	1.56046e+08	1.63397e+08	2.58037e+08	2.05133e+08	1.97889e+08	2.31969e+08	1.89214e+08	1.53346e+08	8.56023e+07	1.56981e+08	1.83096e+08	1.57926e+08	2.44809e+07	4.51794e+07	2.58714e+07	3.92331e+07	2.16826e+07
XMW0946	GC-MS	C10H14O2	Ethanol, 2-(4-ethylphenoxy)-	Alcohol	-	FALSE	FALSE	down	1.61678e+08	1.62405e+08	1.85803e+08	1.81311e+08	2.10441e+08	2.34762e+08	2.18682e+08	2.90174e+08	2.52272e+08	2.0512e+08	1.61272e+08	1.26079e+08	1.75652e+08	1.57783e+08	1.73954e+08	1.50604e+07	5.24678e+07	2.06846e+07	3.85668e+07	2.81695e+07
KMW0531	GC-MS	C9H16O	3,6-Nonadien-1-ol, (E,Z)-	Alcohol	-	down	down	down	2.94282e+08	1.91814e+08	3.21179e+08	3.37857e+08	4.84784e+08	4.79567e+07	7.14557e+07	8.03459e+07	4.08203e+07	6.35929e+07	3.04323e+07	5.53364e+07	3.32486e+07	2.46862e+07	3.85187e+07	9.13537e+06	3.11974e+07	1.43633e+06	2.81902e+07	5.2837e+06
XMW0119	GC-MS	C9H16O	Cyclopentanone, 2-methyl-3-(1-methylethyl)-	Ketone	-	down	down	down	2.98186e+08	2.0649e+08	3.02182e+08	3.08996e+08	2.90065e+08	4.75994e+07	5.25494e+07	4.45785e+07	4.47044e+07	4.50497e+07	4.25506e+07	5.45157e+07	3.8815e+07	3.29409e+07	3.79899e+07	997661	8.31982e+06	956685	1.14384e+06	1.50536e+07
KMW0213	GC-MS	C6H12O2S	3-Mercapto-3-methylbutyl formate (ester)	Ester	-	down	down	down	2.97879e+08	2.06313e+08	3.01787e+08	3.08609e+08	2.89686e+08	4.75195e+07	5.23849e+07	4.44779e+07	4.46333e+07	4.46686e+07	4.22947e+07	5.47497e+07	3.90008e+07	3.28781e+07	3.77379e+07	995153	8.18631e+06	944790	1.11999e+06	1.51785e+07
XMW1256	GC-MS	C13H20O	2-Butanone, 4-(2,6,6-trimethyl-1,3-cyclohexadien-1-yl)-	Ketone	-	FALSE	FALSE	down	1.54666e+08	1.59223e+08	1.75867e+08	1.69126e+08	1.84454e+08	2.07639e+08	2.04845e+08	2.57856e+08	2.26922e+08	1.83179e+08	1.59621e+08	1.24136e+08	1.73612e+08	1.5396e+08	1.71581e+08	1.36314e+07	4.87373e+07	1.85099e+07	3.53079e+07	2.4665e+07
XMW1124	GC-MS	C7H11NO	2-Azabicyclo[3.2.1]octan-3-one	Ketone	-	down	down	down	3.0478e+08	1.86852e+08	3.03057e+08	3.1132e+08	2.8763e+08	3.83458e+07	4.11188e+07	3.66011e+07	3.71573e+07	3.90965e+07	4.16325e+07	5.42505e+07	3.72142e+07	3.19829e+07	3.64603e+07	944457	6.60704e+06	772665	984035	1.43138e+07
XMW0900	GC-MS	C9H14O	3-Cyclohexen-1-one, 3,5,5-trimethyl-	Ketone	-	down	down	down	3.03825e+08	1.86466e+08	3.01916e+08	3.10309e+08	2.86708e+08	3.82343e+07	4.10767e+07	3.64539e+07	3.70559e+07	3.90068e+07	4.14484e+07	5.45411e+07	3.71326e+07	3.19178e+07	3.63831e+07	941308	6.59877e+06	736778	963595	1.43713e+07
KMW0555	GC-MS	C15H24	trans-.alpha.-Bergamotene	Terpenoids	-	FALSE	FALSE	down	1.5315e+08	1.57843e+08	1.73702e+08	1.67253e+08	1.816e+08	2.05052e+08	2.0298e+08	2.55962e+08	2.24118e+08	1.80941e+08	1.57703e+08	1.22541e+08	1.7167e+08	1.51137e+08	1.69669e+08	1.33496e+07	4.75979e+07	1.78463e+07	3.47293e+07	2.41641e+07
XMW0004	GC-MS	C10H16	Bicyclo[3.1.1]heptane, 6,6-dimethyl-2-methylene-, (1S)-	Terpenoids	-	down	down	down	3.76144e+08	4.91675e+08	3.94967e+08	4.57472e+08	4.1471e+08	1.00847e+08	9.90771e+07	6.86543e+07	8.52692e+07	6.1661e+07	2.49343e+07	2.30002e+07	2.70493e+07	1.94371e+07	2.61556e+07	456483	1.35756e+07	2.0097e+06	2.05061e+06	7.05306e+06
KMW0172	GC-MS	C10H16	Camphene	Terpenoids	-	down	down	down	3.77988e+08	4.92008e+08	3.96325e+08	4.59776e+08	4.15212e+08	1.01343e+08	9.95638e+07	6.91041e+07	8.56728e+07	6.20868e+07	2.50521e+07	2.31157e+07	2.70871e+07	1.9457e+07	2.63556e+07	454194	1.36036e+07	2.01681e+06	2.06898e+06	7.0689e+06
WMW0201	GC-MS	C10H16	Bicyclo[2.2.1]heptane, 7,7-dimethyl-2-methylene-	Terpenoids	-	down	down	down	3.77988e+08	4.90915e+08	3.96986e+08	4.59776e+08	4.14319e+08	1.01609e+08	9.9809e+07	6.92411e+07	8.59385e+07	6.20098e+07	2.49424e+07	2.31532e+07	2.70915e+07	1.95538e+07	2.63995e+07	456310	1.36014e+07	2.01665e+06	2.06673e+06	7.06587e+06
XMW0632	GC-MS	C10H16	Bicyclo[3.1.1]hept-2-ene, 3,6,6-trimethyl-	Terpenoids	-	down	down	down	3.75383e+08	4.89397e+08	3.93743e+08	4.55857e+08	4.13327e+08	1.00921e+08	9.90682e+07	6.86518e+07	8.53174e+07	6.16981e+07	2.49271e+07	2.29826e+07	2.70559e+07	1.93926e+07	2.61351e+07	455571	1.35764e+07	2.01282e+06	2.06566e+06	7.06559e+06
XMW0856	GC-MS	C10H12O2	1-Butanone, 2-hydroxy-1-phenyl-	Ketone	-	FALSE	FALSE	down	1.18671e+08	8.53025e+07	1.58456e+08	1.33879e+08	1.39631e+08	2.23941e+08	1.76919e+08	1.69281e+08	2.0131e+08	1.62988e+08	1.31465e+08	7.29713e+07	1.33538e+08	1.59135e+08	1.37405e+08	2.08543e+07	3.90844e+07	2.2163e+07	3.37671e+07	1.85346e+07
XMW0801	GC-MS	C12H18	Cyclohexene, 3,4-diethenyl-1,6-dimethyl-	Hydrocarbons	-	down	down	down	2.70827e+08	1.76194e+08	2.94692e+08	3.09325e+08	4.35535e+08	4.17814e+07	6.34108e+07	7.17124e+07	3.54418e+07	5.63217e+07	2.61183e+07	4.86101e+07	2.90062e+07	2.13326e+07	3.34302e+07	7.85581e+06	2.71412e+07	1.21628e+06	2.45446e+07	4.51305e+06
XMW0812	GC-MS	C15H24	Benzene, (1-methyl-1-propylpentyl)-	Aromatics	-	FALSE	FALSE	down	1.31825e+08	1.77557e+08	1.56129e+08	1.3753e+08	1.02966e+08	1.69803e+08	1.39678e+08	1.63484e+08	1.84155e+08	1.27797e+08	1.50057e+08	1.27145e+08	1.84699e+08	1.74844e+08	1.56704e+08	1.49216e+07	4.32553e+07	1.81423e+07	3.18747e+07	1.8544e+07
XMW0264	GC-MS	C15H24	Bicyclo[4.4.0]dec-1-ene, 2-isopropyl-5-methyl-9-methylene-	Terpenoids	-	FALSE	FALSE	down	1.42433e+08	1.96986e+08	1.64178e+08	1.39577e+08	9.73179e+07	1.95576e+08	1.45097e+08	1.49312e+08	1.96812e+08	1.31702e+08	1.42042e+08	1.2761e+08	1.84542e+08	1.76382e+08	1.53946e+08	1.3627e+07	4.44903e+07	1.78228e+07	3.25208e+07	1.84707e+07
NMW0188	GC-MS	C9H8O2	2-Propenoic Acid, 3-phenyl-	Acid	-	FALSE	FALSE	down	1.41507e+08	1.48251e+08	1.56585e+08	1.48629e+08	1.48834e+08	1.71028e+08	1.82216e+08	2.13419e+08	1.92586e+08	1.51646e+08	1.51589e+08	1.16272e+08	1.64671e+08	1.44811e+08	1.63155e+08	1.09572e+07	4.16911e+07	1.46057e+07	2.93692e+07	1.95926e+07
NMW0184	GC-MS	C13H20O	Ionone	Terpenoids	-	FALSE	FALSE	down	1.2464e+08	1.24991e+08	1.45179e+08	1.41381e+08	1.68865e+08	1.87247e+08	1.727e+08	2.33717e+08	2.00317e+08	1.63816e+08	1.24029e+08	9.65204e+07	1.3491e+08	1.21508e+08	1.34082e+08	1.14097e+07	4.02297e+07	1.59004e+07	2.94669e+07	2.18718e+07
KMW0554	GC-MS	C13H20O	.alpha.-Ionone	Terpenoids	-	FALSE	FALSE	down	1.24645e+08	1.24991e+08	1.45179e+08	1.41383e+08	1.68865e+08	1.87247e+08	1.72694e+08	2.33712e+08	2.00307e+08	1.63812e+08	1.24029e+08	9.65225e+07	1.3491e+08	1.21508e+08	1.34082e+08	1.14863e+07	4.02786e+07	1.59118e+07	2.94658e+07	2.19717e+07
KMW0323	GC-MS	C7H8O	Benzyl Alcohol	Alcohol	-	down	down	down	2.67601e+08	2.82343e+08	3.04396e+08	3.04724e+08	2.86025e+08	6.70638e+07	8.10732e+07	6.338e+07	5.97805e+07	5.23526e+07	2.51633e+07	2.81609e+07	2.83463e+07	2.21172e+07	2.72863e+07	469311	1.04833e+07	1.21192e+06	1.00014e+06	7.45964e+06
D339	GC-MS	C15H24	cis-.alpha.-Bisabolene	Terpenoids	-	FALSE	FALSE	down	1.64867e+08	2.67078e+08	2.10239e+08	1.77572e+08	1.20384e+08	1.38957e+08	1.24455e+08	1.26427e+08	1.49274e+08	1.09902e+08	1.36769e+08	1.5573e+08	2.13559e+08	1.67349e+08	1.5259e+08	8.74424e+06	2.77049e+07	1.13765e+07	1.88977e+07	1.26929e+07
KMW0605	GC-MS	C15H26O2	Pentanoic acid, 1-ethenyl-1,5-dimethyl-4-hexenyl ester	Ester	-	FALSE	FALSE	down	1.79056e+08	2.67008e+08	2.10125e+08	1.80655e+08	1.20075e+08	1.48467e+08	1.26152e+08	1.32106e+08	1.53321e+08	1.09872e+08	1.36777e+08	1.57106e+08	2.12201e+08	1.67317e+08	1.526e+08	8.74081e+06	2.76956e+07	1.17328e+07	1.89146e+07	1.26895e+07
XMW1125	GC-MS	C12H24	4-Undecene, 3-methyl-, (Z)-	Hydrocarbons	-	down	down	down	2.14861e+08	1.44739e+08	2.31625e+08	2.43139e+08	3.346e+08	3.87851e+07	5.67761e+07	6.36268e+07	3.32357e+07	5.07194e+07	2.49755e+07	4.44864e+07	2.74482e+07	2.04727e+07	3.13915e+07	7.65475e+06	2.56679e+07	1.22503e+06	2.31669e+07	4.47235e+06
WMW0100	GC-MS	C9H18O	3-Nonen-1-ol, (E)-	Alcohol	-	down	down	down	2.15119e+08	1.45659e+08	2.3171e+08	2.43928e+08	3.38048e+08	3.87808e+07	5.67463e+07	6.36243e+07	3.32319e+07	5.07181e+07	2.49755e+07	4.44646e+07	2.74437e+07	2.05156e+07	3.13745e+07	7.67475e+06	2.56486e+07	1.23137e+06	2.31633e+07	4.53116e+06
XMW0714	GC-MS	C6H7NO	3-Acetyl-1H-pyrroline	Heterocyclic compound	-	down	down	down	2.41217e+08	2.8641e+08	2.68622e+08	2.73766e+08	2.60611e+08	6.69793e+07	8.08256e+07	6.1786e+07	5.91265e+07	5.01781e+07	2.17303e+07	2.31913e+07	2.39654e+07	1.81878e+07	2.46163e+07	353810	1.0199e+07	1.13105e+06	876192	6.09679e+06
NMW0202	GC-MS	C11H16O	Phenol, 4-pentyl-	Phenol	-	FALSE	FALSE	down	1.75594e+08	1.85477e+08	1.83115e+08	1.82699e+08	1.43035e+08	1.54192e+08	1.71259e+08	1.77112e+08	1.65741e+08	1.3052e+08	7.61945e+07	7.1188e+07	1.18218e+08	1.10558e+08	9.89516e+07	7.64214e+06	3.61643e+07	1.22205e+07	2.49448e+07	1.78722e+07
XMW0802	GC-MS	C8H8N2O	2-Hydroxymethylbenzimidazole	Heterocyclic compound	-	FALSE	FALSE	down	1.24544e+08	1.33131e+08	1.40102e+08	1.31945e+08	1.33936e+08	1.59742e+08	1.67241e+08	1.98911e+08	1.7922e+08	1.40909e+08	1.36508e+08	1.04344e+08	1.48035e+08	1.30715e+08	1.47217e+08	9.73276e+06	3.71271e+07	1.3104e+07	2.64115e+07	1.68635e+07
XMW1435	GC-MS	C14H22O2	(6,6-dimethyl-2-bicyclo[3.1.1]hept-2-enyl)methyl 2-methylpropanoate	Ester	-	FALSE	FALSE	down	1.59761e+08	1.67376e+08	1.66216e+08	1.66423e+08	1.33633e+08	1.48629e+08	1.57787e+08	1.67978e+08	1.56649e+08	1.26199e+08	6.96473e+07	6.87727e+07	1.04624e+08	9.84094e+07	9.03644e+07	8.18916e+06	3.66428e+07	1.26343e+07	2.54761e+07	1.84837e+07
XMW1074	GC-MS	C10H18O	1-Cyclopentene-1-methanol, 2-methyl-5-(1-methylethyl)-	Alcohol	-	down	down	down	2.80872e+08	1.91812e+08	2.81336e+08	2.96953e+08	2.80475e+08	1.09198e+07	3.10086e+07	3.90087e+07	3.68865e+07	2.88303e+07	3.74067e+07	9.9758e+07	6.44246e+07	5.27234e+07	5.47292e+07	6.00935e+06	4.38172e+07	966841	5.46441e+06	3.79321e+06
NMW0075	GC-MS	C10H18O	Cyclohexanol, 1-methyl-4-(1-methylethylidene)-	Terpenoids	-	down	down	down	278544910	189254800	278150807	294715314	277086534	10673970	30115472	37958900	35771040	27932946	37380280	97858118	64566965	52666824	53500197	5984232	43701069	947761	5494440	3768743
XMW1457	GC-MS	C8H8O2	BenzAldehyde, 3-methoxy-	Aldehyde	-	down	down	down	2.84362e+08	1.9221e+08	2.84921e+08	3.02953e+08	2.85615e+08	1.05773e+07	2.97441e+07	3.74667e+07	3.54547e+07	2.7652e+07	3.64167e+07	9.90485e+07	6.35876e+07	5.13319e+07	5.35588e+07	5.73457e+06	4.24665e+07	887543	5.14784e+06	3.51347e+06
WMW0007	GC-MS	C15H24	[1S-(1.alpha.,7.alpha.,8a.beta.)]-1,2,3,5,6,7,8,8a-octahydro-1,4-dimethyl-7-(1-methylethenyl)-Azulene	Terpenoids	-	FALSE	FALSE	down	1.43333e+08	2.27748e+08	1.81005e+08	1.47588e+08	1.0159e+08	1.21804e+08	1.05464e+08	9.66588e+07	1.26951e+08	9.00159e+07	1.17757e+08	1.35245e+08	1.86616e+08	1.43341e+08	1.29753e+08	7.40533e+06	2.43582e+07	1.01828e+07	1.60077e+07	1.07301e+07
WMW0177	GC-MS	C13H22O2	3-Cyclohexene-1-methanol, .alpha.,.alpha.,4-trimethyl-, propanoate	Terpenoids	-	FALSE	FALSE	down	1.08161e+08	1.20822e+08	1.27278e+08	1.17999e+08	1.11688e+08	1.2339e+08	1.34405e+08	1.52715e+08	1.43049e+08	1.14474e+08	1.23913e+08	9.63818e+07	1.34746e+08	1.21339e+08	1.33952e+08	8.92809e+06	3.31368e+07	1.19235e+07	2.39301e+07	1.47492e+07
XMW0244	GC-MS	C13H22O	2-Butanone, 4-(2,6,6-trimethyl-1-cyclohexen-1-yl)-	Ketone	-	FALSE	FALSE	down	1.10518e+08	1.18078e+08	1.24505e+08	1.17885e+08	1.11544e+08	1.23263e+08	1.49365e+08	1.52638e+08	1.42886e+08	1.14378e+08	1.23716e+08	9.62575e+07	1.34508e+08	1.21115e+08	1.33734e+08	8.91991e+06	3.31011e+07	1.19139e+07	2.3915e+07	1.47449e+07
KMW0614	GC-MS	C15H24	Cubenene	Terpenoids	-	FALSE	FALSE	down	8.07414e+07	6.36339e+07	1.02462e+08	8.31225e+07	7.75829e+07	1.63883e+08	1.26693e+08	1.48601e+08	1.65125e+08	1.18897e+08	1.20016e+08	6.77134e+07	1.2043e+08	1.70594e+08	1.30062e+08	1.34392e+07	3.64139e+07	1.50929e+07	3.24592e+07	1.47537e+07
XMW0228	GC-MS	C8H14O	Cyclohexanol, 1-ethenyl-	Alcohol	-	down	down	down	2.08317e+08	1.24321e+08	2.07542e+08	2.13327e+08	1.97285e+08	2.67597e+07	2.88121e+07	2.53123e+07	2.56464e+07	2.71671e+07	2.90544e+07	3.79594e+07	2.60812e+07	2.25238e+07	2.55447e+07	675720	4.76914e+06	550250	683052	1.03125e+07
QWM0003	GC-MS	C10H16O	2H-Pyran, 3,6-dihydro-4-methyl-2-(2-methyl-1-propenyl)-	Terpenoids	-	down	down	down	1.89596e+08	1.25629e+08	2.06511e+08	2.17605e+08	3.07541e+08	3.10361e+07	4.63302e+07	5.23855e+07	2.61494e+07	4.08842e+07	1.92975e+07	3.56553e+07	2.12806e+07	1.57211e+07	2.47045e+07	5.74165e+06	1.97989e+07	933031	1.77044e+07	3.32948e+06
XMW0927	GC-MS	C9H12O2	2,6,6-Trimethyl-2-cyclohexene-1,4-dione	Ketone	-	down	down	down	1.89142e+08	1.25675e+08	2.06063e+08	2.16648e+08	3.05071e+08	3.10361e+07	4.63282e+07	5.23855e+07	2.61494e+07	4.08842e+07	1.92975e+07	3.5639e+07	2.12687e+07	1.57146e+07	2.46703e+07	5.73874e+06	1.97867e+07	933200	1.76956e+07	3.32948e+06
KMW0342	GC-MS	C10H18O	Citronellal	Terpenoids	-	down	down	down	1.8865e+08	1.21695e+08	2.06108e+08	2.18808e+08	3.13238e+08	3.18148e+07	4.65018e+07	5.17649e+07	2.72737e+07	4.1657e+07	2.0803e+07	3.66098e+07	2.29002e+07	1.72029e+07	2.60676e+07	6.6015e+06	2.14871e+07	1.07363e+06	1.95519e+07	3.91062e+06
KMW0345	GC-MS	C9H14O	2,6-Nonadienal, (E,Z)-	Aldehyde	-	down	down	down	1.88476e+08	1.21589e+08	2.05964e+08	2.18698e+08	3.13234e+08	3.18148e+07	4.64739e+07	5.17547e+07	2.72663e+07	4.165e+07	2.08015e+07	3.65982e+07	2.29002e+07	1.71733e+07	2.6052e+07	6.6015e+06	2.14892e+07	1.07132e+06	1.95519e+07	3.90775e+06
KMW0374	GC-MS	C10H18O	4-Hexen-1-ol, 5-methyl-2-(1-methylethenyl)-, (R)-	Terpenoids	-	down	down	down	224844567	276963884	204579912	205178396	170778441	12741025	22094312	17481510	35451964	19021174	18955754	71514873	29861906	20923447	30670805	11390672	44838975	3024270	19576715	12622737
KMW0224	GC-MS	C8H10O	Benzene, (methoxymethyl)-	Ether	-	down	down	down	3.02681e+08	2.23393e+08	3.56381e+08	3.82987e+08	3.11221e+08	6.9219e+06	1.34001e+07	9.48468e+06	7.6159e+06	6.0056e+06	4.23303e+06	1.00449e+07	9.54218e+06	7.82949e+06	1.49241e+07	21217.9	1.81181e+06	148831	37644	2.50503e+06
D344	GC-MS	C11H18O	(E,E)-2,4-Undecadienal	Aldehyde	-	FALSE	FALSE	down	9.79738e+07	1.03192e+08	1.1024e+08	1.05331e+08	1.06749e+08	1.21998e+08	1.25893e+08	1.48479e+08	1.34717e+08	1.06605e+08	1.03125e+08	8.10519e+07	1.11937e+08	9.97042e+07	1.11186e+08	8.80374e+06	3.102e+07	1.09826e+07	2.28653e+07	1.41776e+07
NMW0071	GC-MS	C10H18O	L-.alpha.-Terpineol	Terpenoids	-	down	down	down	2.34677e+08	1.62537e+08	2.36608e+08	2.49746e+08	2.36669e+08	9.65685e+06	2.66212e+07	3.31613e+07	3.1631e+07	2.44094e+07	3.19657e+07	8.41931e+07	5.48114e+07	4.46114e+07	4.65444e+07	5.15129e+06	3.69835e+07	802302	4.69013e+06	3.05994e+06
KMW0484	GC-MS	C10H18O	.alpha.-Terpineol	Terpenoids	-	down	down	down	2.34002e+08	1.61802e+08	2.3599e+08	2.49229e+08	2.35898e+08	9.61542e+06	2.65689e+07	3.30919e+07	3.15546e+07	2.43589e+07	3.18551e+07	8.40259e+07	5.46899e+07	4.38946e+07	4.64547e+07	5.11273e+06	3.68947e+07	785916	4.66314e+06	2.90144e+06
D338	GC-MS	C15H24	1-methyl-4-(1,2,2-trimethylcyclopentyl)cyclohexa-1,3-diene	Terpenoids	-	FALSE	FALSE	down	1.11062e+08	1.66227e+08	1.33008e+08	1.11921e+08	7.70595e+07	1.21668e+08	9.32642e+07	1.05643e+08	1.24038e+08	8.33691e+07	1.02087e+08	1.0229e+08	1.46822e+08	1.22615e+08	1.09779e+08	6.724e+06	2.19976e+07	8.86534e+06	1.58691e+07	9.65238e+06
D170	GC-MS	C11H14O2	p-Tolyl isobutyrate	Ester	-	down	down	down	1.73938e+08	2.39976e+08	1.49472e+08	1.63299e+08	1.84329e+08	4.2634e+07	2.39945e+07	2.9425e+07	3.17167e+07	2.45672e+07	1.07847e+07	2.02977e+07	1.30383e+07	1.05045e+07	1.16102e+07	1.9045e+06	1.38222e+07	4.47086e+06	3.63138e+06	569718
XMW0715	GC-MS	C8H11NO	BenzenAmine, 4-ethoxy-	Amine	-	down	down	down	1.73924e+08	2.39914e+08	1.49466e+08	1.63288e+08	1.84282e+08	4.2634e+07	2.39985e+07	2.94265e+07	3.17146e+07	2.45637e+07	1.07812e+07	2.03051e+07	1.30204e+07	1.04851e+07	1.16119e+07	1.89481e+06	1.37888e+07	4.4665e+06	3.61427e+06	571806
XMW0531	GC-MS	C10H16O	Bicyclo[3.1.1]heptan-3-one, 2,6,6-trimethyl-, (1.alpha.,2.beta.,5.alpha.)-	Terpenoids	-	down	down	down	182726212	225243235	165775685	165535523	137945525	11367313	19322805	15486873	30461592	16767314	16900098	59776585	25400533	18433986	26457158	10214012	38356832	2791366	17402366	11362332
KMW0230	GC-MS	C8H14O	3-Octen-2-one	Ketone	-	down	down	down	1.45394e+08	9.93315e+07	1.48473e+08	1.49802e+08	1.41193e+08	2.13114e+07	2.20396e+07	2.00944e+07	2.04661e+07	2.11916e+07	2.22465e+07	2.88198e+07	2.03289e+07	1.75386e+07	1.95846e+07	562025	3.8844e+06	471071	578655	8.26587e+06
XMW0495	GC-MS	C6H8O2	Dehydromevalonic lactone	Ester	-	down	down	down	190653626	235603253	173860893	1.73192e+08	1.43132e+08	9375400	16873687	13069353	27755561	14323245	14654516	57948643	23337842	16482741	23871222	8782875	36128143	2263769	15399744	9833039
XMW0902	GC-MS	C10H18	2,6-Dimethyl-2-trans-6-octadiene	Terpenoids	-	down	down	down	1.82905e+08	2.38283e+08	2.13351e+08	2.10996e+08	1.96037e+08	5.24177e+07	6.38488e+07	4.68359e+07	4.28023e+07	3.55614e+07	1.14291e+07	1.11608e+07	1.50142e+07	1.04303e+07	1.7503e+07	1.25448e+06	6.52915e+06	792614	684041	2.9066e+06
D455	GC-MS	C7H14O3	Pentanoic acid, 2-hydroxy-4-methyl-, methyl ester	Ester	-	down	down	down	1.82758e+08	2.38018e+08	2.13104e+08	2.10767e+08	1.95776e+08	5.23778e+07	6.38014e+07	4.67977e+07	4.27693e+07	3.55294e+07	1.14199e+07	1.11474e+07	1.51006e+07	1.04539e+07	1.758e+07	278852	6.51225e+06	782797	666406	2.89194e+06
XMW0202	GC-MS	C10H18	cis-2,6-Dimethyl-2,6-octadiene	Hydrocarbons	-	down	down	down	1.82843e+08	2.38154e+08	2.13124e+08	2.10837e+08	1.95903e+08	5.23578e+07	6.38128e+07	4.68147e+07	4.27632e+07	3.55348e+07	1.13948e+07	1.11488e+07	1.51037e+07	1.0465e+07	1.75914e+07	270655	6.51051e+06	781201	677870	2.89278e+06
WMW0126	GC-MS	C9H16	1,3-Hexadiene, 3-ethyl-2-methyl-	Hydrocarbons	-	down	down	down	9.69099e+07	6.43503e+07	9.00334e+07	7.63021e+07	8.22065e+07	1.95472e+07	2.13172e+07	1.87085e+07	1.88902e+07	2.24835e+07	2.23929e+07	3.14498e+07	2.02357e+07	1.88189e+07	1.96682e+07	572280	4.17148e+06	515033	682547	8.59804e+06
NMW0121	GC-MS	C10H14O	Phenol, 2-methyl-5-(1-methylethyl)-	Terpenoids	-	down	down	down	1.36694e+08	7.25117e+07	1.71059e+08	1.7169e+08	2.57088e+08	8.05504e+06	3.04664e+07	2.68651e+07	3.29133e+07	2.74003e+07	1.31818e+07	1.84327e+07	2.00208e+07	1.64241e+07	2.40643e+07	845405	2.66647e+07	3.12313e+06	1.32912e+06	4.50014e+06
XMW0615	GC-MS	C10H14O	Phenol, m-tert-butyl-	Phenol	-	down	down	down	1.36565e+08	7.24151e+07	1.70924e+08	1.71491e+08	2.56948e+08	8.19201e+06	3.04163e+07	2.68408e+07	3.29035e+07	2.73617e+07	1.31647e+07	1.84056e+07	1.99986e+07	1.63979e+07	2.40432e+07	834134	2.66202e+07	3.52492e+06	1.31721e+06	4.47927e+06
NMW0120	GC-MS	C10H14O	Phenol, p-tert-butyl-	Phenol	-	down	down	down	1.36565e+08	7.24192e+07	1.70924e+08	1.71497e+08	2.56944e+08	8.18006e+06	3.04163e+07	2.68408e+07	3.29035e+07	2.74712e+07	1.3172e+07	1.84057e+07	2.00334e+07	1.64397e+07	2.40603e+07	830054	2.66012e+07	3.56574e+06	1.31186e+06	4.47182e+06
WMW0025	GC-MS	C10H14O	Thymol	Terpenoids	-	down	down	down	1.36434e+08	7.23172e+07	1.708e+08	1.71219e+08	2.5675e+08	8.12205e+06	3.0293e+07	2.67127e+07	3.27803e+07	2.72357e+07	1.31412e+07	1.83644e+07	1.99918e+07	1.63957e+07	2.39878e+07	813855	2.65129e+07	3.4312e+06	1.29496e+06	4.43375e+06
XMW0982	GC-MS	C15H22O	Benzene, [1-[[1-(1-methylethyl)-3-butenyl]oxy]ethyl]-, [S-(R*,R*)]-	Aromatics	-	FALSE	FALSE	down	116706688	122067362	1.1998e+08	1.2106e+08	9.27105e+07	100874435	1.12566e+08	1.15052e+08	1.0754e+08	86340510	46268583	46084735	7.05758e+07	68505490	5.99967e+07	4587348	25875568	8481973	17132170	12397993
KMW0508	GC-MS	C10H14O	p-Cymen-7-ol	Alcohol	-	down	down	down	1.3623e+08	7.21294e+07	1.70653e+08	1.70938e+08	2.56511e+08	7.75991e+06	3.00758e+07	2.64737e+07	3.25585e+07	2.70788e+07	1.30918e+07	1.83094e+07	1.99023e+07	1.63081e+07	2.39041e+07	799237	2.64145e+07	3.5038e+06	1.27421e+06	4.38407e+06
XMW0214	GC-MS	C10H16O2	1(2H)-Naphthalenone, octahydro-4-hydroxy-, trans-	Ketone	-	FALSE	FALSE	down	1.1755e+08	1.2477e+08	1.2308e+08	1.22292e+08	9.17322e+07	1.00253e+08	1.13468e+08	1.14568e+08	1.08743e+08	8.3236e+07	5.1898e+07	4.75918e+07	8.10301e+07	7.42888e+07	6.75485e+07	4.80093e+06	2.33147e+07	7.86937e+06	1.59508e+07	1.11186e+07
XMW1090	GC-MS	C13H20	Benzene, 2-methyl-1,4-bis(1-methylethyl)-	Aromatics	-	down	down	down	1.3327e+08	5.36349e+07	1.74756e+08	1.73497e+08	2.68595e+08	8.44194e+06	3.04592e+07	2.57007e+07	3.2588e+07	2.72131e+07	1.3518e+07	1.83083e+07	2.06574e+07	1.68411e+07	2.51713e+07	981507	2.83491e+07	3.91671e+06	1.46045e+06	4.69824e+06
KMW0259	GC-MS	C10H16	.gamma.-Terpinene	Terpenoids	-	FALSE	down	down	9.59907e+07	8.54277e+07	1.1441e+08	1.33704e+08	1.2094e+08	1.5774e+08	1.50068e+08	1.51679e+08	1.27197e+08	1.04313e+08	2.74226e+07	2.4496e+07	4.8732e+07	3.60982e+07	5.54617e+07	155532	1.93813e+06	238225	299277	753499
D311	GC-MS	C10H16O	3-p-Menthen-7-al	Aldehyde	-	down	down	down	181279883	222164167	164579905	162306677	134587249	8741814	15608203	12102171	25873121	13213467	13539510	55097982	21420324	15142528	22328595	8138299	34102743	2258826	14363485	9128806
KMW0368	GC-MS	C7H8O2S	Ethanethioic acid, S-(2-furanylmethyl) ester	Heterocyclic compound	-	down	down	down	176691919	213030244	160259184	159519202	132546657	9951202	16531690	13326202	25686480	14413976	14835736	53935297	23185607	16383124	23283473	8660143	33693537	2428081	15213176	9619224
D276	GC-MS	C10H14O	Bicyclo[3.1.0]hex-3-en-2-one, 4-methyl-1-(1-methylethyl)-	Terpenoids	-	down	down	down	175749232	218337327	157026319	155383572	127335124	8664361	14989822	11737423	24609113	13038836	12733256	51753697	19677463	13928361	21121047	8170863	32700010	2390393	14290128	9325949
WMW0005	GC-MS	C10H14O	Pinocarvone	Terpenoids	-	down	down	down	1.72347e+08	2.10454e+08	1.53746e+08	1.46583e+08	1.23967e+08	8664361	14989822	11737423	24609113	13038836	12733256	51728982	19677463	13928361	21121047	8155959	32700010	2390393	14280443	9299616
WMW0095	GC-MS	C13H24O	5,9-Undecadien-2-ol, 6,10-dimethyl-	Alcohol	-	FALSE	FALSE	down	115390578	122438669	120778659	120245006	89997977	97870142	111298157	1.13473e+08	1.05985e+08	8.21299e+07	4.589e+07	4.469e+07	7.36586e+07	6.87309e+07	5.96866e+07	4775189	22846943	7738945	15763621	11227262
KMW0360	GC-MS	C10H20O	Levomenthol	Terpenoids	-	down	down	down	167123105	204545948	152459896	152872274	127266017	10062415	17146592	13721261	27283204	14827175	14516457	54000134	22705180	15839407	23592695	8382361	33785074	2172106	14639704	9301442
KMW0355	GC-MS	C9H16O	trans,cis-2,6-Nonadien-1-ol	Alcohol	-	down	down	down	176164541	221562138	159161334	159015676	131543140	10215690	17165611	13753103	26854558	15008310	15131767	52878291	22921866	16416419	23437906	9346614	33877029	2613583	15723019	10422794
KMW0618	GC-MS	C15H24	Naphthalene, 1,2,3,5,6,8a-hexahydro-4,7-dimethyl-1-(1-methylethyl)-, (1S-cis)-	Terpenoids	-	FALSE	FALSE	down	4.38087e+07	4.2798e+07	5.48719e+07	4.76909e+07	4.51412e+07	9.53792e+07	7.28246e+07	9.45961e+07	9.71787e+07	7.50364e+07	7.16066e+07	3.95522e+07	6.85917e+07	8.87573e+07	7.7532e+07	1.00863e+07	2.29527e+07	1.25446e+07	2.00781e+07	1.14918e+07
NMW0118	GC-MS	C9H8O	1H-Inden-1-one, 2,3-dihydro-	Ketone	-	down	down	down	1.11164e+08	4.73522e+07	1.43704e+08	1.42152e+08	2.20163e+08	7.76025e+06	2.69383e+07	2.28766e+07	2.86356e+07	2.43766e+07	1.22671e+07	1.64668e+07	1.85694e+07	1.53301e+07	2.27619e+07	1.01133e+06	2.55803e+07	3.52129e+06	1.43535e+06	4.57154e+06
KMW0384	GC-MS	C8H9NO2	Benzene, (2-nitroethyl)-	Aromatics	-	down	down	down	1.11084e+08	4.73343e+07	1.43119e+08	1.41707e+08	2.19358e+08	7.77235e+06	2.69072e+07	2.28351e+07	2.86756e+07	2.43437e+07	1.21039e+07	1.64251e+07	1.85561e+07	1.53024e+07	2.27117e+07	1.00764e+06	2.52131e+07	3.45323e+06	1.46143e+06	4.46777e+06
D112	GC-MS	C9H10O2	Benzeneacetic acid, methyl ester	Ester	-	down	down	down	1.58204e+08	1.99393e+08	1.42519e+08	1.41931e+08	1.15519e+08	7.61806e+06	1.34052e+07	1.05286e+07	2.18098e+07	1.15134e+07	1.17627e+07	4.57176e+07	1.8375e+07	1.31239e+07	1.88127e+07	7.10002e+06	2.85215e+07	1.90712e+06	1.25241e+07	7.97106e+06
XMW1381	GC-MS	C10H14	Bicyclo[3.2.1]oct-2-ene, 3-methyl-4-methylene-	Terpenoids	-	down	down	down	157260340	197032851	141688442	141251059	115039246	7642085	13436350	10439742	21777957	11509967	11564037	45542525	18130992	12906375	18805461	7054794	28442921	1872266	12433879	7924764
WMW0015	GC-MS	C10H18O	Terpinen-4-ol	Terpenoids	-	down	down	down	1.34293e+08	1.08075e+08	1.34301e+08	1.47361e+08	1.40782e+08	4.08376e+07	4.95771e+07	4.2695e+07	4.40434e+07	4.51878e+07	2.84701e+07	6.16896e+07	4.33836e+07	3.70128e+07	5.28292e+07	3.35698e+06	2.11745e+07	883995	2.15052e+06	2.83181e+06
KMW0392	GC-MS	C10H20O	Cyclohexanol, 5-methyl-2-(1-methylethyl)-, (1.alpha.,2.alpha.,5.alpha.)-	Terpenoids	-	down	down	down	1.33199e+08	1.05781e+08	1.34009e+08	1.47255e+08	1.40623e+08	4.08048e+07	4.95213e+07	4.26464e+07	4.39678e+07	4.51245e+07	2.84179e+07	6.15969e+07	4.33176e+07	3.69475e+07	5.27601e+07	3.33992e+06	2.11266e+07	857635	2.09458e+06	2.78271e+06
XMW0304	GC-MS	C10H18O2	Butanoic acid, 5-hexenyl ester	Ester	-	down	down	down	1.34303e+08	1.08091e+08	1.34308e+08	1.47372e+08	1.4078e+08	4.08048e+07	4.95213e+07	4.26464e+07	4.39365e+07	4.51231e+07	2.84179e+07	6.15514e+07	4.31019e+07	3.67597e+07	5.27601e+07	3.30308e+06	2.10707e+07	857635	2.09369e+06	2.78271e+06
XMW0236	GC-MS	C6H7NS	Thiazole, 5-ethenyl-4-methyl-	Heterocyclic compound	-	down	down	down	1.22119e+08	7.50119e+07	1.2323e+08	1.25149e+08	1.16077e+08	1.45919e+07	1.56942e+07	1.38004e+07	1.40105e+07	1.4729e+07	1.59476e+07	2.11121e+07	1.41377e+07	1.22005e+07	1.38161e+07	352065	2.46819e+06	287837	365994	5.41334e+06
D427	GC-MS	C11H18O	2-n-Heptylfuran	Heterocyclic compound	-	down	down	down	1.56098e+08	1.04675e+08	1.56141e+08	1.66026e+08	1.56726e+08	5.84118e+06	1.62159e+07	2.01893e+07	1.92039e+07	1.49294e+07	1.94689e+07	5.22171e+07	3.39082e+07	2.75289e+07	2.85128e+07	3.07733e+06	2.26566e+07	486373	2.81209e+06	1.91381e+06
D443	GC-MS	C11H16O3	2-Furancarboxylic acid, hexyl ester	Ester	-	FALSE	FALSE	down	6.31499e+07	6.64298e+07	6.81524e+07	6.51079e+07	5.89847e+07	7.04139e+07	7.51305e+07	7.73408e+07	7.43219e+07	6.0048e+07	6.76016e+07	5.49237e+07	7.3377e+07	6.62786e+07	7.43652e+07	5.41783e+06	1.97592e+07	7.37585e+06	1.45504e+07	8.37187e+06
NMW0186	GC-MS	C12H20O2	Cyclohexanepropanoic Acid, 2-propenyl ester	Ester	-	FALSE	FALSE	down	6.31476e+07	6.78357e+07	6.81492e+07	6.51053e+07	5.89819e+07	7.04139e+07	7.51305e+07	7.73434e+07	7.43219e+07	6.0048e+07	6.90359e+07	5.42867e+07	7.3377e+07	6.62693e+07	7.25891e+07	5.43639e+06	1.97575e+07	7.37521e+06	1.45612e+07	8.37303e+06
XMW0825	GC-MS	C15H24	Bicyclo[3.1.1]heptane, 6-methyl-2-methylene-6-(4-methyl-3-pentenyl)-, [1R-(1.alpha.,5.alpha.,6.beta.)]-	Terpenoids	-	FALSE	FALSE	down	44203897	32248263	56431211	62694748	101080256	104641308	58105448	146959090	104529780	91570670	28205400	2.91698e+07	35164498	38636943	41436322	4.73626e+06	1.47512e+07	7.07277e+06	1.07093e+07	11616851
XMW0388	GC-MS	C15H24	(4aR,8aR)-5,8a-dimethyl-3-propan-2-ylidene-1,2,4,4a,7,8-hexahydronaphthalene	Terpenoids	-	FALSE	FALSE	down	4.54903e+07	3.03239e+07	5.21446e+07	4.9327e+07	4.67296e+07	1.16927e+08	6.45462e+07	6.26239e+07	9.5016e+07	6.37569e+07	6.92663e+07	3.91642e+07	6.58626e+07	9.69216e+07	7.16656e+07	3.84112e+06	1.14053e+07	3.90225e+06	1.22835e+07	4.11842e+06
D300	GC-MS	C15H24	Aristolochene	Terpenoids	-	FALSE	FALSE	down	3.88582e+07	3.69659e+07	5.04923e+07	4.42181e+07	4.07719e+07	7.55525e+07	6.09257e+07	6.81566e+07	7.33113e+07	5.53093e+07	6.73252e+07	3.53839e+07	6.47504e+07	8.52336e+07	6.66713e+07	6.17539e+06	1.72105e+07	7.03376e+06	1.39927e+07	6.80367e+06
XMW0012	GC-MS	C15H24	Naphthalene, 1,2,4a,5,6,8a-hexahydro-4,7-dimethyl-1-(1-methylethyl)-, [1S-(1.alpha.,4a.beta.,8a.alpha.)]-	Terpenoids	-	FALSE	FALSE	down	4.32608e+07	2.87477e+07	4.94376e+07	4.70072e+07	4.4604e+07	1.08916e+08	6.08646e+07	6.58466e+07	8.83515e+07	5.98303e+07	6.46701e+07	3.79556e+07	6.14468e+07	9.00146e+07	6.78715e+07	3.70064e+06	1.08293e+07	3.77444e+06	1.1716e+07	3.96972e+06
XMW0022	GC-MS	C10H16O2	Iridomyrmecin	Terpenoids	-	FALSE	FALSE	down	7.39296e+07	7.64262e+07	7.7604e+07	7.78532e+07	6.76591e+07	7.21705e+07	7.33934e+07	8.34171e+07	7.51736e+07	6.12306e+07	3.20356e+07	2.99421e+07	4.94665e+07	4.67905e+07	4.18044e+07	3.56201e+06	1.54956e+07	5.63442e+06	1.11966e+07	8.6287e+06
XMW0651	GC-MS	C7H9N	Pyridine, 2,3-dimethyl-	Heterocyclic compound	-	down	down	down	1.482e+08	2.07805e+08	1.57108e+08	1.8797e+08	1.66645e+08	3.55345e+07	3.49797e+07	2.40116e+07	2.96993e+07	2.14481e+07	8.58162e+06	7.92378e+06	9.31498e+06	6.68624e+06	8.99253e+06	153236	4.65242e+06	677029	697166	2.41289e+06
XMW0176	GC-MS	C15H24	[1α,4aα,8aα]-1,2,4a,5,6,8a-hexahydro-4-7-dimethyl-1-[1-methylethyl]naphthalene	Terpenoids	-	FALSE	up	FALSE	1.73929e+07	1.8168e+07	2.23482e+07	2.13549e+07	2.39431e+07	4.33572e+07	3.33231e+07	4.13342e+07	4.72841e+07	3.09115e+07	5.69238e+07	5.33856e+07	7.96377e+07	6.89943e+07	6.1233e+07	1.21577e+07	3.31179e+07	1.39632e+07	1.89475e+07	1.36711e+07
XMW0743	GC-MS	C15H24	(-)-Aristolene	Terpenoids	-	FALSE	FALSE	down	3.67001e+07	3.42507e+07	4.11236e+07	3.71529e+07	3.42548e+07	6.20706e+07	4.62922e+07	7.15054e+07	5.95703e+07	4.89464e+07	1.08251e+08	3.68946e+07	6.69231e+07	5.26842e+07	7.27812e+07	6.11017e+06	1.81456e+07	5.38787e+06	1.17511e+07	8.40949e+06
KMW0199	GC-MS	C10H16	.beta.-Myrcene	Terpenoids	-	down	down	down	1.08505e+08	1.39575e+08	1.25464e+08	1.24668e+08	1.15662e+08	3.2545e+07	3.96309e+07	2.93641e+07	2.67437e+07	2.25628e+07	7.38445e+06	7.20226e+06	9.73602e+06	6.7537e+06	1.13306e+07	156426	4.25718e+06	482348	386813	1.8817e+06
XMW0183	GC-MS	C8H14O	2-Heptenal, 2-methyl-	Aldehyde	-	down	down	down	1.08505e+08	1.39575e+08	1.25464e+08	1.24668e+08	1.15662e+08	3.25163e+07	3.95843e+07	2.93362e+07	2.67362e+07	2.25464e+07	7.38298e+06	7.20226e+06	9.7313e+06	6.74809e+06	1.13217e+07	159296	4.25081e+06	463224	386183	1.87866e+06
KMW0620	GC-MS	C15H22	Benzene, 1-(1,5-dimethyl-4-hexenyl)-4-methyl-	Terpenoids	-	FALSE	FALSE	down	3.02542e+07	2.86566e+07	3.92813e+07	3.40142e+07	3.2045e+07	6.43192e+07	5.17e+07	6.16908e+07	6.4963e+07	5.02776e+07	7.25216e+07	3.39365e+07	6.49059e+07	8.16402e+07	7.16188e+07	5.79833e+06	1.53892e+07	6.63219e+06	1.28098e+07	6.2203e+06
KMW0537	GC-MS	C15H24	Cyclohexane, 1-ethenyl-1-methyl-2,4-bis(1-methylethenyl)-, (1.alpha.,2.beta.,4.beta.)-	Terpenoids	-	FALSE	FALSE	down	3.61522e+07	3.71654e+07	4.19766e+07	3.90419e+07	4.08781e+07	6.10937e+07	7.33872e+07	7.52067e+07	6.8438e+07	5.32712e+07	3.86047e+07	2.89673e+07	5.18837e+07	4.33621e+07	4.49056e+07	7.74059e+06	2.11597e+07	8.07642e+06	1.49417e+07	8.77353e+06
KMW0606	GC-MS	C15H24	.alpha.-Muurolene	Terpenoids	-	FALSE	up	FALSE	1.46786e+07	1.57751e+07	1.89786e+07	1.81521e+07	2.09127e+07	3.91078e+07	2.94144e+07	3.8345e+07	4.32576e+07	2.609e+07	5.37426e+07	5.09591e+07	7.58512e+07	6.60279e+07	5.68016e+07	1.15634e+07	3.31167e+07	1.39329e+07	1.89475e+07	1.3344e+07
KMW0566	GC-MS	C15H24	(4aR-trans)-decahydro-4a-methyl-1-methylene-7-(1-methylethylidene)-Naphthalene	Terpenoids	-	FALSE	FALSE	down	5.41719e+07	5.43875e+07	6.89548e+07	6.19355e+07	5.32493e+07	7.28929e+07	6.83717e+07	7.23923e+07	7.95312e+07	5.37148e+07	4.24441e+07	2.7901e+07	5.45309e+07	6.32659e+07	5.19207e+07	4.09743e+06	1.51787e+07	6.22319e+06	1.22198e+07	6.34502e+06
D353	GC-MS	C15H24	(S,1Z,6Z)-8-Isopropyl-1-methyl-5-methylenecyclodeca-1,6-diene	Terpenoids	-	FALSE	up	down	3.10516e+07	3.13589e+07	3.42229e+07	3.18658e+07	2.56855e+07	6.27312e+07	4.11978e+07	5.37665e+07	5.76953e+07	4.26196e+07	9.51588e+07	4.05594e+07	6.48895e+07	5.19198e+07	6.49229e+07	7.01079e+06	2.09157e+07	6.16785e+06	1.20425e+07	7.56212e+06
XMW0226	GC-MS	C9H18O	2-Heptanone, 4,6-dimethyl-	Ketone	-	down	down	down	9.2676e+07	5.86344e+07	9.39156e+07	9.60563e+07	9.01832e+07	1.32098e+07	1.4247e+07	1.25344e+07	1.26578e+07	1.31272e+07	1.40903e+07	1.82551e+07	1.26366e+07	1.08871e+07	1.23578e+07	332230	2.30498e+06	263142	324575	4.94754e+06
XMW0442	GC-MS	C8H12N2	Betahistine	Heterocyclic compound	-	down	down	down	9.95346e+07	7.72157e+07	9.81061e+07	1.07907e+08	1.02699e+08	2.99784e+07	3.66075e+07	3.12698e+07	3.26045e+07	3.36242e+07	2.12767e+07	4.59043e+07	3.2329e+07	2.75222e+07	3.91896e+07	2.56606e+06	1.58937e+07	710214	1.66193e+06	2.23357e+06
XMW0700	GC-MS	C15H24	4a,8-Dimethyl-2-(prop-1-en-2-yl)-1,2,3,4,4a,5,6,7-octahydronaphthalene	Terpenoids	-	up	up	FALSE	2.08559e+07	1.87633e+07	2.20406e+07	2.06449e+07	2.17179e+07	5.45219e+07	3.64311e+07	4.67266e+07	5.3791e+07	3.41446e+07	5.54337e+07	4.72813e+07	7.32582e+07	7.00512e+07	5.97518e+07	1.0401e+07	3.33376e+07	1.21361e+07	1.80967e+07	1.22931e+07
D175	GC-MS	C12H18O	.beta.-Phenylethylmethylethylcarbinol	Alcohol	-	FALSE	FALSE	down	3.74311e+07	2.67734e+07	4.97838e+07	4.20062e+07	4.39521e+07	7.24066e+07	5.64589e+07	5.40394e+07	6.46012e+07	5.2146e+07	4.22004e+07	2.30623e+07	4.25474e+07	4.97233e+07	4.36588e+07	6.64082e+06	1.2409e+07	7.04776e+06	1.07486e+07	5.88809e+06
XMW0151	GC-MS	C15H24	Epizonarene	Terpenoids	-	FALSE	up	FALSE	2.19348e+07	1.93178e+07	2.29518e+07	2.24905e+07	2.1608e+07	4.629e+07	3.16393e+07	4.06294e+07	4.74795e+07	2.99739e+07	5.27911e+07	4.68708e+07	7.21232e+07	6.61719e+07	5.64612e+07	9.99118e+06	3.37116e+07	1.22812e+07	1.79264e+07	1.23929e+07
XMW0889	GC-MS	C10H14	Bicyclo[3.1.0]hex-2-ene, 4-methylene-1-(1-methylethyl)-	Terpenoids	-	down	down	down	1.24897e+08	1.71665e+08	1.32111e+08	1.57542e+08	1.40388e+08	3.14191e+07	3.07273e+07	2.11974e+07	2.63932e+07	1.90866e+07	7.56818e+06	7.00018e+06	8.34177e+06	5.92154e+06	8.03147e+06	131145	4.1833e+06	596137	613895	2.12476e+06
XMW0486	GC-MS	C9H16O	Cyclohexanone, 2,2,6-trimethyl-	Ketone	-	down	down	down	1.04206e+08	7.06185e+07	1.0589e+08	1.0858e+08	1.00738e+08	1.15982e+07	1.25252e+07	1.0938e+07	1.09898e+07	1.15609e+07	1.24123e+07	1.62809e+07	1.12232e+07	9.61421e+06	1.11679e+07	355267	2.20429e+06	290217	377663	4.57565e+06
XMW0028	GC-MS	C8H15N	Pyridine, 2,3,4,5-tetrahydro-6-propyl-	Heterocyclic compound	-	down	down	down	9.28018e+07	5.4505e+07	9.2148e+07	9.52145e+07	8.70171e+07	1.11209e+07	1.195e+07	1.05512e+07	1.06852e+07	1.13047e+07	1.21699e+07	1.60063e+07	1.07938e+07	9.325e+06	1.05904e+07	272899	1.92525e+06	219679	279104	4.18196e+06
XMW1492	GC-MS	C13H18O	BenzeneacetAldehyde, .alpha.-methyl-4-(2-methylpropyl)-	Aldehyde	-	FALSE	FALSE	down	6.8255e+07	7.11296e+07	7.06302e+07	6.98993e+07	5.62251e+07	6.01603e+07	6.51121e+07	7.12663e+07	6.39844e+07	5.14383e+07	2.9159e+07	2.8322e+07	4.57698e+07	4.24746e+07	3.79497e+07	3.0309e+06	1.63861e+07	4.78217e+06	9.77849e+06	6.72686e+06
D102	GC-MS	C11H14O	1-Pentanone, 1-phenyl-	Ketone	-	FALSE	FALSE	down	3.76242e+07	3.78773e+07	5.02257e+07	4.45761e+07	4.60644e+07	6.33295e+07	4.57205e+07	5.893e+07	6.33063e+07	4.63844e+07	4.47609e+07	3.00695e+07	4.67645e+07	4.03828e+07	3.85195e+07	5.85489e+06	1.64614e+07	6.76234e+06	1.17755e+07	6.32948e+06
XMW1094	GC-MS	C13H20	Megastigma-4,6(Z),8(E)-triene	Hydrocarbons	-	FALSE	FALSE	down	3.76187e+07	3.78498e+07	5.01786e+07	4.45559e+07	4.60168e+07	6.28057e+07	4.5719e+07	5.89279e+07	6.32026e+07	4.63828e+07	4.47278e+07	3.00682e+07	4.6754e+07	4.0362e+07	3.85176e+07	5.85415e+06	1.64603e+07	6.76147e+06	1.17743e+07	6.32774e+06
KMW0473	GC-MS	C10H14O	4-Isopropylcyclohexa-1,3-dienecarbAldehyde	Aldehyde	-	down	down	down	8.3602e+07	1.02394e+08	7.8535e+07	8.35303e+07	1.02154e+08	1.86717e+07	1.35804e+07	1.5442e+07	1.7186e+07	1.3583e+07	6.29009e+06	1.09007e+07	8.00535e+06	6.5043e+06	7.96042e+06	895262	9.06946e+06	2.25718e+06	1.78225e+06	811065
KMW0522	GC-MS	C15H24	Copaene	Terpenoids	-	FALSE	FALSE	down	3.74053e+07	3.77308e+07	4.93969e+07	4.42856e+07	4.44773e+07	6.58381e+07	4.87634e+07	5.94683e+07	6.61186e+07	4.98384e+07	4.77344e+07	3.18933e+07	4.88e+07	4.57351e+07	4.3051e+07	5.79425e+06	1.68369e+07	6.80602e+06	1.17832e+07	6.23861e+06
WMW0004	GC-MS	C15H24	Ylangene	Terpenoids	-	FALSE	FALSE	down	3.69644e+07	3.7037e+07	4.92242e+07	4.37582e+07	4.55211e+07	6.10983e+07	4.4938e+07	5.79709e+07	6.1471e+07	4.53897e+07	4.35259e+07	2.93265e+07	4.56468e+07	3.93503e+07	3.74557e+07	5.74467e+06	1.61819e+07	6.64661e+06	1.15683e+07	6.24471e+06
XMW1165	GC-MS	C15H24	1-Isopropyl-4,7-dimethyl-1,2,3,5,6,8a-hexahydronaphthalene	Terpenoids	-	FALSE	FALSE	down	6.67692e+07	6.93337e+07	6.88057e+07	6.85902e+07	5.23492e+07	5.9656e+07	6.32859e+07	6.52458e+07	6.25401e+07	4.89838e+07	2.85199e+07	2.79399e+07	4.422e+07	4.19352e+07	3.7068e+07	3.03798e+06	1.63908e+07	4.83583e+06	9.87738e+06	6.53376e+06
KMW0373	GC-MS	C9H10O2	Benzoic acid, ethyl ester	Ester	-	down	down	down	105269855	130287402	95467349	94409534	77415154	4943383	8843346	6904082	14865124	7493678	7749215	31407488	12220214	8579849	12648255	4512194	19301624	1163982	8079629	5068208
KMW0588	GC-MS	C10H18O	3-Cyclohexene-1-ethanol, .beta.,4-dimethyl-	Alcohol	-	down	down	down	8.6395e+07	1.18747e+08	7.55788e+07	8.20151e+07	9.16703e+07	2.17798e+07	1.22647e+07	1.50991e+07	1.6229e+07	1.25202e+07	5.53842e+06	1.04294e+07	6.67354e+06	5.38244e+06	5.91961e+06	1.00526e+06	7.01522e+06	2.28332e+06	1.87706e+06	302316
D294	GC-MS	C10H16O	2-Cyclopenten-1-one, 2-pentyl-	Ketone	-	down	down	down	8.74415e+07	1.2049e+08	7.61686e+07	8.25749e+07	9.22535e+07	2.15613e+07	1.20393e+07	1.48454e+07	1.60118e+07	1.22702e+07	5.35086e+06	1.02137e+07	6.50737e+06	5.25003e+06	5.76462e+06	902474	6.77231e+06	2.20447e+06	1.80525e+06	264367
KMW0359	GC-MS	C8H10O	Phenol, 3-ethyl-	Phenol	-	down	down	down	103043645	127008690	93752099	92554306	76849869	5044279	8912105	7035638	14759991	7608357	6864916	30989139	10566057	7186648	11832556	4511814	19129943	1209726	7972338	5145995
XMW0722	GC-MS	C9H12O2	1-Cyclohexene-1-carboxAldehyde, 5,5-dimethyl-3-oxo-	Aldehyde	-	down	down	down	8.74452e+07	1.20439e+08	7.61735e+07	8.25428e+07	9.22258e+07	2.1558e+07	1.20385e+07	1.48395e+07	1.60088e+07	1.22735e+07	5.33623e+06	1.02122e+07	6.49548e+06	5.23441e+06	5.75267e+06	939977	6.76459e+06	2.19552e+06	1.79591e+06	259819
XMW1192	GC-MS	C6H9ClO2	2-Propenoic acid, 2-methyl-, 2-chloroethyl ester	Ester	-	down	down	down	1.03477e+08	1.24918e+08	1.16227e+08	1.33856e+08	1.15365e+08	3.18924e+07	2.94815e+07	2.43735e+07	2.512e+07	1.96756e+07	8.0911e+06	8.02458e+06	1.13187e+07	8.47267e+06	1.31719e+07	86839.4	2.31592e+06	346553	251399	1.64247e+06
XMW0548	GC-MS	C15H24	Bicyclo[7.2.0]undecane, 10,10-dimethyl-2,6-bis(methylene)-, [1S-(1R*,9S*)]-	Terpenoids	-	FALSE	FALSE	down	6.58108e+07	8.7051e+07	8.45546e+07	6.5595e+07	6.91108e+07	6.13076e+07	7.73602e+07	1.32712e+08	9.17695e+07	7.05487e+07	5.51379e+07	4.73245e+07	7.57069e+07	5.51586e+07	5.89248e+07	1.63637e+06	4.3782e+06	1.74362e+06	5.17707e+06	4.38322e+06
KMW0198	GC-MS	C10H16	.alpha.-Phellandrene 1	Terpenoids	-	down	down	down	1.30641e+08	1.85886e+08	1.85442e+08	1.50426e+08	1.67265e+08	3.11932e+07	4.30823e+07	3.13313e+07	2.31832e+07	1.98742e+07	7.634e+06	8.61252e+06	9.18542e+06	6.16561e+06	9.66851e+06	100475	1.6135e+06	70016.7	123311	309239
XMW0709	GC-MS	C10H16	Cyclohexane, 1-methylene-4-(1-methylethenyl)-	Terpenoids	-	down	down	down	1.30629e+08	1.85889e+08	1.85436e+08	1.50381e+08	1.67231e+08	3.11846e+07	4.30761e+07	3.13356e+07	2.31822e+07	1.98707e+07	7.63335e+06	8.61163e+06	9.18491e+06	6.1653e+06	9.66796e+06	102641	1.63135e+06	69651.9	122145	319536
D253	GC-MS	C7H8N2O	2-Acetyl-3-methylpyrazine	Heterocyclic compound	-	down	down	down	1.00601e+08	1.31387e+08	1.35788e+08	1.21009e+08	1.29831e+08	3.25019e+07	4.03801e+07	3.19313e+07	2.21019e+07	1.96009e+07	7.95805e+06	7.34879e+06	1.11989e+07	8.13167e+06	1.1934e+07	49608.6	1.64936e+06	62581.2	91757.5	327108
XMW0289	GC-MS	C7H8O2	2-Acetyl-5-methylfuran	Heterocyclic compound	-	down	down	down	8.88118e+07	5.47571e+07	8.95636e+07	9.21519e+07	8.48585e+07	9.96813e+06	1.04027e+07	9.39375e+06	9.49369e+06	9.99637e+06	1.0465e+07	1.38197e+07	9.66528e+06	8.34204e+06	9.50033e+06	252218	1.64626e+06	220820	285958	3.59322e+06
XMW0472	GC-MS	C9H10O3	1,2-Ethanediol, monobenzoate	Ester	-	FALSE	FALSE	down	3.86248e+07	3.46275e+07	4.64749e+07	4.1148e+07	4.43511e+07	5.37387e+07	7.39665e+07	6.64283e+07	5.77929e+07	4.58886e+07	3.45087e+07	2.44071e+07	4.74533e+07	4.04487e+07	4.19008e+07	5.03778e+06	1.29122e+07	5.36945e+06	1.03442e+07	5.99322e+06
XMW0107	GC-MS	C8H10O2	1,2-Benzenedimethanol	Alcohol	-	FALSE	FALSE	down	3.40008e+07	2.3633e+07	4.61851e+07	3.87278e+07	4.06577e+07	6.74545e+07	5.16309e+07	4.99353e+07	5.98631e+07	4.70306e+07	3.69791e+07	2.01068e+07	3.82137e+07	4.52119e+07	3.85195e+07	5.70997e+06	1.05322e+07	6.0458e+06	9.26142e+06	5.08001e+06
D145	GC-MS	C11H14O2	Propanoic acid, 2-methyl-, phenylmethyl ester	Ester	-	down	down	down	7.38861e+07	8.86116e+07	7.04831e+07	7.47707e+07	9.26824e+07	1.625e+07	1.24453e+07	1.38226e+07	1.53817e+07	1.22444e+07	5.61219e+06	9.63289e+06	7.18229e+06	5.82195e+06	7.33072e+06	863588	8.46372e+06	2.19866e+06	1.57607e+06	864257
KMW0509	GC-MS	C15H24	Cyclohexene, 4-ethenyl-4-methyl-3-(1-methylethenyl)-1-(1-methylethyl)-, (3R-trans)-	Terpenoids	-	FALSE	FALSE	down	2.63738e+07	4.08076e+07	3.40925e+07	3.02997e+07	2.66637e+07	4.77071e+07	5.56663e+07	8.88596e+07	6.91384e+07	5.2819e+07	5.12131e+07	3.17585e+07	5.45775e+07	4.53762e+07	5.09634e+07	3.84707e+06	1.23144e+07	4.49596e+06	9.4194e+06	5.56767e+06
KMW0277	GC-MS	C9H14S	Thiophene, 2-pentyl-	Heterocyclic compound	-	down	down	down	91507164	111360637	82927499	82305070	67715261	4331730	7856739	6066635	13074082	6642021	6860878	27741134	10866787	7588398	11269148	4005557	17121677	1029449	7182486	4494372
XMW0013	GC-MS	C10H16	1,7,7-trimethyl-Tricyclo[2.2.1.0(2,6)]heptane	Terpenoids	-	down	down	down	1.25766e+08	1.42834e+08	1.41948e+08	1.677e+08	1.43762e+08	2.81348e+07	2.51742e+07	2.09165e+07	2.12847e+07	1.66455e+07	7.02026e+06	6.34575e+06	1.12491e+07	7.23485e+06	1.31593e+07	34481	1.64431e+06	143116	72397.5	1.09145e+06
NMW0123	GC-MS	C10H20O2	p-Menthane-3,8-diol, cis-1,3,trans-1,4-	Terpenoids	-	down	down	down	7.29886e+07	9.83712e+07	6.48113e+07	7.00775e+07	7.97436e+07	1.80278e+07	1.0775e+07	1.30178e+07	1.4072e+07	1.09591e+07	4.93086e+06	8.99163e+06	5.94524e+06	4.80415e+06	5.46486e+06	847138	6.33656e+06	1.99524e+06	1.59098e+06	231896
KMW0475	GC-MS	C10H16O	(2E,4Z)-2,4-Decadienal	Aldehyde	-	down	down	down	7.29662e+07	9.83384e+07	6.47939e+07	7.00434e+07	7.96968e+07	1.80358e+07	1.07769e+07	1.30164e+07	1.40731e+07	1.09654e+07	4.92805e+06	8.99605e+06	5.93633e+06	4.82409e+06	5.46912e+06	846829	6.36593e+06	1.99928e+06	1.58942e+06	360116
XMW0659	GC-MS	C10H14	Benzene, n-butyl-	Aromatics	-	FALSE	down	down	4.6126e+07	4.06481e+07	5.52e+07	6.47397e+07	5.84479e+07	7.71289e+07	7.3821e+07	7.4093e+07	6.20579e+07	5.04e+07	1.32954e+07	1.19361e+07	2.35461e+07	1.74933e+07	2.67235e+07	116072	1.08777e+06	179367	266075	460025
NMW0023	GC-MS	C8H8O	BenzAldehyde, 2-methyl-	Aldehyde	-	FALSE	down	down	4.61847e+07	4.05004e+07	5.5003e+07	6.45614e+07	5.84809e+07	7.71319e+07	7.39258e+07	7.42168e+07	6.21218e+07	5.04808e+07	1.33043e+07	1.19681e+07	2.35797e+07	1.75114e+07	2.67614e+07	111838	1.08182e+06	184264	273268	442451
D346	GC-MS	C11H16O2	Methyl 6,6-dimethylbicyclo[3.1.1]hept-2-ene-2-carboxylate	Ester	-	down	down	down	6.55529e+07	6.07855e+07	7.04293e+07	7.23523e+07	9.97283e+07	1.05133e+07	1.19646e+07	1.20633e+07	1.36906e+07	1.11966e+07	5.45331e+06	8.52017e+06	7.56067e+06	6.13143e+06	8.45096e+06	639691	9.54231e+06	1.85381e+06	1.10608e+06	1.33032e+06
WMW0053	GC-MS	C15H24	Benzene, 1-(1,5-dimethylhexyl)-4-methyl-	Terpenoids	-	FALSE	FALSE	down	2.42289e+07	2.35525e+07	2.72093e+07	2.45571e+07	2.16297e+07	4.31648e+07	3.14257e+07	4.59319e+07	4.1887e+07	3.30241e+07	7.21659e+07	2.68131e+07	4.58917e+07	3.73258e+07	4.85079e+07	4.45913e+06	1.31001e+07	3.96927e+06	8.26349e+06	5.55457e+06
KMW0296	GC-MS	C10H16	Cyclohexene, 1-methyl-4-(1-methylethylidene)-	Terpenoids	-	down	down	down	8.35734e+07	1.08844e+08	1.12765e+08	1.014e+08	1.08182e+08	2.71855e+07	3.36232e+07	2.67815e+07	1.85327e+07	1.6339e+07	6.89031e+06	6.25312e+06	1.04401e+07	7.97849e+06	1.0166e+07	62651.5	1.45868e+06	82500	121476	313434
XMW0678	GC-MS	C10H16	1,3-Cyclohexadiene, 1,5,5,6-tetramethyl-	Terpenoids	-	down	down	down	9.06072e+07	1.11054e+08	1.02815e+08	1.19611e+08	1.00173e+08	2.64159e+07	2.42658e+07	1.99266e+07	2.07821e+07	1.60663e+07	6.5235e+06	6.41683e+06	9.06826e+06	6.81383e+06	1.05855e+07	60476.6	1.81791e+06	241816	176145	1.28126e+06
NMW0122	GC-MS	C11H18O2	Geranyl formate	Ester	-	down	down	down	6.64337e+07	9.02275e+07	5.8053e+07	6.27482e+07	7.00826e+07	1.74872e+07	9.95322e+06	1.22672e+07	1.31494e+07	1.0155e+07	4.61011e+06	8.48296e+06	5.48217e+06	4.40995e+06	4.86575e+06	829810	5.72315e+06	1.90774e+06	1.55765e+06	251465
D422	GC-MS	C11H24O	Undecanol-5	Alcohol	-	down	down	down	6.64138e+07	9.01825e+07	5.80264e+07	6.27266e+07	7.00384e+07	1.74837e+07	9.89984e+06	1.2261e+07	1.3141e+07	1.0153e+07	4.61e+06	8.4802e+06	5.48266e+06	4.39772e+06	4.86555e+06	848441	5.72083e+06	1.8932e+06	1.57777e+06	250808
XMW1378	GC-MS	C9H10O	4,6-Octadiyn-3-one, 2-methyl-	Ketone	-	down	down	down	8.14162e+07	8.53009e+07	9.94003e+07	9.69846e+07	8.70657e+07	2.22141e+07	2.11114e+07	1.51464e+07	1.59364e+07	1.46943e+07	3.62254e+06	3.0421e+06	5.35568e+06	3.84209e+06	7.27616e+06	387378	3.75945e+06	705189	935292	1.67791e+06
XMW0992	GC-MS	C15H22	(2R,8R,8aS)-8,8a-Dimethyl-2-(prop-1-en-2-yl)-1,2,3,7,8,8a-hexahydronaphthalene	Terpenoids	-	FALSE	FALSE	down	2.49472e+07	2.36256e+07	2.81826e+07	2.48382e+07	2.29939e+07	4.21244e+07	3.1345e+07	4.86677e+07	4.09951e+07	3.25499e+07	6.92551e+07	2.50652e+07	4.46125e+07	3.5839e+07	4.73212e+07	4.29325e+06	1.26384e+07	3.81954e+06	8.01821e+06	5.38788e+06
XMW0470	GC-MS	C10H14N2	1-ButanAmine, N-(2-pyridinylmethylene)-	Heterocyclic compound	-	FALSE	FALSE	down	2.89865e+07	2.66371e+07	3.4372e+07	3.05879e+07	3.30624e+07	4.20521e+07	5.64049e+07	5.30732e+07	4.57417e+07	3.67311e+07	2.66355e+07	1.92542e+07	3.68848e+07	3.13218e+07	3.23216e+07	4.19551e+06	1.10896e+07	4.52211e+06	8.54278e+06	4.99619e+06
XMW0643	GC-MS	C7H12N2O	Butyramide, 2-cyano-2-ethyl-	Amine	-	down	down	down	6.31668e+07	8.60795e+07	5.55262e+07	5.97979e+07	6.68682e+07	1.60721e+07	9.05179e+06	1.1193e+07	1.19732e+07	9.27963e+06	4.09796e+06	7.69019e+06	4.94012e+06	3.99859e+06	4.38742e+06	724805	5.13866e+06	1.69645e+06	1.37855e+06	215977
KMW0604	GC-MS	C15H24	(1S,2E,6E,10R)-3,7,11,11-Tetramethylbicyclo[8.1.0]undeca-2,6-diene	Terpenoids	-	FALSE	up	FALSE	9.95722e+06	1.04076e+07	1.26868e+07	1.17596e+07	1.43019e+07	2.33724e+07	1.95165e+07	2.37372e+07	2.66603e+07	1.74973e+07	3.40357e+07	3.45451e+07	5.21462e+07	4.14907e+07	3.83129e+07	8.04247e+06	2.08957e+07	9.0368e+06	1.2243e+07	8.78201e+06
XMW0916	GC-MS	C11H15Br	(5-bromopentyl)-Benzene	Aromatics	-	FALSE	FALSE	down	2.26782e+07	2.20177e+07	2.86557e+07	2.57824e+07	2.30919e+07	4.26265e+07	3.4915e+07	4.06214e+07	4.37843e+07	3.25636e+07	3.73469e+07	1.90162e+07	3.42569e+07	4.46524e+07	3.77237e+07	3.86902e+06	1.05856e+07	4.55646e+06	8.83233e+06	4.33401e+06
KMW0609	GC-MS	C14H26O2	Citronellyl butyrate	Ester	-	FALSE	FALSE	down	2.46734e+07	1.97143e+07	3.11754e+07	2.53958e+07	2.37045e+07	4.94562e+07	3.89965e+07	4.45427e+07	4.96973e+07	3.46719e+07	3.85176e+07	2.03432e+07	3.87137e+07	5.23328e+07	4.13943e+07	3.96447e+06	1.07378e+07	4.4217e+06	9.6533e+06	4.35417e+06
WMW0146	GC-MS	C15H24	.alpha.-Maaliene	Terpenoids	-	FALSE	FALSE	down	27984239	31137965	33301271	28662123	32385750	44113291	33925204	46555127	44866252	35053075	34720842	2.33205e+07	41907778	32491205	33798474	4131135	12959779	3422903	6246671	4230703
NMW0172	GC-MS	C9H13NO2	Ethinamate	Ester	-	FALSE	FALSE	down	2.76379e+07	2.529e+07	3.30739e+07	2.95263e+07	3.15104e+07	3.96649e+07	5.33577e+07	4.94129e+07	4.32591e+07	3.45502e+07	2.54427e+07	1.82999e+07	3.49548e+07	2.97342e+07	3.06238e+07	4.04345e+06	1.04352e+07	4.31068e+06	8.22698e+06	4.73823e+06
KMW0570	GC-MS	C12H22O	2-Dodecenal, (E)-	Aldehyde	-	FALSE	FALSE	down	3.93693e+07	4.08077e+07	4.08621e+07	4.10453e+07	3.5015e+07	3.76524e+07	3.88592e+07	4.28409e+07	3.94554e+07	3.24599e+07	1.75278e+07	1.78093e+07	2.62453e+07	2.53771e+07	2.24716e+07	2.41843e+06	1.00178e+07	3.76993e+06	7.24864e+06	5.58231e+06
KMW0552	GC-MS	C15H24	(-)-.beta.-Bourbonene	Terpenoids	-	FALSE	FALSE	down	2.5001e+07	1.78076e+07	3.32927e+07	2.79933e+07	2.95593e+07	4.79246e+07	3.6743e+07	3.58054e+07	4.25654e+07	3.38261e+07	2.768e+07	1.50816e+07	2.78074e+07	3.24825e+07	2.79753e+07	4.37268e+06	8.12085e+06	4.59477e+06	6.98519e+06	3.86801e+06
NMW0059	GC-MS	C5H6N2	4-Aminopyridine	Heterocyclic compound	-	down	down	down	5.97311e+07	3.80832e+07	6.58958e+07	6.94192e+07	1.00069e+08	8.61843e+06	1.32847e+07	1.50044e+07	7.1445e+06	1.16715e+07	5.25392e+06	9.92452e+06	5.82659e+06	4.37244e+06	6.88799e+06	1.72419e+06	5.48291e+06	272859	5.38112e+06	869650
XMW0097	GC-MS	C14H22	1,5-Cycloundecadiene, 8,8-dimethyl-9-methylene-	Hydrocarbons	-	FALSE	FALSE	down	1.93257e+07	1.86419e+07	2.45071e+07	2.17326e+07	1.93121e+07	3.89414e+07	3.18173e+07	3.72205e+07	3.8928e+07	3.00669e+07	3.74155e+07	1.83053e+07	3.2818e+07	4.07498e+07	3.73372e+07	3.79736e+06	1.00022e+07	4.27227e+06	8.22948e+06	4.08814e+06
KMW0595	GC-MS	C15H24	1,3-Cyclohexadiene, 5-(1,5-dimethyl-4-hexenyl)-2-methyl-, [S-(R*,S*)]-	Terpenoids	-	FALSE	up	FALSE	9.60124e+06	9.12247e+06	1.1923e+07	1.15789e+07	1.29456e+07	2.10402e+07	1.74873e+07	2.21934e+07	2.43851e+07	1.65078e+07	3.47057e+07	2.94989e+07	4.51342e+07	3.95554e+07	3.74595e+07	6.38206e+06	1.77988e+07	7.37228e+06	1.01887e+07	7.2596e+06
D423	GC-MS	C12H14O2	Benzyl tiglate	Ester	-	up	up	FALSE	8.41867e+06	8.76745e+06	1.06646e+07	9.35086e+06	1.12429e+07	2.18145e+07	1.63067e+07	2.19829e+07	2.42124e+07	1.51121e+07	2.96679e+07	2.74798e+07	4.08863e+07	3.5264e+07	3.117e+07	6.57171e+06	1.82324e+07	7.68733e+06	1.04173e+07	7.40348e+06
WMW0040	GC-MS	C10H16	trans-.beta.-Ocimene	Terpenoids	-	down	down	down	8.65853e+07	1.2906e+08	1.98341e+08	1.19963e+08	8.56563e+07	1.77128e+07	7.47733e+06	6.81078e+06	1.09282e+07	5.9457e+06	4.96035e+06	4.1779e+06	5.78534e+06	2.98664e+06	3.35356e+06	13642.7	186152	17714.6	8951.58	35192.4
XMW1408	GC-MS	C15H24	1H-Cyclopropa[a]naphthalene, 1a,2,3,3a,4,5,6,7b-octahydro-1,1,3a,7-tetramethyl-, [1aR-(1a.alpha.,3a.alpha.,7b.alpha.)]-	Terpenoids	-	FALSE	FALSE	down	1.78314e+07	1.85863e+07	2.02413e+07	1.8796e+07	2.02186e+07	3.31853e+07	3.87828e+07	4.36866e+07	3.969e+07	3.02757e+07	2.08299e+07	1.57633e+07	2.84042e+07	2.37247e+07	2.46312e+07	4.20084e+06	1.18752e+07	4.57148e+06	8.52657e+06	4.86897e+06
KMW0244	GC-MS	C8H12N2	Pyrazine, 2-methyl-5-(1-methylethyl)-	Heterocyclic compound	-	FALSE	down	down	3.35091e+07	2.95037e+07	4.06149e+07	4.75711e+07	4.27548e+07	5.70965e+07	5.4296e+07	5.46072e+07	4.54168e+07	3.68315e+07	9.31211e+06	8.38262e+06	1.68497e+07	1.23236e+07	1.90057e+07	50759.3	640770	60293.3	76026.5	244215
w31	GC-MS	C10H18O2	Butanoic acid, 4-hexenyl ester, (Z)-	Ester	-	down	down	down	6.41006e+07	4.2784e+07	6.39419e+07	6.76014e+07	6.41033e+07	2.66018e+06	7.0012e+06	8.7015e+06	8.1903e+06	6.61172e+06	8.30401e+06	2.15611e+07	1.42091e+07	1.15875e+07	1.21376e+07	1.41016e+06	9.50467e+06	246698	1.2967e+06	887612
KMW0386	GC-MS	C10H16O	cis-Dihydrocarvone	Terpenoids	-	down	down	down	63553228	38503527	63378292	67076289	6.31968e+07	2514631	6694315	8418130	7941236	6342034	8167459	21541975	13902165	11330198	11853034	1422515	9323335	249664	1265086	893126
D266	GC-MS	C13H26	1-Tridecene	Hydrocarbons	-	down	down	down	5.09059e+07	6.97249e+07	4.46991e+07	4.82557e+07	5.38262e+07	1.31092e+07	7.41126e+06	9.13773e+06	9.83031e+06	7.59972e+06	3.38278e+06	6.29321e+06	4.05572e+06	3.26735e+06	3.56273e+06	634393	4.24878e+06	1.39331e+06	1.16225e+06	166448
XMW0504	GC-MS	C15H24	1H-Benzocycloheptene, 2,4a,5,6,7,8-hexahydro-3,5,5,9-tetramethyl-, (R)-	Terpenoids	-	FALSE	up	FALSE	8.19334e+06	8.24622e+06	1.02108e+07	9.46625e+06	1.06398e+07	1.98518e+07	1.53785e+07	2.07173e+07	2.2344e+07	1.44901e+07	3.17241e+07	2.76979e+07	4.25908e+07	3.64646e+07	3.31873e+07	6.05818e+06	1.74269e+07	7.17386e+06	9.76894e+06	6.97701e+06
XMW0294	GC-MS	C11H20O	10-Undecenal	Aldehyde	-	down	down	down	4.66992e+07	6.40577e+07	4.07658e+07	4.41447e+07	4.97353e+07	1.3118e+07	7.84541e+06	9.5461e+06	1.01842e+07	8.06206e+06	3.76655e+06	6.76509e+06	4.48729e+06	3.63272e+06	4.05256e+06	702860	4.76143e+06	1.60275e+06	1.3097e+06	245180
KMW0370	GC-MS	C11H20O	2-Methylisoborneol	Terpenoids	-	down	down	down	6.61757e+07	4.29618e+07	6.60853e+07	7.06031e+07	6.62335e+07	3.07127e+06	7.20121e+06	9.03603e+06	8.6402e+06	6.84535e+06	8.63564e+06	2.21826e+07	1.44229e+07	1.18103e+07	1.2506e+07	1.32683e+06	9.27865e+06	278221	1.25769e+06	863953
D261	GC-MS	C9H18OS	Butanethioic acid, 3-methyl-, S-(1-methylpropyl) ester	Ester	-	down	down	down	56130445	69107180	50971733	51090246	43035301	4533646	6971787	5997035	10207915	6519771	5668053	18660804	8333608	5940898	9158004	3190291	11655970	933070	5268509	3461972
KMW0058	GC-MS	C10H18O2	2H-Pyran-3-ol, 6-ethenyltetrahydro-2,2,6-trimethyl-	Heterocyclic compound	-	down	down	down	59815301	73481593	54087677	54044278	44863441	3562932	5813525	4763906	8726425	5167889	4938740	18104032	7.87993e+06	5.82793e+06	7974219	2847819	10925547	817613	5010870	3108092
KMW0639	GC-MS	C13H20O2	3-Buten-2-one, 4-(2,2,6-trimethyl-7-oxabicyclo[4.1.0]hept-1-yl)-	Terpenoids	-	FALSE	FALSE	down	3.59926e+07	3.7495e+07	3.78989e+07	3.81964e+07	3.29359e+07	3.58554e+07	3.60597e+07	4.17448e+07	3.75635e+07	3.01795e+07	1.4248e+07	1.36519e+07	2.29013e+07	2.20185e+07	1.91306e+07	1.65237e+06	7.16616e+06	2.67299e+06	5.15685e+06	4.05909e+06
XMW0423	GC-MS	C13H22O	6,8-Nonadien-2-one, 8-methyl-5-(1-methylethyl)-, (E)-	Ketone	-	FALSE	FALSE	down	2.00188e+07	2.06365e+07	2.79195e+07	2.45597e+07	2.63717e+07	3.39801e+07	2.57835e+07	3.31465e+07	3.38212e+07	2.58304e+07	2.18422e+07	1.42569e+07	2.35725e+07	2.13961e+07	2.0365e+07	3.22865e+06	8.94066e+06	3.68175e+06	6.55599e+06	3.57152e+06
XMW1092	GC-MS	C10H12O2	spiro[3-oxatricyclo[3.3.1.02,4]nonane-8,1'-cyclopropane]-6-one	Ketone	-	down	down	down	6.12692e+07	4.04698e+07	6.13267e+07	6.49242e+07	6.14863e+07	2.33717e+06	6.28335e+06	7.87071e+06	7.48106e+06	5.93536e+06	7.82475e+06	2.03355e+07	1.33764e+07	1.10051e+07	1.13339e+07	1.41485e+06	9.23208e+06	253880	1.40392e+06	874589
D456	GC-MS	C12H24O	8-Dodecen-1-ol, (Z)-	Alcohol	-	FALSE	FALSE	down	2.97298e+07	3.0202e+07	3.09404e+07	3.11353e+07	2.98025e+07	3.18027e+07	3.0042e+07	3.56646e+07	3.24052e+07	2.75071e+07	1.31479e+07	1.20608e+07	1.94437e+07	2.04415e+07	1.68749e+07	1.86921e+06	7.71098e+06	2.92872e+06	5.5658e+06	4.53697e+06
NMW0074	GC-MS	C10H16O	Bicyclo[3.1.1]hept-2-ene-2-methanol, 6,6-dimethyl-	Terpenoids	-	down	down	down	6.12672e+07	4.04575e+07	6.13269e+07	6.49328e+07	6.14891e+07	2.33258e+06	6.27458e+06	7.8619e+06	7.47661e+06	5.9289e+06	7.80368e+06	2.03165e+07	1.33469e+07	1.09687e+07	1.13235e+07	1.41489e+06	8.79114e+06	252589	1.40392e+06	872176
XMW1229	GC-MS	C9H14	Bicyclo(3.3.1)non-2-ene	Hydrocarbons	-	down	down	down	8.90709e+07	5.95806e+07	1.01569e+08	1.09895e+08	9.25771e+07	1.82085e+06	3.16207e+06	2.23456e+06	2.00857e+06	1.58353e+06	1.00028e+06	2.59807e+06	2.49999e+06	2.05828e+06	3.89929e+06	5615.57	466656	38803.3	9830.67	645223
D371	GC-MS	C7H12O2	3-Hexen-1-ol, formate, (Z)-	Ester	-	down	down	down	5.6246e+07	7.03358e+07	5.91796e+07	6.86629e+07	6.23323e+07	2.4165e+07	2.1262e+07	1.68517e+07	2.05016e+07	1.50184e+07	6.88523e+06	5.21757e+06	8.35735e+06	6.03177e+06	8.45856e+06	85566.8	2.22115e+06	324585	413667	1.07506e+06
WMW0099	GC-MS	C9H16	Cyclopentene, 1-butyl-	Hydrocarbons	-	down	down	down	5.61267e+07	7.01692e+07	5.90616e+07	6.85154e+07	6.2203e+07	2.41489e+07	2.12428e+07	1.68371e+07	2.04882e+07	1.50113e+07	6.88437e+06	5.21527e+06	8.35256e+06	6.02756e+06	8.45225e+06	86331.3	2.20057e+06	321663	414587	1.0782e+06
XMW0522	GC-MS	C8H11N	Pyridine, 3-propyl-	Heterocyclic compound	-	down	down	down	6.15252e+07	8.34998e+07	7.29681e+07	7.22552e+07	6.63208e+07	1.62375e+07	2.00527e+07	1.44628e+07	1.31368e+07	1.07537e+07	3.382e+06	3.29646e+06	4.48708e+06	3.07288e+06	5.24551e+06	44422.2	1.83578e+06	161096	116048	777448
XMW0819	GC-MS	C15H24	(1S,4S,4aR)-1-Isopropyl-4-methyl-7-methylene-1,2,3,4,4a,5,6,7-octahydronaphthalene	Terpenoids	-	FALSE	FALSE	down	1.98637e+07	2.19636e+07	2.91775e+07	2.38163e+07	3.379e+07	2.20241e+07	2.08792e+07	3.80829e+07	2.85426e+07	2.02827e+07	5.43154e+07	2.56901e+07	5.70573e+07	5.01738e+07	5.78703e+07	692982	2.93442e+06	1.10747e+06	2.54578e+06	1.69773e+06
NMW0142	GC-MS	C12H20O2	Cyclohexanol, 1-methyl-4-(1-methylethylidene)-, acetate	Ester	-	up	FALSE	down	1.29008e+07	1.84986e+07	1.67087e+07	1.55429e+07	1.48673e+07	2.88158e+07	3.46815e+07	5.75304e+07	4.32529e+07	3.31643e+07	3.15806e+07	1.69498e+07	3.01661e+07	2.63308e+07	3.05988e+07	2.46722e+06	7.89818e+06	2.86169e+06	6.07221e+06	3.50618e+06
KMW0516	GC-MS	C12H20O2	.alpha.-Terpinyl acetate	Ester	-	up	FALSE	down	1.27822e+07	1.81964e+07	1.65103e+07	1.53166e+07	1.47069e+07	2.86753e+07	3.4426e+07	5.70831e+07	4.29323e+07	3.29914e+07	3.14462e+07	1.6867e+07	3.00311e+07	2.61543e+07	3.04535e+07	2.46951e+06	7.89983e+06	2.86819e+06	6.08638e+06	3.50927e+06
KMW0596	GC-MS	C15H24	Alloaromadendrene	Terpenoids	-	FALSE	FALSE	down	1.98458e+07	2.19397e+07	2.88255e+07	2.35863e+07	3.31368e+07	2.17014e+07	2.06549e+07	3.72784e+07	2.77698e+07	1.96144e+07	5.47638e+07	2.5333e+07	5.51113e+07	4.78805e+07	5.54588e+07	689825	2.93523e+06	1.1396e+06	2.61283e+06	1.67103e+06
KMW0585	GC-MS	C14H26O2	Citronellyl isobutyrate	Ester	-	FALSE	FALSE	down	1.79449e+07	1.70511e+07	2.34478e+07	2.02453e+07	1.84503e+07	3.23432e+07	2.59672e+07	2.85407e+07	3.1102e+07	2.40388e+07	2.71723e+07	1.40858e+07	2.57501e+07	3.70737e+07	2.69645e+07	2.2827e+06	6.6032e+06	2.73635e+06	5.45147e+06	2.60509e+06
XMW0197	GC-MS	C15H24	(1S,4S,4aS)-1-Isopropyl-4,7-dimethyl-1,2,3,4,4a,5-hexahydronaphthalene	Terpenoids	-	FALSE	FALSE	down	1.98361e+07	2.19052e+07	2.86738e+07	2.34298e+07	3.24489e+07	2.16e+07	2.00886e+07	3.63185e+07	2.77698e+07	1.89618e+07	5.84879e+07	2.63197e+07	5.68793e+07	4.97465e+07	5.74613e+07	687508	2.93271e+06	1.09943e+06	2.52002e+06	1.58255e+06
NMW0073	GC-MS	C10H14O	Bicyclo[3.1.1]hept-2-ene-2-carboxaldehyde, 6,6-dimethyl-	Terpenoids	-	down	down	down	60103593	3.89351e+07	60095712	63649787	60048683	2209622	6114528	7677010	7299094	5727485	7505998	19746993	12914118	10575085	10889943	1328370	8867677	221300	1327849	827189
XMW0797	GC-MS	C15H24	Naphthalene, 1,2,4a,5,6,8a-hexahydro-4,7-dimethyl-1-(1-methylethyl)-,[1R-(1.alpha.,4a.alpha.,8a.alpha.)]-	Terpenoids	-	FALSE	FALSE	down	2.0165e+07	1.72312e+07	2.45195e+07	2.51834e+07	3.12147e+07	3.47205e+07	2.30308e+07	4.69903e+07	3.61334e+07	2.98279e+07	1.76516e+07	1.4365e+07	2.13892e+07	1.91298e+07	1.99168e+07	2.34454e+06	7.11592e+06	2.55291e+06	4.29873e+06	3.7364e+06
XMW0544	GC-MS	C15H24	Azulene, 1,2,3,3a,4,5,6,7-octahydro-1,4-dimethyl-7-(1-methylethenyl)-, [1R-(1.alpha.,3a.beta.,4.alpha.,7.beta.)]-	Terpenoids	-	FALSE	FALSE	down	2.27029e+07	2.83711e+07	2.87141e+07	2.10252e+07	1.82201e+07	3.06483e+07	2.98281e+07	4.48315e+07	4.0192e+07	2.74119e+07	3.62919e+07	2.39387e+07	3.84042e+07	3.52186e+07	3.50613e+07	1.81858e+06	4.68065e+06	1.65735e+06	3.45375e+06	2.06421e+06
WMW0003	GC-MS	C15H24	Eremophilene	Terpenoids	-	FALSE	FALSE	down	3.01278e+07	3.85692e+07	3.78507e+07	3.02267e+07	3.28259e+07	3.06482e+07	3.71386e+07	6.22782e+07	4.40258e+07	3.47916e+07	3.14806e+07	2.33936e+07	3.80057e+07	3.01386e+07	3.29658e+07	1.37014e+06	3.43923e+06	1.24611e+06	3.17626e+06	2.41446e+06
D255	GC-MS	C10H10N2	Quinoxaline, 2,3-dimethyl-	Heterocyclic compound	-	FALSE	FALSE	down	2.23135e+07	2.32142e+07	2.51553e+07	2.40488e+07	2.5282e+07	2.92284e+07	2.94672e+07	3.66518e+07	3.25065e+07	2.56837e+07	2.35042e+07	1.80535e+07	2.56859e+07	2.26167e+07	2.53424e+07	1.96598e+06	7.01694e+06	2.59274e+06	5.00524e+06	3.49574e+06
XMW0300	GC-MS	C8H10O	Phenol, 3,5-dimethyl-	Phenol	-	down	down	down	53030907	65619346	48147887	47534100	39495179	2355296	4205975	3317896	7124002	3558454	3296866	15371939	5179637	3494331	5787223	2096796	9309139	544622	3758406	2385514
XMW1331	GC-MS	C10H12O2	2-Propanone, 1-(4-methoxyphenyl)-	Ketone	-	FALSE	FALSE	down	1.82313e+07	1.30119e+07	2.44009e+07	2.09658e+07	2.26537e+07	3.56382e+07	2.70325e+07	2.6725e+07	3.1777e+07	2.48939e+07	2.0014e+07	1.07077e+07	2.02447e+07	2.39725e+07	2.04457e+07	3.04551e+06	5.71636e+06	3.23641e+06	4.95258e+06	2.70618e+06
XMW0698	GC-MS	C15H24	1,4-Methano-1H-indene, octahydro-4-methyl-8-methylene-7-(1-methylethyl)-, [1S-(1.alpha.,3a.beta.,4.alpha.,7.alpha.,7a.beta.)]-	Terpenoids	-	FALSE	FALSE	down	1.4663e+07	1.54616e+07	1.69228e+07	1.56999e+07	1.67435e+07	2.72087e+07	3.14621e+07	3.50294e+07	3.207e+07	2.42927e+07	1.7033e+07	1.26902e+07	2.29336e+07	1.93433e+07	1.98114e+07	3.41592e+06	9.45794e+06	3.75384e+06	6.92772e+06	3.97038e+06
XMW0971	GC-MS	C12H14O2	Benzyl angelate	Ester	-	FALSE	FALSE	down	1.78384e+07	1.59383e+07	2.31093e+07	2.32644e+07	3.30474e+07	3.65559e+07	2.30583e+07	4.93678e+07	3.78794e+07	3.11785e+07	1.49768e+07	1.30058e+07	1.8375e+07	1.75413e+07	1.80811e+07	2.0877e+06	6.31928e+06	2.59202e+06	4.14666e+06	3.94392e+06
WMW0052	GC-MS	C15H24	(E)-1-Methyl-4-(6-methylhept-5-en-2-ylidene)cyclohex-1-ene	Terpenoids	-	FALSE	FALSE	down	1.63667e+07	1.30889e+07	1.98796e+07	1.70753e+07	1.56688e+07	3.28389e+07	2.48968e+07	2.9373e+07	3.27668e+07	2.31865e+07	2.51971e+07	1.36411e+07	2.54356e+07	3.50773e+07	2.82456e+07	2.68434e+06	7.05946e+06	3.03183e+06	6.31118e+06	2.90212e+06
KMW0188	GC-MS	C4H8S2	2-Methyl-1,3-dithiacyclopentane	Heterocyclic compound	-	down	down	down	5.58266e+07	5.69521e+07	6.71285e+07	6.61364e+07	5.7805e+07	1.42618e+07	1.35054e+07	9.56309e+06	1.01177e+07	9.29648e+06	2.31599e+06	1.91933e+06	3.36593e+06	2.41782e+06	4.61967e+06	287450	2.36432e+06	482778	602376	1.09669e+06
XMW0133	GC-MS	C13H20O2	6-Methyl-6-(5-methylfuran-2-yl)heptan-2-one	Ketone	-	FALSE	FALSE	down	2.29855e+07	2.40393e+07	2.56637e+07	2.40872e+07	2.27158e+07	2.65755e+07	2.99517e+07	3.11891e+07	2.92219e+07	2.4285e+07	2.5032e+07	1.93565e+07	2.71817e+07	2.41859e+07	2.70681e+07	1.79317e+06	6.56557e+06	2.35312e+06	4.73322e+06	2.88973e+06
NMW0214	GC-MS	C9H10O2	3-(4-Hydroxyphenyl)propanal	Aldehyde	-	FALSE	FALSE	down	2.95316e+07	3.83632e+07	3.70382e+07	2.95245e+07	3.20588e+07	2.9714e+07	3.57485e+07	6.06676e+07	4.16574e+07	3.32494e+07	2.93669e+07	2.21138e+07	3.57164e+07	2.79145e+07	3.10665e+07	1.14944e+06	2.64374e+06	1.01038e+06	2.72268e+06	2.15442e+06
KMW0489	GC-MS	C10H14O	1-Cyclohexene-1-carboxAldehyde, 4-(1-methylethenyl)-, (S)-	Aldehyde	-	down	down	down	4.62288e+07	3.07935e+07	4.5608e+07	4.82599e+07	4.5727e+07	3.22139e+06	6.0522e+06	7.41995e+06	6.93497e+06	6.00326e+06	7.36869e+06	1.64319e+07	1.14974e+07	9.26988e+06	1.01383e+07	1.31456e+06	7.0127e+06	471347	1.27396e+06	1.00469e+06
WMW0218	GC-MS	C15H24O	Butylated Hydroxytoluene	Aromatics	-	FALSE	FALSE	down	2.204e+07	3.01486e+07	2.62104e+07	2.32367e+07	1.71522e+07	3.08029e+07	2.47652e+07	2.7706e+07	3.22143e+07	2.18801e+07	2.24639e+07	1.98064e+07	3.24315e+07	2.78701e+07	2.5376e+07	2.13672e+06	6.68266e+06	2.62962e+06	4.66933e+06	2.75351e+06
KMW0175	GC-MS	C6H6O	Phenol	Phenol	-	down	down	down	5.40056e+07	7.21414e+07	6.44288e+07	6.32951e+07	5.78635e+07	1.3551e+07	1.67494e+07	1.20734e+07	1.09574e+07	8.97646e+06	2.768e+06	2.70827e+06	3.67833e+06	2.50109e+06	4.32044e+06	328527	1.73774e+06	210782	484324	660958
KMW0589	GC-MS	C15H24	Humulene	Terpenoids	-	FALSE	FALSE	down	1.39963e+07	1.65242e+07	1.62106e+07	1.47233e+07	9.32879e+06	2.41872e+07	1.74215e+07	2.17057e+07	2.62864e+07	1.76422e+07	3.68039e+07	2.00927e+07	2.95156e+07	2.46034e+07	2.67962e+07	2.94517e+06	8.31086e+06	2.65221e+06	4.61219e+06	2.64448e+06
D94	GC-MS	C7H8S	Benzenemethanethiol	Sulfur compounds	-	down	down	down	4.4268e+07	5.7595e+07	5.95175e+07	5.32423e+07	5.63437e+07	1.46315e+07	1.7874e+07	1.42732e+07	1.00415e+07	8.99207e+06	3.87697e+06	3.54862e+06	5.51366e+06	3.9852e+06	5.65601e+06	91672.3	1.13078e+06	118665	176458	248754
NMW0029	GC-MS	C8H8O2	Formic acid, phenylmethyl ester	Ester	-	down	down	down	4.44239e+07	5.77204e+07	5.96744e+07	5.34147e+07	5.64106e+07	1.44397e+07	1.79477e+07	1.43373e+07	9.90217e+06	8.86095e+06	3.91508e+06	3.59893e+06	5.56493e+06	4.04097e+06	5.57638e+06	88713.9	1.1579e+06	118271	170238	244602
XMW0775	GC-MS	C12H24	1-Undecene, 9-methyl-	Hydrocarbons	-	down	down	down	3.28514e+07	2.21651e+07	3.57331e+07	3.74215e+07	5.15041e+07	5.38798e+06	8.12076e+06	9.11779e+06	4.46543e+06	7.14147e+06	3.3516e+06	6.23996e+06	3.66009e+06	2.73879e+06	4.32418e+06	1.01252e+06	3.46374e+06	151049	3.15165e+06	577417
XMW0583	GC-MS	C8H8O2	Ethanone, 1-(3-hydroxyphenyl)-	Ketone	-	FALSE	FALSE	down	1.44641e+07	1.39119e+07	2.10571e+07	1.80142e+07	2.30051e+07	1.90694e+07	1.694e+07	3.89366e+07	2.4408e+07	2.01673e+07	1.84105e+07	1.12334e+07	1.9709e+07	1.79834e+07	1.85227e+07	1.31649e+06	4.31273e+06	1.89311e+06	2.94568e+06	3.09178e+06
NMW0171	GC-MS	C8H8O3	Acetic Acid, phenoxy-	Acid	-	FALSE	FALSE	down	1.45187e+07	1.01611e+07	1.91949e+07	1.62504e+07	1.71534e+07	2.77819e+07	2.14336e+07	2.08763e+07	2.48348e+07	1.98543e+07	1.64557e+07	8.91973e+06	1.63634e+07	1.91749e+07	1.64357e+07	2.53418e+06	4.70527e+06	2.68075e+06	4.06716e+06	2.25359e+06
KMW0613	GC-MS	C15H24	.alpha.-Farnesene	Terpenoids	-	FALSE	FALSE	down	2.21003e+07	3.0782e+07	2.49812e+07	2.2488e+07	1.56766e+07	2.0359e+07	1.6717e+07	1.79841e+07	2.03e+07	1.50822e+07	1.7827e+07	1.91639e+07	2.57155e+07	2.09489e+07	1.94449e+07	1.43104e+06	4.47756e+06	1.89041e+06	3.13879e+06	2.06258e+06
D389	GC-MS	C12H20O2	(S)-3,3,6-Trimethylhepta-1,5-dien-4-yl acetate	Ester	-	down	down	down	39382103	47977866	35651155	35470307	29512908	2587444	4168070	3457377	6231225	3775923	3333034	12149260	5141368	3625651	5609282	1890911	7430060	520366	3202625	2055465
XMW0910	GC-MS	C5H6N2O	1H-Imidazole, 1-acetyl-	Heterocyclic compound	-	down	down	down	4.59635e+07	6.40576e+07	4.87095e+07	5.83382e+07	5.194e+07	1.12297e+07	1.10066e+07	7.55939e+06	9.42201e+06	6.77556e+06	2.70649e+06	2.52128e+06	2.94113e+06	2.10282e+06	2.85493e+06	50612.8	1.469e+06	220875	224206	765348
KMW0158	GC-MS	C7H6O	BenzAldehyde	Aldehyde	-	down	down	FALSE	7.02599e+06	1.07828e+07	9.30386e+06	1.1778e+07	4.92633e+06	28293.4	17594.6	31155.8	176713	29686.6	3.16101e+06	64586.8	568064	1.21837e+06	1.31565e+06	368072	4.98966e+06	5.00408e+06	5.76518e+06	3.76985e+06
XMW1300	GC-MS	C9H18	Cyclopentane, butyl-	Hydrocarbons	-	down	down	down	3.24674e+07	3.97971e+07	3.38953e+07	3.89298e+07	3.54428e+07	1.45915e+07	1.2996e+07	1.05152e+07	1.2608e+07	9.5441e+06	4.4986e+06	3.44977e+06	5.43086e+06	3.98098e+06	5.50145e+06	58267.9	1.50262e+06	216991	275304	733652
XMW0690	GC-MS	C11H18	Cyclohexene, 2,4-dimethyl-1-(1-methylethenyl)-	Hydrocarbons	-	down	down	down	4.4774e+07	4.45456e+07	4.46109e+07	4.51062e+07	4.41237e+07	2.53412e+06	2.69484e+06	2.55257e+06	2.18252e+06	1.80956e+06	2.11206e+06	3.85112e+06	3.39067e+06	2.9898e+06	2.99325e+06	605959	3.69662e+06	306560	1.19453e+06	2.03707e+06
D244	GC-MS	C15H26O	(3S,3aR,3bR,4S,7R,7aR)-4-Isopropyl-3,7-dimethyloctahydro-1H-cyclopenta[1,3]cyclopropa[1,2]benzen-3-ol	Terpenoids	-	FALSE	FALSE	down	1.3456e+07	1.43164e+07	2.04155e+07	1.61305e+07	1.77981e+07	2.23739e+07	1.96006e+07	3.41599e+07	2.85211e+07	2.01564e+07	3.63294e+07	1.58472e+07	2.85986e+07	3.61087e+07	3.56413e+07	301841	1.57934e+06	421682	1.44609e+06	726512
KMW0479	GC-MS	C10H14O	1,3-Cyclohexadiene-1-carboxaldehyde, 2,6,6-trimethyl-	Terpenoids	-	down	down	down	3.92946e+07	2.57022e+07	3.90534e+07	4.1735e+07	3.88511e+07	1.41067e+06	3.8767e+06	4.85021e+06	4.58787e+06	3.62103e+06	4.81346e+06	1.26737e+07	8.20116e+06	6.80096e+06	6.90884e+06	817674	5.55031e+06	145521	749900	506000
XMW0534	GC-MS	C10H14O	Bicyclo[3.1.1]hept-3-en-2-one, 4,6,6-trimethyl-, (1S)-	Terpenoids	-	down	down	down	3.92941e+07	2.57019e+07	3.90534e+07	4.17182e+07	3.88549e+07	1.41068e+06	3.8767e+06	4.85042e+06	4.58787e+06	3.62164e+06	4.81448e+06	1.26746e+07	8.20205e+06	6.80703e+06	6.90884e+06	769516	5.54956e+06	139062	750466	506000
XMW1448	GC-MS	C10H16O	3,6-Dimethyl-2,3,3a,4,5,7a-hexahydrobenzofuran	Heterocyclic compound	-	down	down	down	4.06064e+07	2.59097e+07	4.04273e+07	4.34917e+07	4.04981e+07	1.30117e+06	3.67311e+06	4.65393e+06	4.37001e+06	3.3905e+06	4.47333e+06	1.24894e+07	7.90131e+06	6.35751e+06	6.62395e+06	744795	5.23379e+06	123425	668013	442979
XMW1467	GC-MS	C6H10N2	1H-Pyrazole, 1,3,5-trimethyl-	Heterocyclic compound	-	down	down	down	3.02305e+07	1.80764e+07	3.03811e+07	3.14464e+07	2.88241e+07	3.95706e+06	4.04579e+06	3.62516e+06	3.59119e+06	3.90867e+06	3.82584e+06	5.22235e+06	3.90415e+06	3.23951e+06	3.95367e+06	84196.8	578911	67310.3	87459.4	1.25903e+06
XMW0143	GC-MS	C15H24	1H-3a,7-Methanoazulene, 2,3,4,7,8,8a-hexahydro-3,6,8,8-tetramethyl-, [3R-(3.alpha.,3a.beta.,7.beta.,8a.alpha.)]-	Terpenoids	-	FALSE	up	down	1.20214e+06	210384	2.16006e+06	1.58515e+06	5.4178e+06	1.02614e+06	1.55393e+06	7.40423e+06	4.5821e+06	3.09297e+06	8.91608e+07	2.09684e+07	5.87908e+07	4.67255e+07	7.71218e+07	125852	135373	88191.3	108220	144586
KMW0532	GC-MS	C12H24O2	Hexanoic acid, hexyl ester	Ester	-	FALSE	FALSE	down	1.10981e+07	7.91067e+06	1.5005e+07	1.25588e+07	1.30981e+07	2.19982e+07	1.68032e+07	1.63934e+07	1.96502e+07	1.5475e+07	1.25643e+07	6.88279e+06	1.28057e+07	1.5081e+07	1.28454e+07	1.99809e+06	3.71419e+06	2.11958e+06	3.23945e+06	1.77262e+06
NMW0022	GC-MS	C8H10O	Benzenemethanol, .alpha.-methyl-	Alcohol	-	FALSE	down	down	1.71457e+07	1.5089e+07	2.06022e+07	2.43806e+07	2.17604e+07	2.90152e+07	2.76059e+07	2.78293e+07	2.29971e+07	1.86449e+07	4.84313e+06	4.38183e+06	8.68204e+06	6.36707e+06	9.82854e+06	32512.6	370597	78380.5	88273.6	150771
XMW0940	GC-MS	C13H16O	Benzenemethanol, .alpha.-2-cyclohexen-1-yl-	Alcohol	-	FALSE	FALSE	down	9.61503e+06	6.75089e+06	7.82251e+06	1.35368e+07	1.49493e+07	7.88983e+06	5.33707e+06	5.92321e+06	6.69865e+06	5.85635e+06	4.95146e+06	5.74279e+06	5.30455e+06	6.11631e+06	6.99477e+06	1.8403e+06	5.14199e+06	1.51123e+06	3.31928e+06	1.84523e+06
XMW0817	GC-MS	C15H24	(1S,5S,6R)-6-Methyl-2-methylene-6-(4-methylpent-3-en-1-yl)bicyclo[3.1.1]heptane	Terpenoids	-	FALSE	FALSE	down	1.75271e+07	2.15338e+07	2.19768e+07	1.88111e+07	2.05855e+07	1.80922e+07	2.02193e+07	3.49697e+07	2.47215e+07	1.98348e+07	1.83979e+07	1.39231e+07	2.09406e+07	1.72854e+07	1.98901e+07	796502	1.92582e+06	898585	1.91486e+06	1.73901e+06
XMW0051	GC-MS	C6H5NO	4-Pyridinecarboxaldehyde	Heterocyclic compound	-	down	down	down	3.50869e+07	4.34293e+07	3.99199e+07	4.62858e+07	3.89584e+07	1.013e+07	9.31347e+06	7.66037e+06	7.98463e+06	6.19724e+06	2.50269e+06	2.45997e+06	3.48512e+06	2.61707e+06	4.06842e+06	24565.2	685083	73563.8	75695.4	488519
KMW0344	GC-MS	C9H20O	1-Nonanol	Alcohol	-	down	down	down	29445630	36380022	26729431	26698317	22454716	2370847	3610760	3120296	5223942	3396733	2905396	9555232	4299770	3088039	4750861	1622836	5940179	517916	2677066	1799483
GMW0078	GC-MS	C15H24	.beta.-Bisabolene	Terpenoids	-	FALSE	FALSE	down	1.61369e+07	2.14114e+07	1.79488e+07	1.67882e+07	1.1267e+07	1.72513e+07	1.36391e+07	1.52005e+07	1.70482e+07	1.20593e+07	1.37459e+07	1.34464e+07	1.92571e+07	1.63654e+07	1.47834e+07	1.20723e+06	3.91625e+06	1.58518e+06	2.68817e+06	1.68691e+06
D350	GC-MS	C6H10O2	2-Pentenoic Acid, 2-methyl-	Acid	-	down	down	down	4.07414e+07	2.74311e+07	4.5345e+07	4.84345e+07	4.15882e+07	903319	1.60857e+06	1.13833e+06	1.01282e+06	820863	590027	1.38395e+06	1.34857e+06	1.09093e+06	2.08735e+06	7023.17	256543	26125.6	16829	369530
KMW0301	GC-MS	C10H18O	Bicyclo[3.1.0]hexan-2-ol, 2-methyl-5-(1-methylethyl)-, (1.alpha.,2.alpha.,5.alpha.)-	Terpenoids	-	down	down	down	3.78101e+07	2.96148e+07	3.98053e+07	3.32483e+07	3.07252e+07	678946	828895	583612	257572	701597	242743	1.04233e+06	417373	533698	841960	39077	476880	49969.3	47617.9	570143
KMW0212	GC-MS	C8H8O	BenzeneacetAldehyde	Aldehyde	-	down	down	down	4.02684e+07	6.04072e+07	9.6108e+07	5.66313e+07	3.98099e+07	8.11657e+06	3.48328e+06	3.15165e+06	5.08955e+06	2.80385e+06	2.36042e+06	1.94878e+06	2.73721e+06	1.3972e+06	1.65418e+06	82111.5	120441	223448	77852	198907
KMW0168	GC-MS	C8H14O	5-Methyl-(E)-2-hepten-4-one	Ketone	-	down	down	down	4.65533e+07	2.99327e+07	5.24492e+07	5.61256e+07	4.81778e+07	878985	1.5287e+06	1.0743e+06	977684	769476	576634	1.35353e+06	1.28871e+06	1.05226e+06	2.02672e+06	11376.9	250935	38687.8	21661.1	355412
XMW0948	GC-MS	C15H24	Valerena-4,7(11)-diene	Terpenoids	-	FALSE	FALSE	down	1.14472e+07	1.25752e+07	1.55164e+07	1.31138e+07	1.7043e+07	1.4753e+07	1.22478e+07	2.02481e+07	1.62379e+07	1.22069e+07	2.71651e+07	1.30295e+07	2.7939e+07	2.37359e+07	2.59958e+07	448158	1.91524e+06	654664	1.5815e+06	933115
XMW0530	GC-MS	C10H16O	p-Mentha-1,5-dien-8-ol	Terpenoids	-	down	down	down	2.67803e+07	2.54817e+07	2.60423e+07	2.65512e+07	2.3924e+07	4010443	4807877	4834820	5285146	4.88386e+06	4203401	10019600	6430089	4910430	6.05146e+06	1660961	5223440	440319	2907226	1472412
XMW0488	GC-MS	C6H11NO	2-Acetylpyrrolidine	Heterocyclic compound	-	down	down	down	2.70432e+07	1.59372e+07	2.76718e+07	2.82886e+07	2.65491e+07	2941960	3130815	2809595	2858513	3050886	3546799	5073903	3112456	2702108	3049184	85485	552429	65340.3	83882.5	1260769
KMW0334	GC-MS	C10H18O	Cyclohexanone, 5-methyl-2-(1-methylethyl)-	Terpenoids	-	down	down	down	2.21925e+07	2.30716e+07	1.96388e+07	1.93383e+07	1.8943e+07	1231807	2296314	1772762	3843996	1911380	1976926	8400020	3325632	2291331	3439989	1167725	5125012	297253	2098400	1289947
XMW0793	GC-MS	C12H18	1,7-Octadiene, 2,7-dimethyl-3,6-bis(methylene)-	Hydrocarbons	-	down	down	down	2.96596e+07	3.92899e+07	4.03274e+07	3.64404e+07	3.94328e+07	9.53563e+06	1.17128e+07	9.35258e+06	6.57674e+06	5.80181e+06	2.40958e+06	2.31239e+06	3.7611e+06	2.85275e+06	3.60225e+06	30863.6	541395	35544	58952.3	131338
XMW1411	GC-MS	C15H24	1,3,6,10-Dodecatetraene, 3,7,11-trimethyl-, (Z,E)-	Terpenoids	-	FALSE	FALSE	down	1.61812e+07	2.01998e+07	1.97429e+07	1.62633e+07	1.74963e+07	1.63054e+07	1.88285e+07	3.05473e+07	2.19988e+07	1.80197e+07	1.67178e+07	1.26477e+07	1.94133e+07	1.5713e+07	1.76345e+07	720547	1.69178e+06	703955	1.77565e+06	1.4691e+06
WMW0149	GC-MS	C15H26O	Cedrol	Terpenoids	-	FALSE	down	down	8.95298e+06	6.04049e+06	7.39297e+06	1.32859e+07	1.52352e+07	6.2843e+06	4.13414e+06	4.59095e+06	5.05404e+06	4.55718e+06	3.87925e+06	4.41569e+06	4.16254e+06	4.75622e+06	5.68193e+06	1.40031e+06	4.44097e+06	1.2559e+06	2.72737e+06	1.51468e+06
D328	GC-MS	C15H22	(5R,10R)-10-Methyl-6-methylene-2-(propan-2-ylidene)spiro[4.5]dec-7-ene	Terpenoids	-	FALSE	up	FALSE	4.01597e+06	3.85729e+06	4.92394e+06	4.68315e+06	5.48977e+06	9.78613e+06	7.75748e+06	9.53726e+06	1.06892e+07	7.12385e+06	1.29058e+07	1.26365e+07	1.90559e+07	1.56829e+07	1.43048e+07	2.87994e+06	7.86303e+06	3.31188e+06	4.53773e+06	3.26812e+06
XMW0027	GC-MS	C15H26O	Ledol	Terpenoids	-	FALSE	FALSE	down	1.74091e+07	1.84735e+07	2.57958e+07	2.00084e+07	2.14934e+07	9.09128e+06	1.24827e+07	2.76269e+07	1.68361e+07	1.25409e+07	1.80018e+07	1.15803e+07	2.03613e+07	1.80854e+07	1.8184e+07	548611	1.93449e+06	529900	1.254e+06	1.86017e+06
XMW1058	GC-MS	C7H12O2	Cyclopentanol, acetate	Ester	-	down	down	down	2.84492e+07	3.564e+07	3.00767e+07	3.48935e+07	3.18626e+07	1.20909e+07	1.05489e+07	8.3727e+06	1.01801e+07	7.4321e+06	3.39993e+06	2.55378e+06	4.1081e+06	2.95682e+06	4.18021e+06	36432.1	1.07949e+06	151021	215271	520073
NMW0227	GC-MS	C15H24	(Z)-1-Methyl-4-(6-methylhept-5-en-2-ylidene)cyclohex-1-ene	Terpenoids	-	FALSE	up	down	7.85141e+06	8.24941e+06	1.04027e+07	9.33986e+06	1.24876e+07	9.53493e+06	8.24797e+06	1.98985e+07	1.22218e+07	1.07276e+07	4.10304e+07	1.43406e+07	3.14922e+07	2.93694e+07	4.27253e+07	412212	1.25095e+06	433691	766050	887460
KMW0135	GC-MS	C6H8O	2-Cyclohexen-1-one	Ketone	-	down	down	down	2.84637e+07	3.56389e+07	3.0052e+07	3.48935e+07	3.18623e+07	1.20917e+07	1.05496e+07	8.32561e+06	1.01184e+07	7.43104e+06	3.38915e+06	2.54222e+06	4.08606e+06	2.95682e+06	4.17614e+06	37015.3	1.07917e+06	157112	215271	517925
XMW1069	GC-MS	C10H18O2	Butanoic acid, 3-hexenyl ester, (E)-	Ester	-	down	down	down	2.53938e+07	1.97401e+07	2.5058e+07	2.76595e+07	2.69549e+07	7.84494e+06	9.3983e+06	8.09869e+06	8.26492e+06	8.57344e+06	5.23178e+06	1.13737e+07	8.00803e+06	6.78606e+06	9.74369e+06	636857	3.98487e+06	198803	524190	518264
XMW0629	GC-MS	C15H24	3H-3a,7-Methanoazulene, 2,4,5,6,7,8-hexahydro-1,4,9,9-tetramethyl-, [3aR-(3a.alpha.,4.beta.,7.alpha.)]-	Terpenoids	-	FALSE	FALSE	down	1.44462e+07	1.18555e+07	1.82002e+07	1.54168e+07	1.67542e+07	1.65864e+07	2.68774e+07	1.9416e+07	1.58506e+07	1.33492e+07	1.07605e+07	7.03824e+06	1.51277e+07	1.33057e+07	1.36414e+07	899663	1.77054e+06	878876	1.91461e+06	1.11532e+06
D193	GC-MS	C10H16O	p-Mentha-1,8-dien-7-ol	Terpenoids	-	down	down	down	2.19173e+07	3.0383e+07	1.91606e+07	2.06844e+07	2.34691e+07	5.5737e+06	3.24248e+06	3.94373e+06	4.23286e+06	3.31219e+06	1.48995e+06	2.741e+06	1.79011e+06	1.44186e+06	1.62443e+06	278078	1.90259e+06	641821	516570	111867
XMW0841	GC-MS	C13H16O2	1-Penten-3-one, 1-(4-methoxyphenyl)-4-methyl-	Ketone	-	FALSE	FALSE	down	7.48487e+06	7.93723e+06	1.44367e+07	9.35949e+06	1.04974e+07	1.42531e+07	1.27987e+07	1.59522e+07	1.68239e+07	1.28826e+07	1.25102e+07	5.69867e+06	1.075e+07	1.97606e+07	1.32255e+07	855228	3.18479e+06	1.34846e+06	3.06003e+06	1.19698e+06
D222	GC-MS	C11H20O2	Hexanoic acid, 3-methyl-2-butenyl ester	Ester	-	down	down	down	2.19731e+07	3.04274e+07	1.92225e+07	2.07089e+07	2.35199e+07	5.56724e+06	3.2339e+06	3.97007e+06	4.22378e+06	3.29976e+06	1.47923e+06	2.72859e+06	1.79035e+06	1.44366e+06	1.60173e+06	274366	1.89171e+06	625315	512260	104981
KMW0631	GC-MS	C15H26O	Guaiol	Terpenoids	-	FALSE	FALSE	down	6.33027e+06	4.56381e+06	5.24969e+06	8.63379e+06	9.51843e+06	6.8364e+06	4.49343e+06	5.46099e+06	6.28595e+06	4.96977e+06	5.52493e+06	5.99811e+06	5.32163e+06	6.20261e+06	7.13581e+06	1.60085e+06	4.95697e+06	1.24582e+06	2.68473e+06	1.54074e+06
XMW0385	GC-MS	C15H26O	Carotol	Terpenoids	-	FALSE	FALSE	down	6.5167e+06	4.61735e+06	5.28526e+06	8.57377e+06	9.54728e+06	6.8364e+06	4.49343e+06	5.46099e+06	6.28595e+06	4.96977e+06	5.52493e+06	5.99811e+06	5.32163e+06	6.20261e+06	7.13581e+06	1.50418e+06	4.95697e+06	1.188e+06	2.63965e+06	1.46295e+06
XMW0065	GC-MS	C4H6N2	Fomepizole	Heterocyclic compound	-	down	down	down	26166406	33251461	27496916	32456119	29121601	10981993	9577570	7620663	9313706	6803527	3083077	2319812	3758119	2703480	3806270	39151.5	990631	146562	183216	484011
XMW0446	GC-MS	C6H11NO2	2,4-Dimethyl-2-oxazoline-4-methanol	Heterocyclic compound	-	down	down	down	2.17377e+07	1.28052e+07	2.15169e+07	2.2228e+07	2.03273e+07	2.58026e+06	2.78861e+06	2.44673e+06	2.48159e+06	2.62396e+06	2.80597e+06	3.71283e+06	2.49583e+06	2.14558e+06	2.43499e+06	64336.8	447213	50677.6	67048.6	951716
XMW1211	GC-MS	C9H18O2	2-Heptanol, acetate	Ester	-	down	down	down	2.16709e+07	1.27546e+07	2.14489e+07	2.21561e+07	2.02773e+07	2.57255e+06	2.78602e+06	2.44654e+06	2.47854e+06	2.62429e+06	2.80034e+06	3.70702e+06	2.4954e+06	2.14097e+06	2.40443e+06	62887	445952	51213.8	67206.4	960882
D264	GC-MS	C10H18	1,6-Octadiene, 3,7-dimethyl-	Terpenoids	-	down	down	down	2.55398e+07	3.43851e+07	2.68661e+07	3.1484e+07	2.82809e+07	6.66912e+06	6.61762e+06	4.62242e+06	5.68188e+06	4.21886e+06	1.70294e+06	1.58739e+06	1.86027e+06	1.33513e+06	1.77487e+06	31922.9	950767	143184	150457	493037
KMW0431	GC-MS	C8H10N2	5H-5-Methyl-6,7-dihydrocyclopentapyrazine	Heterocyclic compound	-	down	down	down	2.01383e+07	1.28702e+07	2.15427e+07	2.24618e+07	3.11464e+07	2.80591e+06	4.36339e+06	4.97592e+06	2.34383e+06	3.85747e+06	1.72816e+06	3.27694e+06	1.94041e+06	1.498e+06	2.36615e+06	738892	2.01409e+06	114531	2.29229e+06	338678
NMW0080	GC-MS	C8H18O2	1,2-Octanediol	Alcohol	-	down	down	down	2.55413e+07	1.72168e+07	2.57632e+07	2.71709e+07	2.5714e+07	979703	2.73765e+06	3.40341e+06	3.20994e+06	2.47323e+06	3.21794e+06	8.41767e+06	5.57687e+06	4.56378e+06	4.79636e+06	512648	3.78474e+06	83263.9	497689	309871
D210	GC-MS	C6H5NO2	Benzene, nitro-	Aromatics	-	down	down	down	2.4131e+07	3.10522e+07	3.23883e+07	2.88441e+07	3.1142e+07	7.71866e+06	9.61964e+06	7.55876e+06	5.34917e+06	4.68315e+06	1.93861e+06	1.76634e+06	2.8155e+06	2.14197e+06	2.9008e+06	30767.9	452858	32921.1	48018.4	101539
D348	GC-MS	C10H18O	Cyclobutaneethanol, 1-methyl-2-(1-methylethenyl)-, cis-	Alcohol	-	down	down	down	2.23535e+07	1.81728e+07	2.18156e+07	2.43482e+07	2.29797e+07	6.52609e+06	7.88766e+06	6.76633e+06	6.98234e+06	7.20725e+06	4.36885e+06	9.61894e+06	6.72791e+06	5.65878e+06	8.23091e+06	517597	3.32349e+06	134109	345507	443707
NMW0149	GC-MS	C10H16O2	Geranic acid	Terpenoids	-	FALSE	FALSE	down	1.4521e+07	8.24193e+06	1.86258e+07	1.54544e+07	1.90226e+07	1.14968e+07	1.45557e+07	8.86498e+06	9.68284e+06	7.23615e+06	1.23061e+07	6.62059e+06	1.37912e+07	1.23895e+07	1.25932e+07	506231	856207	581819	1.23623e+06	635819
XMW0487	GC-MS	C6H6N2O2	2-Picoline, 6-nitro-	Heterocyclic compound	-	down	down	down	2.07944e+07	1.64453e+07	2.03706e+07	2.23937e+07	2.12621e+07	5.997e+06	7.42965e+06	6.24482e+06	6.46112e+06	6.82242e+06	4.19541e+06	9.14813e+06	6.49515e+06	5.42063e+06	7.87796e+06	506185	3.13022e+06	136697	333419	430112
XMW0717	GC-MS	C9H10O	Ethanone, 1-(2-methylphenyl)-	Ketone	-	down	down	down	23227396	28313282	21075962	20836048	17257251	1098921	1972122	1514737	3229866	1651510	1661863	6971714	2642457	1857715	2771403	1016117	4293620	265473	1822370	1130146
WMW0086	GC-MS	C5H12S2	DiSulfur compounds, ethyl 1-methylethyl	Sulfur compounds	-	down	down	down	2.51316e+07	3.52199e+07	3.0245e+07	2.97714e+07	2.72337e+07	6.2748e+06	7.8012e+06	5.57947e+06	5.06977e+06	4.16247e+06	1.3021e+06	1.25488e+06	1.71764e+06	1.16706e+06	2.00021e+06	4911.14	690948	59122.9	28151.3	297113
D337	GC-MS	C15H24O	2H-2a,7-Methanoazuleno[5,6-b]oxirene, octahydro-3,6,6,7a-tetramethyl-	Terpenoids	-	down	down	down	1.46363e+07	2.01759e+07	1.05435e+07	1.71026e+07	1.07862e+07	6.88396e+06	3.48898e+06	4.00775e+06	5.25672e+06	3.95199e+06	2.80597e+06	5.57988e+06	4.0243e+06	5.69329e+06	4.92684e+06	1.1659e+06	2.81134e+06	268173	1.96192e+06	697148
XMW0742	GC-MS	C15H24	10,10-Dimethyl-2,6-dimethylenebicyclo[7.2.0]undecane	Terpenoids	-	FALSE	FALSE	down	6.99049e+06	4.2293e+06	9.2132e+06	1.01085e+07	1.53452e+07	1.65941e+07	9.28702e+06	2.2469e+07	1.69328e+07	1.39372e+07	3.34961e+06	3.73524e+06	3.53916e+06	5.16839e+06	5.5453e+06	730517	2.02624e+06	1.18741e+06	1.58993e+06	1.82084e+06
XMW1169	GC-MS	C15H26O2	Butanoic acid, 2-methyl-, 3,7-dimethyl-2,6-octadienyl ester, (E)-	Ester	-	FALSE	down	down	6.53243e+06	4.41265e+06	5.40252e+06	9.52586e+06	1.08578e+07	4.67684e+06	3.14539e+06	3.60603e+06	3.83922e+06	3.50016e+06	3.02081e+06	3.30202e+06	3.13263e+06	3.59157e+06	4.27034e+06	1.2063e+06	3.33002e+06	1.06684e+06	2.23501e+06	1.30492e+06
XMW1179	GC-MS	C8H16Cl2O	Butane, 1,1'-oxybis[4-chloro-	Ether	-	FALSE	FALSE	down	6.44013e+06	9.90078e+06	8.25978e+06	7.20324e+06	6.5517e+06	1.13668e+07	1.27258e+07	2.00309e+07	1.60664e+07	1.21418e+07	1.18736e+07	7.35788e+06	1.26669e+07	1.06471e+07	1.17057e+07	939157	2.94283e+06	1.15197e+06	2.27153e+06	1.37166e+06
NMW0135	GC-MS	C8H7NS	Thiocyanic acid, phenylmethyl ester	Sulfur compounds	-	FALSE	FALSE	down	6.44013e+06	9.90078e+06	8.25978e+06	7.20158e+06	6.556e+06	1.13856e+07	1.27347e+07	2.00435e+07	1.60789e+07	1.2155e+07	1.18822e+07	7.36497e+06	1.26755e+07	1.0651e+07	1.17125e+07	939498	2.94283e+06	1.17129e+06	2.27153e+06	1.38244e+06
XMW1490	GC-MS	C10H10O2	3-MethoxycinnamAldehyde	Aldehyde	-	FALSE	FALSE	down	6.13024e+06	6.67094e+06	6.69569e+06	6.20538e+06	4.77431e+06	1.15678e+07	8.00488e+06	1.0087e+07	1.13615e+07	8.35262e+06	1.76354e+07	7.88292e+06	1.25118e+07	9.89765e+06	1.20437e+07	1.34863e+06	4.16936e+06	1.29881e+06	2.35263e+06	1.34207e+06
XMW0469	GC-MS	C15H24	(1R,3aS,8aS)-7-Isopropyl-1,4-dimethyl-1,2,3,3a,6,8a-hexahydroazulene	Terpenoids	-	FALSE	FALSE	down	9.12374e+06	1.21673e+07	1.10918e+07	9.74078e+06	1.23369e+07	1.30517e+07	1.03668e+07	1.74049e+07	1.34669e+07	1.11512e+07	1.18508e+07	7.84106e+06	1.28447e+07	1.03426e+07	1.05327e+07	1.39978e+06	4.36971e+06	975118	1.81295e+06	1.19646e+06
XMW0602	GC-MS	C13H28	Undecane, 5,7-dimethyl-	Hydrocarbons	-	down	down	down	2.42232e+07	1.6086e+07	2.46309e+07	2.58064e+07	2.46944e+07	772720	2.28937e+06	3.07255e+06	2.89442e+06	2.12409e+06	2.93791e+06	7.96444e+06	5.10996e+06	4.16915e+06	4.33844e+06	474763	3.40391e+06	88975	450174	300243
XMW0037	GC-MS	C10H14	Benzene, 1-ethyl-3,5-dimethyl-	Aromatics	-	FALSE	FALSE	down	7.34754e+06	6.40038e+06	7.67201e+06	8.69231e+06	8.03495e+06	1.18527e+07	1.17655e+07	1.20745e+07	1.0126e+07	9.04398e+06	3.43779e+06	3.22864e+06	5.03143e+06	4.13819e+06	5.46761e+06	77416	579898	72258.4	94741.1	245259
D268	GC-MS	C6H10S4	TetraSulfur compounds, di-2-propenyl	Sulfur compounds	-	FALSE	FALSE	down	6.53502e+06	5.22385e+06	7.5749e+06	6.71266e+06	6.32913e+06	1.22864e+07	9.38266e+06	1.1063e+07	1.22646e+07	8.89426e+06	9.75913e+06	5.50147e+06	9.7796e+06	1.30991e+07	1.08094e+07	1.35837e+06	3.18326e+06	1.50388e+06	2.96166e+06	1.48085e+06
WMW0011	GC-MS	C10H16O	Cyclohexanone, 5-methyl-2-(1-methylethenyl)-	Terpenoids	-	down	down	down	1.87097e+07	1.50574e+07	1.84322e+07	2.03205e+07	1.91981e+07	5.45434e+06	6.62828e+06	5.69797e+06	5.85927e+06	6.06603e+06	3.72785e+06	8.42938e+06	5.82626e+06	4.98257e+06	7.12472e+06	500017	3.03081e+06	154573	433296	422202
KMW0526	GC-MS	C13H18O	2-Buten-1-one, 1-(2,6,6-trimethyl-1,3-cyclohexadien-1-yl)-, (E)-	Terpenoids	-	FALSE	FALSE	down	8.60867e+06	6.55891e+06	1.03605e+07	1.04014e+07	1.30695e+07	1.3231e+07	1.02175e+07	1.08832e+07	1.21332e+07	9.46582e+06	8.29991e+06	4.31627e+06	7.73972e+06	8.88073e+06	8.02055e+06	1.19058e+06	2.17295e+06	1.25524e+06	1.90286e+06	1.05099e+06
XMW0467	GC-MS	C12H15NO	2-Pyridin-2-ylmethyl-cyclohexanone	Ketone	-	down	down	down	1.13149e+07	6.93127e+06	8.55323e+06	1.58517e+07	1.27667e+07	3.43519e+06	2.53192e+06	2.61908e+06	2.56132e+06	2.55277e+06	1.5338e+06	1.68373e+06	1.91634e+06	2.6141e+06	2.6182e+06	1.18972e+06	2.78568e+06	1.18204e+06	1.79835e+06	1.53866e+06
XMW0635	GC-MS	C8H16O	Cyclopropanemethanol, 2,2,3,3-tetramethyl-	Alcohol	-	down	down	down	1.83016e+07	2.22108e+07	1.94154e+07	2.22165e+07	2.02312e+07	8.25695e+06	7.28706e+06	5.82803e+06	7.0492e+06	5.23355e+06	2.44293e+06	1.85364e+06	2.94061e+06	2.14319e+06	2.98474e+06	33891.5	803755	118318	143276	388235
NMW0782	GC-MS	C7H12O2	2-Butenoic acid, 2-methyl-, ethyl ester	Ester	-	down	down	down	1.85709e+07	2.26055e+07	1.93824e+07	2.21854e+07	2.01804e+07	8.2448e+06	7.27429e+06	5.82745e+06	7.0492e+06	5.23355e+06	2.44293e+06	1.85364e+06	2.94061e+06	2.14319e+06	2.98474e+06	34326.9	782923	118318	147946	388476
NMW0785	GC-MS	C5H8O2	Tiglic Acid	Acid	-	down	down	down	1.86239e+07	2.26835e+07	1.94365e+07	2.22574e+07	2.02529e+07	8.24931e+06	7.27638e+06	5.82767e+06	7.04999e+06	5.23863e+06	2.4454e+06	1.8566e+06	2.94723e+06	2.14739e+06	2.98254e+06	31420.8	783834	119491	147946	389483
XMW0746	GC-MS	C15H24O	(1R,2R,4S,6S,7S,8S)-8-Isopropyl-1-methyl-3-methylenetricyclo[4.4.0.02,7]decan-4-ol	Terpenoids	-	down	down	down	1.06643e+07	1.39383e+07	7.40359e+06	1.11652e+07	7.1653e+06	4.86035e+06	2.75304e+06	2.99573e+06	3.83309e+06	3.1474e+06	2.20295e+06	4.18155e+06	3.04048e+06	4.16609e+06	3.60381e+06	1.0668e+06	2.33357e+06	329403	1.87787e+06	662379
XMW0139	GC-MS	C15H18	6-Isopropyl-1,4-dimethylnaphthalene	Aromatics	-	up	FALSE	up	845802	525230	611221	937980	846625	1.88381e+06	1.37598e+06	1.86836e+06	1.61908e+06	1.55223e+06	1.08198e+06	713807	927662	1.22206e+06	1.26859e+06	3.46195e+06	3.52726e+06	5.04156e+06	3.21488e+06	5.67803e+06
XMW0140	GC-MS	C15H18	Naphthalene, 1,6-dimethyl-4-(1-methylethyl)-	Terpenoids	-	up	FALSE	up	807955	505883	581839	906700	822404	1.87145e+06	1.34536e+06	1.83814e+06	1.61022e+06	1.51941e+06	1.05577e+06	694953	887278	1.1969e+06	1.24307e+06	3.40931e+06	3.44635e+06	4.88041e+06	3.12581e+06	5.59295e+06
KMW0290	GC-MS	C10H16O	Hotrienol	Alcohol	-	down	down	down	2.95453e+07	3.35353e+07	2.70349e+07	3.22607e+07	3.07865e+07	1.89309e+06	1.93295e+06	1.95963e+06	1.64752e+06	1.13452e+06	1.44597e+06	2.54552e+06	2.38827e+06	2.04999e+06	1.9377e+06	491821	2.75862e+06	373249	286118	1.5363e+06
WMW0222	GC-MS	C12H24	1-Dodecene	Hydrocarbons	-	down	down	down	1.89897e+07	1.25276e+07	1.91463e+07	1.95701e+07	1.8501e+07	668390	1.98631e+06	2.49898e+06	2.44915e+06	1.88503e+06	2.44255e+06	6.22814e+06	4.10511e+06	3.47632e+06	3.51478e+06	451608	2.956e+06	51621.1	371547	253509
XMW1067	GC-MS	C9H16O2	Butanoic acid, 2-pentenyl ester, (Z)-	Ester	-	down	down	down	2.94806e+07	3.34509e+07	2.6958e+07	3.21593e+07	3.06046e+07	1.84113e+06	1.90302e+06	1.90628e+06	1.65281e+06	1.14299e+06	1.43404e+06	2.5958e+06	2.32257e+06	2.04774e+06	1.92279e+06	447361	2.69376e+06	343078	281172	1.50529e+06
XMW0843	GC-MS	C15H26O	(2E,4S,7E)-4-Isopropyl-1,7-dimethylcyclodeca-2,7-dienol	Alcohol	-	FALSE	FALSE	down	1.19767e+07	1.28967e+07	1.74506e+07	1.36921e+07	1.45735e+07	5.96506e+06	8.57381e+06	1.93018e+07	1.14172e+07	8.34447e+06	1.19555e+07	7.72673e+06	1.36959e+07	1.20985e+07	1.22983e+07	459567	1.18078e+06	489926	947219	1.18607e+06
XMW0724	GC-MS	C12H18	Albene	Hydrocarbons	-	down	down	down	29529143	20950834	41206914	46726856	38931368	4332289	2.60302e+06	5105862	5.50546e+06	4158988	4.84816e+06	1582541	1307441	726687	1078874	269489	1213243	45531.2	847686	174621
XMW0772	GC-MS	C8H10O3	1,3-Cyclopentanedione, 2-acetyl-4-methyl-	Ketone	-	down	down	down	1.70548e+07	2.32615e+07	1.46947e+07	1.60363e+07	1.80042e+07	3.98382e+06	2.15995e+06	2.70214e+06	2.90707e+06	2.24354e+06	957317	1.83331e+06	1.16862e+06	923148	1.01651e+06	167259	1.21234e+06	390653	313941	46465.3
w21	GC-MS	C10H14O2	2H-Pyran-2-one, 6-pentyl-	Heterocyclic compound	-	FALSE	up	down	5.61427e+06	6.80907e+06	6.30489e+06	5.3216e+06	2.84502e+06	9.96892e+06	6.09584e+06	7.30148e+06	1.06375e+07	7.04518e+06	1.36999e+07	8.59857e+06	1.22878e+07	1.0491e+07	1.07234e+07	1.1895e+06	3.55237e+06	1.10477e+06	2.00972e+06	983071
XMW1244	GC-MS	C11H22O2	Hexanoic acid, pentyl ester	Ester	-	down	down	down	1.53133e+07	2.06698e+07	1.34931e+07	1.45601e+07	1.61375e+07	4.03347e+06	2.26851e+06	2.80944e+06	2.98805e+06	2.29846e+06	1.03083e+06	1.91879e+06	1.22736e+06	1.01099e+06	1.09659e+06	257797	1.30087e+06	435189	399651	53124.7
NMW0185	GC-MS	C9H10N2	Pyridine, 3-(3,4-dihydro-2H-pyrrol-5-yl)-	Heterocyclic compound	-	FALSE	FALSE	down	8.01541e+06	8.43383e+06	9.14178e+06	8.69994e+06	9.242e+06	1.05691e+07	1.06867e+07	1.32454e+07	1.17082e+07	9.27262e+06	8.46959e+06	6.41788e+06	9.25162e+06	8.1627e+06	9.11989e+06	696318	2.48549e+06	911037	1.76878e+06	1.22401e+06
XMW1180	GC-MS	C15H24O	(1R,1aR,2aS,5R,6R,6aS,7aS)-1,6,6a-trimethyldecahydro-1,2a-methanocyclopropa[b]naphthalen-5-ol	Terpenoids	-	FALSE	FALSE	down	7.98076e+06	8.41082e+06	9.0936e+06	8.64607e+06	9.19372e+06	1.05228e+07	1.06578e+07	1.3232e+07	1.16854e+07	9.25808e+06	8.46959e+06	6.51014e+06	9.25526e+06	8.1627e+06	9.11876e+06	696396	2.47149e+06	907456	1.74666e+06	1.2193e+06
XMW0198	GC-MS	C13H22O	3-Buten-2-ol, 4-(2,6,6-trimethyl-2-cyclohexen-1-yl)-, (3E)-	Alcohol	-	FALSE	up	down	5.12461e+06	6.21766e+06	5.8349e+06	5.56446e+06	3.08042e+06	9.58664e+06	6.8654e+06	7.12288e+06	1.03028e+07	6.71449e+06	1.34992e+07	8.43315e+06	1.18415e+07	1.00505e+07	1.04259e+07	1.14986e+06	3.48087e+06	1.09507e+06	1.92143e+06	934960
XMW0639	GC-MS	C15H22	1,4-Methanobenzocyclodecene, 1,2,3,4,4a,5,8,9,12,12a-decahydro-	Terpenoids	-	FALSE	FALSE	down	9.91606e+06	1.10018e+07	1.52397e+07	1.20481e+07	1.33302e+07	5.26354e+06	7.40247e+06	1.6668e+07	9.78922e+06	7.33718e+06	1.03283e+07	6.5519e+06	1.17882e+07	1.0299e+07	1.04804e+07	607879	1.19946e+06	708218	1.1039e+06	1.33764e+06
NMW0205	GC-MS	C12H14O2	Precocene I	Heterocyclic compound	-	FALSE	FALSE	down	1.14193e+07	1.20545e+07	1.20741e+07	1.19559e+07	9.06695e+06	9.71736e+06	1.11139e+07	1.19762e+07	1.07243e+07	8.28486e+06	5.57413e+06	4.87868e+06	7.42395e+06	7.69434e+06	6.39948e+06	371739	2.00054e+06	627181	1.33436e+06	948927
XMW0581	GC-MS	C8H10O2	Benzene, 1,2-dimethoxy-	Aromatics	-	down	down	down	1.4026e+07	9.07321e+06	1.5107e+07	1.58402e+07	2.15971e+07	1.98868e+06	3.15051e+06	3.5867e+06	1.6431e+06	2.76932e+06	1.2083e+06	2.34413e+06	1.34144e+06	1.00582e+06	1.59252e+06	409998	1.32972e+06	60127.4	1.32802e+06	199687
w11	GC-MS	C13H20O	3,5,9-Undecatrien-2-one, 6,10-dimethyl-, (E,Z)-	Ketone	-	FALSE	FALSE	down	5.66438e+06	4.38713e+06	6.71825e+06	5.84821e+06	5.51402e+06	1.10846e+07	8.45197e+06	1.0397e+07	1.12963e+07	7.98676e+06	1.02588e+07	5.16328e+06	9.83026e+06	1.28609e+07	1.13697e+07	899430	2.40972e+06	1.05044e+06	2.23984e+06	980424
D429	GC-MS	C15H22O	2-Methyl-6-(p-tolyl)hept-2-en-4-ol	Terpenoids	-	down	down	down	9.56023e+06	1.30751e+07	6.78612e+06	1.07395e+07	6.73375e+06	5.32568e+06	3.65521e+06	3.59575e+06	4.46789e+06	3.85188e+06	2.21089e+06	4.04272e+06	2.96133e+06	4.17675e+06	3.72195e+06	893594	2.20124e+06	397925	1.67975e+06	624020
KMW0240	GC-MS	C6H7NO	Ethanone, 1-(1H-pyrrol-2-yl)-	Heterocyclic compound	-	FALSE	down	down	9.31333e+06	8.22825e+06	1.13891e+07	1.33045e+07	1.201e+07	1.60557e+07	1.53065e+07	1.53366e+07	1.26913e+07	1.02444e+07	2.6289e+06	2.35155e+06	4.65668e+06	3.4271e+06	5.35798e+06	10747.1	175964	20034	22413.9	67360.4
D332	GC-MS	C9H15N	2-Nonenenitrile	Nitrogen compounds	-	down	down	down	2.03914e+07	1.31707e+07	2.04577e+07	2.18289e+07	2.07416e+07	693495	1.9066e+06	2.38837e+06	2.25784e+06	1.79293e+06	2.3432e+06	6.1652e+06	4.0089e+06	3.27397e+06	3.40559e+06	374860	2.67754e+06	67406.2	334635	242483
D274	GC-MS	C10H8O2	2H-1-Benzopyran-2-one, 3-methyl-	Heterocyclic compound	-	FALSE	FALSE	down	1.05804e+07	1.40335e+07	1.34532e+07	1.04261e+07	1.1149e+07	9.88059e+06	1.27094e+07	2.24688e+07	1.50786e+07	1.16295e+07	1.02312e+07	8.00722e+06	1.31935e+07	9.5925e+06	1.09198e+07	306906	708486	296956	821643	763137
XMW0076	GC-MS	C5H4N2	1H-Pyrrole-3-carbonitrile	Heterocyclic compound	-	down	down	down	2.31862e+07	3.53873e+07	5.71876e+07	3.28808e+07	2.31638e+07	4.60393e+06	1.94695e+06	1.77203e+06	2.8988e+06	1.55844e+06	1.31568e+06	1.10142e+06	1.52439e+06	789624	897622	20744.7	55487.8	55357	22475.8	54518.8
WMW0022	GC-MS	C15H24O	Salvial-4(14)-en-1-one	Terpenoids	-	FALSE	down	down	4.94984e+06	3.37623e+06	4.1424e+06	7.4069e+06	8.50677e+06	3.79436e+06	2.46476e+06	2.84547e+06	3.07041e+06	2.77678e+06	2.22717e+06	2.58029e+06	2.40307e+06	2.76313e+06	3.25103e+06	882439	2.50198e+06	740858	1.62265e+06	935419
NMW0164	GC-MS	C10H10O2	Benzene, 1,2-(methylenedioxy)-4-propenyl-, (E)-	Aromatics	-	FALSE	FALSE	down	5.96562e+06	5.88694e+06	7.88361e+06	7.10573e+06	6.72492e+06	1.02762e+07	7.52142e+06	9.19596e+06	1.03386e+07	7.72345e+06	7.4503e+06	4.99668e+06	7.61043e+06	7.12281e+06	6.70827e+06	883627	2.54909e+06	1.01981e+06	1.8008e+06	942588
XMW1138	GC-MS	C10H18O	6-Octen-1-ol, 7-methyl-3-methylene-	Terpenoids	-	down	down	down	1.34391e+07	8.6285e+06	1.33423e+07	1.43502e+07	1.37046e+07	2.36274e+06	3.14167e+06	3.77916e+06	3.34039e+06	3.29711e+06	3.76103e+06	5.54566e+06	4.68714e+06	3.66823e+06	4.774e+06	559032	2.05824e+06	374383	542914	508108
WMW0085	GC-MS	C4H10S2	Diethyl diSulfur compounds	Sulfur compounds	-	down	down	down	1.76871e+07	2.26899e+07	1.86452e+07	2.21384e+07	1.97921e+07	6.944e+06	6.07871e+06	4.77689e+06	5.93301e+06	4.2738e+06	1.90431e+06	1.42472e+06	2.31354e+06	1.66933e+06	2.36037e+06	65312.1	638423	164521	162476	372672
XMW1101	GC-MS	C14H22	Benzene, 1,4-dimethyl-2,5-bis(1-methylethyl)-	Aromatics	-	FALSE	FALSE	down	4591357	4785506	5205308	4881381	5229905	8465427	10045187	11385758	10242792	7813723	5369777	4053550	7301292	6123136	6331303	1073670	3042593	1181436	2178848	1257622
XMW0301	GC-MS	C9H12	Mesitylene	Aromatics	-	down	down	FALSE	2.48395e+07	1.6066e+07	2.83256e+07	3.29697e+07	2.54979e+07	463614	806490	578772	517383	405684	413667	687115	683466	574561	1.04079e+06	34456	264670	9	9	294251
NMW0791	GC-MS	C9H12	Benzene, 1-ethyl-2-methyl-	Aromatics	-	down	down	FALSE	2.48349e+07	1.60617e+07	2.83161e+07	3.29589e+07	2.54919e+07	463614	806490	578772	517033	405633	412165	687002	683466	574307	1.03977e+06	34824.3	255782	9	9	294251
XMW0979	GC-MS	C15H24	(4R,4aS,6S)-4,4a-Dimethyl-6-(prop-1-en-2-yl)-1,2,3,4,4a,5,6,7-octahydronaphthalene	Terpenoids	-	FALSE	FALSE	down	5.67074e+06	6.90286e+06	7.09009e+06	5.35239e+06	4.68281e+06	8.22888e+06	7.26781e+06	1.02866e+07	1.02709e+07	6.87772e+06	1.24482e+07	8.17186e+06	1.15865e+07	1.07846e+07	1.13659e+07	883315	1.82901e+06	684099	1.21295e+06	686929
WMW0059	GC-MS	C13H16O2	E-2-Hexenyl benzoate	Ester	-	down	down	down	7.67034e+06	1.0251e+07	5.64641e+06	8.36687e+06	5.35901e+06	4.4769e+06	3.37281e+06	3.22862e+06	3.91211e+06	3.58518e+06	1.92065e+06	3.34562e+06	2.50731e+06	3.50706e+06	3.21943e+06	863276	2.01198e+06	452965	1.63184e+06	648014
NMW0006	GC-MS	C10H14O	2-Cyclohexen-1-one, 3-methyl-6-(1-methylethylidene)-	Terpenoids	-	FALSE	FALSE	down	6.29793e+06	1.10455e+07	8.41264e+06	6.73171e+06	4.96388e+06	8.17397e+06	8.85344e+06	1.3036e+07	1.11771e+07	8.20046e+06	8.55633e+06	6.8182e+06	1.11343e+07	8.38382e+06	8.80102e+06	659559	1.94037e+06	685013	1.61446e+06	835176
WMW0041	GC-MS	C10H16O	Isopinocarveol	Terpenoids	-	down	down	down	1.28856e+07	1.07655e+07	1.24716e+07	1.35017e+07	1.28166e+07	3.93196e+06	4.99367e+06	4.31212e+06	4.39646e+06	4.42337e+06	2.7748e+06	6.02902e+06	4.25063e+06	3.66645e+06	5.12945e+06	385788	2.32943e+06	132758	348011	333945
XMW0438	GC-MS	C9H12O	Furan, 2-(1-pentenyl)-, (E)-	Heterocyclic compound	-	down	down	down	1.71104e+07	2.37088e+07	2.04844e+07	2.01898e+07	1.84784e+07	4.39512e+06	5.42438e+06	3.90154e+06	3.55789e+06	2.94107e+06	919333	916776	1.22555e+06	838558	1.42075e+06	20681.4	508047	62099	44283.5	209735
XMW0923	GC-MS	C9H14	3,3-Dimethyl-6-methylenecyclohexene	Hydrocarbons	-	down	down	down	1.71104e+07	2.37088e+07	2.04843e+07	2.01898e+07	1.84784e+07	4.39236e+06	5.42192e+06	3.89921e+06	3.55653e+06	2.9398e+06	919333	916028	1.22489e+06	838547	1.42042e+06	25080.2	512898	62099	46727.2	217120
XMW0111	GC-MS	C15H24O2	Spiro[4.5]decan-7-one, 1,8-dimethyl-8,9-epoxy-4-isopropyl-	Terpenoids	-	down	down	down	9.06925e+06	5.18065e+06	6.89082e+06	1.38931e+07	1.10067e+07	2.60716e+06	1.87015e+06	1.90875e+06	1.88906e+06	1.8287e+06	896373	1.03271e+06	1.23513e+06	1.78454e+06	1.79706e+06	586385	1.94953e+06	595707	1.04299e+06	858084
WMW0081	GC-MS	C9H12O	cis-2-(2-Pentenyl)furan	Heterocyclic compound	-	down	down	down	1.70913e+07	2.37032e+07	2.0447e+07	2.01717e+07	1.84543e+07	4.36409e+06	5.39933e+06	3.88686e+06	3.54389e+06	2.91453e+06	917317	909390	1.21785e+06	838095	1.40947e+06	23922.8	494876	62099	48693.8	209273
NMW0170	GC-MS	C9H8O2	Hydrocoumarin	Heterocyclic compound	-	FALSE	FALSE	down	5.14866e+06	3.88833e+06	6.97645e+06	5.95066e+06	5.91432e+06	1.07179e+07	7.72093e+06	7.56722e+06	9.48727e+06	7.17638e+06	6.49472e+06	3.49691e+06	6.39051e+06	7.409e+06	6.35464e+06	881399	1.71855e+06	922545	1.45427e+06	750087
XMW0521	GC-MS	C10H16	1,7-Octadiene, 2-methyl-6-methylene-	Terpenoids	-	down	down	down	1.58629e+07	2.17385e+07	1.90544e+07	1.88051e+07	1.73319e+07	4.3707e+06	5.45324e+06	3.94386e+06	3.60873e+06	3.01872e+06	996274	970340	1.31429e+06	923944	1.438e+06	52098.1	575444	101404	82161.4	271468
KMW0576	GC-MS	C15H24	Aromandendrene	Terpenoids	-	FALSE	FALSE	down	4.75673e+06	3.90695e+06	6.30069e+06	6.59127e+06	9.80761e+06	1.01313e+07	6.14711e+06	1.45384e+07	1.04248e+07	9.0337e+06	3.85991e+06	3.60019e+06	4.66407e+06	4.77556e+06	4.94257e+06	569069	1.76938e+06	769161	1.2216e+06	1.25073e+06
XMW0206	GC-MS	C5H5N5	1H-Pyrazolo[3,4-d]pyrimidin-4-amine	Heterocyclic compound	-	FALSE	FALSE	down	4.40404e+06	3.16253e+06	3.54782e+06	6.1244e+06	6.80935e+06	3.3725e+06	2.28955e+06	2.51148e+06	2.83136e+06	2.48241e+06	2.38136e+06	2.71452e+06	2.45916e+06	2.85028e+06	3.24946e+06	785196	2.33251e+06	678910	1.44257e+06	814543
XMW0295	GC-MS	C10H12	Benzene, 1-methyl-3-(1-methylethenyl)-	Aromatics	-	down	down	down	9.21254e+06	1.14069e+07	1.01037e+07	1.01716e+07	7.63142e+06	3.43147e+06	3.71557e+06	3.02879e+06	2.86136e+06	2.83197e+06	1.67418e+06	1.40528e+06	2.00597e+06	1.3343e+06	2.12174e+06	278311	1.52596e+06	322634	517976	332356
NMW0256	GC-MS	C14H22O	Phenol, 4-(1,1,3,3-tetramethylbutyl)-	Phenol	-	FALSE	FALSE	down	4.449e+06	3.1321e+06	3.62856e+06	6.16906e+06	6.77357e+06	3.3725e+06	2.28955e+06	2.51148e+06	2.83136e+06	2.48241e+06	2.38136e+06	2.71452e+06	2.45916e+06	2.85028e+06	3.24946e+06	785196	2.33251e+06	693369	1.44257e+06	832207
KMW0556	GC-MS	C15H24	Naphthalene, decahydro-4a-methyl-1-methylene-7-(1-methylethenyl)-, [4aR-(4a.alpha.,7.alpha.,8a.beta.)]-	Terpenoids	-	FALSE	FALSE	down	4.018e+06	3.82501e+06	5.04015e+06	4.51171e+06	4.07127e+06	7.45052e+06	6.07596e+06	7.03728e+06	7.42988e+06	5.7124e+06	7.00313e+06	3.63148e+06	6.5784e+06	7.9976e+06	7.0868e+06	736105	1.9397e+06	845919	1.62601e+06	822249
KMW0490	GC-MS	C9H16O2	trans-3-Methyl-4-octanolide	Ester	-	down	down	down	1.17511e+07	1.57279e+07	1.03452e+07	1.11249e+07	1.25764e+07	2.89587e+06	1.6475e+06	2.00723e+06	2.18647e+06	1.68632e+06	738723	1.39103e+06	906257	731707	814069	267041	964174	309025	317174	36497.9
D216	GC-MS	C14H22O	.alpha.-Irone	Terpenoids	-	FALSE	up	FALSE	2.14319e+06	1.98537e+06	2.68107e+06	2.96393e+06	4.26988e+06	6.12232e+06	3.75994e+06	6.13596e+06	5.1719e+06	5.24859e+06	9.28713e+06	3.10212e+06	6.69486e+06	7.17116e+06	8.86134e+06	879621	1.72329e+06	1.2409e+06	1.70462e+06	1.48829e+06
XMW0422	GC-MS	C14H30	3,5-Dimethyldodecane	Hydrocarbons	-	down	down	down	1.09344e+07	1.44153e+07	9.61856e+06	1.03361e+07	1.14541e+07	3.08761e+06	1.80094e+06	2.20895e+06	2.35265e+06	1.84798e+06	848406	1.5414e+06	1.02351e+06	825431	909942	148567	1.04796e+06	333922	291494	42102.9
KMW0283	GC-MS	C9H18O2	Hexanoic acid, propyl ester	Ester	-	down	down	down	9.59497e+06	1.20063e+07	1.09819e+07	1.07236e+07	8.84725e+06	3.51509e+06	3.89606e+06	3.16414e+06	2.83159e+06	2.75147e+06	1.51416e+06	1.32148e+06	1.9029e+06	1.28793e+06	2.02721e+06	205664	1.28343e+06	261032	428215	301386
KMW0307	GC-MS	C10H12	Benzene, 1-methyl-4-(1-methylethenyl)-	Aromatics	-	down	down	down	9.54601e+06	1.19612e+07	1.09324e+07	1.0665e+07	8.74834e+06	3.49761e+06	3.87227e+06	3.14889e+06	2.81021e+06	2.7347e+06	1.51416e+06	1.2506e+06	1.82091e+06	1.2189e+06	1.93434e+06	218651	1.27404e+06	268785	422784	299566
KMW0646	GC-MS	C15H28O2	Citronellyl valerate	Ester	-	down	down	down	7.4565e+06	4.26028e+06	5.62233e+06	1.07631e+07	8.68445e+06	2.17395e+06	1.56197e+06	1.64957e+06	1.59947e+06	1.58059e+06	855553	1.00346e+06	1.13594e+06	1.67352e+06	1.65497e+06	600248	1.71783e+06	580208	1.00579e+06	824087
D158	GC-MS	C12H16O3	2-Phenoxyethyl isobutyrate	Ester	-	FALSE	FALSE	down	8.74579e+06	1.13473e+07	1.09958e+07	8.37463e+06	8.82556e+06	8.06688e+06	1.01534e+07	1.73245e+07	1.19358e+07	9.49592e+06	7.92832e+06	6.44314e+06	1.01526e+07	7.39092e+06	8.20636e+06	255063	611947	237040	712501	596528
XMW0895	GC-MS	C10H12	Indan, 1-methyl-	Aromatics	-	down	down	down	9.48137e+06	1.187e+07	1.08389e+07	1.05889e+07	8.74298e+06	3.44944e+06	3.82381e+06	2.92517e+06	2.77531e+06	2.52308e+06	1.54067e+06	1.29177e+06	1.86583e+06	1.25161e+06	1.98989e+06	222751	1.26615e+06	272754	420131	296201
WMW0089	GC-MS	C13H22O	5,9-Undecadien-2-one, 6,10-dimethyl-	Ketone	-	FALSE	up	FALSE	4.03625e+06	5.22214e+06	4.25842e+06	3.92879e+06	2.06114e+06	7.16406e+06	5.04962e+06	5.30007e+06	7.3603e+06	5.12623e+06	1.04523e+07	6.48429e+06	9.20178e+06	7.59226e+06	8.02346e+06	947154	2.74983e+06	835302	1.46468e+06	731660
D391	GC-MS	C9H20S2	1,9-Nonanedithiol	Sulfur compounds	-	FALSE	down	down	4.01816e+06	2.72852e+06	3.30923e+06	5.77475e+06	6.50701e+06	2.96254e+06	1.96299e+06	2.20939e+06	2.35896e+06	2.2318e+06	1.74718e+06	1.89847e+06	1.83778e+06	2.11629e+06	2.4801e+06	782841	2.09979e+06	686386	1.42335e+06	829647
WMW0121	GC-MS	C11H24	Nonane, 3,7-dimethyl-	Hydrocarbons	-	down	down	down	1.16368e+07	8.33102e+06	1.20138e+07	1.19727e+07	1.14569e+07	1.62123e+06	1.74825e+06	1.53259e+06	1.54075e+06	1.6738e+06	1.75301e+06	2.23173e+06	1.57435e+06	1.34043e+06	1.58315e+06	54923	308592	37903.5	51341	634523
XMW1335	GC-MS	C9H16O2	3,4-Hexanedione, 2,2,5-trimethyl-	Ketone	-	down	down	down	1.13228e+07	8.37451e+06	1.18649e+07	1.19598e+07	1.13317e+07	1.53821e+06	1.74019e+06	1.49209e+06	1.51694e+06	1.63259e+06	1.73015e+06	2.24634e+06	1.57825e+06	1.31442e+06	1.49595e+06	52323.3	296004	35718.8	50563.1	604932
XMW1025	GC-MS	C12H16	1H-Indene, 2,3-dihydro-4-propyl-	Aromatics	-	down	down	down	3.30691e+07	1.797e+07	3.06991e+07	3.69761e+07	4.19436e+07	5.83282e+06	5.52865e+06	8.12716e+06	9.31648e+06	5.00871e+06	907883	9.05243e+06	4.73002e+06	7.84825e+06	5.89692e+06	80610.5	647065	23985.5	56326.8	28919.5
XMW0744	GC-MS	C12H20O	2,6-Dodecadien-1-al	Aldehyde	-	FALSE	up	FALSE	3.87599e+06	5.22214e+06	4.32997e+06	3.92879e+06	2.06114e+06	7.15106e+06	5.04962e+06	5.30007e+06	7.3603e+06	5.12623e+06	1.0098e+07	6.35282e+06	8.72316e+06	7.31111e+06	7.6895e+06	949627	2.69678e+06	829542	1.45456e+06	731660
XMW0627	GC-MS	C12H14O4	Diethyl Phthalate	Ester	-	FALSE	down	down	3.87383e+06	2.66046e+06	3.15624e+06	5.44581e+06	6.19931e+06	2.7629e+06	1.93268e+06	2.22096e+06	2.39338e+06	2.15115e+06	1.8131e+06	2.05343e+06	1.90149e+06	2.26572e+06	2.52311e+06	693266	1.99799e+06	579963	1.2813e+06	724660
WMW0228	GC-MS	C7H8O	Anisole	Aromatics	-	down	down	down	1.41426e+07	1.81512e+07	1.49181e+07	1.77246e+07	1.58482e+07	5.67518e+06	4.95934e+06	3.90922e+06	4.81927e+06	3.51337e+06	1.56345e+06	1.19518e+06	1.91946e+06	1.37519e+06	1.95373e+06	21658.8	504448	71519.9	94779	241129
KMW0219	GC-MS	C8H18O	1-Hexanol, 2-ethyl-	Alcohol	-	down	down	down	1.16946e+07	8.42285e+06	1.20828e+07	1.20248e+07	1.14981e+07	1.66039e+06	1.77707e+06	1.56371e+06	1.56839e+06	1.70966e+06	1.73416e+06	2.24182e+06	1.59602e+06	1.36328e+06	1.59053e+06	57011.6	308814	41478.9	51586.9	636649
XMW0447	GC-MS	C10H12	Benzene, (2-methyl-1-propenyl)-	Aromatics	-	down	down	down	9.26953e+06	1.16373e+07	1.06082e+07	1.03709e+07	8.51904e+06	3.35652e+06	3.7191e+06	3.03757e+06	2.70173e+06	2.6212e+06	1.49428e+06	1.23839e+06	1.81515e+06	1.20975e+06	1.92921e+06	204696	1.21094e+06	239499	374115	278529
XMW1478	GC-MS	C14H24O2	Geranyl isobutyrate	Ester	-	FALSE	up	down	2.3727e+06	1.96428e+06	3.16491e+06	2.96889e+06	5.50666e+06	4.87171e+06	3.57675e+06	9.5847e+06	6.04959e+06	5.16994e+06	1.83052e+07	6.28586e+06	1.38111e+07	1.28904e+07	1.91534e+07	267025	671980	258211	429579	464573
XMW1102	GC-MS	C11H10O2	Vinyl trans-cinnamate	Ester	-	down	down	down	3.27571e+07	1.77701e+07	3.03912e+07	3.66708e+07	4.16044e+07	5.75739e+06	5.45027e+06	7.99437e+06	9.166e+06	5.04724e+06	1.03437e+06	9.11084e+06	4.692e+06	7.68512e+06	5.82616e+06	65546.6	628868	25558.6	56327.6	32262.6
NMW0076	GC-MS	C8H13NO	Tropinone	Heterocyclic compound	-	down	down	down	1.34626e+07	8.75917e+06	1.3325e+07	1.40917e+07	1.33431e+07	462526	1.38532e+06	1.76585e+06	1.66764e+06	1.33074e+06	1.6697e+06	4.23392e+06	2.80812e+06	2.27063e+06	2.36247e+06	268800	1.78937e+06	47599.2	240885	163524
KMW0116	GC-MS	C6H6O2	Ethanone, 1-(2-furanyl)-	Heterocyclic compound	-	down	down	down	1.37056e+07	1.73752e+07	1.36679e+07	1.60124e+07	1.44664e+07	5.5607e+06	4.85682e+06	3.84174e+06	4.71916e+06	3.42862e+06	1.53599e+06	1.16377e+06	1.86437e+06	1.34674e+06	1.91273e+06	16781.1	485936	78744	93842.1	235081
NMW0021	GC-MS	C6H8N2	2-PyridinemethanAmine	Heterocyclic compound	-	FALSE	down	down	6.7414e+06	5.98304e+06	8.11427e+06	9.57894e+06	8.55403e+06	1.14806e+07	1.09623e+07	1.1022e+07	9.14105e+06	7.14693e+06	1.82678e+06	1.65266e+06	3.33741e+06	2.43997e+06	3.75627e+06	8865.32	131509	22796.2	21318.3	50041.7
D292	GC-MS	C15H24	Bicyclo[2.2.1]heptane, 2-methyl-3-methylene-2-(4-methyl-3-pentenyl)-, (1S-endo)-	Terpenoids	-	FALSE	FALSE	down	3.79838e+06	4.63925e+06	4.40172e+06	3.97354e+06	2.40394e+06	7.47452e+06	5.30653e+06	5.9273e+06	7.93673e+06	5.37611e+06	1.00172e+07	6.06252e+06	8.32112e+06	6.81514e+06	7.07026e+06	886351	2.56904e+06	793279	1.40524e+06	687070
XMW1224	GC-MS	C2H4N2O2	Ethanediamide	Amine	-	down	down	down	1.10763e+07	6.38545e+06	1.14151e+07	1.16801e+07	1.07673e+07	1.56547e+06	1.67044e+06	1.48754e+06	1.52029e+06	1.54456e+06	1.60585e+06	2.08332e+06	1.48171e+06	1.27731e+06	1.43905e+06	44095.6	272206	31117.1	42195	596686
XMW0443	GC-MS	C10H18O2	(E)-2,6-Dimethylocta-3,7-diene-2,6-diol	Alcohol	-	down	down	down	13335783	7928688	1.31948e+07	13987372	11771554	389401	1195437	1494898	1393043	1085038	1.4704e+06	4024778	2525855	2171973	2250734	229461	1749629	35721	208575	149665
D352	GC-MS	C14H22O	2-Butenal, 2-methyl-4-(2,6,6-trimethyl-1-cyclohexen-1-yl)-	Aldehyde	-	FALSE	down	down	5.66912e+06	7.80077e+06	4.09074e+06	6.75271e+06	4.38551e+06	4.10936e+06	3.40447e+06	3.17652e+06	3.70915e+06	3.53948e+06	1.69188e+06	2.77474e+06	2.06697e+06	2.94825e+06	2.79148e+06	651779	1.63897e+06	447312	1.36465e+06	547898
NMW0017	GC-MS	C5H9NO	2-Pyrrolidinone, 1-methyl-	Heterocyclic compound	-	down	down	down	1.10124e+07	6.40789e+06	1.13781e+07	1.16091e+07	1.08374e+07	1.3792e+06	1.68244e+06	1.46459e+06	1.49738e+06	1.53379e+06	1.62046e+06	2.05219e+06	1.41412e+06	1.21686e+06	1.37686e+06	44013.9	269332	28426.7	42033.6	593245
D191	GC-MS	C10H14O2	2-Hexanoylfuran	Heterocyclic compound	-	FALSE	FALSE	down	3.41902e+06	3.03267e+06	2.93438e+06	3.37399e+06	3.22306e+06	5.01682e+06	5.25095e+06	5.88174e+06	5.23011e+06	5.84452e+06	5.36787e+06	3.76257e+06	5.25138e+06	4.87666e+06	6.07926e+06	864433	838143	834784	861670	914465
D341	GC-MS	C15H24	Naphthalene, decahydro-1,6-bis(methylene)-4-(1-methylethyl)-, (4.alpha.,4a.alpha.,8a.alpha.)-	Terpenoids	-	FALSE	up	down	3.1943e+06	3.14914e+06	4.51699e+06	3.51926e+06	5.69262e+06	4.92816e+06	3.88795e+06	8.57236e+06	6.17786e+06	4.44402e+06	1.44142e+07	6.27658e+06	1.34267e+07	1.1862e+07	1.49969e+07	204732	755158	239122	533687	397390
XMW0191	GC-MS	C14H18O	1,2,3,4-Tetrahydro-3-isopropyl-5-methyl-1-oxonaphthalene	Ketone	-	up	FALSE	FALSE	1.40197e+06	932517	1.07996e+06	1.69416e+06	1.85477e+06	4.18369e+06	2.35744e+06	2.2163e+06	2.84341e+06	2.82133e+06	2.00247e+06	1.60762e+06	1.57017e+06	2.51444e+06	2.14695e+06	1.28435e+06	2.29237e+06	910831	2.54927e+06	1.07727e+06
KMW0170	GC-MS	C8H14O	1-Octen-3-one	Ketone	-	down	down	down	1.1307e+07	1.35381e+07	1.26445e+07	1.44242e+07	1.24314e+07	3.64327e+06	3.37089e+06	2.77393e+06	2.93493e+06	2.33601e+06	1.07465e+06	945022	1.36634e+06	1.06346e+06	1.72785e+06	275547	485558	397412	544645	435914
XMW1364	GC-MS	C15H26	7-Octylidenebicyclo[4.1.0]heptane	Terpenoids	-	FALSE	FALSE	down	2.86048e+06	2.76301e+06	3.63339e+06	3.17844e+06	3.01202e+06	6.65926e+06	5.01982e+06	6.63265e+06	6.80136e+06	5.2205e+06	5.29811e+06	2.78622e+06	4.94788e+06	6.45086e+06	5.72314e+06	690801	1.60286e+06	894305	1.42204e+06	787438
KMW0312	GC-MS	C10H14O	Furan, 3-(4-methyl-3-pentenyl)-	Terpenoids	-	down	down	down	1.27868e+07	1.411e+07	1.19635e+07	1.36397e+07	1.30884e+07	1.805e+06	1.97659e+06	2.09932e+06	1.65232e+06	1.74195e+06	1.60307e+06	1.91888e+06	2.01298e+06	1.79358e+06	1.94887e+06	498920	1.36205e+06	481434	378336	943035
XMW0951	GC-MS	C12H18O2	2-Cyclohexen-1-ol, 2-methyl-5-(1-methylethenyl)-, acetate, (1R-cis)-	Ester	-	FALSE	FALSE	down	3.67672e+06	5.93769e+06	4.84695e+06	4.02905e+06	3.2742e+06	6.1045e+06	6.45829e+06	9.74431e+06	8.16766e+06	6.10831e+06	6.06448e+06	4.16779e+06	7.03661e+06	5.75979e+06	6.07162e+06	484865	1.51575e+06	607649	1.16933e+06	749461
XMW0726	GC-MS	C10H14O	Benzene, (1-methoxypropyl)-	Aromatics	-	down	down	down	1.52584e+07	1.51379e+07	1.38873e+07	1.53425e+07	1.46446e+07	559327	603403	532720	486545	321799	404694	1.07734e+06	800543	719416	691028	102739	1.01463e+06	60603.6	67571.9	620277
XMW0965	GC-MS	C15H24	(1S,5S)-2-Methyl-5-((R)-6-methylhept-5-en-2-yl)bicyclo[3.1.0]hex-2-ene	Hydrocarbons	-	FALSE	FALSE	down	4.26343e+06	6.1267e+06	4.04519e+06	3.80379e+06	3.07673e+06	1.05038e+07	5.67429e+06	5.8002e+06	6.48524e+06	5.50727e+06	4.50546e+06	3.01776e+06	6.5687e+06	3.95862e+06	4.54127e+06	1.08745e+06	2.7855e+06	621822	1.60677e+06	767021
XMW0665	GC-MS	C15H24O	Muurola-4,10(14)-dien-1.beta.-ol	Terpenoids	-	up	FALSE	FALSE	1.31013e+06	876747	1.00591e+06	1.54333e+06	1.69725e+06	4.02803e+06	2.23279e+06	2.08658e+06	2.70537e+06	2.6748e+06	1.90066e+06	1.51247e+06	1.48918e+06	2.38699e+06	2.06253e+06	1.21886e+06	2.19343e+06	871485	2.49855e+06	1.02198e+06
KMW0257	GC-MS	C10H18O	Bicyclo[3.1.0]hexan-2-ol, 2-methyl-5-(1-methylethyl)-, (1.alpha.,2.beta.,5.alpha.)-	Terpenoids	-	down	down	down	1.25745e+07	9.69941e+06	1.29512e+07	1.07494e+07	9.87079e+06	314076	373880	283075	151504	315591	114224	417582	214847	215352	330793	18317.5	174095	20611.3	23819.1	220522
XMW0549	GC-MS	C15H24	(1S,4aR,7R)-1,4a-Dimethyl-7-(prop-1-en-2-yl)-1,2,3,4,4a,5,6,7-octahydronaphthalene	Terpenoids	-	FALSE	FALSE	down	3.99584e+06	3.76421e+06	5.68959e+06	4.97562e+06	6.56326e+06	6.0369e+06	4.81816e+06	1.08086e+07	7.39254e+06	5.93248e+06	4.70638e+06	3.1131e+06	5.111e+06	4.72319e+06	4.87315e+06	340307	1.19444e+06	433933	752829	698446
KMW0150	GC-MS	C9H12	Benzene, 1,2,4-trimethyl-	Aromatics	-	down	down	down	1.09236e+07	1.49792e+07	1.29571e+07	1.27771e+07	1.16476e+07	2.84431e+06	3.48159e+06	2.54223e+06	2.27765e+06	1.89842e+06	609754	604816	810000	565016	909794	367324	313871	511821	274665	114802
KMW0601	GC-MS	C10H12O2	2-Butanone, 4-(4-hydroxyphenyl)-	Ketone	-	FALSE	FALSE	down	2.93176e+06	3.1868e+06	5.61205e+06	3.91379e+06	4.35659e+06	5.44707e+06	5.11776e+06	6.49963e+06	6.70553e+06	4.9527e+06	4.7797e+06	2.22568e+06	4.26449e+06	7.54656e+06	5.1046e+06	399914	1.27462e+06	572753	1.27772e+06	520900
NMW0209	GC-MS	C11H20O2	Undecylenic Acid	Acid	-	FALSE	FALSE	down	3619805	3553986	4611974	4044836	3490856	6139632	5200117	5721082	6290976	4637332	4549527	2.77924e+06	4614166	5750405	4655905	497828	1403842	607257	1201001	603522
KMW0363	GC-MS	C9H14N2O	Pyrazine, 2-methoxy-3-(1-methylpropyl)-	Heterocyclic compound	-	down	down	down	8.41703e+06	8.7692e+06	8.34096e+06	8.1169e+06	7.7065e+06	439192	861608	623449	1386782	687127	1256496	3116398	1170679	886890	1776968	452373	1980737	296581	825850	574932
D320	GC-MS	C15H26O	(3E,7E)-1,5,5,8-Tetramethylcycloundeca-3,7-dienol	Terpenoids	-	FALSE	down	FALSE	3.87887e+06	1.38742e+06	3.28006e+06	7.30834e+06	9.48345e+06	1.0556e+06	1.07482e+06	2.50665e+06	1.60694e+06	1.12439e+06	1.84119e+06	470022	692065	1.03052e+06	1.74306e+06	9	552991	9	9	262721
w01	GC-MS	C8H16O	Cyclooctyl Alcohol	Alcohol	-	down	down	down	7.64674e+06	5.26701e+06	8.22436e+06	8.61121e+06	1.18866e+07	1.33906e+06	1.99073e+06	2.22557e+06	1.12042e+06	1.75486e+06	857745	1.54137e+06	952440	703125	1.08854e+06	277382	881147	50304.3	823188	146156
KMW0686	GC-MS	C11H12O2	2-Propenoic acid, 3-phenyl-, ethyl ester, (E)-	Ester	-	FALSE	down	down	6796419	6.78418e+06	7.21545e+06	6997429	5.29841e+06	6182215	5.97389e+06	6.56699e+06	6147516	4666024	2749944	2.50732e+06	2.55958e+06	3992770	3544381	237665	1.40587e+06	437823	865174	618276
KMW0696	GC-MS	C10H14O2	Phenol, 2-methoxy-4-propyl-	Aromatics	-	down	down	down	2.29751e+07	1.28429e+07	2.09871e+07	2.57842e+07	2.91009e+07	4.30644e+06	4.08039e+06	6.04789e+06	6.81284e+06	3.61414e+06	694540	6.41459e+06	3.48069e+06	5.80861e+06	4.2632e+06	36747.8	417367	4544.88	29653.7	9786.08
NMW0156	GC-MS	C8H7NS	Benzene, (isothiocyanatomethyl)-	Sulfur compounds	-	down	down	down	1.78075e+07	1.03324e+07	1.62056e+07	1.96302e+07	2.2396e+07	4.13594e+06	3.94051e+06	5.19413e+06	5.89729e+06	3.37666e+06	1.12585e+06	5.33642e+06	3.28645e+06	5.07782e+06	3.92319e+06	116542	442155	126389	203422	100032
NMW0158	GC-MS	C7H7NO3	Benzene, 1-methoxy-2-nitro-	Aromatics	-	down	down	down	1.91989e+07	1.11021e+07	1.78769e+07	2.103e+07	2.36641e+07	4.12683e+06	3.96456e+06	5.39427e+06	6.11763e+06	3.3679e+06	911258	5.73499e+06	3.28961e+06	5.11872e+06	4.02384e+06	68450.8	421160	52246.1	100681	45524.1
KMW0679	GC-MS	C10H10O2	2-Propenoic acid, 3-phenyl-, methyl ester, (E)-	Ester	-	FALSE	FALSE	down	2.64445e+06	2.53644e+06	3.32253e+06	3.28612e+06	3.4538e+06	4.6913e+06	3.8573e+06	4.16275e+06	4.60712e+06	3.69343e+06	3.45897e+06	2.38033e+06	3.39629e+06	3.27349e+06	3.10541e+06	502793	1.33351e+06	602675	998327	543687
XMW0552	GC-MS	C13H16O2	2,2'-Isopropylidenebis(5-methylfuran)	Heterocyclic compound	-	FALSE	FALSE	down	3.20719e+06	2.96853e+06	4.22464e+06	3.53751e+06	3.76142e+06	5.15999e+06	4.02533e+06	5.92131e+06	5.64419e+06	4.09331e+06	6.89101e+06	3.11521e+06	6.19935e+06	6.53736e+06	6.76632e+06	249535	1.09172e+06	379139	769839	471283
XMW0770	GC-MS	C9H10	Indane	Aromatics	-	down	down	down	5.15095e+06	8.52146e+06	6.441e+06	6.02674e+06	5.76975e+06	2.21568e+06	2.68042e+06	2.03094e+06	1.91542e+06	1.68089e+06	635963	654207	734096	569418	777572	25596.5	398296	60058.7	54002.4	206670
XMW0247	GC-MS	C15H22	Benzene, 1-methyl-4-(1,2,2-trimethylcyclopentyl)-, (R)-	Terpenoids	-	FALSE	FALSE	down	3.94096e+06	5.18052e+06	4.6032e+06	4.18367e+06	3.17081e+06	5.32062e+06	4.35317e+06	4.83696e+06	5.56279e+06	3.87647e+06	4.30422e+06	3.77466e+06	5.74725e+06	5.07475e+06	4.57389e+06	435571	1.33134e+06	533883	950089	571985
XMW0850	GC-MS	C13H10O2	Dibenzofuran, 2-methoxy-	Heterocyclic compound	-	up	FALSE	up	379234	236567	274559	412010	361697	877264	620568	863616	749344	701402	489494	311108	412699	553706	593234	1.56428e+06	1.60232e+06	2.25792e+06	1.45219e+06	2.58281e+06
KMW0229	GC-MS	C9H18O2	Hexanoic acid, 1-methylethyl ester	Ester	-	down	down	down	5.09661e+06	8.48581e+06	5.89618e+06	6.50307e+06	6.13598e+06	2.19587e+06	2.6663e+06	2.02429e+06	1.90496e+06	1.66825e+06	630462	649384	726266	564419	771982	23020	398692	60209.9	55310.8	208127
KMW0284	GC-MS	C8H10O	Phenylethyl Alcohol	Alcohol	-	down	down	down	1.0801e+07	2.39237e+07	1.3092e+07	1.4987e+07	8.02863e+06	266933	289207	812335	1.48063e+06	175309	3.86887e+06	4.15597e+06	8.56523e+06	7.48043e+06	5.29428e+06	48042.5	284312	40468.5	101939	63357.9
XMW1392	GC-MS	C11H16	2-Methyl-7-exo-vinylbicyclo[4.2.0]oct-1(2)-ene	Hydrocarbons	-	down	down	down	1.02898e+07	2.38159e+07	1.2842e+07	1.3961e+07	7.91357e+06	263074	281438	797712	1.46297e+06	168792	3.81018e+06	4.07238e+06	8.44393e+06	7.3516e+06	5.19747e+06	40472.6	264094	36211.8	93409.4	61321.3
XMW0532	GC-MS	C6H10N4	1H-Pyrazole-1-carboximidamide, 3,5-dimethyl-	Heterocyclic compound	-	FALSE	FALSE	down	5.96916e+06	6.07552e+06	6.0362e+06	6.32848e+06	6.41625e+06	3.24323e+06	3.7902e+06	4.25252e+06	3.05372e+06	3.94708e+06	3.02301e+06	2.85866e+06	3.39881e+06	2.9954e+06	3.4672e+06	1.15188e+06	1.25016e+06	1.28063e+06	979354	1.24936e+06
XMW0885	GC-MS	C10H16	Santolina triene	Hydrocarbons	-	down	down	down	1.18768e+07	1.37053e+07	1.20249e+07	1.6128e+07	1.38236e+07	3.52862e+06	3.02167e+06	2.09302e+06	3.04078e+06	2.04081e+06	867704	687355	1.06381e+06	682239	859960	21812.4	311492	83653.8	81873.4	177172
KMW0220	GC-MS	C10H16	3-Carene	Terpenoids	-	down	down	down	1.20705e+07	1.59196e+07	1.43693e+07	1.4517e+07	1.40493e+07	3.1263e+06	3.08026e+06	2.18843e+06	2.49557e+06	1.77713e+06	804475	602310	794577	506372	884166	9869.03	305679	21848.9	44292.9	196792
NMW0212	GC-MS	C8H7NO	2H-Indol-2-one, 1,3-dihydro-	Heterocyclic compound	-	FALSE	FALSE	down	5.72896e+06	7.56264e+06	7.23521e+06	5.66449e+06	5.97371e+06	5.49047e+06	6.83718e+06	1.19474e+07	8.14798e+06	6.33961e+06	5.28145e+06	4.22523e+06	6.82809e+06	5.07298e+06	5.50799e+06	155630	395741	159628	334694	378966
NMW0173	GC-MS	C7H6O4	2,6-dihydroxy-Benzoic Acid	Acid	-	FALSE	FALSE	down	2.44077e+06	2.55294e+06	2.77597e+06	2.59599e+06	2.75102e+06	4.4837e+06	5.27146e+06	5.90629e+06	5.37182e+06	4.08509e+06	2.81507e+06	2.12095e+06	3.82238e+06	3.18802e+06	3.32266e+06	566387	1.60146e+06	618352	1.15464e+06	662966
XMW1332	GC-MS	C8H14O2	2,2'-Bifuran, octahydro-	Heterocyclic compound	-	down	down	down	2.41454e+07	2.04458e+07	3.03702e+07	2.66979e+07	2.44709e+07	315778	380238	244055	104902	261749	101426	435227	186398	200879	328756	18282.5	155792	29792.3	24385.2	202366
D157	GC-MS	C13H16O2	Propanoic acid, 2-methyl-, 3-phenyl-2-propenyl ester	Ester	-	FALSE	down	down	3.88841e+06	5.07856e+06	2.68722e+06	4.15924e+06	2.64706e+06	2.28876e+06	1.70608e+06	1.66482e+06	1.97913e+06	1.82664e+06	1.0327e+06	1.75239e+06	1.2921e+06	1.79913e+06	1.63244e+06	470548	1.06482e+06	242856	892910	345811
D307	GC-MS	C10H18O	Bicyclo[3.1.1]heptan-3-ol, 2,6,6-trimethyl-, (1.alpha.,2.beta.,3.alpha.,5.alpha.)-	Terpenoids	-	down	down	down	7.94558e+06	6.4441e+06	7.79755e+06	8.66338e+06	8.23608e+06	2.34428e+06	2.84838e+06	2.42634e+06	2.49559e+06	2.5518e+06	1.53766e+06	3.43891e+06	2.39185e+06	2.05565e+06	2.9354e+06	198458	1.22695e+06	69873.4	155441	171561
XMW0291	GC-MS	C5H9NO2	N-Acetylisoxazolidine	Heterocyclic compound	-	down	down	down	8.6045e+06	1.08531e+07	8.9549e+06	1.05377e+07	9.4767e+06	3.49953e+06	3.05967e+06	2.43157e+06	2.99227e+06	2.18712e+06	991594	746402	1.18721e+06	872537	1.22212e+06	13881.1	317678	49256.9	62028.3	158069
D425	GC-MS	C13H20O	3-Cyclohexene-1-carboxAldehyde, 4-(4-methyl-3-pentenyl)-	Aldehyde	-	FALSE	FALSE	down	2.69257e+06	1.7942e+06	3.09824e+06	2.94834e+06	2.82907e+06	6.9366e+06	3.831e+06	4.19174e+06	5.6151e+06	3.82555e+06	4.10703e+06	2.37033e+06	3.89755e+06	5.64324e+06	4.29583e+06	246019	697804	247386	759101	264270
D441	GC-MS	C15H26O2	Butanoic acid, 3-methyl-, 3,7-dimethyl-2,6-octadienyl ester, (Z)-	Ester	-	FALSE	FALSE	down	2.66597e+06	3.59916e+06	1.87052e+06	3.29367e+06	2.06271e+06	2.8791e+06	2.86045e+06	2.50915e+06	2.81214e+06	2.99143e+06	1.22301e+06	1.69477e+06	1.33322e+06	1.9223e+06	1.93649e+06	464284	1.18173e+06	444179	1.06938e+06	437082
KMW0236	GC-MS	C7H11NS	2-Isobutylthiazole	Heterocyclic compound	-	down	down	down	6.76438e+06	4.08303e+06	6.63003e+06	6.86253e+06	6.28164e+06	847355	908929	806667	806472	862745	926050	1.20347e+06	816525	707327	807030	17801.8	140464	14721.7	22114.3	313256
XMW1149	GC-MS	C15H24	(1R,3aS,8aS)-1,4,4,6-Tetramethyl-1,2,3,3a,4,5,7,8-octahydrocyclopenta[c]pentalene	Terpenoids	-	FALSE	FALSE	down	2.29399e+06	3.64097e+06	3.07213e+06	2.57975e+06	2.11958e+06	4.38961e+06	4.69254e+06	7.19784e+06	5.96881e+06	4.42778e+06	4.36152e+06	2.76926e+06	4.83159e+06	3.97163e+06	4.2826e+06	314051	1.04829e+06	368868	790855	437056
KMW0102	GC-MS	C6H14O	1-Hexanol	Alcohol	-	down	down	down	8.7909e+06	1.94177e+07	6.70261e+06	1.30753e+07	5.91034e+06	25961.2	28218.8	17203.5	451298	9815.4	48027	223709	431126	80720	136947	358935	636598	593558	720980	676625
XMW1068	GC-MS	C3H5N3O2	4-Methylurazole	Heterocyclic compound	-	down	down	down	4.88426e+06	6.7799e+06	5.66189e+06	5.56825e+06	5.81341e+06	1.99123e+06	2.52579e+06	1.8684e+06	1.77201e+06	1.46858e+06	484446	524284	598035	429036	606146	5200.49	273054	33589.4	19748.4	111035
XMW1014	GC-MS	C6H8ClN3O	5-Pyrimidinamine, 2-chloro-4-ethoxy-	Heterocyclic compound	-	FALSE	FALSE	down	2.16115e+06	2.13749e+06	2.40069e+06	2.17982e+06	1.88225e+06	3.74891e+06	2.79881e+06	4.0539e+06	3.66985e+06	2.94895e+06	6.16927e+06	2.38875e+06	4.03573e+06	3.23631e+06	4.25393e+06	464489	1.24894e+06	420163	838052	593300
WMW0217	GC-MS	C12H22O	2-Octenal, 2-butyl-	Alcohol	-	FALSE	FALSE	down	2.49429e+06	2.45043e+06	3.32864e+06	2.8705e+06	3.05805e+06	4.07055e+06	3.14944e+06	3.84353e+06	4.09747e+06	3.21622e+06	3.16377e+06	1.96023e+06	3.03844e+06	2.84614e+06	2.6989e+06	424558	1.19676e+06	502954	901837	470857
D178	GC-MS	C15H24O	(1R,3aR,5aR,9aS)-1,4,4,7-Tetramethyl-1,2,3,3a,4,5a,8,9-octahydrocyclopenta[c]benzofuran	Terpenoids	-	FALSE	FALSE	down	1.8902e+06	1.95665e+06	3.28621e+06	2.29654e+06	2.60878e+06	4.50381e+06	3.96473e+06	5.23301e+06	5.31485e+06	3.92284e+06	5.12543e+06	2.16442e+06	4.26236e+06	6.49493e+06	5.41659e+06	263820	893553	355847	817851	333120
KMW0182	GC-MS	C9H14O	Furan, 2-pentyl-	Heterocyclic compound	-	down	down	down	7.43829e+06	1.01196e+07	8.87821e+06	8.80451e+06	8.02466e+06	1.93994e+06	2.38648e+06	1.73203e+06	1.57927e+06	1.31073e+06	426322	435997	561885	394452	677291	215079	473634	272399	430598	295176
D241	GC-MS	C15H26O	3-Cyclohexene-1-methanol, .alpha.,4-dimethyl-.alpha.-(4-methyl-3-pentenyl)-, [R-(R*,R*)]-	Terpenoids	-	down	down	down	4.40579e+06	2.48548e+06	3.3156e+06	6.36846e+06	5.03078e+06	1.12632e+06	798775	831624	816136	812274	461433	481091	582759	856493	846313	313435	922806	315860	531845	454037
XMW0275	GC-MS	C13H20O	3,5,9-Undecatrien-2-one, 6,10-dimethyl-	Ketone	-	FALSE	FALSE	down	2.52281e+06	3.47389e+06	1.75646e+06	3.06473e+06	1.84732e+06	2.70559e+06	2.75679e+06	2.39567e+06	2.68837e+06	2.8491e+06	1.1431e+06	1.60656e+06	1.24833e+06	1.85115e+06	1.84505e+06	406305	1.08849e+06	413178	993550	410155
WMW0057	GC-MS	C9H16O	6-Nonenal, (Z)-	Aldehyde	-	down	down	down	7.94546e+06	8.77706e+06	7.24493e+06	8.21817e+06	7.90851e+06	1.18954e+06	1.28888e+06	1.3145e+06	1.04324e+06	1.10046e+06	1.00568e+06	1.24015e+06	1.27154e+06	1.13896e+06	1.20581e+06	332264	940075	320122	259038	631307
WMW0082	GC-MS	C11H20	1,10-Undecadiene	Hydrocarbons	-	down	down	down	7.93116e+06	8.78679e+06	7.24262e+06	8.22524e+06	7.8945e+06	1.13206e+06	1.24982e+06	1.31077e+06	1.04295e+06	1.09796e+06	1.01614e+06	1.2247e+06	1.26793e+06	1.14845e+06	1.20592e+06	331428	939897	307594	256473	625563
KMW0577	GC-MS	C10H16O2	2H-Pyran-2-one, 5,6-dihydro-6-pentyl-	Heterocyclic compound	-	FALSE	up	FALSE	841550	873050	1.11284e+06	1.03994e+06	1.36867e+06	2.11191e+06	1.80689e+06	2.14812e+06	2.37292e+06	1.62608e+06	3.04042e+06	3.23752e+06	4.88519e+06	3.86948e+06	3.44062e+06	763390	1.97082e+06	875179	1.19081e+06	830027
XMW0676	GC-MS	C9H10O	Ethanone, 1-(3-methylphenyl)-	Ketone	-	FALSE	down	down	3.11798e+06	2.83789e+06	2.42231e+06	2.61641e+06	2.34183e+06	1.30721e+06	1.60119e+06	1.39578e+06	1.3561e+06	1.60887e+06	956882	1.65294e+06	1.22532e+06	1.10547e+06	1.499e+06	229514	919327	103028	200919	245876
KMW0378	GC-MS	C9H10O	1-(4-methylphenyl)-Ethanone	Ketone	-	FALSE	down	down	3.11636e+06	2.84672e+06	2.42091e+06	2.60734e+06	2.33596e+06	1.29445e+06	1.58631e+06	1.3827e+06	1.31816e+06	1.58133e+06	937077	1.63547e+06	1.22052e+06	1.10039e+06	1.46307e+06	220580	897826	102301	179434	223919
KMW0366	GC-MS	C10H18O2	Butanoic acid, 3-hexenyl ester, (Z)-	Ester	-	down	down	down	6.44887e+06	4.69753e+06	6.43275e+06	7.11883e+06	6.77721e+06	1.95383e+06	2.37433e+06	2.04955e+06	2.13149e+06	2.1713e+06	1.31346e+06	2.93632e+06	2.03119e+06	1.71793e+06	2.47938e+06	149024	1.02431e+06	48528.9	127704	129886
XMW0479	GC-MS	C13H16O3	cis-3-Hexenyl salicylate	Ester	-	FALSE	FALSE	down	3.1799e+06	2.97462e+06	2.47038e+06	3.75574e+06	3.2336e+06	4.02355e+06	3.14479e+06	4.58105e+06	4.24623e+06	3.04001e+06	2.10935e+06	2.79625e+06	2.16957e+06	4.11606e+06	4.09495e+06	396714	1.73666e+06	219904	737509	310661
w13	GC-MS	C9H10O2	Benzoic acid, 2-methyl-, methyl ester	Ester	-	FALSE	down	down	3.11798e+06	2.83931e+06	2.42369e+06	2.61672e+06	2.34231e+06	1.34403e+06	1.59278e+06	1.37719e+06	1.34144e+06	1.59509e+06	922940	1.58752e+06	1.1855e+06	1.06965e+06	1.46423e+06	222117	877997	105062	191994	234896
KMW0533	GC-MS	C9H9N	Indole, 3-methyl-	Heterocyclic compound	-	FALSE	FALSE	down	2.43647e+06	1.72812e+06	3.26587e+06	2.76797e+06	2.87069e+06	4.91344e+06	3.73324e+06	3.64083e+06	4.39793e+06	3.44531e+06	2.76044e+06	1.50673e+06	2.8315e+06	3.32099e+06	2.83344e+06	432539	815870	458203	691712	386649
XMW0670	GC-MS	C4H5N3	Acetonitrile, 2,2'-iminobis-	Nitrogen compounds	-	down	down	down	7.62986e+06	7.52113e+06	7.69546e+06	7.88892e+06	7.68967e+06	1.15891e+06	1.27112e+06	1.35661e+06	1.04793e+06	1.21375e+06	966789	1.17806e+06	1.19412e+06	1.11294e+06	1.21042e+06	341218	730351	333871	338908	549294
KMW0523	GC-MS	C11H24O	1-Undecanol	Alcohol	-	FALSE	FALSE	down	2.22719e+06	2.24418e+06	2.79584e+06	2.50618e+06	2.64636e+06	3.563e+06	2.84249e+06	3.4915e+06	3.63892e+06	2.88112e+06	2.97416e+06	1.77434e+06	2.7716e+06	2.53179e+06	2.43263e+06	368219	1.05936e+06	455638	795278	428456
KMW0243	GC-MS	C8H14O	(E)-2-Octenal	Aldehyde	-	FALSE	down	down	3.30942e+06	2.90425e+06	3.87514e+06	4.53451e+06	4.08098e+06	5.47804e+06	5.21962e+06	5.29538e+06	4.44733e+06	3.71875e+06	1.02241e+06	879195	1.78293e+06	1.33092e+06	2.02762e+06	22709.6	131180	174268	127663	133920
NMW0162	GC-MS	C10H18O2	8-Methyl-6-nonenoic Acid	Acid	-	FALSE	FALSE	down	2.35083e+06	2.31711e+06	3.11418e+06	2.82181e+06	2.77726e+06	3.62721e+06	2.79694e+06	3.36043e+06	3.58614e+06	2.81583e+06	3.02448e+06	1.70466e+06	2.67815e+06	2.50513e+06	2.35624e+06	404712	1.08049e+06	444988	824994	418260
KMW0687	GC-MS	C15H26O	1H-Cycloprop[e]azulen-4-ol, decahydro-1,1,4,7-tetramethyl-, [1aR-(1a.alpha.,4.beta.,4a.beta.,7.alpha.,7a.beta.,7b.alpha.)]-	Terpenoids	-	FALSE	down	down	2.37071e+06	3.17626e+06	1.76613e+06	2.97231e+06	1.90312e+06	2.1071e+06	1.88163e+06	1.7709e+06	1.99453e+06	1.93134e+06	806524	1.23416e+06	960221	1.38349e+06	1.34296e+06	661712	1.12877e+06	395990	1.00822e+06	437328
XMW0417	GC-MS	C10H16	Cyclohexene, 4-methyl-1-(1-methylethenyl)-	Hydrocarbons	-	down	down	down	1.06173e+07	8.51605e+06	1.19997e+07	1.0122e+07	9.24284e+06	155030	193352	130913	49077.9	153320	55748.8	258554	102058	111831	169441	9006.16	119575	13907.8	14351.4	138781
NMW0203	GC-MS	C12H22O4	Diisopropyl adipate	Ester	-	FALSE	FALSE	down	4259572	4442186	4404555	4421930	3263722	3566609	4099868	4096787	3865338	3050553	1726685	1714321	2351266	2581235	2275652	160084	1041896	279106	570338	403112
XMW0842	GC-MS	C15H26O	Palustrol (Ledum)	Terpenoids	-	FALSE	FALSE	down	3.71256e+06	4.09713e+06	5.3259e+06	4.20856e+06	4.15191e+06	1.92351e+06	2.82264e+06	6.02228e+06	3.74309e+06	2.80418e+06	3.73183e+06	2.49934e+06	4.20915e+06	3.80125e+06	3.97064e+06	207551	479208	245717	405638	470023
XMW0157	GC-MS	C15H24O	(2R,3R,6S)-6-Isopropyl-3-methyl-2-(prop-1-en-2-yl)-3-vinylcyclohexanone	Terpenoids	-	FALSE	up	FALSE	766117	782865	998027	952274	1.19157e+06	1.94523e+06	1.60649e+06	2.03723e+06	2.12514e+06	1.4648e+06	2.79071e+06	2.90886e+06	4.47781e+06	3.46699e+06	3.17224e+06	651006	1.68127e+06	752289	1.01217e+06	734020
KMW0640	GC-MS	C14H28O	Tetradecanal	Aldehyde	-	FALSE	down	down	2.50476e+06	812838	2.09834e+06	4.78211e+06	6.30218e+06	467567	578732	1.48165e+06	823056	589011	1.10158e+06	129938	298302	478527	934578	72816.3	146291	47343.6	70940	156831
NMW0034	GC-MS	C10H16O	Fenchone	Terpenoids	-	down	down	down	9.84021e+06	9.45691e+06	1.02785e+07	1.09166e+07	1.05671e+07	918863	975729	918018	743978	787801	678817	960293	929822	822017	905533	171540	567967	165004	146954	398890
XMW1393	GC-MS	C11H20	1-Undecyne	Hydrocarbons	-	down	down	down	1.00803e+07	9.4323e+06	1.02797e+07	1.09028e+07	1.05861e+07	914651	965727	921489	752487	787179	672663	957382	948031	843845	913912	172601	556916	162106	145659	395393
NMW0150	GC-MS	C12H16O2	Phenol, 5-methyl-2-(1-methylethyl)-, acetate	Terpenoids	-	FALSE	FALSE	down	3.92934e+06	2.12075e+06	5.21676e+06	4.22154e+06	5.25168e+06	3.24933e+06	4.06626e+06	2.39305e+06	2.66089e+06	1.96671e+06	3.50888e+06	1.76678e+06	3.97414e+06	3.50861e+06	3.5755e+06	142610	267353	168713	339206	183613
XMW0303	GC-MS	C12H22O2	Hexanoic acid, 5-hexenyl ester	Ester	-	FALSE	FALSE	down	1.93598e+06	1.93788e+06	2.64039e+06	2.26777e+06	2.54832e+06	3.43936e+06	2.6285e+06	3.21799e+06	3.49211e+06	2.68978e+06	2.66987e+06	1.63461e+06	2.56795e+06	2.40852e+06	2.29771e+06	346368	960086	390606	713854	370694
XMW0969	GC-MS	C9H16O2	2-Butenoic acid, 2-methyl-, 2-methylpropyl ester	Ester	-	down	down	down	6.90746e+06	7.53895e+06	6.62546e+06	7.45565e+06	7.20146e+06	1.53672e+06	1.73752e+06	1.93856e+06	1.41866e+06	1.68084e+06	1.38686e+06	1.50457e+06	1.65356e+06	1.44876e+06	1.67448e+06	501394	834412	489272	381288	701670
KMW0633	GC-MS	C13H28O	n-Tridecan-1-ol	Alcohol	-	FALSE	FALSE	down	3.59662e+06	3.91877e+06	5.32087e+06	4.1357e+06	4.44872e+06	1.93206e+06	2.60683e+06	5.76351e+06	3.48921e+06	2.76056e+06	3.79459e+06	2.3676e+06	4.2884e+06	3.79651e+06	3.70333e+06	187784	412745	213491	350562	445923
NMW0291	GC-MS	C13H20O	Phenol, 4-heptyl-	Phenol	-	FALSE	FALSE	down	2.91046e+06	2.78198e+06	2.1996e+06	3.36741e+06	3.10672e+06	2.35849e+06	1.851e+06	2.38398e+06	2.26976e+06	1.7964e+06	958085	1.76966e+06	1.20174e+06	2.35893e+06	2.28613e+06	308345	1.13175e+06	167023	604752	267262
XMW0062	GC-MS	C13H22O2	2-Propenoic acid, 2-methyl-, 3,3,5-trimethylcyclohexyl ester	Ester	-	FALSE	FALSE	down	3.95825e+06	2.21787e+06	5.16341e+06	4.25286e+06	5.30428e+06	3.11988e+06	4.02868e+06	2.40464e+06	2.63497e+06	1.94061e+06	3.40845e+06	1.75582e+06	3.841e+06	3.40709e+06	3.4678e+06	135157	242835	161035	350082	177020
XMW0550	GC-MS	C7H8N4	N-Cyanomethyl-2-cyanimino-pyrrolidine	Heterocyclic compound	-	FALSE	FALSE	down	1.42996e+06	1.12817e+06	1.19449e+06	1.93203e+06	2.14668e+06	1.66374e+06	1.15561e+06	1.40092e+06	1.57664e+06	1.35186e+06	1.4489e+06	1.77497e+06	1.4607e+06	1.62171e+06	1.85086e+06	407926	1.18166e+06	343962	681966	408556
NMW0200	GC-MS	C15H24	1,6,10-Dodecatriene, 7,11-dimethyl-3-methylene-	Terpenoids	-	FALSE	up	down	1.00388e+06	895465	1.27701e+06	1.26167e+06	1.94643e+06	2.34798e+06	1.76268e+06	4.84324e+06	3.04452e+06	2.47255e+06	1.1397e+07	3.97863e+06	7.77895e+06	7.47086e+06	1.03249e+07	72741	348168	125010	234070	206873
XMW1463	GC-MS	C12H20O3	2-Oxabicyclo[2.2.2]octan-6-ol, 1,3,3-trimethyl-, acetate	Ester	-	FALSE	FALSE	down	2.20009e+06	3.35496e+06	2.9931e+06	2.52653e+06	2.34214e+06	3.46903e+06	3.27067e+06	4.75535e+06	4.31347e+06	3.12064e+06	3.23497e+06	2.1125e+06	3.64788e+06	3.17674e+06	3.19857e+06	377309	936815	302377	947841	347579
NMW0254	GC-MS	C7H6O3	BenzAldehyde, 3,4-dihydroxy-	Aldehyde	-	FALSE	down	down	1.82365e+06	1.22434e+06	1.51434e+06	2.78424e+06	3.24337e+06	1.33429e+06	862303	991616	1.0358e+06	988854	724653	798302	786181	909618	1.09042e+06	289716	886168	263798	564069	323572
D374	GC-MS	C10H18	(-)-trans-Pinane	Terpenoids	-	down	down	down	8.00494e+06	5.32557e+06	8.89401e+06	9.47778e+06	8.15845e+06	169017	341201	201058	185547	148280	113473	255954	247318	197240	393900	15902.6	53436.6	15960.8	19226.4	68426.7
XMW1117	GC-MS	C8H14O2	2-Propenoic acid, pentyl ester	Ester	-	down	down	down	8.00494e+06	5.32596e+06	8.89401e+06	9.47843e+06	8.15845e+06	168515	341361	201058	185547	148246	113473	255954	247318	197240	393601	6223.3	53436.6	15114.7	22113.1	64927.3
XMW1097	GC-MS	C12H22O2	Hexanoic acid, 3-hexenyl ester	Ester	-	FALSE	FALSE	down	2.29153e+06	1.70352e+06	3.00343e+06	2.59172e+06	2.63632e+06	4.10752e+06	3.12744e+06	3.03941e+06	3.63251e+06	2.8676e+06	2.43407e+06	1.29146e+06	2.36292e+06	2.75359e+06	2.38343e+06	365353	680547	385195	584190	325645
XMW0461	GC-MS	C12H20O2	cis-3-Hexenyl cis-3-hexenoate	Ester	-	FALSE	FALSE	down	2.2917e+06	1.70297e+06	3.00251e+06	2.59108e+06	2.63576e+06	4.10361e+06	3.12749e+06	3.03888e+06	3.63265e+06	2.86703e+06	2.43407e+06	1.29154e+06	2.36292e+06	2.75298e+06	2.38363e+06	364250	676830	384951	581154	325645
XMW1038	GC-MS	C15H24O	Longifolenaldehyde	Terpenoids	-	FALSE	down	down	3.06052e+06	4.2309e+06	2.2247e+06	3.61726e+06	2.2102e+06	1.95527e+06	1.6543e+06	1.50746e+06	1.75761e+06	1.7078e+06	769168	1.36942e+06	1.03781e+06	1.46275e+06	1.38554e+06	200845	753562	224565	565358	267534
XMW0869	GC-MS	C15H22	Neoisolongifolene, 8,9-dehydro-	Terpenoids	-	FALSE	FALSE	down	2.57919e+06	2.20906e+06	3.12463e+06	2.74021e+06	2.94103e+06	3.39906e+06	4.96426e+06	4.15924e+06	3.43965e+06	2.81526e+06	2.20163e+06	1.52755e+06	3.05042e+06	2.59844e+06	2.69637e+06	282972	700202	300596	582051	329260
XMW0735	GC-MS	C10H12O	Benzenemethanol, .alpha.-2-propenyl-	Alcohol	-	FALSE	FALSE	down	2.08293e+06	1.99294e+06	1.89873e+06	2.18465e+06	2.16256e+06	2.77176e+06	3.25494e+06	3.53248e+06	3.03362e+06	3.268e+06	2.39754e+06	1.68897e+06	2.40493e+06	2.28302e+06	2.88528e+06	416526	445836	399148	431832	451565
KMW0287	GC-MS	C9H14O	(Z,Z)-3,6-Nonadienal	Aldehyde	-	down	down	down	7.09373e+06	7.85139e+06	6.58616e+06	7.53362e+06	7.17384e+06	813628	886761	905637	746768	731657	652705	890290	884505	771048	818977	216642	707099	189960	165709	459335
KMW0500	GC-MS	C11H14O2	Butanoic acid, phenylmethyl ester	Ester	-	FALSE	FALSE	down	2.03424e+06	3.18604e+06	2.9931e+06	2.31857e+06	2.34214e+06	3.46248e+06	3.26283e+06	4.74784e+06	4.30355e+06	3.10816e+06	3.22758e+06	2.07007e+06	3.54841e+06	3.17216e+06	3.19158e+06	369114	936815	300633	950449	339489
XMW1233	GC-MS	C8H16O	3-Cyclopentyl-1-propanol	Alcohol	-	down	down	down	7.13275e+06	7.83303e+06	6.55366e+06	7.59394e+06	7.21576e+06	811767	885668	902756	746063	731209	652528	873441	884106	779238	819073	216642	706143	191081	166221	460335
QMW0530	GC-MS	C12H25Br	2-Bromo dodecane	Halogenated hydrocarbons	-	FALSE	FALSE	down	3.44891e+06	5.28509e+06	4.21355e+06	3.39127e+06	2.47029e+06	3.1542e+06	2.54132e+06	2.58143e+06	3.07441e+06	2.25224e+06	2.75296e+06	2.98408e+06	4.26492e+06	3.36373e+06	3.05528e+06	194490	652227	281088	427679	309752
D197	GC-MS	C10H16O	3-Oxatricyclo[4.1.1.0(2,4)]octane, 2,7,7-trimethyl-	Terpenoids	-	down	down	down	6.98236e+06	7.80769e+06	6.50725e+06	7.2899e+06	6.93037e+06	805400	813832	912526	745214	724670	649395	868836	866773	762523	814340	208540	697704	181261	158893	450907
XMW0767	GC-MS	C9H16O2	2-Furanmethanol, 5-ethenyltetrahydro-.alpha.,5-dimethyl-	Heterocyclic compound	-	down	down	down	1.65987e+07	1.37781e+07	2.0721e+07	1.79663e+07	1.72499e+07	275558	319914	221520	96909.8	234057	102100	346948	151062	163975	289143	9	99581.9	9	9	109422
XMW1258	GC-MS	C15H24O3	Acetic acid, (4,6,8,9-tetramethyl-3-oxabicyclo[3.3.1]non-6-en-1-yl)methyl ester	Ester	-	FALSE	FALSE	down	2.41993e+06	2.34269e+06	1.91372e+06	2.92341e+06	2.64457e+06	2.12108e+06	1.68826e+06	2.10125e+06	2.00514e+06	1.68573e+06	894939	1.58888e+06	1.10498e+06	2.14451e+06	1.96943e+06	302802	991300	167568	601459	248369
KMW0573	GC-MS	C15H24	(E)-.beta.-Famesene	Terpenoids	-	FALSE	up	down	927576	805969	1.18459e+06	1.0979e+06	1.89242e+06	2.07078e+06	1.62496e+06	4.81018e+06	2.91754e+06	2.29123e+06	9.54923e+06	3.96125e+06	7.26558e+06	7.00418e+06	1.01273e+07	57924.3	280168	88092.8	160667	166764
D282	GC-MS	C15H26O2	Citronellyl tiglate	Terpenoids	-	FALSE	FALSE	down	1.55099e+06	1.41041e+06	1.34634e+06	1.94512e+06	1.77559e+06	2.66922e+06	2.42762e+06	2.89194e+06	2.76226e+06	2.41444e+06	1.66895e+06	1.59255e+06	1.63769e+06	2.63746e+06	2.3582e+06	364819	1.05405e+06	279164	760639	354627
XMW0658	GC-MS	C7H12O2	2-Heptenoic Acid	Acid	-	down	down	down	5.21838e+06	6.51825e+06	6.66072e+06	6.05202e+06	6.81639e+06	1.80987e+06	2.15106e+06	1.71076e+06	1.19373e+06	1.11203e+06	524506	547334	851341	731438	722927	18725	144734	30525.6	45579.7	58903.4
XMW0054	GC-MS	C15H24O	Farnesene epoxide, E-	Terpenoids	-	down	down	down	3.16267e+06	1.80571e+06	2.3881e+06	4.48796e+06	3.57264e+06	831070	583851	601629	598355	595485	315368	382654	435731	610638	632034	239431	692429	250646	410394	356148
D446	GC-MS	C13H20O3	Octanoic acid, 2-furanylmethyl ester	Ester	-	down	down	down	3.00361e+06	4.00132e+06	2.39976e+06	3.41868e+06	2.196e+06	1.64927e+06	1.33764e+06	1.23551e+06	1.45109e+06	1.41576e+06	664066	1.19851e+06	864448	1.24124e+06	1.1461e+06	358287	795886	203654	644789	250069
NMW0246	GC-MS	C10H10O2	trans-4-MethoxycinnamAldehyde	Aldehyde	-	FALSE	FALSE	down	3.37785e+06	3.63921e+06	5.06486e+06	3.88369e+06	4.18416e+06	1.88713e+06	2.56033e+06	5.81054e+06	3.39917e+06	2.5234e+06	3.55478e+06	2.24728e+06	4.04095e+06	3.57554e+06	3.62704e+06	146877	385464	150870	292011	331004
KMW0636	GC-MS	C15H24O	1H-3a,7-Methanoazulen-5-ol, octahydro-3,8,8-trimethyl-6-methylene-	Terpenoids	-	FALSE	down	down	2.23277e+06	927459	1.83429e+06	4.04945e+06	4.86855e+06	803991	718847	1.3525e+06	1.00572e+06	777786	1.02185e+06	588804	579393	837717	1.14361e+06	51360.8	413915	50025.5	120183	71530.1
KMW0643	GC-MS	C15H24O	Caryophyllene oxide	Terpenoids	-	FALSE	down	down	2.02592e+06	2.85465e+06	1.4767e+06	2.50482e+06	1.43866e+06	1.68573e+06	1.58899e+06	1.39458e+06	1.59803e+06	1.61866e+06	616219	978004	744631	1.1367e+06	1.0672e+06	526678	827638	372074	802958	355769
XMW1017	GC-MS	C16H28	1,E-11,Z-13-Hexadecatriene	Hydrocarbons	-	FALSE	down	down	2.14301e+06	837896	1.7646e+06	3.89544e+06	4.80142e+06	705892	664704	1.31876e+06	931500	697781	1.01351e+06	449264	482286	694765	1.05016e+06	68922.1	401317	50757.2	120468	172248
NMW0281	GC-MS	C12H14O2	3-Butylisobenzofuran-1(3H)-one	Heterocyclic compound	-	FALSE	FALSE	down	1.21383e+06	1.26182e+06	1.04651e+06	1.5615e+06	1.30703e+06	2.45638e+06	2.49362e+06	2.59563e+06	2.42275e+06	2.54836e+06	1.29585e+06	1.37419e+06	1.35263e+06	1.94292e+06	1.81104e+06	310007	818618	296519	728436	347553
D80	GC-MS	C8H16O2	Acetic acid, 2-ethylbutyl ester	Ester	-	down	down	down	5.31783e+06	6.53392e+06	5.60136e+06	6.54995e+06	6.00195e+06	2.21969e+06	1.93876e+06	1.54585e+06	1.89463e+06	1.38863e+06	632360	485722	771942	556354	779216	10862.7	212974	30581.6	40688.6	102827
XMW1476	GC-MS	C10H12O2	1-Propanone, 1-(4-methoxyphenyl)-	Ketone	-	FALSE	FALSE	down	1.98594e+06	2.18951e+06	2.83428e+06	2.31867e+06	3.05103e+06	2.4871e+06	2.15532e+06	4.15841e+06	3.07116e+06	2.28973e+06	5.32529e+06	2.22037e+06	4.69135e+06	4.62383e+06	5.68673e+06	101646	318117	110131	234603	202237
XMW0997	GC-MS	C15H24O2	Bornyl tiglate	Ester	-	FALSE	down	FALSE	1.93071e+06	676591	1.61443e+06	3.61335e+06	4.68601e+06	531428	529700	1.25147e+06	807749	566789	932226	217059	345809	508810	870026	9	277647	9	9	130547
XMW1374	GC-MS	C3H5N	EthenAmine, N-methylene-	Amine	-	down	down	down	5.59396e+06	9.07679e+06	4.45955e+06	5.09782e+06	3.48604e+06	72086.2	112360	547461	788997	261252	1.4014e+06	1.90071e+06	3.1723e+06	4.17354e+06	1.31993e+06	125396	228042	45494.7	186934	74696
KMW0534	GC-MS	C12H24O2	Butyl caprylate	Ester	-	FALSE	FALSE	down	1.85276e+06	1.3278e+06	2.46582e+06	2.08013e+06	2.19635e+06	3.48152e+06	2.70046e+06	2.6204e+06	3.09718e+06	2.46416e+06	1.99255e+06	1.11255e+06	2.02445e+06	2.37592e+06	2.04646e+06	326637	594445	349357	521568	294281
D373	GC-MS	C7H12O	2,4-Heptadien-1-ol, (E,E)-	Alcohol	-	down	down	down	6.9039e+06	9.90406e+06	1.00021e+07	7.94962e+06	8.96897e+06	1.58055e+06	2.19543e+06	1.60864e+06	1.17855e+06	1.03354e+06	406971	454953	494260	329198	500617	12881.9	110117	17938.6	20884.3	28907.7
KMW0383	GC-MS	C7H10O3	2(5H)-Furanone, 5-ethyl-3-hydroxy-4-methyl-	Heterocyclic compound	-	down	down	down	5.38091e+06	3.53682e+06	5.24218e+06	5.8963e+06	5.575e+06	2.15682e+06	1.88217e+06	2.41503e+06	2.09598e+06	2.3109e+06	2.39047e+06	1.74565e+06	2.30892e+06	1.72112e+06	2.91168e+06	344870	392981	334183	354054	365062
NMW0038	GC-MS	C8H10O	Benzenemethanol, 4-methyl-	Alcohol	-	down	down	down	6.10485e+06	5.86739e+06	7.29968e+06	6.65436e+06	6.7362e+06	505424	540941	552876	473745	454178	488834	649747	676215	546657	677815	151807	512399	93660.8	361499	258515
D119	GC-MS	C14H20O	2-Benzylidene-1-heptanol	Alcohol	-	FALSE	FALSE	down	2.10677e+06	1.92989e+06	1.55847e+06	2.41359e+06	2.40349e+06	2.11635e+06	1.59195e+06	2.10151e+06	1.96244e+06	1.62649e+06	991216	1.46931e+06	1.08177e+06	1.97134e+06	1.82817e+06	246804	931719	133133	486289	230079
KMW0622	GC-MS	C15H24	Cyclohexene, 3-(1,5-dimethyl-4-hexenyl)-6-methylene-, [S-(R*,S*)]-	Terpenoids	-	FALSE	FALSE	down	1.25836e+06	1.21958e+06	1.58957e+06	1.39521e+06	1.35339e+06	2.82088e+06	2.1328e+06	2.83395e+06	2.89768e+06	2.22496e+06	2.2223e+06	1.17459e+06	2.05894e+06	2.6782e+06	2.39257e+06	309304	698328	386663	630745	349434
XMW0216	GC-MS	C15H24O	(2S,3S,6S)-6-Isopropyl-3-methyl-2-(prop-1-en-2-yl)-3-vinylcyclohexanone	Terpenoids	-	FALSE	FALSE	down	2.10058e+06	2.65712e+06	2.45265e+06	2.27097e+06	1.73905e+06	2.5994e+06	2.23055e+06	2.52742e+06	2.71338e+06	1.92768e+06	2.18439e+06	1.92427e+06	2.99795e+06	2.60295e+06	2.40486e+06	239278	711031	311855	514309	320010
XMW0490	GC-MS	C10H12	1-Methyl-2-phenylcyclopropane	Aromatics	-	FALSE	down	down	2.14981e+06	1.88632e+06	2.43401e+06	2.81196e+06	2.54576e+06	3.5955e+06	3.50456e+06	3.54067e+06	2.97358e+06	2.50326e+06	797146	737215	1.2806e+06	993283	1.40049e+06	10615.4	101384	10220.2	16353	42900.3
NMW0196	GC-MS	C10H18O4	Octanedioic acid, dimethyl ester	Ester	-	FALSE	FALSE	down	1.48058e+06	1.37739e+06	1.62061e+06	1.46569e+06	1.32879e+06	2.48074e+06	1.85223e+06	2.83548e+06	2.41918e+06	1.95726e+06	4.30245e+06	1.53021e+06	2.6682e+06	2.17288e+06	2.87319e+06	267827	798179	251598	498527	377133
KMW0671	GC-MS	C15H26O	(1R,4R)-1-methyl-4-(6-Methylhept-5-en-2-yl)cyclohex-2-enol	Terpenoids	-	FALSE	down	down	1.85523e+06	697139	1.56066e+06	3.44092e+06	4.27273e+06	542499	558854	1.14005e+06	742746	586017	873045	324795	370231	563584	856844	128989	264601	53736.7	101086	154379
XMW0391	GC-MS	C15H22	3,5,11-Eudesmatriene	Terpenoids	-	up	FALSE	FALSE	686845	569286	627533	721585	623593	1.84518e+06	1.37335e+06	1.95129e+06	1.89755e+06	1.46745e+06	1.21057e+06	910601	1.12501e+06	1.58607e+06	1.36469e+06	445457	1.38696e+06	511422	907020	562072
XMW1018	GC-MS	C12H17N	1-PhenylcyclohexylAmine	Amine	-	FALSE	up	down	1.13563e+06	1.13855e+06	1.65727e+06	1.17319e+06	1.77998e+06	1.86442e+06	1.60077e+06	2.4887e+06	2.06241e+06	1.63815e+06	3.79183e+06	2.00493e+06	3.34594e+06	3.42612e+06	3.98765e+06	185625	357783	132220	319807	189724
D106	GC-MS	C10H10O2	1,1'-(1,4-phenylene)bis-Ethanone	Ketone	-	FALSE	up	down	1.47341e+06	1.76357e+06	1.92563e+06	1.70239e+06	1.63836e+06	2.38071e+06	1.83417e+06	2.91199e+06	2.60718e+06	1.72821e+06	4.50315e+06	1.93863e+06	3.5039e+06	3.98859e+06	4.25473e+06	86756.4	419473	129137	307657	174249
NMW0215	GC-MS	C5H11NS3	N,N-Dimethyl-1,2,3-trithian-5-Amine	Heterocyclic compound	-	FALSE	FALSE	down	2.58404e+06	3.26077e+06	3.27614e+06	2.70695e+06	2.90323e+06	2.58883e+06	3.03299e+06	5.17481e+06	3.56913e+06	2.90014e+06	2.5078e+06	1.99336e+06	3.04985e+06	2.42591e+06	2.73148e+06	123155	290254	114236	277413	242596
D103	GC-MS	C14H20O2	Butanoic acid, 1,1-dimethyl-2-phenylethyl ester	Ester	-	FALSE	FALSE	down	2.58192e+06	3.26077e+06	3.27614e+06	2.70695e+06	2.90323e+06	2.6871e+06	3.10694e+06	5.24577e+06	3.68281e+06	2.9622e+06	2.60709e+06	2.07766e+06	3.18917e+06	2.57968e+06	2.85611e+06	129990	296244	123617	291241	245529
XMW0177	GC-MS	C8H12O	Ethanone, 1-(2-methyl-1-cyclopenten-1-yl)-	Ketone	-	down	down	FALSE	2694398	2.21712e+06	3762202	3892737	3369653	263635	340761	245124	278854	209795	182384	200355	193293	202286	290397	1322274	1706213	169295	2347599	211214
NMW0287	GC-MS	C17H28	1,8,11,14-Heptadecatetraene, (Z,Z,Z)-	Hydrocarbons	-	FALSE	FALSE	down	2.31803e+06	2.02338e+06	1.62844e+06	2.52164e+06	2.29367e+06	1.97168e+06	1.55107e+06	2.23183e+06	1.96406e+06	1.54273e+06	913408	1.46302e+06	1.0451e+06	1.98899e+06	1.90462e+06	253586	922502	147323	467790	202634
D325	GC-MS	C15H22O	(3R,3aR,7S,8aS)-3,6,8,8-Tetramethyl-4,7,8,8a-tetrahydro-1H-3a,7-methanoazulen-2(3H)-one	Terpenoids	-	up	FALSE	FALSE	701680	370154	557317	850276	1.03273e+06	2.57601e+06	1.39623e+06	1.6906e+06	1.92946e+06	1.64821e+06	1.00299e+06	762989	880187	1.58729e+06	1.33763e+06	438632	970432	287396	874969	340691
NMW0258	GC-MS	C12H17NO2	Fenobucarb	Ester	-	up	up	FALSE	597661	509624	564795	797580	718193	2.47239e+06	2.23044e+06	2.17988e+06	2.59849e+06	2.11735e+06	1.94678e+06	2.29034e+06	2.08781e+06	2.56507e+06	2.66569e+06	463329	1.06075e+06	282976	603901	331257
XMW0201	GC-MS	C6H10O	4-Hexen-3-one	Ketone	-	down	down	down	5.75561e+06	1.36544e+07	6.92713e+06	4.6429e+06	2.14994e+06	9	9	9	9	9	9	9	9	9	9	9	9	9	9	9
NMW0778	GC-MS	C9H12	Benzene, (1-methylethyl)-	Aromatics	-	down	down	down	6.86765e+06	7.85513e+06	7.69491e+06	9.26463e+06	7.89327e+06	1.42142e+06	1.2965e+06	1.04959e+06	1.11056e+06	860746	352526	320940	576570	366841	665971	15048.7	87100.3	9878.16	42121.9	59293.1
XMW0455	GC-MS	C8H10O2	1,3-Benzenediol, 4,5-dimethyl-	Phenol	-	FALSE	FALSE	down	2.76407e+06	3.27772e+06	1.29541e+06	2.44565e+06	3.15224e+06	2.50087e+06	2.20024e+06	2.88519e+06	2.46367e+06	3.07103e+06	2.38656e+06	1.96795e+06	2.08548e+06	2.01076e+06	1.96768e+06	455879	347434	198682	313740	267969
XMW0865	GC-MS	C15H22O	8-Isopropyl-1-methyltricyclo[4.4.0.02,7]dec-3-ene-3-carbAldehyde	Aldehyde	-	FALSE	FALSE	down	1.20945e+06	1.17046e+06	883112	1.54295e+06	1.39829e+06	1.50506e+06	1.19122e+06	1.1915e+06	1.14562e+06	1.11375e+06	732996	845405	653411	1.25966e+06	1.12031e+06	290225	450058	227001	494215	262639
KMW0429	GC-MS	C11H18O2	Isobornyl formate	Ester	-	down	down	down	4.36523e+06	4.97284e+06	3.7082e+06	4.48153e+06	4.12678e+06	717155	519723	530203	660274	546484	298057	582066	414182	305912	421063	483547	1.20419e+06	101566	788367	173224
XMW1402	GC-MS	C11H10OS	2-Acetyl-3-methylbenzo[b]thiophene	Heterocyclic compound	-	up	FALSE	FALSE	415158	522197	260801	746115	477028	1.78347e+06	2.26114e+06	1.9139e+06	2.0016e+06	2.26856e+06	792583	832286	723969	1.05144e+06	1.19245e+06	252174	722142	367666	708309	315891
NMW0070	GC-MS	C9H8O2	1,2-Propanedione, 1-phenyl-	Ketone	-	down	down	down	3.09929e+06	2.63097e+06	2.80368e+06	2.99621e+06	2.81637e+06	922790	1.11179e+06	964382	973153	1.08921e+06	660966	1.33813e+06	949895	808434	1.12694e+06	104273	552532	34884.5	82051	107379
XMW1417	GC-MS	C14H26O2	Octanoic acid, 3-hexenyl ester, (Z)-	Ester	-	down	down	down	2.08041e+06	2.70969e+06	1.51745e+06	2.41854e+06	1.54344e+06	1.26802e+06	880460	881140	1.07063e+06	952819	476964	817853	615733	875956	818372	315015	683653	162083	505669	209938
D317	GC-MS	C14H24O	2-Buten-1-ol, 2-ethyl-4-(2,2,3-trimethyl-3-cyclopenten-1-yl)-	Alcohol	-	FALSE	FALSE	down	1.32883e+06	1.56634e+06	2.48136e+06	1.46794e+06	1.8603e+06	2.29985e+06	2.25205e+06	3.03052e+06	3.07332e+06	2.15104e+06	2.21393e+06	952632	2.04852e+06	3.50965e+06	2.22922e+06	153933	531764	215061	536699	205850
NMW0033	GC-MS	C5H5NO	2(1H)-Pyridinone	Heterocyclic compound	-	down	down	down	3.88908e+06	3.73788e+06	4.32659e+06	4.22689e+06	4.07123e+06	1.34466e+06	1.55922e+06	1.69139e+06	1.25546e+06	1.57101e+06	1.21998e+06	1.22099e+06	1.36304e+06	1.22107e+06	1.44272e+06	437611	498421	480679	385202	503683
KMW0623	GC-MS	C15H24	1,5-Cyclodecadiene, 1,5-dimethyl-8-(1-methylethylidene)-, (E,E)-	Terpenoids	-	FALSE	FALSE	down	1.35076e+06	1.50825e+06	2.60087e+06	1.56002e+06	1.77138e+06	2.30207e+06	2.18852e+06	2.88977e+06	2.99201e+06	2.10592e+06	2.16877e+06	952687	2.0054e+06	3.4235e+06	2.32034e+06	150115	530886	215061	536636	206732
NMW0151	GC-MS	C10H14O2	Bicyclo[3.1.1]hept-2-ene-2-carboxylic acid, 6,6-dimethyl-	Terpenoids	-	down	down	down	6.06886e+06	3.73854e+06	5.80031e+06	6.7475e+06	7.72825e+06	1.96201e+06	1.75149e+06	2.03375e+06	2.32641e+06	1.42445e+06	775829	1.79743e+06	1.43361e+06	2.00012e+06	1.68246e+06	103007	251250	105496	173927	89180.3
D411	GC-MS	C11H22O2	4-Methylpentyl 2-methylbutanoate	Ester	-	down	down	down	3.4725e+06	2.15713e+06	3.71588e+06	3.88907e+06	5.55976e+06	491635	739616	849994	410463	674022	307274	570466	335690	235538	405822	113261	322679	17404.1	348201	57178.1
XMW0181	GC-MS	C9H16O	5-Hepten-2-one, 4,6-dimethyl-	Ketone	-	down	down	down	6.57361e+06	4.48272e+06	8.1938e+06	8.95696e+06	7.35898e+06	125319	215961	155788	141638	111155	69974.5	180065	158866	142333	272075	611.107	32492.2	3421.15	787.943	45163.7
KMW0395	GC-MS	C10H12O	Estragole	Aromatics	-	down	down	down	3.94023e+06	2.18335e+06	5.63117e+06	5.08273e+06	8.46718e+06	146622	490545	293669	371867	363252	248090	250494	305594	252954	308177	18006.6	113055	37364.7	15575.9	45065.6
NMW0113	GC-MS	C11H20O2	6-Octen-1-ol, 3,7-dimethyl-, formate	Terpenoids	-	down	down	down	8.95566e+06	1.10022e+07	8.17825e+06	9.25892e+06	9.00537e+06	9	9	9	9	9	23873	119495	27843.2	32322.7	89152.9	9	55458.6	9	9	66090.2
XMW1491	GC-MS	C16H28O2	Lavandulyl caproate	Ester	-	FALSE	down	down	1.56971e+06	1.06421e+06	1.10731e+06	2.52506e+06	1.83373e+06	1.30332e+06	1.26837e+06	1.15678e+06	1.09962e+06	1.14894e+06	610853	612654	601049	848410	838386	287185	699478	187160	427050	275204
KMW0551	GC-MS	C14H30	Tetradecane	Hydrocarbons	-	FALSE	FALSE	down	1.43122e+06	1.36246e+06	1.61783e+06	1.48524e+06	1.48138e+06	1.83333e+06	2.32556e+06	2.2301e+06	1.97566e+06	1.59584e+06	1.324e+06	966855	1.68824e+06	1.47199e+06	1.5043e+06	294168	647888	309388	499358	332161
KMW0160	GC-MS	C4H10OS	1-Propanol, 3-(methylthio)-	Alcohol	-	down	down	down	4.38727e+06	5.39714e+06	4.96879e+06	5.34101e+06	4.91752e+06	1.28035e+06	1.20112e+06	980319	1.02775e+06	788986	298863	315477	426911	322992	509571	9	73082.8	11399.1	9	53450.5
WMW0221	GC-MS	C10H16O	Bicyclo[3.1.0]hexan-3-one, 4-methyl-1-(1-methylethyl)-	Terpenoids	-	down	down	down	5.24875e+06	6.4132e+06	5.08233e+06	5.20575e+06	4.96379e+06	763150	919841	721145	823216	781462	289645	840611	458896	327363	464704	99290.1	775624	93693.5	159943	186831
XMW0087	GC-MS	C13H18O2	1-Pentanone, 1-(p-anisyl)-3-methyl-	Ketone	-	FALSE	FALSE	down	994529	1.14502e+06	1.89615e+06	1.19915e+06	1.39817e+06	1.80804e+06	1.86967e+06	2.42739e+06	2.29268e+06	1.82774e+06	1.7471e+06	830647	1.54711e+06	2.71695e+06	1.85781e+06	141154	487045	208776	469509	174562
WMW0058	GC-MS	C8H16O	5-Hepten-2-ol, 6-methyl-	Alcohol	-	down	down	down	4.22085e+06	5.63672e+06	5.0721e+06	5.03657e+06	4.56711e+06	1.02601e+06	1.27505e+06	927157	810171	679293	202899	206606	264661	180538	319493	29471.2	160954	31821.9	93877.2	59922.2
KMW0293	GC-MS	C8H12O	2,4-Octadienal, (E,E)-	Aldehyde	-	down	down	down	5.09291e+06	6.30134e+06	4.94401e+06	4.98494e+06	4.07384e+06	760743	918423	717746	814195	779553	284688	836276	454469	321037	460890	115387	766451	155214	162590	196607
KMW0669	GC-MS	C6H10O3	Pantolactone	Ester	-	down	down	down	2.21751e+06	2.57741e+06	2.75183e+06	2.79799e+06	3.74172e+06	446250	681690	790639	373582	593242	300806	518704	335880	229229	389555	107437	318907	17440.9	320610	48120.4
KMW0448	GC-MS	C10H14O	D-Carvone	Terpenoids	-	FALSE	down	down	2.35189e+06	2.51254e+06	2.36114e+06	2.53874e+06	2.61986e+06	1.32582e+06	1.54556e+06	1.64347e+06	1.42984e+06	1.54387e+06	1.10917e+06	785370	1.20803e+06	1.20036e+06	1.36431e+06	190727	311090	210335	223730	289413
KMW0444	GC-MS	C10H14O	Carvone	Terpenoids	-	FALSE	down	down	2.35271e+06	2.51295e+06	2.36114e+06	2.53874e+06	2.61986e+06	1.32383e+06	1.49875e+06	1.64307e+06	1.42984e+06	1.54256e+06	1.10917e+06	785229	1.20803e+06	1.20036e+06	1.36431e+06	188297	314248	210335	223730	289413
D375	GC-MS	C14H22O	4H-Inden-4-one, 1,2,3,5,6,7-hexahydro-1,1,2,3,3-pentamethyl-	Ketone	-	FALSE	FALSE	down	1.47272e+06	1.72302e+06	1.68706e+06	1.68283e+06	1.29504e+06	2.01223e+06	1.76941e+06	1.84244e+06	2.09334e+06	1.47458e+06	1.42974e+06	1.3507e+06	2.11717e+06	1.85229e+06	1.69351e+06	172237	582314	233713	388831	239157
XMW0471	GC-MS	C13H16O2	3-Hexen-1-ol, benzoate, (Z)-	Ester	-	FALSE	FALSE	down	1.54537e+06	1.63977e+06	2.1883e+06	1.82197e+06	1.92054e+06	1.10947e+06	1.24156e+06	2.54914e+06	1.71604e+06	1.25597e+06	1.71242e+06	1.25769e+06	1.92735e+06	1.77261e+06	1.82131e+06	247435	470265	273558	380080	355194
D192	GC-MS	C10H18O	Fenchol	Terpenoids	-	down	down	down	5.09291e+06	6.19755e+06	4.94401e+06	4.98494e+06	5.23892e+06	743854	905281	697806	779921	764607	272934	828714	442127	307636	427759	103842	736643	154076	161321	194883
XMW0644	GC-MS	C6H10N2	1H-Imidazole, 2-propyl-	Heterocyclic compound	-	down	down	down	3.14608e+06	3.36549e+06	3.20965e+06	3.48875e+06	3.32236e+06	1.10723e+06	1.25828e+06	1.39692e+06	1.00432e+06	1.2566e+06	1.01625e+06	1.01009e+06	1.16389e+06	1.02601e+06	1.21831e+06	360766	477386	376429	286279	421275
KMW0267	GC-MS	C8H8O2	Benzoic acid, methyl ester	Ester	-	down	down	down	3.67135e+06	3.70362e+06	3.63876e+06	3.73568e+06	3.63973e+06	302855	334745	290774	267436	261322	222119	355365	311921	288202	314951	58597.2	313045	95442.2	98848.3	221391
XMW1167	GC-MS	C15H24O	(1R,3E,7E,11R)-1,5,5,8-Tetramethyl-12-oxabicyclo[9.1.0]dodeca-3,7-diene	Terpenoids	-	up	up	FALSE	424375	345823	314915	659390	472355	1.78473e+06	1.55697e+06	1.71425e+06	2.22206e+06	1.59889e+06	1.87114e+06	2.64255e+06	1.98961e+06	2.30035e+06	2.45618e+06	273080	855098	134616	392886	160779
XMW0419	GC-MS	C15H32	Tetradecane, 2-methyl-	Hydrocarbons	-	FALSE	down	down	2670663	2807942	2793317	2760849	2120798	2000257	2404496	2731141	2215835	1813235	740675	844903	1238981	1145516	996846	76222	463816	116109	284402	195846
XMW0918	GC-MS	C10H16O	Isocyclocitral	Aldehyde	-	down	down	down	4932217	3576271	6791711	7591549	6350732	114992	206871	225477	237438	191635	243390	310155	198626	101235	193036	49775	223398	10484	174882	20491
XMW1345	GC-MS	C13H26O2	Octanoic acid, 3-methylbutyl ester	Ester	-	FALSE	down	down	1.29411e+06	1.21352e+06	1.57964e+06	1.72937e+06	2.60676e+06	2.59759e+06	1.41836e+06	3.60938e+06	2.56525e+06	2.25073e+06	655425	726321	821962	919577	991159	113384	355731	176899	266856	291924
KMW0421	GC-MS	C8H8O3	Methyl salicylate	Ester	-	down	down	down	4.153e+06	2.67944e+06	4.18828e+06	4.48032e+06	4.25099e+06	141447	390494	489061	461768	361102	474245	1.30794e+06	827190	680431	685019	76966.8	554582	13100.3	67362	61364.6
D407	GC-MS	C10H18O	7-Octen-4-ol, 2-methyl-6-methylene-, (S)-	Terpenoids	-	down	down	down	4.20861e+06	4.77613e+06	3.76554e+06	4.4344e+06	4.23044e+06	437273	479465	495876	406554	384407	368337	504782	512378	458351	465341	131251	442397	102103	94853.3	284090
XMW1481	GC-MS	C11H14O2	5'-Hydroxy-2',3',4'-trimethylacetophenone	Ketone	-	FALSE	down	down	1.70655e+06	2.33701e+06	1.17649e+06	1.95173e+06	1.23508e+06	1.15656e+06	871214	852988	1.00993e+06	930545	463843	774946	583347	813100	777870	148705	422977	102065	326418	124291
XMW0269	GC-MS	C10H18O3	2-Methylbutanoic anhydride	Others	-	down	down	down	3.26384e+06	2.65333e+06	3.26595e+06	3.73636e+06	3.54185e+06	938341	1.14928e+06	956105	988685	1.0181e+06	599530	1.29925e+06	907802	782676	1.16535e+06	71883.1	487353	30361.4	59314	74362.4
XMW0612	GC-MS	C13H28	Undecane, 4,7-dimethyl-	Hydrocarbons	-	down	down	down	3.26384e+06	2.63261e+06	3.23889e+06	3.73742e+06	3.54183e+06	938863	1.14908e+06	955445	988525	1.01825e+06	599115	1.33673e+06	907700	782992	1.16503e+06	71883.1	487353	30361.4	59314	74281.3
KMW0549	GC-MS	C12H22O	4a(2H)-Naphthalenol, octahydro-4,8a-dimethyl-,(4.alpha.,4a.alpha.,8a.beta.)-	Aromatics	-	FALSE	FALSE	down	1.54148e+06	1.65858e+06	1.75184e+06	1.6705e+06	1.62854e+06	1.87594e+06	2.01212e+06	2.34782e+06	2.11625e+06	1.63679e+06	1.67978e+06	1.28261e+06	1.82766e+06	1.60465e+06	1.8087e+06	130869	442008	173321	324168	194366
XMW0729	GC-MS	C11H18	Cyclohexane, 2-ethenyl-1,1-dimethyl-3-methylene-	Hydrocarbons	-	down	down	down	8.43384e+06	7.13307e+06	1.0456e+07	9.09535e+06	8.32556e+06	109157	143547	90703.1	52168.8	102551	44306.1	166704	66018.8	79394.7	134727	42692.4	66559.2	82832.9	43022.5	149647
XMW1035	GC-MS	C15H24O	(-)-Spathulenol	Terpenoids	-	FALSE	FALSE	down	2.04849e+06	2.23552e+06	3.12684e+06	2.38577e+06	2.57904e+06	1.03708e+06	1.51087e+06	3.55912e+06	2.01207e+06	1.50172e+06	2.18981e+06	1.35889e+06	2.48879e+06	2.19364e+06	2.20655e+06	92041.9	183433	97135.5	170250	195385
XMW1006	GC-MS	C15H24O	(1S,4R,7S,8R,11R,13R)-4,7,11-Trimethyl-5-oxatetracyclo[5.4.2.01,8.04,13]tridecane	Terpenoids	-	FALSE	up	down	861952	909493	1.3077e+06	946481	918584	1.96199e+06	1.59958e+06	2.19013e+06	2.20751e+06	1.60833e+06	2.93227e+06	1.13205e+06	2.34819e+06	2.86696e+06	3.1145e+06	165745	481366	192199	431074	180197
KMW0545	GC-MS	C12H24O	Dodecanal	Aldehyde	-	FALSE	up	down	487181	190287	470010	637518	920315	217623	244729	729326	491221	348875	5.95614e+06	1.4327e+06	3.89805e+06	3.15561e+06	5.13501e+06	33171.5	56632.3	13475.5	29659.5	29496.1
KMW0559	GC-MS	C15H24	Bicyclo[7.2.0]undec-4-ene, 4,11,11-trimethyl-8-methylene-,[1R-(1R*,4Z,9S*)]-	Terpenoids	-	FALSE	up	down	489281	186785	466563	640060	914314	225215	264453	718489	487076	359404	5.96106e+06	1.43914e+06	3.94666e+06	3.17713e+06	5.13964e+06	30344.5	56014	13475.5	36755.5	29911.4
NMW0781	GC-MS	C4H8O3	Butanoic Acid, 4-hydroxy-	Acid	-	down	down	down	2.91826e+06	3.59155e+06	3.03638e+06	3.56758e+06	3.22452e+06	1.28342e+06	1.14286e+06	902757	1.08224e+06	825931	383454	294165	457411	342404	470248	10964.1	126207	18325.9	26034	64470.2
XMW0826	GC-MS	C7H6N2O	3-Methylisoxazolo[4,5-b]pyridine	Heterocyclic compound	-	FALSE	FALSE	down	433599	1.77309e+06	555169	703026	459336	1.1007e+06	1.29558e+06	1.1656e+06	1.19783e+06	1.33347e+06	356134	1.34906e+06	709462	632981	764857	23435.8	105917	24564.3	43131	73677.3
NMW0285	GC-MS	C14H18O	CinnamAldehyde, .alpha.-pentyl-	Aldehyde	-	up	FALSE	FALSE	364915	385394	296421	731764	597666	899934	1.11491e+06	1.05239e+06	882501	1.1239e+06	530383	621172	445074	634244	665356	117508	342848	143437	374676	160489
KMW0233	GC-MS	C8H8O	Acetophenone	Ketone	-	down	down	down	3.2674e+06	2.63708e+06	3.37173e+06	2.79989e+06	2.54795e+06	222345	230065	242400	76319.7	217240	149051	154461	145252	184239	198125	53304	101746	104394	65315.1	132827
NMW0143	GC-MS	C10H15N	BenzenAmine, 2,6-diethyl-	Amine	-	FALSE	FALSE	down	1.03768e+06	1.70065e+06	1.341e+06	1.13582e+06	920064	1.7487e+06	1.7844e+06	2.65852e+06	2.27524e+06	1.65709e+06	1.69349e+06	1.13273e+06	1.99195e+06	1.6227e+06	1.69164e+06	127413	407202	153862	305039	194693
D345	GC-MS	C14H20O	(3aR,6R,8aR)-7,7-Dimethyl-8-methylenehexahydro-1H-3a,6-methanoazulen-3(2H)-one	Ester	-	up	up	FALSE	231650	212301	165897	330440	294810	1.67314e+06	1.27151e+06	1.60566e+06	1.801e+06	1.52828e+06	1.4395e+06	1.93536e+06	1.49065e+06	1.76116e+06	1.85537e+06	301949	810163	172759	388595	185629
D428	GC-MS	C15H24O	6-Methyl-2-(4-methylcyclohex-3-en-1-yl)hepta-1,5-dien-4-ol	Terpenoids	-	up	up	FALSE	227906	211080	166007	342980	297085	1.67031e+06	1.26986e+06	1.59914e+06	1.7951e+06	1.51486e+06	1.43904e+06	1.93176e+06	1.4852e+06	1.76082e+06	1.83394e+06	299698	810163	172749	388595	186144
KMW0430	GC-MS	C10H20O	Citronellol	Terpenoids	-	down	down	down	8.42746e+06	7.4358e+06	9.16194e+06	9.75464e+06	7.68349e+06	375873	454956	693045	614000	440624	188690	1.3559e+06	1.11317e+06	825330	469063	81772.2	285526	40744.6	185211	68494.2
XMW0031	GC-MS	C15H26O	1,4-Methanoazulen-3-ol, decahydro-1,5,5,8a-tetramethyl-, [1S-(1.alpha.,3.beta.,3a.beta.,4.alpha.,8a.beta.)]-	Terpenoids	-	FALSE	down	down	979677	664717	833765	1.57559e+06	1.75557e+06	756303	469948	564805	611845	523334	479098	527160	494389	590339	708717	162573	494622	125358	296291	163686
XMW0773	GC-MS	C4H9NO5	Ethanol, 2-(2-hydroxyethoxy)-, 1-nitrate	Alcohol	-	down	down	down	2.73718e+06	1.9482e+06	2.75229e+06	2.72849e+06	2.77622e+06	153152	369534	473896	447107	360698	458880	1.13582e+06	764600	617574	654022	71196.5	503706	9680.91	68622.2	43419
XMW0302	GC-MS	C4H6O3	Acetic anhydride	Others	-	down	down	down	3.21805e+06	4.84977e+06	2.51725e+06	2.90322e+06	1.95956e+06	40717.2	65619.2	301721	422604	130644	773532	1.09615e+06	1.77967e+06	2.3896e+06	753166	52007.7	117253	25869.7	94906.9	31906.7
XMW1403	GC-MS	C11H20O2	cis-3-Hexenyl isovalerate	Ester	-	FALSE	FALSE	down	1.82433e+06	1.93769e+06	1.83666e+06	1.91451e+06	1.86966e+06	1.16518e+06	1.3147e+06	1.47334e+06	1.26197e+06	1.35791e+06	1.04317e+06	747798	1.05959e+06	1.06649e+06	1.25665e+06	171334	188224	161195	176476	205210
XMW0372	GC-MS	C15H32	Tridecane, 4,8-dimethyl-	Hydrocarbons	-	FALSE	FALSE	down	1.07099e+06	763987	1.40726e+06	1.17839e+06	1.25781e+06	1.96511e+06	1.53887e+06	1.50415e+06	1.75711e+06	1.4096e+06	1.20427e+06	640423	1.18409e+06	1.38399e+06	1.19432e+06	185553	345443	197450	302654	162323
NMW0234	GC-MS	C7H6O4	Patulin	Heterocyclic compound	-	FALSE	up	down	829413	829527	1.26062e+06	936626	861735	1.80554e+06	1.44345e+06	2.11105e+06	2.049e+06	1.4867e+06	2.58604e+06	1.00636e+06	2.05892e+06	2.77028e+06	2.68172e+06	135790	419263	163402	369576	156252
D355	GC-MS	C10H15N	2,6-Octadienenitrile, 3,7-dimethyl-, (Z)-	Nitrogen compounds	-	down	down	down	8.00858e+06	7.35526e+06	8.97167e+06	9.47217e+06	7.39217e+06	376156	404494	613660	525173	414106	184029	1.23232e+06	1.12945e+06	833277	446530	80820.3	289983	40013.2	184135	65105.5
NMW0153	GC-MS	C10H14O	Phenol, 4-butyl-	Phenol	-	down	down	down	4.39892e+06	2.83626e+06	4.18459e+06	4.92411e+06	5.70063e+06	1.4801e+06	1.30796e+06	1.51908e+06	1.76543e+06	1.0422e+06	553824	1.30705e+06	1.08126e+06	1.42839e+06	1.21e+06	81008.6	192034	92616.4	145496	83098.6
XMW1401	GC-MS	C11H20O2	n-Valeric acid cis-3-hexenyl ester	Ester	-	FALSE	FALSE	down	1.82468e+06	1.93615e+06	1.83722e+06	1.91468e+06	1.86698e+06	1.21516e+06	1.32316e+06	1.49406e+06	1.48638e+06	1.43871e+06	1.04335e+06	818794	1.235e+06	1.15367e+06	1.32188e+06	185432	180498	224163	198587	265007
WMW0043	GC-MS	C15H26O	d-Nerolidol	Terpenoids	-	up	up	down	654265	744110	942226	715495	735532	1.66609e+06	1.28456e+06	1.91001e+06	1.8153e+06	1.32848e+06	2.41698e+06	1.01009e+06	1.95262e+06	2.36773e+06	2.55694e+06	170706	417390	129641	341519	141712
NMW0269	GC-MS	C15H16	Benzene, 1,1'-(1,3-propanediyl)bis-	Aromatics	-	down	down	down	1.49361e+06	1.00713e+06	1.17672e+06	1.97253e+06	1.63714e+06	472184	361333	372889	427161	369274	215252	271408	295188	401731	383932	196724	408556	196109	275670	237403
XMW0129	GC-MS	C8H15NO2	1H-Pyrrolizine-1-methanol, hexahydro-7-hydroxy-, [1S-(1.alpha.,7.alpha.,7a.beta.)]-	Heterocyclic compound	-	FALSE	FALSE	down	972566	351328	799864	1.3073e+06	1.4661e+06	322245	368668	650389	466583	326959	1.95516e+06	441119	1.17796e+06	963870	1.62514e+06	26877.2	64270.7	24873.1	37195.3	39876.8
w45	GC-MS	C14H28	2-Tetradecene, (E)-	Hydrocarbons	-	FALSE	up	down	522468	169494	482378	762583	294293	207017	263350	679132	453824	314198	4.87262e+06	1.11172e+06	3.17141e+06	2.50469e+06	4.13694e+06	24071.8	31261.4	12868	23673.8	21606.4
NMW0252	GC-MS	C15H18O2	(5R,6R)-3,6-Dimethyl-5-(prop-1-en-2-yl)-6-vinyl-6,7-dihydrobenzofuran-4(5H)-one	Terpenoids	-	FALSE	down	down	1.11259e+06	1.52282e+06	796572	1.3265e+06	865841	962229	898309	795177	929552	936297	389778	601171	452841	655536	647514	166606	390355	136097	341305	146122
KMW0176	GC-MS	C8H14O	5-Hepten-2-one, 6-methyl-	Ketone	-	FALSE	down	up	495296	512096	1.06424e+06	585896	562389	645011	457312	383658	338182	460698	223305	216754	338886	288524	462112	2.34196e+06	960363	1.84796e+06	2.1855e+06	1.6133e+06
XMW0588	GC-MS	C7H13N3O	1,3,5-Triazaadamantan-7-ol	Heterocyclic compound	-	down	down	down	2.32587e+06	1.8483e+06	2.31082e+06	2.58888e+06	2.42567e+06	767437	924177	784838	816644	840690	521552	1.09546e+06	782125	672672	945645	69860.5	409905	17109.2	44102.9	53166.7
XMW0390	GC-MS	C16H30O4	2,2,4-Trimethyl-1,3-pentanediol diisobutyrate	Ester	-	down	down	down	1.74184e+06	2.39894e+06	1.27268e+06	2.00362e+06	1.34306e+06	763590	415067	421324	589517	457607	289651	645430	445267	645105	548685	132219	305556	36636.2	237920	81460.5
KMW0488	GC-MS	C13H28	Tridecane	Hydrocarbons	-	FALSE	FALSE	down	549915	457869	695020	860995	769365	409242	432685	519315	451734	491770	694033	289952	476893	409049	564875	326518	485561	293151	230512	284039
KMW0504	GC-MS	C9H10O	Benzene, 1-ethenyl-4-methoxy-	Aromatics	-	down	down	down	2.28155e+06	1.30866e+06	2.5332e+06	2.65781e+06	3.49792e+06	294881	457587	522104	245738	409202	188198	347722	195875	155680	265204	59426.5	196359	14113.7	188187	45959.5
XMW0099	GC-MS	C13H28	Decane, 2,3,5-trimethyl-	Hydrocarbons	-	FALSE	FALSE	down	917923	353137	729992	1.2004e+06	1.30928e+06	314616	355092	583329	438064	324990	1.92588e+06	473848	1.20669e+06	1.00119e+06	1.61141e+06	31683.3	70862.4	31052.2	48017.3	46201
XMW0933	GC-MS	C12H18O2	Bicyclo[3.1.1]hept-2-en-6-ol, 2,7,7-trimethyl-, acetate, [1S-(1.alpha.,5.alpha.,6.beta.)]-	Ester	-	FALSE	down	down	1.83204e+06	1.92129e+06	1.45969e+06	1.89974e+06	1.66512e+06	2.31308e+06	3.13962e+06	3.21294e+06	2.4742e+06	2.63961e+06	253810	212678	361306	412259	872846	54602.5	143812	30634	70966.1	70254
D444	GC-MS	C13H20O3	2-Furancarboxylic acid, octyl ester	Ester	-	up	FALSE	FALSE	675989	331109	532486	735934	745574	1.93832e+06	1.04884e+06	1.10092e+06	1.38014e+06	1.08305e+06	770810	634052	708113	1.37413e+06	1.12849e+06	290945	597048	147406	569420	182275
KMW0382	GC-MS	C7H8O	Phenol, 2-methyl-	Phenol	-	FALSE	down	down	1.5093e+06	1.33387e+06	1.81298e+06	2.13756e+06	1.83493e+06	2.48922e+06	2.38443e+06	2.39624e+06	1.97884e+06	1.59178e+06	402452	347944	729549	538117	824509	4368.28	37466.9	22648.6	18215.4	17013.4
XMW0950	GC-MS	C13H18	Naphthalene, 1,2,3,4-tetrahydro-1,4,6-trimethyl-	Aromatics	-	FALSE	FALSE	down	954976	763237	1.10371e+06	961886	1.02457e+06	1.09682e+06	1.7705e+06	1.35468e+06	1.09456e+06	995870	820852	565668	1.10046e+06	959899	983703	97952.6	196664	114716	206012	133191
D283	GC-MS	C13H20O	2-Buten-1-one, 1-(2,6,6-trimethyl-2-cyclohexen-1-yl)-, (E)-	Ketone	-	FALSE	FALSE	down	968469	1.43811e+06	865896	850028	672820	2.29229e+06	1.2854e+06	1.22659e+06	1.33691e+06	1.24572e+06	722998	574825	1.36006e+06	697910	706220	259850	667207	149478	335283	168364
KMW0432	GC-MS	C10H16O	2,6-Octadienal, 3,7-dimethyl-, (Z)-	Terpenoids	-	down	down	down	3.17585e+06	3.6397e+06	3.15917e+06	3.25015e+06	3.26064e+06	835778	1.10436e+06	1.18012e+06	949657	973977	424184	341582	481242	463115	632654	79906.3	141547	76739.9	96495	133749
[truncated: 634 more rows]
