# Supplementary material for: Integrated Metabolomics of Processing Residues from Camphora officinarum c.t. Borneol as a Potential Substrate for Edible Fungi Cultivation
Source: Molecules. 2026 Jun 10;31(12):2027. doi: 10.3390/molecules31122027 (PMC13306202; doi:10.3390/molecules31122027)
Supplement: Supplementary file 1 [file molecules-31-02027-s001.zip › Table S4.xlsx]

## Sheet: Table S4
Table S4. KEGG enrichment analysis of differential metabolites between fresh samples and steam-distilled (ZSZL) samples.
Kegg_pathway	ko_ID	Significantly differential metabolites	Metabolites	Significantly differential metabolites_all	Metabolites_all	Cluter_frequency	Metabolome_frequency	P-value	Corrected_P-value
Limonene and pinene degradation	ko00903	14	16	205	491	14 out of 205 6.82926829268293%	16 out of 491 3.25865580448065%	0.000176362	0.0141089
Monoterpenoid biosynthesis	ko00902	15	18	205	491	15 out of 205 7.31707317073171%	18 out of 491 3.66598778004073%	0.000300169	0.0240135
Glycolysis / Gluconeogenesis	ko00010	1	7	205	491	1 out of 205 0.48780487804878%	7 out of 491 1.42566191446029%	0.977945	1
Citrate cycle (TCA cycle)	ko00020	1	8	205	491	1 out of 205 0.48780487804878%	8 out of 491 1.62932790224033%	0.987286	1
Pentose phosphate pathway	ko00030	4	8	205	491	4 out of 205 1.95121951219512%	8 out of 491 1.62932790224033%	0.44664	1
Pentose and glucuronate interconversions	ko00040	1	13	205	491	1 out of 205 0.48780487804878%	13 out of 491 2.64765784114053%	0.999209	1
Fructose and mannose metabolism	ko00051	1	8	205	491	1 out of 205 0.48780487804878%	8 out of 491 1.62932790224033%	0.987286	1
Galactose metabolism	ko00052	2	17	205	491	2 out of 205 0.975609756097561%	17 out of 491 3.46232179226069%	0.998841	1
Ascorbate and aldarate metabolism	ko00053	5	16	205	491	5 out of 205 2.4390243902439%	16 out of 491 3.25865580448065%	0.870456	1
Fatty acid biosynthesis	ko00061	2	3	205	491	2 out of 205 0.975609756097561%	3 out of 491 0.610997963340122%	0.377149	1
Synthesis and degradation of ketone bodies	ko00072	1	1	205	491	1 out of 205 0.48780487804878%	1 out of 491 0.203665987780041%	0.417515	1
Ubiquinone and other terpenoid-quinone biosynthesis	ko00130	3	6	205	491	3 out of 205 1.46341463414634%	6 out of 491 1.22199592668024%	0.492147	1
Oxidative phosphorylation	ko00190	1	5	205	491	1 out of 205 0.48780487804878%	5 out of 491 1.0183299389002%	0.933926	1
Photosynthesis	ko00195	1	2	205	491	1 out of 205 0.48780487804878%	2 out of 491 0.407331975560081%	0.661208	1
Arginine biosynthesis	ko00220	1	11	205	491	1 out of 205 0.48780487804878%	11 out of 491 2.24032586558045%	0.997587	1
Purine metabolism	ko00230	7	22	205	491	7 out of 205 3.41463414634146%	22 out of 491 4.4806517311609%	0.883817	1
Pyrimidine metabolism	ko00240	7	20	205	491	7 out of 205 3.41463414634146%	20 out of 491 4.07331975560081%	0.802942	1
Alanine, aspartate and glutamate metabolism	ko00250	4	14	205	491	4 out of 205 1.95121951219512%	14 out of 491 2.85132382892057%	0.903972	1
Glycine, serine and threonine metabolism	ko00260	4	11	205	491	4 out of 205 1.95121951219512%	11 out of 491 2.24032586558045%	0.746236	1
Monobactam biosynthesis	ko00261	2	7	205	491	2 out of 205 0.975609756097561%	7 out of 491 1.42566191446029%	0.86491	1
Cysteine and methionine metabolism	ko00270	3	16	205	491	3 out of 205 1.46341463414634%	16 out of 491 3.25865580448065%	0.988096	1
Valine, leucine and isoleucine degradation	ko00280	2	6	205	491	2 out of 205 0.975609756097561%	6 out of 491 1.22199592668024%	0.794573	1
Valine, leucine and isoleucine biosynthesis	ko00290	4	13	205	491	4 out of 205 1.95121951219512%	13 out of 491 2.64765784114053%	0.864955	1
Lysine degradation	ko00310	1	12	205	491	1 out of 205 0.48780487804878%	12 out of 491 2.44399185336049%	0.998618	1
Penicillin and cephalosporin biosynthesis	ko00311	1	2	205	491	1 out of 205 0.48780487804878%	2 out of 491 0.407331975560081%	0.661208	1
Arginine and proline metabolism	ko00330	7	19	205	491	7 out of 205 3.41463414634146%	19 out of 491 3.86965376782077%	0.748986	1
Carbapenem biosynthesis	ko00332	1	2	205	491	1 out of 205 0.48780487804878%	2 out of 491 0.407331975560081%	0.661208	1
Histidine metabolism	ko00340	1	9	205	491	1 out of 205 0.48780487804878%	9 out of 491 1.83299389002037%	0.992682	1
Tyrosine metabolism	ko00350	11	21	205	491	11 out of 205 5.36585365853659%	21 out of 491 4.27698574338086%	0.215702	1
Phenylalanine metabolism	ko00360	17	27	205	491	17 out of 205 8.29268292682927%	27 out of 491 5.4989816700611%	0.0185456	1
Tryptophan metabolism	ko00380	7	18	205	491	7 out of 205 3.41463414634146%	18 out of 491 3.66598778004073%	0.685392	1
Phenylalanine, tyrosine and tryptophan biosynthesis	ko00400	4	11	205	491	4 out of 205 1.95121951219512%	11 out of 491 2.24032586558045%	0.746236	1
beta-Alanine metabolism	ko00410	4	11	205	491	4 out of 205 1.95121951219512%	11 out of 491 2.24032586558045%	0.746236	1
Phosphonate and phosphinate metabolism	ko00440	2	3	205	491	2 out of 205 0.975609756097561%	3 out of 491 0.610997963340122%	0.377149	1
Cyanoamino acid metabolism	ko00460	4	7	205	491	4 out of 205 1.95121951219512%	7 out of 491 1.42566191446029%	0.32337	1
Glutathione metabolism	ko00480	1	9	205	491	1 out of 205 0.48780487804878%	9 out of 491 1.83299389002037%	0.992682	1
Amino sugar and nucleotide sugar metabolism	ko00520	2	13	205	491	2 out of 205 0.975609756097561%	13 out of 491 2.64765784114053%	0.991517	1
Glycerolipid metabolism	ko00561	1	4	205	491	1 out of 205 0.48780487804878%	4 out of 491 0.814663951120163%	0.885894	1
Glycerophospholipid metabolism	ko00564	3	6	205	491	3 out of 205 1.46341463414634%	6 out of 491 1.22199592668024%	0.492147	1
Arachidonic acid metabolism	ko00590	1	1	205	491	1 out of 205 0.48780487804878%	1 out of 491 0.203665987780041%	0.417515	1
Linoleic acid metabolism	ko00591	8	15	205	491	8 out of 205 3.90243902439024%	15 out of 491 3.05498981670061%	0.253393	1
alpha-Linolenic acid metabolism	ko00592	10	18	205	491	10 out of 205 4.8780487804878%	18 out of 491 3.66598778004073%	0.16675	1
Sphingolipid metabolism	ko00600	2	2	205	491	2 out of 205 0.975609756097561%	2 out of 491 0.407331975560081%	0.173823	1
Pyruvate metabolism	ko00620	3	8	205	491	3 out of 205 1.46341463414634%	8 out of 491 1.62932790224033%	0.721983	1
Glyoxylate and dicarboxylate metabolism	ko00630	3	15	205	491	3 out of 205 1.46341463414634%	15 out of 491 3.05498981670061%	0.981601	1
Butanoate metabolism	ko00650	3	11	205	491	3 out of 205 1.46341463414634%	11 out of 491 2.24032586558045%	0.905273	1
Carbon fixation in photosynthetic organisms	ko00710	2	9	205	491	2 out of 205 0.975609756097561%	9 out of 491 1.83299389002037%	0.944117	1
Thiamine metabolism	ko00730	1	4	205	491	1 out of 205 0.48780487804878%	4 out of 491 0.814663951120163%	0.885894	1
Riboflavin metabolism	ko00740	1	4	205	491	1 out of 205 0.48780487804878%	4 out of 491 0.814663951120163%	0.885894	1
Vitamin B6 metabolism	ko00750	1	7	205	491	1 out of 205 0.48780487804878%	7 out of 491 1.42566191446029%	0.977945	1
Nicotinate and nicotinamide metabolism	ko00760	4	18	205	491	4 out of 205 1.95121951219512%	18 out of 491 3.66598778004073%	0.978489	1
Pantothenate and CoA biosynthesis	ko00770	3	9	205	491	3 out of 205 1.46341463414634%	9 out of 491 1.83299389002037%	0.802078	1
Lipoic acid metabolism	ko00785	1	1	205	491	1 out of 205 0.48780487804878%	1 out of 491 0.203665987780041%	0.417515	1
Folate biosynthesis	ko00790	1	2	205	491	1 out of 205 0.48780487804878%	2 out of 491 0.407331975560081%	0.661208	1
Terpenoid backbone biosynthesis	ko00900	1	5	205	491	1 out of 205 0.48780487804878%	5 out of 491 1.0183299389002%	0.933926	1
Indole alkaloid biosynthesis	ko00901	2	3	205	491	2 out of 205 0.975609756097561%	3 out of 491 0.610997963340122%	0.377149	1
Zeatin biosynthesis	ko00908	4	12	205	491	4 out of 205 1.95121951219512%	12 out of 491 2.44399185336049%	0.813164	1
Sesquiterpenoid and triterpenoid biosynthesis	ko00909	5	15	205	491	5 out of 205 2.4390243902439%	15 out of 491 3.05498981670061%	0.824957	1
Sulfur metabolism	ko00920	2	6	205	491	2 out of 205 0.975609756097561%	6 out of 491 1.22199592668024%	0.794573	1
Phenylpropanoid biosynthesis	ko00940	19	33	205	491	19 out of 205 9.26829268292683%	33 out of 491 6.72097759674134%	0.0430531	1
Flavonoid biosynthesis	ko00941	7	22	205	491	7 out of 205 3.41463414634146%	22 out of 491 4.4806517311609%	0.883817	1
Isoflavonoid biosynthesis	ko00943	1	2	205	491	1 out of 205 0.48780487804878%	2 out of 491 0.407331975560081%	0.661208	1
Flavone and flavonol biosynthesis	ko00944	5	20	205	491	5 out of 205 2.4390243902439%	20 out of 491 4.07331975560081%	0.966209	1
Stilbenoid, diarylheptanoid and gingerol biosynthesis	ko00945	2	5	205	491	2 out of 205 0.975609756097561%	5 out of 491 1.0183299389002%	0.693764	1
Isoquinoline alkaloid biosynthesis	ko00950	8	13	205	491	8 out of 205 3.90243902439024%	13 out of 491 2.64765784114053%	0.119388	1
Tropane, piperidine and pyridine alkaloid biosynthesis	ko00960	9	17	205	491	9 out of 205 4.39024390243902%	17 out of 491 3.46232179226069%	0.239831	1
Betalain biosynthesis	ko00965	1	3	205	491	1 out of 205 0.48780487804878%	3 out of 491 0.610997963340122%	0.803237	1
Glucosinolate biosynthesis	ko00966	5	9	205	491	5 out of 205 2.4390243902439%	9 out of 491 1.83299389002037%	0.302697	1
Aminoacyl-tRNA biosynthesis	ko00970	7	19	205	491	7 out of 205 3.41463414634146%	19 out of 491 3.86965376782077%	0.748986	1
Biosynthesis of various secondary metabolites - part 2	ko00998	10	18	205	491	10 out of 205 4.8780487804878%	18 out of 491 3.66598778004073%	0.16675	1
Metabolic pathways	ko01100	139	347	205	491	139 out of 205 67.8048780487805%	347 out of 491 70.6720977596741%	0.89987	1
Biosynthesis of secondary metabolites	ko01110	85	201	205	491	85 out of 205 41.4634146341463%	201 out of 491 40.9368635437882%	0.456707	1
Carbon metabolism	ko01200	5	25	205	491	5 out of 205 2.4390243902439%	25 out of 491 5.09164969450102%	0.995052	1
2-Oxocarboxylic acid metabolism	ko01210	10	29	205	491	10 out of 205 4.8780487804878%	29 out of 491 5.90631364562118%	0.84437	1
Fatty acid metabolism	ko01212	1	1	205	491	1 out of 205 0.48780487804878%	1 out of 491 0.203665987780041%	0.417515	1
Biosynthesis of amino acids	ko01230	15	49	205	491	15 out of 205 7.31707317073171%	49 out of 491 9.979633401222%	0.96725	1
Biosynthesis of cofactors	ko01240	16	51	205	491	16 out of 205 7.80487804878049%	51 out of 491 10.3869653767821%	0.960502	1
ABC transporters	ko02010	10	45	205	491	10 out of 205 4.8780487804878%	45 out of 491 9.16496945010183%	0.998849	1
Plant hormone signal transduction	ko04075	1	2	205	491	1 out of 205 0.48780487804878%	2 out of 491 0.407331975560081%	0.661208	1
Sulfur relay system	ko04122	1	2	205	491	1 out of 205 0.48780487804878%	2 out of 491 0.407331975560081%	0.661208	1
