# Supplementary material for: Integrated Metabolomics of Processing Residues from Camphora officinarum c.t. Borneol as a Potential Substrate for Edible Fungi Cultivation
Source: Molecules. 2026 Jun 10;31(12):2027. doi: 10.3390/molecules31122027 (PMC13306202; doi:10.3390/molecules31122027)
Supplement: Supplementary file 1 [file molecules-31-02027-s001.zip › Table S5.xlsx]

## Sheet: Table S5
Table S5. KEGG enrichment analysis of differential metabolites between fresh samples and concurrent boiling and distillation (ZSSZ) samples.
Kegg_pathway	ko_ID	Significantly differential metabolites	Metabolites	Significantly differential metabolites_all	Metabolites_all	Cluter_frequency	Metabolome_frequency	P-value	Corrected_P-value
Cysteine and methionine metabolism	ko00270	16	16	282	491	16 out of 282 5.67375886524823%	16 out of 491 3.25865580448065%	0.000116324	0.0109345
Biosynthesis of amino acids	ko01230	40	49	282	491	40 out of 282 14.1843971631206%	49 out of 491 9.979633401222%	0.000160775	0.0151128
Aminoacyl-tRNA biosynthesis	ko00970	18	19	282	491	18 out of 282 6.38297872340426%	19 out of 491 3.86965376782077%	0.000326075	0.0306511
Glycine, serine and threonine metabolism	ko00260	11	11	282	491	11 out of 282 3.90070921985816%	11 out of 491 2.24032586558045%	0.00206095	0.19373
Monoterpenoid biosynthesis	ko00902	16	18	282	491	16 out of 282 5.67375886524823%	18 out of 491 3.66598778004073%	0.00398979	0.37504
Pantothenate and CoA biosynthesis	ko00770	9	9	282	491	9 out of 282 3.19148936170213%	9 out of 491 1.83299389002037%	0.00643471	0.604863
Glucosinolate biosynthesis	ko00966	9	9	282	491	9 out of 282 3.19148936170213%	9 out of 491 1.83299389002037%	0.00643471	0.604863
Limonene and pinene degradation	ko00903	14	16	282	491	14 out of 282 4.9645390070922%	16 out of 491 3.25865580448065%	0.0100536	0.945036
Glycolysis / Gluconeogenesis	ko00010	4	7	282	491	4 out of 282 1.41843971631206%	7 out of 491 1.42566191446029%	0.660006	1
Citrate cycle (TCA cycle)	ko00020	6	8	282	491	6 out of 282 2.12765957446809%	8 out of 491 1.62932790224033%	0.262216	1
Pentose phosphate pathway	ko00030	6	8	282	491	6 out of 282 2.12765957446809%	8 out of 491 1.62932790224033%	0.262216	1
Pentose and glucuronate interconversions	ko00040	5	13	282	491	5 out of 282 1.77304964539007%	13 out of 491 2.64765784114053%	0.953538	1
Fructose and mannose metabolism	ko00051	4	8	282	491	4 out of 282 1.41843971631206%	8 out of 491 1.62932790224033%	0.785921	1
Galactose metabolism	ko00052	11	17	282	491	11 out of 282 3.90070921985816%	17 out of 491 3.46232179226069%	0.36106	1
Ascorbate and aldarate metabolism	ko00053	9	16	282	491	9 out of 282 3.19148936170213%	16 out of 491 3.25865580448065%	0.641866	1
Fatty acid biosynthesis	ko00061	2	3	282	491	2 out of 282 0.709219858156028%	3 out of 491 0.610997963340122%	0.610909	1
Synthesis and degradation of ketone bodies	ko00072	1	1	282	491	1 out of 282 0.354609929078014%	1 out of 491 0.203665987780041%	0.574338	1
Cutin, suberine and wax biosynthesis	ko00073	1	3	282	491	1 out of 282 0.354609929078014%	3 out of 491 0.610997963340122%	0.923512	1
Ubiquinone and other terpenoid-quinone biosynthesis	ko00130	3	6	282	491	3 out of 282 1.06382978723404%	6 out of 491 1.22199592668024%	0.784825	1
Oxidative phosphorylation	ko00190	4	5	282	491	4 out of 282 1.41843971631206%	5 out of 491 1.0183299389002%	0.292915	1
Photosynthesis	ko00195	1	2	282	491	1 out of 282 0.354609929078014%	2 out of 491 0.407331975560081%	0.819311	1
Arginine biosynthesis	ko00220	7	11	282	491	7 out of 282 2.4822695035461%	11 out of 491 2.24032586558045%	0.461569	1
Purine metabolism	ko00230	16	22	282	491	16 out of 282 5.67375886524823%	22 out of 491 4.4806517311609%	0.101562	1
Caffeine metabolism	ko00232	3	3	282	491	3 out of 282 1.06382978723404%	3 out of 491 0.610997963340122%	0.188594	1
Pyrimidine metabolism	ko00240	14	20	282	491	14 out of 282 4.9645390070922%	20 out of 491 4.07331975560081%	0.17688	1
Alanine, aspartate and glutamate metabolism	ko00250	10	14	282	491	10 out of 282 3.54609929078014%	14 out of 491 2.85132382892057%	0.213844	1
Monobactam biosynthesis	ko00261	7	7	282	491	7 out of 282 2.4822695035461%	7 out of 491 1.42566191446029%	0.0199636	1
Valine, leucine and isoleucine degradation	ko00280	5	6	282	491	5 out of 282 1.77304964539007%	6 out of 491 1.22199592668024%	0.193895	1
Valine, leucine and isoleucine biosynthesis	ko00290	11	13	282	491	11 out of 282 3.90070921985816%	13 out of 491 2.64765784114053%	0.0376505	1
Lysine biosynthesis	ko00300	4	6	282	491	4 out of 282 1.41843971631206%	6 out of 491 1.22199592668024%	0.490957	1
Lysine degradation	ko00310	7	12	282	491	7 out of 282 2.4822695035461%	12 out of 491 2.44399185336049%	0.596297	1
Penicillin and cephalosporin biosynthesis	ko00311	1	2	282	491	1 out of 282 0.354609929078014%	2 out of 491 0.407331975560081%	0.819311	1
Arginine and proline metabolism	ko00330	11	19	282	491	11 out of 282 3.90070921985816%	19 out of 491 3.86965376782077%	0.581212	1
Carbapenem biosynthesis	ko00332	1	2	282	491	1 out of 282 0.354609929078014%	2 out of 491 0.407331975560081%	0.819311	1
Histidine metabolism	ko00340	4	9	282	491	4 out of 282 1.41843971631206%	9 out of 491 1.83299389002037%	0.871427	1
Tyrosine metabolism	ko00350	14	21	282	491	14 out of 282 4.9645390070922%	21 out of 491 4.27698574338086%	0.260647	1
Phenylalanine metabolism	ko00360	14	27	282	491	14 out of 282 4.9645390070922%	27 out of 491 5.4989816700611%	0.789886	1
Tryptophan metabolism	ko00380	10	18	282	491	10 out of 282 3.54609929078014%	18 out of 491 3.66598778004073%	0.660932	1
Phenylalanine, tyrosine and tryptophan biosynthesis	ko00400	8	11	282	491	8 out of 282 2.83687943262411%	11 out of 491 2.24032586558045%	0.236242	1
Benzoxazinoid biosynthesis	ko00402	1	2	282	491	1 out of 282 0.354609929078014%	2 out of 491 0.407331975560081%	0.819311	1
beta-Alanine metabolism	ko00410	10	11	282	491	10 out of 282 3.54609929078014%	11 out of 491 2.24032586558045%	0.0194806	1
Taurine and hypotaurine metabolism	ko00430	1	3	282	491	1 out of 282 0.354609929078014%	3 out of 491 0.610997963340122%	0.923512	1
Phosphonate and phosphinate metabolism	ko00440	2	3	282	491	2 out of 282 0.709219858156028%	3 out of 491 0.610997963340122%	0.610909	1
Cyanoamino acid metabolism	ko00460	7	7	282	491	7 out of 282 2.4822695035461%	7 out of 491 1.42566191446029%	0.0199636	1
D-Arginine and D-ornithine metabolism	ko00472	1	3	282	491	1 out of 282 0.354609929078014%	3 out of 491 0.610997963340122%	0.923512	1
Glutathione metabolism	ko00480	2	9	282	491	2 out of 282 0.709219858156028%	9 out of 491 1.83299389002037%	0.994348	1
Starch and sucrose metabolism	ko00500	5	8	282	491	5 out of 282 1.77304964539007%	8 out of 491 1.62932790224033%	0.534092	1
Amino sugar and nucleotide sugar metabolism	ko00520	8	13	282	491	8 out of 282 2.83687943262411%	13 out of 491 2.64765784114053%	0.497933	1
Neomycin, kanamycin and gentamicin biosynthesis	ko00524	3	5	282	491	3 out of 282 1.06382978723404%	5 out of 491 1.0183299389002%	0.637891	1
Glycerolipid metabolism	ko00561	2	4	282	491	2 out of 282 0.709219858156028%	4 out of 491 0.814663951120163%	0.790912	1
Inositol phosphate metabolism	ko00562	3	3	282	491	3 out of 282 1.06382978723404%	3 out of 491 0.610997963340122%	0.188594	1
Glycerophospholipid metabolism	ko00564	4	6	282	491	4 out of 282 1.41843971631206%	6 out of 491 1.22199592668024%	0.490957	1
Linoleic acid metabolism	ko00591	11	15	282	491	11 out of 282 3.90070921985816%	15 out of 491 3.05498981670061%	0.158863	1
alpha-Linolenic acid metabolism	ko00592	14	18	282	491	14 out of 282 4.9645390070922%	18 out of 491 3.66598778004073%	0.0591548	1
Sphingolipid metabolism	ko00600	2	2	282	491	2 out of 282 0.709219858156028%	2 out of 491 0.407331975560081%	0.329365	1
Pyruvate metabolism	ko00620	6	8	282	491	6 out of 282 2.12765957446809%	8 out of 491 1.62932790224033%	0.262216	1
Glyoxylate and dicarboxylate metabolism	ko00630	9	15	282	491	9 out of 282 3.19148936170213%	15 out of 491 3.05498981670061%	0.529229	1
Propanoate metabolism	ko00640	3	6	282	491	3 out of 282 1.06382978723404%	6 out of 491 1.22199592668024%	0.784825	1
Butanoate metabolism	ko00650	8	11	282	491	8 out of 282 2.83687943262411%	11 out of 491 2.24032586558045%	0.236242	1
C5-Branched dibasic acid metabolism	ko00660	4	9	282	491	4 out of 282 1.41843971631206%	9 out of 491 1.83299389002037%	0.871427	1
One carbon pool by folate	ko00670	1	1	282	491	1 out of 282 0.354609929078014%	1 out of 491 0.203665987780041%	0.574338	1
Carbon fixation in photosynthetic organisms	ko00710	6	9	282	491	6 out of 282 2.12765957446809%	9 out of 491 1.83299389002037%	0.418137	1
Thiamine metabolism	ko00730	2	4	282	491	2 out of 282 0.709219858156028%	4 out of 491 0.814663951120163%	0.790912	1
Riboflavin metabolism	ko00740	3	4	282	491	3 out of 282 1.06382978723404%	4 out of 491 0.814663951120163%	0.430906	1
Vitamin B6 metabolism	ko00750	3	7	282	491	3 out of 282 1.06382978723404%	7 out of 491 1.42566191446029%	0.878438	1
Nicotinate and nicotinamide metabolism	ko00760	14	18	282	491	14 out of 282 4.9645390070922%	18 out of 491 3.66598778004073%	0.0591548	1
Biotin metabolism	ko00780	1	2	282	491	1 out of 282 0.354609929078014%	2 out of 491 0.407331975560081%	0.819311	1
Lipoic acid metabolism	ko00785	1	1	282	491	1 out of 282 0.354609929078014%	1 out of 491 0.203665987780041%	0.574338	1
Folate biosynthesis	ko00790	2	2	282	491	2 out of 282 0.709219858156028%	2 out of 491 0.407331975560081%	0.329365	1
Porphyrin and chlorophyll metabolism	ko00860	1	2	282	491	1 out of 282 0.354609929078014%	2 out of 491 0.407331975560081%	0.819311	1
Terpenoid backbone biosynthesis	ko00900	1	5	282	491	1 out of 282 0.354609929078014%	5 out of 491 1.0183299389002%	0.986409	1
Indole alkaloid biosynthesis	ko00901	3	3	282	491	3 out of 282 1.06382978723404%	3 out of 491 0.610997963340122%	0.188594	1
Zeatin biosynthesis	ko00908	10	12	282	491	10 out of 282 3.54609929078014%	12 out of 491 2.44399185336049%	0.057223	1
Sesquiterpenoid and triterpenoid biosynthesis	ko00909	1	15	282	491	1 out of 282 0.354609929078014%	15 out of 491 3.05498981670061%	0.999998	1
Nitrogen metabolism	ko00910	1	2	282	491	1 out of 282 0.354609929078014%	2 out of 491 0.407331975560081%	0.819311	1
Sulfur metabolism	ko00920	6	6	282	491	6 out of 282 2.12765957446809%	6 out of 491 1.22199592668024%	0.0350809	1
Phenylpropanoid biosynthesis	ko00940	19	33	282	491	19 out of 282 6.73758865248227%	33 out of 491 6.72097759674134%	0.568488	1
Flavonoid biosynthesis	ko00941	8	22	282	491	8 out of 282 2.83687943262411%	22 out of 491 4.4806517311609%	0.987992	1
Flavone and flavonol biosynthesis	ko00944	6	20	282	491	6 out of 282 2.12765957446809%	20 out of 491 4.07331975560081%	0.99716	1
Stilbenoid, diarylheptanoid and gingerol biosynthesis	ko00945	4	5	282	491	4 out of 282 1.41843971631206%	5 out of 491 1.0183299389002%	0.292915	1
Isoquinoline alkaloid biosynthesis	ko00950	4	13	282	491	4 out of 282 1.41843971631206%	13 out of 491 2.64765784114053%	0.987975	1
Tropane, piperidine and pyridine alkaloid biosynthesis	ko00960	11	17	282	491	11 out of 282 3.90070921985816%	17 out of 491 3.46232179226069%	0.36106	1
Betalain biosynthesis	ko00965	2	3	282	491	2 out of 282 0.709219858156028%	3 out of 491 0.610997963340122%	0.610909	1
Biosynthesis of various secondary metabolites - part 2	ko00998	10	18	282	491	10 out of 282 3.54609929078014%	18 out of 491 3.66598778004073%	0.660932	1
Biosynthesis of unsaturated fatty acids	ko01040	2	2	282	491	2 out of 282 0.709219858156028%	2 out of 491 0.407331975560081%	0.329365	1
Metabolic pathways	ko01100	204	347	282	491	204 out of 282 72.3404255319149%	347 out of 491 70.6720977596741%	0.199477	1
Biosynthesis of secondary metabolites	ko01110	123	201	282	491	123 out of 282 43.6170212765957%	201 out of 491 40.9368635437882%	0.0949432	1
Carbon metabolism	ko01200	16	25	282	491	16 out of 282 5.67375886524823%	25 out of 491 5.09164969450102%	0.320824	1
2-Oxocarboxylic acid metabolism	ko01210	20	29	282	491	20 out of 282 7.09219858156028%	29 out of 491 5.90631364562118%	0.134887	1
Fatty acid metabolism	ko01212	1	1	282	491	1 out of 282 0.354609929078014%	1 out of 491 0.203665987780041%	0.574338	1
Biosynthesis of cofactors	ko01240	32	51	282	491	32 out of 282 11.3475177304965%	51 out of 491 10.3869653767821%	0.255625	1
ABC transporters	ko02010	33	45	282	491	33 out of 282 11.7021276595745%	45 out of 491 9.16496945010183%	0.0161468	1
Plant hormone signal transduction	ko04075	1	2	282	491	1 out of 282 0.354609929078014%	2 out of 491 0.407331975560081%	0.819311	1
Sulfur relay system	ko04122	2	2	282	491	2 out of 282 0.709219858156028%	2 out of 491 0.407331975560081%	0.329365	1
