# Supplementary material for: Integrated Metabolomics of Processing Residues from Camphora officinarum c.t. Borneol as a Potential Substrate for Edible Fungi Cultivation
Source: Molecules. 2026 Jun 10;31(12):2027. doi: 10.3390/molecules31122027 (PMC13306202; doi:10.3390/molecules31122027)
Supplement: Supplementary file 1 [file molecules-31-02027-s001.zip › Table S6.xlsx]

## Sheet: Table S6
Table S6. KEGG enrichment analysis of differential metabolites between fresh samples and post-distillation sun-dried (ZSSG) samples.
Kegg_pathway	ko_ID	Significantly differential metabolites	Metabolites	Significantly differential metabolites_all	Metabolites_all	Cluter_frequency	Metabolome_frequency	P-value	Corrected_P-value
Limonene and pinene degradation	ko00903	16	16	254	491	16 out of 254 6.2992125984252%	16 out of 491 3.25865580448065%	2.07887e-05	0.00193335
Aminoacyl-tRNA biosynthesis	ko00970	17	19	254	491	17 out of 254 6.69291338582677%	19 out of 491 3.86965376782077%	0.000496533	0.0461776
Monoterpenoid biosynthesis	ko00902	16	18	254	491	16 out of 254 6.2992125984252%	18 out of 491 3.66598778004073%	0.0008891	0.0826863
Glucosinolate biosynthesis	ko00966	9	9	254	491	9 out of 254 3.54330708661417%	9 out of 491 1.83299389002037%	0.00247483	0.230159
Glycolysis / Gluconeogenesis	ko00010	3	7	254	491	3 out of 254 1.18110236220472%	7 out of 491 1.42566191446029%	0.802574	1
Citrate cycle (TCA cycle)	ko00020	4	8	254	491	4 out of 254 1.5748031496063%	8 out of 491 1.62932790224033%	0.675234	1
Pentose phosphate pathway	ko00030	2	8	254	491	2 out of 254 0.78740157480315%	8 out of 491 1.62932790224033%	0.972765	1
Pentose and glucuronate interconversions	ko00040	5	13	254	491	5 out of 254 1.96850393700787%	13 out of 491 2.64765784114053%	0.894998	1
Fructose and mannose metabolism	ko00051	3	8	254	491	3 out of 254 1.18110236220472%	8 out of 491 1.62932790224033%	0.878978	1
Galactose metabolism	ko00052	5	17	254	491	5 out of 254 1.96850393700787%	17 out of 491 3.46232179226069%	0.984121	1
Ascorbate and aldarate metabolism	ko00053	3	16	254	491	3 out of 254 1.18110236220472%	16 out of 491 3.25865580448065%	0.99884	1
Fatty acid biosynthesis	ko00061	1	3	254	491	1 out of 254 0.393700787401575%	3 out of 491 0.610997963340122%	0.888277	1
Fatty acid degradation	ko00071	1	2	254	491	1 out of 254 0.393700787401575%	2 out of 491 0.407331975560081%	0.767522	1
Synthesis and degradation of ketone bodies	ko00072	1	1	254	491	1 out of 254 0.393700787401575%	1 out of 491 0.203665987780041%	0.517312	1
Ubiquinone and other terpenoid-quinone biosynthesis	ko00130	4	6	254	491	4 out of 254 1.5748031496063%	6 out of 491 1.22199592668024%	0.375923	1
Oxidative phosphorylation	ko00190	3	5	254	491	3 out of 254 1.18110236220472%	5 out of 491 1.0183299389002%	0.532566	1
Photosynthesis	ko00195	1	2	254	491	1 out of 254 0.393700787401575%	2 out of 491 0.407331975560081%	0.767522	1
Arginine biosynthesis	ko00220	4	11	254	491	4 out of 254 1.5748031496063%	11 out of 491 2.24032586558045%	0.910003	1
Purine metabolism	ko00230	11	22	254	491	11 out of 254 4.33070866141732%	22 out of 491 4.4806517311609%	0.649998	1
Caffeine metabolism	ko00232	1	3	254	491	1 out of 254 0.393700787401575%	3 out of 491 0.610997963340122%	0.888277	1
Pyrimidine metabolism	ko00240	6	20	254	491	6 out of 254 2.36220472440945%	20 out of 491 4.07331975560081%	0.98743	1
Alanine, aspartate and glutamate metabolism	ko00250	8	14	254	491	8 out of 254 3.1496062992126%	14 out of 491 2.85132382892057%	0.445925	1
Glycine, serine and threonine metabolism	ko00260	7	11	254	491	7 out of 254 2.75590551181102%	11 out of 491 2.24032586558045%	0.312715	1
Monobactam biosynthesis	ko00261	4	7	254	491	4 out of 254 1.5748031496063%	7 out of 491 1.42566191446029%	0.538057	1
Cysteine and methionine metabolism	ko00270	10	16	254	491	10 out of 254 3.93700787401575%	16 out of 491 3.25865580448065%	0.268229	1
Valine, leucine and isoleucine degradation	ko00280	6	6	254	491	6 out of 254 2.36220472440945%	6 out of 491 1.22199592668024%	0.0186207	1
Valine, leucine and isoleucine biosynthesis	ko00290	8	13	254	491	8 out of 254 3.1496062992126%	13 out of 491 2.64765784114053%	0.333278	1
Lysine biosynthesis	ko00300	2	6	254	491	2 out of 254 0.78740157480315%	6 out of 491 1.22199592668024%	0.907391	1
Lysine degradation	ko00310	6	12	254	491	6 out of 254 2.36220472440945%	12 out of 491 2.44399185336049%	0.660612	1
Penicillin and cephalosporin biosynthesis	ko00311	1	2	254	491	1 out of 254 0.393700787401575%	2 out of 491 0.407331975560081%	0.767522	1
Arginine and proline metabolism	ko00330	13	19	254	491	13 out of 254 5.11811023622047%	19 out of 491 3.86965376782077%	0.104779	1
Carbapenem biosynthesis	ko00332	2	2	254	491	2 out of 254 0.78740157480315%	2 out of 491 0.407331975560081%	0.267102	1
Histidine metabolism	ko00340	2	9	254	491	2 out of 254 0.78740157480315%	9 out of 491 1.83299389002037%	0.98558	1
Tyrosine metabolism	ko00350	10	21	254	491	10 out of 254 3.93700787401575%	21 out of 491 4.27698574338086%	0.728604	1
Phenylalanine metabolism	ko00360	14	27	254	491	14 out of 254 5.51181102362205%	27 out of 491 5.4989816700611%	0.574035	1
Tryptophan metabolism	ko00380	10	18	254	491	10 out of 254 3.93700787401575%	18 out of 491 3.66598778004073%	0.465135	1
Phenylalanine, tyrosine and tryptophan biosynthesis	ko00400	7	11	254	491	7 out of 254 2.75590551181102%	11 out of 491 2.24032586558045%	0.312715	1
Benzoxazinoid biosynthesis	ko00402	1	2	254	491	1 out of 254 0.393700787401575%	2 out of 491 0.407331975560081%	0.767522	1
beta-Alanine metabolism	ko00410	7	11	254	491	7 out of 254 2.75590551181102%	11 out of 491 2.24032586558045%	0.312715	1
Taurine and hypotaurine metabolism	ko00430	1	3	254	491	1 out of 254 0.393700787401575%	3 out of 491 0.610997963340122%	0.888277	1
Phosphonate and phosphinate metabolism	ko00440	1	3	254	491	1 out of 254 0.393700787401575%	3 out of 491 0.610997963340122%	0.888277	1
Cyanoamino acid metabolism	ko00460	6	7	254	491	6 out of 254 2.36220472440945%	7 out of 491 1.42566191446029%	0.0732159	1
D-Arginine and D-ornithine metabolism	ko00472	1	3	254	491	1 out of 254 0.393700787401575%	3 out of 491 0.610997963340122%	0.888277	1
Glutathione metabolism	ko00480	3	9	254	491	3 out of 254 1.18110236220472%	9 out of 491 1.83299389002037%	0.92791	1
Starch and sucrose metabolism	ko00500	3	8	254	491	3 out of 254 1.18110236220472%	8 out of 491 1.62932790224033%	0.878978	1
Amino sugar and nucleotide sugar metabolism	ko00520	2	13	254	491	2 out of 254 0.78740157480315%	13 out of 491 2.64765784114053%	0.998984	1
Neomycin, kanamycin and gentamicin biosynthesis	ko00524	2	5	254	491	2 out of 254 0.78740157480315%	5 out of 491 1.0183299389002%	0.834664	1
Glycerolipid metabolism	ko00561	2	4	254	491	2 out of 254 0.78740157480315%	4 out of 491 0.814663951120163%	0.713825	1
Inositol phosphate metabolism	ko00562	2	3	254	491	2 out of 254 0.78740157480315%	3 out of 491 0.610997963340122%	0.52601	1
Glycerophospholipid metabolism	ko00564	5	6	254	491	5 out of 254 1.96850393700787%	6 out of 491 1.22199592668024%	0.124961	1
Ether lipid metabolism	ko00565	1	1	254	491	1 out of 254 0.393700787401575%	1 out of 491 0.203665987780041%	0.517312	1
Arachidonic acid metabolism	ko00590	1	1	254	491	1 out of 254 0.393700787401575%	1 out of 491 0.203665987780041%	0.517312	1
Linoleic acid metabolism	ko00591	4	15	254	491	4 out of 254 1.5748031496063%	15 out of 491 3.05498981670061%	0.988514	1
alpha-Linolenic acid metabolism	ko00592	6	18	254	491	6 out of 254 2.36220472440945%	18 out of 491 3.66598778004073%	0.96744	1
Sphingolipid metabolism	ko00600	2	2	254	491	2 out of 254 0.78740157480315%	2 out of 491 0.407331975560081%	0.267102	1
Pyruvate metabolism	ko00620	5	8	254	491	5 out of 254 1.96850393700787%	8 out of 491 1.62932790224033%	0.40088	1
Glyoxylate and dicarboxylate metabolism	ko00630	8	15	254	491	8 out of 254 3.1496062992126%	15 out of 491 3.05498981670061%	0.55503	1
Propanoate metabolism	ko00640	5	6	254	491	5 out of 254 1.96850393700787%	6 out of 491 1.22199592668024%	0.124961	1
Butanoate metabolism	ko00650	5	11	254	491	5 out of 254 1.96850393700787%	11 out of 491 2.24032586558045%	0.765777	1
C5-Branched dibasic acid metabolism	ko00660	4	9	254	491	4 out of 254 1.5748031496063%	9 out of 491 1.83299389002037%	0.781113	1
One carbon pool by folate	ko00670	1	1	254	491	1 out of 254 0.393700787401575%	1 out of 491 0.203665987780041%	0.517312	1
Carbon fixation in photosynthetic organisms	ko00710	4	9	254	491	4 out of 254 1.5748031496063%	9 out of 491 1.83299389002037%	0.781113	1
Thiamine metabolism	ko00730	2	4	254	491	2 out of 254 0.78740157480315%	4 out of 491 0.814663951120163%	0.713825	1
Riboflavin metabolism	ko00740	2	4	254	491	2 out of 254 0.78740157480315%	4 out of 491 0.814663951120163%	0.713825	1
Vitamin B6 metabolism	ko00750	5	7	254	491	5 out of 254 1.96850393700787%	7 out of 491 1.42566191446029%	0.254323	1
Nicotinate and nicotinamide metabolism	ko00760	7	18	254	491	7 out of 254 2.75590551181102%	18 out of 491 3.66598778004073%	0.912057	1
Pantothenate and CoA biosynthesis	ko00770	5	9	254	491	5 out of 254 1.96850393700787%	9 out of 491 1.83299389002037%	0.542885	1
Biotin metabolism	ko00780	1	2	254	491	1 out of 254 0.393700787401575%	2 out of 491 0.407331975560081%	0.767522	1
Porphyrin and chlorophyll metabolism	ko00860	1	2	254	491	1 out of 254 0.393700787401575%	2 out of 491 0.407331975560081%	0.767522	1
Terpenoid backbone biosynthesis	ko00900	1	5	254	491	1 out of 254 0.393700787401575%	5 out of 491 1.0183299389002%	0.974369	1
Indole alkaloid biosynthesis	ko00901	2	3	254	491	2 out of 254 0.78740157480315%	3 out of 491 0.610997963340122%	0.52601	1
Zeatin biosynthesis	ko00908	7	12	254	491	7 out of 254 2.75590551181102%	12 out of 491 2.44399185336049%	0.433892	1
Sesquiterpenoid and triterpenoid biosynthesis	ko00909	12	15	254	491	12 out of 254 4.7244094488189%	15 out of 491 3.05498981670061%	0.0225488	1
Nitrogen metabolism	ko00910	2	2	254	491	2 out of 254 0.78740157480315%	2 out of 491 0.407331975560081%	0.267102	1
Sulfur metabolism	ko00920	6	6	254	491	6 out of 254 2.36220472440945%	6 out of 491 1.22199592668024%	0.0186207	1
Phenylpropanoid biosynthesis	ko00940	13	33	254	491	13 out of 254 5.11811023622047%	33 out of 491 6.72097759674134%	0.950723	1
Flavonoid biosynthesis	ko00941	9	22	254	491	9 out of 254 3.54330708661417%	22 out of 491 4.4806517311609%	0.895913	1
Isoflavonoid biosynthesis	ko00943	1	2	254	491	1 out of 254 0.393700787401575%	2 out of 491 0.407331975560081%	0.767522	1
Flavone and flavonol biosynthesis	ko00944	11	20	254	491	11 out of 254 4.33070866141732%	20 out of 491 4.07331975560081%	0.473091	1
Stilbenoid, diarylheptanoid and gingerol biosynthesis	ko00945	2	5	254	491	2 out of 254 0.78740157480315%	5 out of 491 1.0183299389002%	0.834664	1
Isoquinoline alkaloid biosynthesis	ko00950	7	13	254	491	7 out of 254 2.75590551181102%	13 out of 491 2.64765784114053%	0.551275	1
Tropane, piperidine and pyridine alkaloid biosynthesis	ko00960	12	17	254	491	12 out of 254 4.7244094488189%	17 out of 491 3.46232179226069%	0.0895901	1
Betalain biosynthesis	ko00965	3	3	254	491	3 out of 254 1.18110236220472%	3 out of 491 0.610997963340122%	0.137648	1
Biosynthesis of various secondary metabolites - part 2	ko00998	12	18	254	491	12 out of 254 4.7244094488189%	18 out of 491 3.66598778004073%	0.146382	1
Metabolic pathways	ko01100	169	347	254	491	169 out of 254 66.5354330708661%	347 out of 491 70.6720977596741%	0.985662	1
Biosynthesis of secondary metabolites	ko01110	108	201	254	491	108 out of 254 42.5196850393701%	201 out of 491 40.9368635437882%	0.259013	1
Carbon metabolism	ko01200	13	25	254	491	13 out of 254 5.11811023622047%	25 out of 491 5.09164969450102%	0.571171	1
2-Oxocarboxylic acid metabolism	ko01210	18	29	254	491	18 out of 254 7.08661417322835%	29 out of 491 5.90631364562118%	0.169421	1
Biosynthesis of amino acids	ko01230	33	49	254	491	33 out of 254 12.992125984252%	49 out of 491 9.979633401222%	0.0149497	1
Biosynthesis of cofactors	ko01240	26	51	254	491	26 out of 254 10.2362204724409%	51 out of 491 10.3869653767821%	0.603453	1
ABC transporters	ko02010	20	45	254	491	20 out of 254 7.8740157480315%	45 out of 491 9.16496945010183%	0.881586	1
Plant hormone signal transduction	ko04075	2	2	254	491	2 out of 254 0.78740157480315%	2 out of 491 0.407331975560081%	0.267102	1
Sulfur relay system	ko04122	2	2	254	491	2 out of 254 0.78740157480315%	2 out of 491 0.407331975560081%	0.267102	1
